# Supplementary material for: Global Profiling of 2-hydroxyisobutyrylome in Common Wheat
Source: Genomics Proteomics Bioinformatics. 2021 Feb 11;20(4):688–701. doi: 10.1016/j.gpb.2020.06.008 (PMC9880814; doi:10.1016/j.gpb.2020.06.008)
Supplement: Supplementary Table S1 — Quantitative results of lysine 2-hydroxyisobutyrylation sites identified in common wheat [file mmc3.xlsx]

## Sheet: Table S1
Table S1 Quantitative results of lysine 2-hydroxyisobutyrylation sites identified in common wheat
Protein accession	Position	Amino acid	Protein description	Gene name	Localization probability	PEP	Score	Modified sequence	Charge	Mass error [ppm]	MS/MS count	Subcellular localization	Biological process	Cellular component	Molecular function	KEGG KO No.	KEGG gene (abbreviations)	KEGG gene (full name)	KEGG pathway	IPR ID	Domain description
A0A077RU36	342	K	"Protein plastid transcriptionally active 16, chloroplastic OS=Arabidopsis thaliana GN=PTAC16 PE=1 SV=1"	TRAES_3BF169900010CFD_c1	1	5.87e-05	155.99	RK(1)EYQEAAANAR	3	0.79078	2_x000D_	chloroplast								IPR016040;	NAD(P)-binding domain;
A0A077RW85	22	K	Calmodulin-5/6/7/8 OS=Solanum tuberosum GN=PCM5 PE=1 SV=3	TRAES_3BF027700130CFD_c1	1	2.71e-05	108.96	EAFSLFDK(1)DGDGSITTK	2	3.6541	1_x000D_	nucleus			GO:0043169 cation binding; GO:0046872 metal ion binding; GO:0005509 calcium ion binding; GO:0005488 binding; GO:0043167 ion binding;	K02183	CALM	calmodulin	ats04626 Plant-pathogen interaction - Aegilops tauschii (wheat D); ats04070 Phosphatidylinositol signaling system - Aegilops tauschii (wheat D); ats04016 MAPK signaling pathway - plant - Aegilops tauschii (wheat D);	IPR011992; IPR002048;	EF-hand domain pair; EF-hand domain;
A0A077RW85	95	K	Calmodulin-5/6/7/8 OS=Solanum tuberosum GN=PCM5 PE=1 SV=3	TRAES_3BF027700130CFD_c1	1	1.51e-05	119.96	VFDK(1)DQNGFISAAELR	3	-0.19614	3_x000D_	nucleus			GO:0043169 cation binding; GO:0046872 metal ion binding; GO:0005509 calcium ion binding; GO:0005488 binding; GO:0043167 ion binding;	K02183	CALM	calmodulin	ats04626 Plant-pathogen interaction - Aegilops tauschii (wheat D); ats04070 Phosphatidylinositol signaling system - Aegilops tauschii (wheat D); ats04016 MAPK signaling pathway - plant - Aegilops tauschii (wheat D);	IPR011992; IPR002048;	EF-hand domain pair; EF-hand domain;
A0A077RW85	78	K	Calmodulin-5/6/7/8 OS=Solanum tuberosum GN=PCM5 PE=1 SV=3	TRAES_3BF027700130CFD_c1	1	1.97e-05	157.68	MK(1)DTDSEEELK	2	-0.84372	2_x000D_	nucleus			GO:0043169 cation binding; GO:0046872 metal ion binding; GO:0005509 calcium ion binding; GO:0005488 binding; GO:0043167 ion binding;	K02183	CALM	calmodulin	ats04626 Plant-pathogen interaction - Aegilops tauschii (wheat D); ats04070 Phosphatidylinositol signaling system - Aegilops tauschii (wheat D); ats04016 MAPK signaling pathway - plant - Aegilops tauschii (wheat D);	IPR011992; IPR002048;	EF-hand domain pair; EF-hand domain;
A0A080YU49	122	K	"Thioredoxin Y, chloroplastic OS=Oryza sativa subsp. japonica GN=Os01g0963400 PE=3 SV=2"	TRAES_3BF072500050CFD_c1	1	0.00328	103.87	YTSIANK(1)YK	2	0.44443	1_x000D_	chloroplast	GO:0050794 regulation of cellular process; GO:0065008 regulation of biological quality; GO:0055114 oxidation-reduction process; GO:0045454 cell redox homeostasis; GO:0044281 small molecule metabolic process; GO:0044763 single-organism cellular process; GO:0019725 cellular homeostasis; GO:0018904 ether metabolic process; GO:0044699 single-organism process; GO:0071704 organic substance metabolic pr…	GO:0005623 cell;	GO:0015035 protein disulfide oxidoreductase activity; GO:0016667 oxidoreductase activity, acting on a sulfur group of donors; GO:0015036 disulfide oxidoreductase activity; GO:0003824 catalytic activity; GO:0016491 oxidoreductase activity;					IPR013766; IPR012336;	Thioredoxin domain; Thioredoxin-like fold;
A0A080YU49	115	K	"Thioredoxin Y, chloroplastic OS=Oryza sativa subsp. japonica GN=Os01g0963400 PE=3 SV=2"	TRAES_3BF072500050CFD_c1	1	1.51e-06	184.03	IDTEK(1)YTSIANK	2	-0.36737	1_x000D_	chloroplast	GO:0050794 regulation of cellular process; GO:0065008 regulation of biological quality; GO:0055114 oxidation-reduction process; GO:0045454 cell redox homeostasis; GO:0044281 small molecule metabolic process; GO:0044763 single-organism cellular process; GO:0019725 cellular homeostasis; GO:0018904 ether metabolic process; GO:0044699 single-organism process; GO:0071704 organic substance metabolic pr…	GO:0005623 cell;	GO:0015035 protein disulfide oxidoreductase activity; GO:0016667 oxidoreductase activity, acting on a sulfur group of donors; GO:0015036 disulfide oxidoreductase activity; GO:0003824 catalytic activity; GO:0016491 oxidoreductase activity;					IPR013766; IPR012336;	Thioredoxin domain; Thioredoxin-like fold;
A0A096ULI5	360	K	Peroxisomal (S)-2-hydroxy-acid oxidase GLO5 OS=Oryza sativa subsp. indica GN=GLO5 PE=3 SV=1	---	1	0.000402	79.86	NHVVTEADK(1)FGVMPSR	3	-1.695	1_x000D_	cytoplasm	GO:0044699 single-organism process; GO:0008152 metabolic process; GO:0055114 oxidation-reduction process; GO:0044710 single-organism metabolic process;		GO:0097159 organic cyclic compound binding; GO:1901363 heterocyclic compound binding; GO:0097367 carbohydrate derivative binding; GO:1901265 nucleoside phosphate binding; GO:0003824 catalytic activity; GO:0032553 ribonucleotide binding; GO:0005488 binding; GO:0043167 ion binding; GO:0043168 anion binding; GO:0000166 nucleotide binding; GO:0010181 FMN binding; GO:0048037 cofactor binding; GO:00164…	K11517	HAO	(S)-2-hydroxy-acid oxidase [EC:1.1.3.15]	ats01100 Metabolic pathways - Aegilops tauschii (wheat D); ats00630 Glyoxylate and dicarboxylate metabolism - Aegilops tauschii (wheat D); ats01200 Carbon metabolism - Aegilops tauschii (wheat D); ats01110 Biosynthesis of secondary metabolites - Aegilops tauschii (wheat D); ats04146 Peroxisome - Aegilops tauschii (wheat D);	IPR013785; IPR000262;	Aldolase-type TIM barrel; FMN-dependent dehydrogenase;
A0A096ULI5	181	K	Peroxisomal (S)-2-hydroxy-acid oxidase GLO5 OS=Oryza sativa subsp. indica GN=GLO5 PE=3 SV=1	---	1	3.67e-07	123.63	FVLPPNLTLK(1)NFEGLDLGK	2	-0.76772	2_x000D_	cytoplasm	GO:0044699 single-organism process; GO:0008152 metabolic process; GO:0055114 oxidation-reduction process; GO:0044710 single-organism metabolic process;		GO:0097159 organic cyclic compound binding; GO:1901363 heterocyclic compound binding; GO:0097367 carbohydrate derivative binding; GO:1901265 nucleoside phosphate binding; GO:0003824 catalytic activity; GO:0032553 ribonucleotide binding; GO:0005488 binding; GO:0043167 ion binding; GO:0043168 anion binding; GO:0000166 nucleotide binding; GO:0010181 FMN binding; GO:0048037 cofactor binding; GO:00164…	K11517	HAO	(S)-2-hydroxy-acid oxidase [EC:1.1.3.15]	ats01100 Metabolic pathways - Aegilops tauschii (wheat D); ats00630 Glyoxylate and dicarboxylate metabolism - Aegilops tauschii (wheat D); ats01200 Carbon metabolism - Aegilops tauschii (wheat D); ats01110 Biosynthesis of secondary metabolites - Aegilops tauschii (wheat D); ats04146 Peroxisome - Aegilops tauschii (wheat D);	IPR013785; IPR000262;	Aldolase-type TIM barrel; FMN-dependent dehydrogenase;
A0A096ULI5	230	K	Peroxisomal (S)-2-hydroxy-acid oxidase GLO5 OS=Oryza sativa subsp. indica GN=GLO5 PE=3 SV=1	---	1	2.09e-09	128.95	WLQSITTMPILVK(1)GVITAEDSR	3	0.86952	1_x000D_	cytoplasm	GO:0044699 single-organism process; GO:0008152 metabolic process; GO:0055114 oxidation-reduction process; GO:0044710 single-organism metabolic process;		GO:0097159 organic cyclic compound binding; GO:1901363 heterocyclic compound binding; GO:0097367 carbohydrate derivative binding; GO:1901265 nucleoside phosphate binding; GO:0003824 catalytic activity; GO:0032553 ribonucleotide binding; GO:0005488 binding; GO:0043167 ion binding; GO:0043168 anion binding; GO:0000166 nucleotide binding; GO:0010181 FMN binding; GO:0048037 cofactor binding; GO:00164…	K11517	HAO	(S)-2-hydroxy-acid oxidase [EC:1.1.3.15]	ats01100 Metabolic pathways - Aegilops tauschii (wheat D); ats00630 Glyoxylate and dicarboxylate metabolism - Aegilops tauschii (wheat D); ats01200 Carbon metabolism - Aegilops tauschii (wheat D); ats01110 Biosynthesis of secondary metabolites - Aegilops tauschii (wheat D); ats04146 Peroxisome - Aegilops tauschii (wheat D);	IPR013785; IPR000262;	Aldolase-type TIM barrel; FMN-dependent dehydrogenase;
A0A096ULI5	14	K	Peroxisomal (S)-2-hydroxy-acid oxidase GLO5 OS=Oryza sativa subsp. indica GN=GLO5 PE=3 SV=1	---	1	0.000537	88.768	MEITNVTEYQAIAK(1)QK	3	-0.39903	3_x000D_	cytoplasm	GO:0044699 single-organism process; GO:0008152 metabolic process; GO:0055114 oxidation-reduction process; GO:0044710 single-organism metabolic process;		GO:0097159 organic cyclic compound binding; GO:1901363 heterocyclic compound binding; GO:0097367 carbohydrate derivative binding; GO:1901265 nucleoside phosphate binding; GO:0003824 catalytic activity; GO:0032553 ribonucleotide binding; GO:0005488 binding; GO:0043167 ion binding; GO:0043168 anion binding; GO:0000166 nucleotide binding; GO:0010181 FMN binding; GO:0048037 cofactor binding; GO:00164…	K11517	HAO	(S)-2-hydroxy-acid oxidase [EC:1.1.3.15]	ats01100 Metabolic pathways - Aegilops tauschii (wheat D); ats00630 Glyoxylate and dicarboxylate metabolism - Aegilops tauschii (wheat D); ats01200 Carbon metabolism - Aegilops tauschii (wheat D); ats01110 Biosynthesis of secondary metabolites - Aegilops tauschii (wheat D); ats04146 Peroxisome - Aegilops tauschii (wheat D);	IPR013785; IPR000262;	Aldolase-type TIM barrel; FMN-dependent dehydrogenase;
A0A096URP1	50	K	"Chlorophyll a-b binding protein, chloroplastic"	---	1	6.39e-05	92.805	PK(1)PAPVATSSVGIDDELAK	2	1.3259	2_x000D_	chloroplast	GO:0044267 cellular protein metabolic process; GO:0019684 photosynthesis, light reaction; GO:0044238 primary metabolic process; GO:0044237 cellular metabolic process; GO:0071704 organic substance metabolic process; GO:0008152 metabolic process; GO:0006091 generation of precursor metabolites and energy; GO:0018298 protein-chromophore linkage; GO:0044260 cellular macromolecule metabolic process; GO…	GO:0016020 membrane; GO:0009535 chloroplast thylakoid membrane; GO:0044434 chloroplast part; GO:0098796 membrane protein complex; GO:0005737 cytoplasm; GO:0009534 chloroplast thylakoid; GO:0042651 thylakoid membrane; GO:0031224 intrinsic component of membrane; GO:0032991 macromolecular complex; GO:0044424 intracellular part; GO:0005623 cell; GO:0044422 organelle part; GO:0044425 membrane part; GO…	GO:0097159 organic cyclic compound binding; GO:1901363 heterocyclic compound binding; GO:0016168 chlorophyll binding; GO:0046906 tetrapyrrole binding; GO:0005488 binding;	K08916	LHCB5	light-harvesting complex II chlorophyll a/b binding protein 5	ats01100 Metabolic pathways - Aegilops tauschii (wheat D); ats00196 Photosynthesis - antenna proteins - Aegilops tauschii (wheat D);	IPR023329;	Chlorophyll a/b binding protein domain;
A0A096URP1	67	K	"Chlorophyll a-b binding protein, chloroplastic"	---	1	1.04e-11	126.27	PKPAPVATSSVGIDDELAK(1)WYGPDR	3	0.99502	2_x000D_	chloroplast	GO:0044267 cellular protein metabolic process; GO:0019684 photosynthesis, light reaction; GO:0044238 primary metabolic process; GO:0044237 cellular metabolic process; GO:0071704 organic substance metabolic process; GO:0008152 metabolic process; GO:0006091 generation of precursor metabolites and energy; GO:0018298 protein-chromophore linkage; GO:0044260 cellular macromolecule metabolic process; GO…	GO:0016020 membrane; GO:0009535 chloroplast thylakoid membrane; GO:0044434 chloroplast part; GO:0098796 membrane protein complex; GO:0005737 cytoplasm; GO:0009534 chloroplast thylakoid; GO:0042651 thylakoid membrane; GO:0031224 intrinsic component of membrane; GO:0032991 macromolecular complex; GO:0044424 intracellular part; GO:0005623 cell; GO:0044422 organelle part; GO:0044425 membrane part; GO…	GO:0097159 organic cyclic compound binding; GO:1901363 heterocyclic compound binding; GO:0016168 chlorophyll binding; GO:0046906 tetrapyrrole binding; GO:0005488 binding;	K08916	LHCB5	light-harvesting complex II chlorophyll a/b binding protein 5	ats01100 Metabolic pathways - Aegilops tauschii (wheat D); ats00196 Photosynthesis - antenna proteins - Aegilops tauschii (wheat D);	IPR023329;	Chlorophyll a/b binding protein domain;
A0A096URP1	228	K	"Chlorophyll a-b binding protein, chloroplastic"	---	1	1.29e-05	69.98	LHPGGPFDPLGLATDPDQAALLK(1)VK	3	0.48777	1_x000D_	chloroplast	GO:0044267 cellular protein metabolic process; GO:0019684 photosynthesis, light reaction; GO:0044238 primary metabolic process; GO:0044237 cellular metabolic process; GO:0071704 organic substance metabolic process; GO:0008152 metabolic process; GO:0006091 generation of precursor metabolites and energy; GO:0018298 protein-chromophore linkage; GO:0044260 cellular macromolecule metabolic process; GO…	GO:0016020 membrane; GO:0009535 chloroplast thylakoid membrane; GO:0044434 chloroplast part; GO:0098796 membrane protein complex; GO:0005737 cytoplasm; GO:0009534 chloroplast thylakoid; GO:0042651 thylakoid membrane; GO:0031224 intrinsic component of membrane; GO:0032991 macromolecular complex; GO:0044424 intracellular part; GO:0005623 cell; GO:0044422 organelle part; GO:0044425 membrane part; GO…	GO:0097159 organic cyclic compound binding; GO:1901363 heterocyclic compound binding; GO:0016168 chlorophyll binding; GO:0046906 tetrapyrrole binding; GO:0005488 binding;	K08916	LHCB5	light-harvesting complex II chlorophyll a/b binding protein 5	ats01100 Metabolic pathways - Aegilops tauschii (wheat D); ats00196 Photosynthesis - antenna proteins - Aegilops tauschii (wheat D);	IPR023329;	Chlorophyll a/b binding protein domain;
A0A096URP1	115	K	"Chlorophyll a-b binding protein, chloroplastic"	---	0.99981	7.93e-13	169.15	KPEDFAK(1)YQAFELIHAR	4	-0.26976	6_x000D_	chloroplast	GO:0044267 cellular protein metabolic process; GO:0019684 photosynthesis, light reaction; GO:0044238 primary metabolic process; GO:0044237 cellular metabolic process; GO:0071704 organic substance metabolic process; GO:0008152 metabolic process; GO:0006091 generation of precursor metabolites and energy; GO:0018298 protein-chromophore linkage; GO:0044260 cellular macromolecule metabolic process; GO…	GO:0016020 membrane; GO:0009535 chloroplast thylakoid membrane; GO:0044434 chloroplast part; GO:0098796 membrane protein complex; GO:0005737 cytoplasm; GO:0009534 chloroplast thylakoid; GO:0042651 thylakoid membrane; GO:0031224 intrinsic component of membrane; GO:0032991 macromolecular complex; GO:0044424 intracellular part; GO:0005623 cell; GO:0044422 organelle part; GO:0044425 membrane part; GO…	GO:0097159 organic cyclic compound binding; GO:1901363 heterocyclic compound binding; GO:0016168 chlorophyll binding; GO:0046906 tetrapyrrole binding; GO:0005488 binding;	K08916	LHCB5	light-harvesting complex II chlorophyll a/b binding protein 5	ats01100 Metabolic pathways - Aegilops tauschii (wheat D); ats00196 Photosynthesis - antenna proteins - Aegilops tauschii (wheat D);	IPR023329;	Chlorophyll a/b binding protein domain;
A0A096UT91	74	K	60S ribosomal protein L7-4 OS=Arabidopsis thaliana GN=RPL7D PE=2 SV=1	---	1	0.0607	43.03	MK(1)GGFYVSPEAK	2	-0.9666	1_x000D_	cytoplasm				K02937	RP-L7e	large subunit ribosomal protein L7e	ats03010 Ribosome - Aegilops tauschii (wheat D);	IPR012988; IPR016082;	Ribosomal protein L30, N-terminal; Ribosomal protein L30, ferredoxin-like fold domain;
A0A096UT91	120	K	60S ribosomal protein L7-4 OS=Arabidopsis thaliana GN=RPL7D PE=2 SV=1	---	1	0.00487	77.062	QIFNGVFLK(1)VNK	2	-0.13651	1_x000D_	cytoplasm				K02937	RP-L7e	large subunit ribosomal protein L7e	ats03010 Ribosome - Aegilops tauschii (wheat D);	IPR012988; IPR016082;	Ribosomal protein L30, N-terminal; Ribosomal protein L30, ferredoxin-like fold domain;
A0A096UT91	68	K	60S ribosomal protein L7-4 OS=Arabidopsis thaliana GN=RPL7D PE=2 SV=1	---	1	0.012	117.7	ELVQLK(1)R	2	1.405	1_x000D_	cytoplasm				K02937	RP-L7e	large subunit ribosomal protein L7e	ats03010 Ribosome - Aegilops tauschii (wheat D);	IPR012988; IPR016082;	Ribosomal protein L30, N-terminal; Ribosomal protein L30, ferredoxin-like fold domain;
A0A096UT91	17	K	60S ribosomal protein L7-4 OS=Arabidopsis thaliana GN=RPL7D PE=2 SV=1	---	1	0.0598	61.344	MVVPESVLLK(1)R	2	-0.11602	1_x000D_	cytoplasm				K02937	RP-L7e	large subunit ribosomal protein L7e	ats03010 Ribosome - Aegilops tauschii (wheat D);	IPR012988; IPR016082;	Ribosomal protein L30, N-terminal; Ribosomal protein L30, ferredoxin-like fold domain;
A0A096UT91	169	K	60S ribosomal protein L7-4 OS=Arabidopsis thaliana GN=RPL7D PE=2 SV=1	---	1	5.38e-07	133.87	IPLTNNK(1)VIEEGLGK	2	-0.045592	1_x000D_	cytoplasm				K02937	RP-L7e	large subunit ribosomal protein L7e	ats03010 Ribosome - Aegilops tauschii (wheat D);	IPR012988; IPR016082;	Ribosomal protein L30, N-terminal; Ribosomal protein L30, ferredoxin-like fold domain;
A0A096UT91	144	K	60S ribosomal protein L7-4 OS=Arabidopsis thaliana GN=RPL7D PE=2 SV=1	---	1	7.14e-05	109.07	VEPYVAYGYPNLK(1)SVR	2	1.229	1_x000D_	cytoplasm				K02937	RP-L7e	large subunit ribosomal protein L7e	ats03010 Ribosome - Aegilops tauschii (wheat D);	IPR012988; IPR016082;	Ribosomal protein L30, N-terminal; Ribosomal protein L30, ferredoxin-like fold domain;
A0A096UT91	100	K	60S ribosomal protein L7-4 OS=Arabidopsis thaliana GN=RPL7D PE=2 SV=1	---	1	0.00114	110.88	GINAMHPK(1)TK	2	0.73709	1_x000D_	cytoplasm				K02937	RP-L7e	large subunit ribosomal protein L7e	ats03010 Ribosome - Aegilops tauschii (wheat D);	IPR012988; IPR016082;	Ribosomal protein L30, N-terminal; Ribosomal protein L30, ferredoxin-like fold domain;
A0A096UT91	44	K	60S ribosomal protein L7-4 OS=Arabidopsis thaliana GN=RPL7D PE=2 SV=1	---	1	0.0163	65.842	SSENIK(1)VIYAR	2	-0.46205	1_x000D_	cytoplasm				K02937	RP-L7e	large subunit ribosomal protein L7e	ats03010 Ribosome - Aegilops tauschii (wheat D);	IPR012988; IPR016082;	Ribosomal protein L30, N-terminal; Ribosomal protein L30, ferredoxin-like fold domain;
A0A0C4BIR6	183	K	60S ribosomal protein L10-2 OS=Oryza sativa subsp. indica GN=SG12 PE=2 SV=2	4337928	1	0.021	94.662	NDYLK(1)FK	2	0.08617	1_x000D_	chloroplast	GO:0006518 peptide metabolic process; GO:0043043 peptide biosynthetic process; GO:0044267 cellular protein metabolic process; GO:0006807 nitrogen compound metabolic process; GO:0009058 biosynthetic process; GO:0043603 cellular amide metabolic process; GO:0044238 primary metabolic process; GO:1901566 organonitrogen compound biosynthetic process; GO:1901576 organic substance biosynthetic process; G…	GO:0005840 ribosome; GO:0043226 organelle; GO:0043229 intracellular organelle; GO:0043232 intracellular non-membrane-bounded organelle; GO:0044464 cell part; GO:0005622 intracellular; GO:0005737 cytoplasm; GO:0032991 macromolecular complex; GO:0044424 intracellular part; GO:1990904 ribonucleoprotein complex; GO:0005623 cell; GO:0030529 intracellular ribonucleoprotein complex; GO:0044444 cytoplasm…	GO:0003735 structural constituent of ribosome; GO:0005198 structural molecule activity;	K02866	RP-L10e	large subunit ribosomal protein L10e	ats03010 Ribosome - Aegilops tauschii (wheat D);	IPR016180;	Ribosomal protein L10e/L16;
A0A0C4BIR6	198	K	60S ribosomal protein L10-2 OS=Oryza sativa subsp. indica GN=SG12 PE=2 SV=2	4337928	1	8.53e-05	100.11	ILPDGVNAK(1)LLGCHGR	3	-0.16733	1_x000D_	chloroplast	GO:0006518 peptide metabolic process; GO:0043043 peptide biosynthetic process; GO:0044267 cellular protein metabolic process; GO:0006807 nitrogen compound metabolic process; GO:0009058 biosynthetic process; GO:0043603 cellular amide metabolic process; GO:0044238 primary metabolic process; GO:1901566 organonitrogen compound biosynthetic process; GO:1901576 organic substance biosynthetic process; G…	GO:0005840 ribosome; GO:0043226 organelle; GO:0043229 intracellular organelle; GO:0043232 intracellular non-membrane-bounded organelle; GO:0044464 cell part; GO:0005622 intracellular; GO:0005737 cytoplasm; GO:0032991 macromolecular complex; GO:0044424 intracellular part; GO:1990904 ribonucleoprotein complex; GO:0005623 cell; GO:0030529 intracellular ribonucleoprotein complex; GO:0044444 cytoplasm…	GO:0003735 structural constituent of ribosome; GO:0005198 structural molecule activity;	K02866	RP-L10e	large subunit ribosomal protein L10e	ats03010 Ribosome - Aegilops tauschii (wheat D);	IPR016180;	Ribosomal protein L10e/L16;
A0A0C4BIR6	82	K	60S ribosomal protein L10-2 OS=Oryza sativa subsp. indica GN=SG12 PE=2 SV=2	4337928	1	0.000426	117.02	HAGK(1)DAFHLR	3	1.0711	1_x000D_	chloroplast	GO:0006518 peptide metabolic process; GO:0043043 peptide biosynthetic process; GO:0044267 cellular protein metabolic process; GO:0006807 nitrogen compound metabolic process; GO:0009058 biosynthetic process; GO:0043603 cellular amide metabolic process; GO:0044238 primary metabolic process; GO:1901566 organonitrogen compound biosynthetic process; GO:1901576 organic substance biosynthetic process; G…	GO:0005840 ribosome; GO:0043226 organelle; GO:0043229 intracellular organelle; GO:0043232 intracellular non-membrane-bounded organelle; GO:0044464 cell part; GO:0005622 intracellular; GO:0005737 cytoplasm; GO:0032991 macromolecular complex; GO:0044424 intracellular part; GO:1990904 ribonucleoprotein complex; GO:0005623 cell; GO:0030529 intracellular ribonucleoprotein complex; GO:0044444 cytoplasm…	GO:0003735 structural constituent of ribosome; GO:0005198 structural molecule activity;	K02866	RP-L10e	large subunit ribosomal protein L10e	ats03010 Ribosome - Aegilops tauschii (wheat D);	IPR016180;	Ribosomal protein L10e/L16;
A0A0C4BIW4	106	K	40S ribosomal protein S14 OS=Zea mays PE=3 SV=1	---	1	0.00083	92.781	TK(1)TPGPGAQAALR	2	-0.23531	1_x000D_	cytoplasm	GO:0006518 peptide metabolic process; GO:0043043 peptide biosynthetic process; GO:0044267 cellular protein metabolic process; GO:0006807 nitrogen compound metabolic process; GO:0009058 biosynthetic process; GO:0043603 cellular amide metabolic process; GO:0044238 primary metabolic process; GO:1901566 organonitrogen compound biosynthetic process; GO:1901576 organic substance biosynthetic process; G…	GO:0005840 ribosome; GO:0043226 organelle; GO:0043229 intracellular organelle; GO:0043232 intracellular non-membrane-bounded organelle; GO:0044464 cell part; GO:0005622 intracellular; GO:0005737 cytoplasm; GO:0032991 macromolecular complex; GO:0044424 intracellular part; GO:1990904 ribonucleoprotein complex; GO:0005623 cell; GO:0030529 intracellular ribonucleoprotein complex; GO:0044444 cytoplasm…	GO:0003735 structural constituent of ribosome; GO:0005198 structural molecule activity;	K02955	RP-S14e	small subunit ribosomal protein S14e	ats03010 Ribosome - Aegilops tauschii (wheat D);
A0A0C4BJ37	231	K	"Chlorophyll a-b binding protein, chloroplastic"	---	1	0.000944	173.04	K(1)ETLQLAEIK	2	0.18539	2_x000D_	chloroplast	GO:0044267 cellular protein metabolic process; GO:0019684 photosynthesis, light reaction; GO:0044238 primary metabolic process; GO:0044237 cellular metabolic process; GO:0071704 organic substance metabolic process; GO:0008152 metabolic process; GO:0006091 generation of precursor metabolites and energy; GO:0018298 protein-chromophore linkage; GO:0044260 cellular macromolecule metabolic process; GO…	GO:0016020 membrane; GO:0009535 chloroplast thylakoid membrane; GO:0044434 chloroplast part; GO:0098796 membrane protein complex; GO:0005737 cytoplasm; GO:0009534 chloroplast thylakoid; GO:0042651 thylakoid membrane; GO:0031224 intrinsic component of membrane; GO:0032991 macromolecular complex; GO:0044424 intracellular part; GO:0005623 cell; GO:0044422 organelle part; GO:0044425 membrane part; GO…	GO:0097159 organic cyclic compound binding; GO:1901363 heterocyclic compound binding; GO:0016168 chlorophyll binding; GO:0046906 tetrapyrrole binding; GO:0005488 binding;	K08915	LHCB4	light-harvesting complex II chlorophyll a/b binding protein 4	ats01100 Metabolic pathways - Aegilops tauschii (wheat D); ats00196 Photosynthesis - antenna proteins - Aegilops tauschii (wheat D);	IPR023329;	Chlorophyll a/b binding protein domain;
A0A0C4BJ37	230	K	"Chlorophyll a-b binding protein, chloroplastic"	---	1	0.00413	49.768	LYPGGSYFDPLGLAADPVK(1)K	3	-0.52757	2_x000D_	chloroplast	GO:0044267 cellular protein metabolic process; GO:0019684 photosynthesis, light reaction; GO:0044238 primary metabolic process; GO:0044237 cellular metabolic process; GO:0071704 organic substance metabolic process; GO:0008152 metabolic process; GO:0006091 generation of precursor metabolites and energy; GO:0018298 protein-chromophore linkage; GO:0044260 cellular macromolecule metabolic process; GO…	GO:0016020 membrane; GO:0009535 chloroplast thylakoid membrane; GO:0044434 chloroplast part; GO:0098796 membrane protein complex; GO:0005737 cytoplasm; GO:0009534 chloroplast thylakoid; GO:0042651 thylakoid membrane; GO:0031224 intrinsic component of membrane; GO:0032991 macromolecular complex; GO:0044424 intracellular part; GO:0005623 cell; GO:0044422 organelle part; GO:0044425 membrane part; GO…	GO:0097159 organic cyclic compound binding; GO:1901363 heterocyclic compound binding; GO:0016168 chlorophyll binding; GO:0046906 tetrapyrrole binding; GO:0005488 binding;	K08915	LHCB4	light-harvesting complex II chlorophyll a/b binding protein 4	ats01100 Metabolic pathways - Aegilops tauschii (wheat D); ats00196 Photosynthesis - antenna proteins - Aegilops tauschii (wheat D);	IPR023329;	Chlorophyll a/b binding protein domain;
A0A0C4BJE5	306	K	Serine hydroxymethyltransferase	---	1	0.00628	92.732	EVK(1)YDFEDK	2	0.078136	1_x000D_	mitochondria	GO:0006725 cellular aromatic compound metabolic process; GO:0044699 single-organism process; GO:0006544 glycine metabolic process; GO:0035999 tetrahydrofolate interconversion; GO:0044237 cellular metabolic process; GO:0071704 organic substance metabolic process; GO:0008152 metabolic process; GO:0006520 cellular amino acid metabolic process; GO:0006575 cellular modified amino acid metabolic proces…		GO:0097159 organic cyclic compound binding; GO:1901363 heterocyclic compound binding; GO:0003824 catalytic activity; GO:0005488 binding; GO:0043167 ion binding; GO:0004372 glycine hydroxymethyltransferase activity; GO:0016741 transferase activity, transferring one-carbon groups; GO:0043168 anion binding; GO:0016742 hydroxymethyl-, formyl- and related transferase activity; GO:0048037 cofactor bind…	K00600	glyA	glycine hydroxymethyltransferase [EC:2.1.2.1]	ats00260 Glycine, serine and threonine metabolism - Aegilops tauschii (wheat D); ats01110 Biosynthesis of secondary metabolites - Aegilops tauschii (wheat D); ats01230 Biosynthesis of amino acids - Aegilops tauschii (wheat D); ats01100 Metabolic pathways - Aegilops tauschii (wheat D); ats01200 Carbon metabolism - Aegilops tauschii (wheat D); ats00630 Glyoxylate and dicarboxylate metabolism - Aegi…	IPR015424; IPR015422; IPR015421;	Pyridoxal phosphate-dependent transferase; Pyridoxal phosphate-dependent transferase, major region, subdomain 2; Pyridoxal phosphate-dependent transferase, major region, subdomain 1;
A0A0C4BJE5	120	K	Serine hydroxymethyltransferase	---	1	4.82e-08	134.97	YYGGNEYIDMAETLCQK(1)R	3	-0.64841	2_x000D_	mitochondria	GO:0006725 cellular aromatic compound metabolic process; GO:0044699 single-organism process; GO:0006544 glycine metabolic process; GO:0035999 tetrahydrofolate interconversion; GO:0044237 cellular metabolic process; GO:0071704 organic substance metabolic process; GO:0008152 metabolic process; GO:0006520 cellular amino acid metabolic process; GO:0006575 cellular modified amino acid metabolic proces…		GO:0097159 organic cyclic compound binding; GO:1901363 heterocyclic compound binding; GO:0003824 catalytic activity; GO:0005488 binding; GO:0043167 ion binding; GO:0004372 glycine hydroxymethyltransferase activity; GO:0016741 transferase activity, transferring one-carbon groups; GO:0043168 anion binding; GO:0016742 hydroxymethyl-, formyl- and related transferase activity; GO:0048037 cofactor bind…	K00600	glyA	glycine hydroxymethyltransferase [EC:2.1.2.1]	ats00260 Glycine, serine and threonine metabolism - Aegilops tauschii (wheat D); ats01110 Biosynthesis of secondary metabolites - Aegilops tauschii (wheat D); ats01230 Biosynthesis of amino acids - Aegilops tauschii (wheat D); ats01100 Metabolic pathways - Aegilops tauschii (wheat D); ats01200 Carbon metabolism - Aegilops tauschii (wheat D); ats00630 Glyoxylate and dicarboxylate metabolism - Aegi…	IPR015424; IPR015422; IPR015421;	Pyridoxal phosphate-dependent transferase; Pyridoxal phosphate-dependent transferase, major region, subdomain 2; Pyridoxal phosphate-dependent transferase, major region, subdomain 1;
A0A0C4BJE5	63	K	Serine hydroxymethyltransferase	---	1	5.82e-05	62.082	QLNAPLEEVDPEIADIIELEK(1)AR	3	0.49449	1_x000D_	mitochondria	GO:0006725 cellular aromatic compound metabolic process; GO:0044699 single-organism process; GO:0006544 glycine metabolic process; GO:0035999 tetrahydrofolate interconversion; GO:0044237 cellular metabolic process; GO:0071704 organic substance metabolic process; GO:0008152 metabolic process; GO:0006520 cellular amino acid metabolic process; GO:0006575 cellular modified amino acid metabolic proces…		GO:0097159 organic cyclic compound binding; GO:1901363 heterocyclic compound binding; GO:0003824 catalytic activity; GO:0005488 binding; GO:0043167 ion binding; GO:0004372 glycine hydroxymethyltransferase activity; GO:0016741 transferase activity, transferring one-carbon groups; GO:0043168 anion binding; GO:0016742 hydroxymethyl-, formyl- and related transferase activity; GO:0048037 cofactor bind…	K00600	glyA	glycine hydroxymethyltransferase [EC:2.1.2.1]	ats00260 Glycine, serine and threonine metabolism - Aegilops tauschii (wheat D); ats01110 Biosynthesis of secondary metabolites - Aegilops tauschii (wheat D); ats01230 Biosynthesis of amino acids - Aegilops tauschii (wheat D); ats01100 Metabolic pathways - Aegilops tauschii (wheat D); ats01200 Carbon metabolism - Aegilops tauschii (wheat D); ats00630 Glyoxylate and dicarboxylate metabolism - Aegi…	IPR015424; IPR015422; IPR015421;	Pyridoxal phosphate-dependent transferase; Pyridoxal phosphate-dependent transferase, major region, subdomain 2; Pyridoxal phosphate-dependent transferase, major region, subdomain 1;
A0A0C4BJE5	503	K	Serine hydroxymethyltransferase	---	1	0.000195	109	QFPTIGFEK(1)ETMK	2	-0.61131	3_x000D_	mitochondria	GO:0006725 cellular aromatic compound metabolic process; GO:0044699 single-organism process; GO:0006544 glycine metabolic process; GO:0035999 tetrahydrofolate interconversion; GO:0044237 cellular metabolic process; GO:0071704 organic substance metabolic process; GO:0008152 metabolic process; GO:0006520 cellular amino acid metabolic process; GO:0006575 cellular modified amino acid metabolic proces…		GO:0097159 organic cyclic compound binding; GO:1901363 heterocyclic compound binding; GO:0003824 catalytic activity; GO:0005488 binding; GO:0043167 ion binding; GO:0004372 glycine hydroxymethyltransferase activity; GO:0016741 transferase activity, transferring one-carbon groups; GO:0043168 anion binding; GO:0016742 hydroxymethyl-, formyl- and related transferase activity; GO:0048037 cofactor bind…	K00600	glyA	glycine hydroxymethyltransferase [EC:2.1.2.1]	ats00260 Glycine, serine and threonine metabolism - Aegilops tauschii (wheat D); ats01110 Biosynthesis of secondary metabolites - Aegilops tauschii (wheat D); ats01230 Biosynthesis of amino acids - Aegilops tauschii (wheat D); ats01100 Metabolic pathways - Aegilops tauschii (wheat D); ats01200 Carbon metabolism - Aegilops tauschii (wheat D); ats00630 Glyoxylate and dicarboxylate metabolism - Aegi…	IPR015424; IPR015422; IPR015421;	Pyridoxal phosphate-dependent transferase; Pyridoxal phosphate-dependent transferase, major region, subdomain 2; Pyridoxal phosphate-dependent transferase, major region, subdomain 1;
A0A0C4BJE5	181	K	Serine hydroxymethyltransferase	---	1	1.1e-07	145.43	K(1)ISAVSIFFETMPYR	3	-0.30089	2_x000D_	mitochondria	GO:0006725 cellular aromatic compound metabolic process; GO:0044699 single-organism process; GO:0006544 glycine metabolic process; GO:0035999 tetrahydrofolate interconversion; GO:0044237 cellular metabolic process; GO:0071704 organic substance metabolic process; GO:0008152 metabolic process; GO:0006520 cellular amino acid metabolic process; GO:0006575 cellular modified amino acid metabolic proces…		GO:0097159 organic cyclic compound binding; GO:1901363 heterocyclic compound binding; GO:0003824 catalytic activity; GO:0005488 binding; GO:0043167 ion binding; GO:0004372 glycine hydroxymethyltransferase activity; GO:0016741 transferase activity, transferring one-carbon groups; GO:0043168 anion binding; GO:0016742 hydroxymethyl-, formyl- and related transferase activity; GO:0048037 cofactor bind…	K00600	glyA	glycine hydroxymethyltransferase [EC:2.1.2.1]	ats00260 Glycine, serine and threonine metabolism - Aegilops tauschii (wheat D); ats01110 Biosynthesis of secondary metabolites - Aegilops tauschii (wheat D); ats01230 Biosynthesis of amino acids - Aegilops tauschii (wheat D); ats01100 Metabolic pathways - Aegilops tauschii (wheat D); ats01200 Carbon metabolism - Aegilops tauschii (wheat D); ats00630 Glyoxylate and dicarboxylate metabolism - Aegi…	IPR015424; IPR015422; IPR015421;	Pyridoxal phosphate-dependent transferase; Pyridoxal phosphate-dependent transferase, major region, subdomain 2; Pyridoxal phosphate-dependent transferase, major region, subdomain 1;
A0A0C4BJE5	210	K	Serine hydroxymethyltransferase	---	1	1.35e-09	120.23	LDESTGLIDYDQLEK(1)SAVLFRPK	3	1.5311	2_x000D_	mitochondria	GO:0006725 cellular aromatic compound metabolic process; GO:0044699 single-organism process; GO:0006544 glycine metabolic process; GO:0035999 tetrahydrofolate interconversion; GO:0044237 cellular metabolic process; GO:0071704 organic substance metabolic process; GO:0008152 metabolic process; GO:0006520 cellular amino acid metabolic process; GO:0006575 cellular modified amino acid metabolic proces…		GO:0097159 organic cyclic compound binding; GO:1901363 heterocyclic compound binding; GO:0003824 catalytic activity; GO:0005488 binding; GO:0043167 ion binding; GO:0004372 glycine hydroxymethyltransferase activity; GO:0016741 transferase activity, transferring one-carbon groups; GO:0043168 anion binding; GO:0016742 hydroxymethyl-, formyl- and related transferase activity; GO:0048037 cofactor bind…	K00600	glyA	glycine hydroxymethyltransferase [EC:2.1.2.1]	ats00260 Glycine, serine and threonine metabolism - Aegilops tauschii (wheat D); ats01110 Biosynthesis of secondary metabolites - Aegilops tauschii (wheat D); ats01230 Biosynthesis of amino acids - Aegilops tauschii (wheat D); ats01100 Metabolic pathways - Aegilops tauschii (wheat D); ats01200 Carbon metabolism - Aegilops tauschii (wheat D); ats00630 Glyoxylate and dicarboxylate metabolism - Aegi…	IPR015424; IPR015422; IPR015421;	Pyridoxal phosphate-dependent transferase; Pyridoxal phosphate-dependent transferase, major region, subdomain 2; Pyridoxal phosphate-dependent transferase, major region, subdomain 1;
A0A0C4BJE5	385	K	Serine hydroxymethyltransferase	---	1	9.43e-07	101.92	GYDIVSGGTDNHLVLVNLK(1)K	2	1.2339	2_x000D_	mitochondria	GO:0006725 cellular aromatic compound metabolic process; GO:0044699 single-organism process; GO:0006544 glycine metabolic process; GO:0035999 tetrahydrofolate interconversion; GO:0044237 cellular metabolic process; GO:0071704 organic substance metabolic process; GO:0008152 metabolic process; GO:0006520 cellular amino acid metabolic process; GO:0006575 cellular modified amino acid metabolic proces…		GO:0097159 organic cyclic compound binding; GO:1901363 heterocyclic compound binding; GO:0003824 catalytic activity; GO:0005488 binding; GO:0043167 ion binding; GO:0004372 glycine hydroxymethyltransferase activity; GO:0016741 transferase activity, transferring one-carbon groups; GO:0043168 anion binding; GO:0016742 hydroxymethyl-, formyl- and related transferase activity; GO:0048037 cofactor bind…	K00600	glyA	glycine hydroxymethyltransferase [EC:2.1.2.1]	ats00260 Glycine, serine and threonine metabolism - Aegilops tauschii (wheat D); ats01110 Biosynthesis of secondary metabolites - Aegilops tauschii (wheat D); ats01230 Biosynthesis of amino acids - Aegilops tauschii (wheat D); ats01100 Metabolic pathways - Aegilops tauschii (wheat D); ats01200 Carbon metabolism - Aegilops tauschii (wheat D); ats00630 Glyoxylate and dicarboxylate metabolism - Aegi…	IPR015424; IPR015422; IPR015421;	Pyridoxal phosphate-dependent transferase; Pyridoxal phosphate-dependent transferase, major region, subdomain 2; Pyridoxal phosphate-dependent transferase, major region, subdomain 1;
A0A0C4BJE5	455	K	Serine hydroxymethyltransferase	---	1	1.75e-07	133.48	VADFFDSAVNLALK(1)VK	3	-0.55133	2_x000D_	mitochondria	GO:0006725 cellular aromatic compound metabolic process; GO:0044699 single-organism process; GO:0006544 glycine metabolic process; GO:0035999 tetrahydrofolate interconversion; GO:0044237 cellular metabolic process; GO:0071704 organic substance metabolic process; GO:0008152 metabolic process; GO:0006520 cellular amino acid metabolic process; GO:0006575 cellular modified amino acid metabolic proces…		GO:0097159 organic cyclic compound binding; GO:1901363 heterocyclic compound binding; GO:0003824 catalytic activity; GO:0005488 binding; GO:0043167 ion binding; GO:0004372 glycine hydroxymethyltransferase activity; GO:0016741 transferase activity, transferring one-carbon groups; GO:0043168 anion binding; GO:0016742 hydroxymethyl-, formyl- and related transferase activity; GO:0048037 cofactor bind…	K00600	glyA	glycine hydroxymethyltransferase [EC:2.1.2.1]	ats00260 Glycine, serine and threonine metabolism - Aegilops tauschii (wheat D); ats01110 Biosynthesis of secondary metabolites - Aegilops tauschii (wheat D); ats01230 Biosynthesis of amino acids - Aegilops tauschii (wheat D); ats01100 Metabolic pathways - Aegilops tauschii (wheat D); ats01200 Carbon metabolism - Aegilops tauschii (wheat D); ats00630 Glyoxylate and dicarboxylate metabolism - Aegi…	IPR015424; IPR015422; IPR015421;	Pyridoxal phosphate-dependent transferase; Pyridoxal phosphate-dependent transferase, major region, subdomain 2; Pyridoxal phosphate-dependent transferase, major region, subdomain 1;
A0A0C4BJE5	218	K	Serine hydroxymethyltransferase	---	1	1.86e-06	137.88	PK(1)LIVAGASAYAR	2	-0.099117	1_x000D_	mitochondria	GO:0006725 cellular aromatic compound metabolic process; GO:0044699 single-organism process; GO:0006544 glycine metabolic process; GO:0035999 tetrahydrofolate interconversion; GO:0044237 cellular metabolic process; GO:0071704 organic substance metabolic process; GO:0008152 metabolic process; GO:0006520 cellular amino acid metabolic process; GO:0006575 cellular modified amino acid metabolic proces…		GO:0097159 organic cyclic compound binding; GO:1901363 heterocyclic compound binding; GO:0003824 catalytic activity; GO:0005488 binding; GO:0043167 ion binding; GO:0004372 glycine hydroxymethyltransferase activity; GO:0016741 transferase activity, transferring one-carbon groups; GO:0043168 anion binding; GO:0016742 hydroxymethyl-, formyl- and related transferase activity; GO:0048037 cofactor bind…	K00600	glyA	glycine hydroxymethyltransferase [EC:2.1.2.1]	ats00260 Glycine, serine and threonine metabolism - Aegilops tauschii (wheat D); ats01110 Biosynthesis of secondary metabolites - Aegilops tauschii (wheat D); ats01230 Biosynthesis of amino acids - Aegilops tauschii (wheat D); ats01100 Metabolic pathways - Aegilops tauschii (wheat D); ats01200 Carbon metabolism - Aegilops tauschii (wheat D); ats00630 Glyoxylate and dicarboxylate metabolism - Aegi…	IPR015424; IPR015422; IPR015421;	Pyridoxal phosphate-dependent transferase; Pyridoxal phosphate-dependent transferase, major region, subdomain 2; Pyridoxal phosphate-dependent transferase, major region, subdomain 1;
A0A0C4BJE5	407	K	Serine hydroxymethyltransferase	---	1	4.98e-13	126.16	VLENVHIAANK(1)NTVPGDVSAMVPGGIR	3	-0.051354	3_x000D_	mitochondria	GO:0006725 cellular aromatic compound metabolic process; GO:0044699 single-organism process; GO:0006544 glycine metabolic process; GO:0035999 tetrahydrofolate interconversion; GO:0044237 cellular metabolic process; GO:0071704 organic substance metabolic process; GO:0008152 metabolic process; GO:0006520 cellular amino acid metabolic process; GO:0006575 cellular modified amino acid metabolic proces…		GO:0097159 organic cyclic compound binding; GO:1901363 heterocyclic compound binding; GO:0003824 catalytic activity; GO:0005488 binding; GO:0043167 ion binding; GO:0004372 glycine hydroxymethyltransferase activity; GO:0016741 transferase activity, transferring one-carbon groups; GO:0043168 anion binding; GO:0016742 hydroxymethyl-, formyl- and related transferase activity; GO:0048037 cofactor bind…	K00600	glyA	glycine hydroxymethyltransferase [EC:2.1.2.1]	ats00260 Glycine, serine and threonine metabolism - Aegilops tauschii (wheat D); ats01110 Biosynthesis of secondary metabolites - Aegilops tauschii (wheat D); ats01230 Biosynthesis of amino acids - Aegilops tauschii (wheat D); ats01100 Metabolic pathways - Aegilops tauschii (wheat D); ats01200 Carbon metabolism - Aegilops tauschii (wheat D); ats00630 Glyoxylate and dicarboxylate metabolism - Aegi…	IPR015424; IPR015422; IPR015421;	Pyridoxal phosphate-dependent transferase; Pyridoxal phosphate-dependent transferase, major region, subdomain 2; Pyridoxal phosphate-dependent transferase, major region, subdomain 1;
A0A0C4BJE5	464	K	Serine hydroxymethyltransferase	---	1	0.00303	105.52	VK(1)AAAAGTK(1)LK	2	-0.12478	2_x000D_	mitochondria	GO:0006725 cellular aromatic compound metabolic process; GO:0044699 single-organism process; GO:0006544 glycine metabolic process; GO:0035999 tetrahydrofolate interconversion; GO:0044237 cellular metabolic process; GO:0071704 organic substance metabolic process; GO:0008152 metabolic process; GO:0006520 cellular amino acid metabolic process; GO:0006575 cellular modified amino acid metabolic proces…		GO:0097159 organic cyclic compound binding; GO:1901363 heterocyclic compound binding; GO:0003824 catalytic activity; GO:0005488 binding; GO:0043167 ion binding; GO:0004372 glycine hydroxymethyltransferase activity; GO:0016741 transferase activity, transferring one-carbon groups; GO:0043168 anion binding; GO:0016742 hydroxymethyl-, formyl- and related transferase activity; GO:0048037 cofactor bind…	K00600	glyA	glycine hydroxymethyltransferase [EC:2.1.2.1]	ats00260 Glycine, serine and threonine metabolism - Aegilops tauschii (wheat D); ats01110 Biosynthesis of secondary metabolites - Aegilops tauschii (wheat D); ats01230 Biosynthesis of amino acids - Aegilops tauschii (wheat D); ats01100 Metabolic pathways - Aegilops tauschii (wheat D); ats01200 Carbon metabolism - Aegilops tauschii (wheat D); ats00630 Glyoxylate and dicarboxylate metabolism - Aegi…	IPR015424; IPR015422; IPR015421;	Pyridoxal phosphate-dependent transferase; Pyridoxal phosphate-dependent transferase, major region, subdomain 2; Pyridoxal phosphate-dependent transferase, major region, subdomain 1;
A0A0C4BJE5	457	K	Serine hydroxymethyltransferase	---	1	0.0335	100.93	VK(1)AAAAGTK(1)LK	2	-0.12478	1_x000D_	mitochondria	GO:0006725 cellular aromatic compound metabolic process; GO:0044699 single-organism process; GO:0006544 glycine metabolic process; GO:0035999 tetrahydrofolate interconversion; GO:0044237 cellular metabolic process; GO:0071704 organic substance metabolic process; GO:0008152 metabolic process; GO:0006520 cellular amino acid metabolic process; GO:0006575 cellular modified amino acid metabolic proces…		GO:0097159 organic cyclic compound binding; GO:1901363 heterocyclic compound binding; GO:0003824 catalytic activity; GO:0005488 binding; GO:0043167 ion binding; GO:0004372 glycine hydroxymethyltransferase activity; GO:0016741 transferase activity, transferring one-carbon groups; GO:0043168 anion binding; GO:0016742 hydroxymethyl-, formyl- and related transferase activity; GO:0048037 cofactor bind…	K00600	glyA	glycine hydroxymethyltransferase [EC:2.1.2.1]	ats00260 Glycine, serine and threonine metabolism - Aegilops tauschii (wheat D); ats01110 Biosynthesis of secondary metabolites - Aegilops tauschii (wheat D); ats01230 Biosynthesis of amino acids - Aegilops tauschii (wheat D); ats01100 Metabolic pathways - Aegilops tauschii (wheat D); ats01200 Carbon metabolism - Aegilops tauschii (wheat D); ats00630 Glyoxylate and dicarboxylate metabolism - Aegi…	IPR015424; IPR015422; IPR015421;	Pyridoxal phosphate-dependent transferase; Pyridoxal phosphate-dependent transferase, major region, subdomain 2; Pyridoxal phosphate-dependent transferase, major region, subdomain 1;
A0A0C4BJE5	180	K	Serine hydroxymethyltransferase	---	1	2.54e-05	84.107	IMALDLPHGGHLSHGYQTDTK(1)K	5	-0.10156	2_x000D_	mitochondria	GO:0006725 cellular aromatic compound metabolic process; GO:0044699 single-organism process; GO:0006544 glycine metabolic process; GO:0035999 tetrahydrofolate interconversion; GO:0044237 cellular metabolic process; GO:0071704 organic substance metabolic process; GO:0008152 metabolic process; GO:0006520 cellular amino acid metabolic process; GO:0006575 cellular modified amino acid metabolic proces…		GO:0097159 organic cyclic compound binding; GO:1901363 heterocyclic compound binding; GO:0003824 catalytic activity; GO:0005488 binding; GO:0043167 ion binding; GO:0004372 glycine hydroxymethyltransferase activity; GO:0016741 transferase activity, transferring one-carbon groups; GO:0043168 anion binding; GO:0016742 hydroxymethyl-, formyl- and related transferase activity; GO:0048037 cofactor bind…	K00600	glyA	glycine hydroxymethyltransferase [EC:2.1.2.1]	ats00260 Glycine, serine and threonine metabolism - Aegilops tauschii (wheat D); ats01110 Biosynthesis of secondary metabolites - Aegilops tauschii (wheat D); ats01230 Biosynthesis of amino acids - Aegilops tauschii (wheat D); ats01100 Metabolic pathways - Aegilops tauschii (wheat D); ats01200 Carbon metabolism - Aegilops tauschii (wheat D); ats00630 Glyoxylate and dicarboxylate metabolism - Aegi…	IPR015424; IPR015422; IPR015421;	Pyridoxal phosphate-dependent transferase; Pyridoxal phosphate-dependent transferase, major region, subdomain 2; Pyridoxal phosphate-dependent transferase, major region, subdomain 1;
A0A0C4BJE5	296	K	Serine hydroxymethyltransferase	---	1	4.84e-06	128.57	GVK(1)EINK	2	0.19493	2_x000D_	mitochondria	GO:0006725 cellular aromatic compound metabolic process; GO:0044699 single-organism process; GO:0006544 glycine metabolic process; GO:0035999 tetrahydrofolate interconversion; GO:0044237 cellular metabolic process; GO:0071704 organic substance metabolic process; GO:0008152 metabolic process; GO:0006520 cellular amino acid metabolic process; GO:0006575 cellular modified amino acid metabolic proces…		GO:0097159 organic cyclic compound binding; GO:1901363 heterocyclic compound binding; GO:0003824 catalytic activity; GO:0005488 binding; GO:0043167 ion binding; GO:0004372 glycine hydroxymethyltransferase activity; GO:0016741 transferase activity, transferring one-carbon groups; GO:0043168 anion binding; GO:0016742 hydroxymethyl-, formyl- and related transferase activity; GO:0048037 cofactor bind…	K00600	glyA	glycine hydroxymethyltransferase [EC:2.1.2.1]	ats00260 Glycine, serine and threonine metabolism - Aegilops tauschii (wheat D); ats01110 Biosynthesis of secondary metabolites - Aegilops tauschii (wheat D); ats01230 Biosynthesis of amino acids - Aegilops tauschii (wheat D); ats01100 Metabolic pathways - Aegilops tauschii (wheat D); ats01200 Carbon metabolism - Aegilops tauschii (wheat D); ats00630 Glyoxylate and dicarboxylate metabolism - Aegi…	IPR015424; IPR015422; IPR015421;	Pyridoxal phosphate-dependent transferase; Pyridoxal phosphate-dependent transferase, major region, subdomain 2; Pyridoxal phosphate-dependent transferase, major region, subdomain 1;
A0A0C4BJE5	366	K	Serine hydroxymethyltransferase	---	1	2.44e-08	86.791	FAESLTSK(1)GYDIVSGGTDNHLVLVNLK	3	0.59617	2_x000D_	mitochondria	GO:0006725 cellular aromatic compound metabolic process; GO:0044699 single-organism process; GO:0006544 glycine metabolic process; GO:0035999 tetrahydrofolate interconversion; GO:0044237 cellular metabolic process; GO:0071704 organic substance metabolic process; GO:0008152 metabolic process; GO:0006520 cellular amino acid metabolic process; GO:0006575 cellular modified amino acid metabolic proces…		GO:0097159 organic cyclic compound binding; GO:1901363 heterocyclic compound binding; GO:0003824 catalytic activity; GO:0005488 binding; GO:0043167 ion binding; GO:0004372 glycine hydroxymethyltransferase activity; GO:0016741 transferase activity, transferring one-carbon groups; GO:0043168 anion binding; GO:0016742 hydroxymethyl-, formyl- and related transferase activity; GO:0048037 cofactor bind…	K00600	glyA	glycine hydroxymethyltransferase [EC:2.1.2.1]	ats00260 Glycine, serine and threonine metabolism - Aegilops tauschii (wheat D); ats01110 Biosynthesis of secondary metabolites - Aegilops tauschii (wheat D); ats01230 Biosynthesis of amino acids - Aegilops tauschii (wheat D); ats01100 Metabolic pathways - Aegilops tauschii (wheat D); ats01200 Carbon metabolism - Aegilops tauschii (wheat D); ats00630 Glyoxylate and dicarboxylate metabolism - Aegi…	IPR015424; IPR015422; IPR015421;	Pyridoxal phosphate-dependent transferase; Pyridoxal phosphate-dependent transferase, major region, subdomain 2; Pyridoxal phosphate-dependent transferase, major region, subdomain 1;
A0A0C4BK40	136	K	Glycine cleavage system H protein	---	1	7.92e-05	69.765	LSETPGLINSSPYEEGWMIK(1)VK	3	-0.7382	1_x000D_	mitochondria	GO:1901606 alpha-amino acid catabolic process; GO:0044712 single-organism catabolic process; GO:0044281 small molecule metabolic process; GO:0044763 single-organism cellular process; GO:0019464 glycine decarboxylation via glycine cleavage system; GO:0006807 nitrogen compound metabolic process; GO:0044699 single-organism process; GO:0044282 small molecule catabolic process; GO:0044238 primary meta…	GO:0005960 glycine cleavage complex; GO:1902494 catalytic complex; GO:0044464 cell part; GO:0005622 intracellular; GO:1990204 oxidoreductase complex; GO:0005737 cytoplasm; GO:0032991 macromolecular complex; GO:0044424 intracellular part; GO:0005623 cell; GO:0044444 cytoplasmic part;		K02437	gcvH	glycine cleavage system H protein	ats01100 Metabolic pathways - Aegilops tauschii (wheat D); ats00630 Glyoxylate and dicarboxylate metabolism - Aegilops tauschii (wheat D); ats01200 Carbon metabolism - Aegilops tauschii (wheat D); ats00260 Glycine, serine and threonine metabolism - Aegilops tauschii (wheat D); ats01110 Biosynthesis of secondary metabolites - Aegilops tauschii (wheat D);	IPR011053; IPR000089;	Single hybrid motif; Biotin/lipoyl attachment;
A0A0C4BK40	138	K	Glycine cleavage system H protein	---	1	3.74e-05	105.9	VK(1)PSSPAELEGLLDSAK	2	-2.0691	3_x000D_	mitochondria	GO:1901606 alpha-amino acid catabolic process; GO:0044712 single-organism catabolic process; GO:0044281 small molecule metabolic process; GO:0044763 single-organism cellular process; GO:0019464 glycine decarboxylation via glycine cleavage system; GO:0006807 nitrogen compound metabolic process; GO:0044699 single-organism process; GO:0044282 small molecule catabolic process; GO:0044238 primary meta…	GO:0005960 glycine cleavage complex; GO:1902494 catalytic complex; GO:0044464 cell part; GO:0005622 intracellular; GO:1990204 oxidoreductase complex; GO:0005737 cytoplasm; GO:0032991 macromolecular complex; GO:0044424 intracellular part; GO:0005623 cell; GO:0044444 cytoplasmic part;		K02437	gcvH	glycine cleavage system H protein	ats01100 Metabolic pathways - Aegilops tauschii (wheat D); ats00630 Glyoxylate and dicarboxylate metabolism - Aegilops tauschii (wheat D); ats01200 Carbon metabolism - Aegilops tauschii (wheat D); ats00260 Glycine, serine and threonine metabolism - Aegilops tauschii (wheat D); ats01110 Biosynthesis of secondary metabolites - Aegilops tauschii (wheat D);	IPR011053; IPR000089;	Single hybrid motif; Biotin/lipoyl attachment;
A0A0C4BK40	51	K	Glycine cleavage system H protein	---	1	1.24e-11	88.592	YTSSHEWVK(1)NDGSVATIGISDHAQGHLGEVVFVELPEAGTK	5	0.05543	6_x000D_	mitochondria	GO:1901606 alpha-amino acid catabolic process; GO:0044712 single-organism catabolic process; GO:0044281 small molecule metabolic process; GO:0044763 single-organism cellular process; GO:0019464 glycine decarboxylation via glycine cleavage system; GO:0006807 nitrogen compound metabolic process; GO:0044699 single-organism process; GO:0044282 small molecule catabolic process; GO:0044238 primary meta…	GO:0005960 glycine cleavage complex; GO:1902494 catalytic complex; GO:0044464 cell part; GO:0005622 intracellular; GO:1990204 oxidoreductase complex; GO:0005737 cytoplasm; GO:0032991 macromolecular complex; GO:0044424 intracellular part; GO:0005623 cell; GO:0044444 cytoplasmic part;		K02437	gcvH	glycine cleavage system H protein	ats01100 Metabolic pathways - Aegilops tauschii (wheat D); ats00630 Glyoxylate and dicarboxylate metabolism - Aegilops tauschii (wheat D); ats01200 Carbon metabolism - Aegilops tauschii (wheat D); ats00260 Glycine, serine and threonine metabolism - Aegilops tauschii (wheat D); ats01110 Biosynthesis of secondary metabolites - Aegilops tauschii (wheat D);	IPR011053; IPR000089;	Single hybrid motif; Biotin/lipoyl attachment;
A0A0C4BK40	153	K	Glycine cleavage system H protein	---	1	4.73e-10	133.65	VKPSSPAELEGLLDSAK(1)YTK	2	0.33852	8_x000D_	mitochondria	GO:1901606 alpha-amino acid catabolic process; GO:0044712 single-organism catabolic process; GO:0044281 small molecule metabolic process; GO:0044763 single-organism cellular process; GO:0019464 glycine decarboxylation via glycine cleavage system; GO:0006807 nitrogen compound metabolic process; GO:0044699 single-organism process; GO:0044282 small molecule catabolic process; GO:0044238 primary meta…	GO:0005960 glycine cleavage complex; GO:1902494 catalytic complex; GO:0044464 cell part; GO:0005622 intracellular; GO:1990204 oxidoreductase complex; GO:0005737 cytoplasm; GO:0032991 macromolecular complex; GO:0044424 intracellular part; GO:0005623 cell; GO:0044444 cytoplasmic part;		K02437	gcvH	glycine cleavage system H protein	ats01100 Metabolic pathways - Aegilops tauschii (wheat D); ats00630 Glyoxylate and dicarboxylate metabolism - Aegilops tauschii (wheat D); ats01200 Carbon metabolism - Aegilops tauschii (wheat D); ats00260 Glycine, serine and threonine metabolism - Aegilops tauschii (wheat D); ats01110 Biosynthesis of secondary metabolites - Aegilops tauschii (wheat D);	IPR011053; IPR000089;	Single hybrid motif; Biotin/lipoyl attachment;
A0A0C4BK54	95	K	40S ribosomal protein S14-3 OS=Arabidopsis thaliana GN=RPS14C PE=2 SV=2	---	1	5.88e-06	167.18	ELGITALHIK(1)LR	3	-2.9874	3_x000D_	cytoplasm	GO:0006518 peptide metabolic process; GO:0043043 peptide biosynthetic process; GO:0044267 cellular protein metabolic process; GO:0006807 nitrogen compound metabolic process; GO:0009058 biosynthetic process; GO:0043603 cellular amide metabolic process; GO:0044238 primary metabolic process; GO:1901566 organonitrogen compound biosynthetic process; GO:1901576 organic substance biosynthetic process; G…	GO:0005840 ribosome; GO:0043226 organelle; GO:0043229 intracellular organelle; GO:0043232 intracellular non-membrane-bounded organelle; GO:0044464 cell part; GO:0005622 intracellular; GO:0005737 cytoplasm; GO:0032991 macromolecular complex; GO:0044424 intracellular part; GO:1990904 ribonucleoprotein complex; GO:0005623 cell; GO:0030529 intracellular ribonucleoprotein complex; GO:0044444 cytoplasm…	GO:0003735 structural constituent of ribosome; GO:0005198 structural molecule activity;	K02955	RP-S14e	small subunit ribosomal protein S14e	ats03010 Ribosome - Aegilops tauschii (wheat D);
A0A0C4BK54	10	K	40S ribosomal protein S14-3 OS=Arabidopsis thaliana GN=RPS14C PE=2 SV=2	---	1	0.00589	61.167	TREPK(1)EENVTLGPAVR	3	-0.072507	2_x000D_	cytoplasm	GO:0006518 peptide metabolic process; GO:0043043 peptide biosynthetic process; GO:0044267 cellular protein metabolic process; GO:0006807 nitrogen compound metabolic process; GO:0009058 biosynthetic process; GO:0043603 cellular amide metabolic process; GO:0044238 primary metabolic process; GO:1901566 organonitrogen compound biosynthetic process; GO:1901576 organic substance biosynthetic process; G…	GO:0005840 ribosome; GO:0043226 organelle; GO:0043229 intracellular organelle; GO:0043232 intracellular non-membrane-bounded organelle; GO:0044464 cell part; GO:0005622 intracellular; GO:0005737 cytoplasm; GO:0032991 macromolecular complex; GO:0044424 intracellular part; GO:1990904 ribonucleoprotein complex; GO:0005623 cell; GO:0030529 intracellular ribonucleoprotein complex; GO:0044444 cytoplasm…	GO:0003735 structural constituent of ribosome; GO:0005198 structural molecule activity;	K02955	RP-S14e	small subunit ribosomal protein S14e	ats03010 Ribosome - Aegilops tauschii (wheat D);
A0A0C4BK54	105	K	40S ribosomal protein S14-3 OS=Arabidopsis thaliana GN=RPS14C PE=2 SV=2	---	1	0.000247	106.32	TK(1)TPGPGAQSALR	2	-0.026033	1_x000D_	cytoplasm	GO:0006518 peptide metabolic process; GO:0043043 peptide biosynthetic process; GO:0044267 cellular protein metabolic process; GO:0006807 nitrogen compound metabolic process; GO:0009058 biosynthetic process; GO:0043603 cellular amide metabolic process; GO:0044238 primary metabolic process; GO:1901566 organonitrogen compound biosynthetic process; GO:1901576 organic substance biosynthetic process; G…	GO:0005840 ribosome; GO:0043226 organelle; GO:0043229 intracellular organelle; GO:0043232 intracellular non-membrane-bounded organelle; GO:0044464 cell part; GO:0005622 intracellular; GO:0005737 cytoplasm; GO:0032991 macromolecular complex; GO:0044424 intracellular part; GO:1990904 ribonucleoprotein complex; GO:0005623 cell; GO:0030529 intracellular ribonucleoprotein complex; GO:0044444 cytoplasm…	GO:0003735 structural constituent of ribosome; GO:0005198 structural molecule activity;	K02955	RP-S14e	small subunit ribosomal protein S14e	ats03010 Ribosome - Aegilops tauschii (wheat D);
A0A0C4BK97	51	K	Glycine cleavage system H protein	4349114	1	3.64e-05	51.954	YTSSHEWVK(1)NDGSVATIGISDHAQGHLGEVVFVELPETGTK	4	-0.33289	1_x000D_	mitochondria	GO:1901606 alpha-amino acid catabolic process; GO:0044712 single-organism catabolic process; GO:0044281 small molecule metabolic process; GO:0044763 single-organism cellular process; GO:0019464 glycine decarboxylation via glycine cleavage system; GO:0006807 nitrogen compound metabolic process; GO:0044699 single-organism process; GO:0044282 small molecule catabolic process; GO:0044238 primary meta…	GO:0005960 glycine cleavage complex; GO:1902494 catalytic complex; GO:0044464 cell part; GO:0005622 intracellular; GO:1990204 oxidoreductase complex; GO:0005737 cytoplasm; GO:0032991 macromolecular complex; GO:0044424 intracellular part; GO:0005623 cell; GO:0044444 cytoplasmic part;		K02437	gcvH	glycine cleavage system H protein	ats01100 Metabolic pathways - Aegilops tauschii (wheat D); ats00630 Glyoxylate and dicarboxylate metabolism - Aegilops tauschii (wheat D); ats01200 Carbon metabolism - Aegilops tauschii (wheat D); ats00260 Glycine, serine and threonine metabolism - Aegilops tauschii (wheat D); ats01110 Biosynthesis of secondary metabolites - Aegilops tauschii (wheat D);	IPR011053; IPR000089;	Single hybrid motif; Biotin/lipoyl attachment;
A0A0C4BK99	25	K	60S ribosomal protein L35a-3 OS=Arabidopsis thaliana GN=RPL35AC PE=3 SV=1	---	1	1.65e-06	101.17	SK(1)SNQYETASLVQIEGVNTR	2	-1.2929	1_x000D_	cytoplasm	GO:0006518 peptide metabolic process; GO:0043043 peptide biosynthetic process; GO:0044267 cellular protein metabolic process; GO:0006807 nitrogen compound metabolic process; GO:0009058 biosynthetic process; GO:0043603 cellular amide metabolic process; GO:0044238 primary metabolic process; GO:1901566 organonitrogen compound biosynthetic process; GO:1901576 organic substance biosynthetic process; G…	GO:0005840 ribosome; GO:0043226 organelle; GO:0043229 intracellular organelle; GO:0043232 intracellular non-membrane-bounded organelle; GO:0044464 cell part; GO:0005622 intracellular; GO:0005737 cytoplasm; GO:0032991 macromolecular complex; GO:0044424 intracellular part; GO:1990904 ribonucleoprotein complex; GO:0005623 cell; GO:0030529 intracellular ribonucleoprotein complex; GO:0044444 cytoplasm…	GO:0003735 structural constituent of ribosome; GO:0005198 structural molecule activity;	K02917	RP-L35Ae	large subunit ribosomal protein L35Ae	ats03010 Ribosome - Aegilops tauschii (wheat D);	IPR009000;	Translation protein, beta-barrel domain;
A0A0C4BK99	52	K	60S ribosomal protein L35a-3 OS=Arabidopsis thaliana GN=RPL35AC PE=3 SV=1	---	1	0.00518	103.55	EDVAWYGGK(1)R	2	-0.5913	1_x000D_	cytoplasm	GO:0006518 peptide metabolic process; GO:0043043 peptide biosynthetic process; GO:0044267 cellular protein metabolic process; GO:0006807 nitrogen compound metabolic process; GO:0009058 biosynthetic process; GO:0043603 cellular amide metabolic process; GO:0044238 primary metabolic process; GO:1901566 organonitrogen compound biosynthetic process; GO:1901576 organic substance biosynthetic process; G…	GO:0005840 ribosome; GO:0043226 organelle; GO:0043229 intracellular organelle; GO:0043232 intracellular non-membrane-bounded organelle; GO:0044464 cell part; GO:0005622 intracellular; GO:0005737 cytoplasm; GO:0032991 macromolecular complex; GO:0044424 intracellular part; GO:1990904 ribonucleoprotein complex; GO:0005623 cell; GO:0030529 intracellular ribonucleoprotein complex; GO:0044444 cytoplasm…	GO:0003735 structural constituent of ribosome; GO:0005198 structural molecule activity;	K02917	RP-L35Ae	large subunit ribosomal protein L35Ae	ats03010 Ribosome - Aegilops tauschii (wheat D);	IPR009000;	Translation protein, beta-barrel domain;
A0A0C4BK99	89	K	60S ribosomal protein L35a-3 OS=Arabidopsis thaliana GN=RPL35AC PE=3 SV=1	---	1	8.45e-05	113.53	AK(1)FTSNLPAEAMGK	2	-1.0499	1_x000D_	cytoplasm	GO:0006518 peptide metabolic process; GO:0043043 peptide biosynthetic process; GO:0044267 cellular protein metabolic process; GO:0006807 nitrogen compound metabolic process; GO:0009058 biosynthetic process; GO:0043603 cellular amide metabolic process; GO:0044238 primary metabolic process; GO:1901566 organonitrogen compound biosynthetic process; GO:1901576 organic substance biosynthetic process; G…	GO:0005840 ribosome; GO:0043226 organelle; GO:0043229 intracellular organelle; GO:0043232 intracellular non-membrane-bounded organelle; GO:0044464 cell part; GO:0005622 intracellular; GO:0005737 cytoplasm; GO:0032991 macromolecular complex; GO:0044424 intracellular part; GO:1990904 ribonucleoprotein complex; GO:0005623 cell; GO:0030529 intracellular ribonucleoprotein complex; GO:0044444 cytoplasm…	GO:0003735 structural constituent of ribosome; GO:0005198 structural molecule activity;	K02917	RP-L35Ae	large subunit ribosomal protein L35Ae	ats03010 Ribosome - Aegilops tauschii (wheat D);	IPR009000;	Translation protein, beta-barrel domain;
A0A0C4BKI1	25	K	60S ribosomal protein L35a-1 OS=Arabidopsis thaliana GN=RPL35AA PE=3 SV=1	---	1	1.51e-08	126.25	SK(1)SNQYESTSLVQVEGVNTK	2	-0.78473	1_x000D_	cytoplasm	GO:0006518 peptide metabolic process; GO:0043043 peptide biosynthetic process; GO:0044267 cellular protein metabolic process; GO:0006807 nitrogen compound metabolic process; GO:0009058 biosynthetic process; GO:0043603 cellular amide metabolic process; GO:0044238 primary metabolic process; GO:1901566 organonitrogen compound biosynthetic process; GO:1901576 organic substance biosynthetic process; G…	GO:0005840 ribosome; GO:0043226 organelle; GO:0043229 intracellular organelle; GO:0043232 intracellular non-membrane-bounded organelle; GO:0044464 cell part; GO:0005622 intracellular; GO:0005737 cytoplasm; GO:0032991 macromolecular complex; GO:0044424 intracellular part; GO:1990904 ribonucleoprotein complex; GO:0005623 cell; GO:0030529 intracellular ribonucleoprotein complex; GO:0044444 cytoplasm…	GO:0003735 structural constituent of ribosome; GO:0005198 structural molecule activity;	K02917	RP-L35Ae	large subunit ribosomal protein L35Ae	ats03010 Ribosome - Aegilops tauschii (wheat D);	IPR009000;	Translation protein, beta-barrel domain;
A0A0C4BKI1	59	K	60S ribosomal protein L35a-1 OS=Arabidopsis thaliana GN=RPL35AA PE=3 SV=1	---	1	0.0414	63.21	LAYVYK(1)AK	2	0.98028	1_x000D_	cytoplasm	GO:0006518 peptide metabolic process; GO:0043043 peptide biosynthetic process; GO:0044267 cellular protein metabolic process; GO:0006807 nitrogen compound metabolic process; GO:0009058 biosynthetic process; GO:0043603 cellular amide metabolic process; GO:0044238 primary metabolic process; GO:1901566 organonitrogen compound biosynthetic process; GO:1901576 organic substance biosynthetic process; G…	GO:0005840 ribosome; GO:0043226 organelle; GO:0043229 intracellular organelle; GO:0043232 intracellular non-membrane-bounded organelle; GO:0044464 cell part; GO:0005622 intracellular; GO:0005737 cytoplasm; GO:0032991 macromolecular complex; GO:0044424 intracellular part; GO:1990904 ribonucleoprotein complex; GO:0005623 cell; GO:0030529 intracellular ribonucleoprotein complex; GO:0044444 cytoplasm…	GO:0003735 structural constituent of ribosome; GO:0005198 structural molecule activity;	K02917	RP-L35Ae	large subunit ribosomal protein L35Ae	ats03010 Ribosome - Aegilops tauschii (wheat D);	IPR009000;	Translation protein, beta-barrel domain;
A0A0C4BKI1	52	K	60S ribosomal protein L35a-1 OS=Arabidopsis thaliana GN=RPL35AA PE=3 SV=1	---	1	0.00063	179.51	EDVAWYAGK(1)R	2	-0.3606	1_x000D_	cytoplasm	GO:0006518 peptide metabolic process; GO:0043043 peptide biosynthetic process; GO:0044267 cellular protein metabolic process; GO:0006807 nitrogen compound metabolic process; GO:0009058 biosynthetic process; GO:0043603 cellular amide metabolic process; GO:0044238 primary metabolic process; GO:1901566 organonitrogen compound biosynthetic process; GO:1901576 organic substance biosynthetic process; G…	GO:0005840 ribosome; GO:0043226 organelle; GO:0043229 intracellular organelle; GO:0043232 intracellular non-membrane-bounded organelle; GO:0044464 cell part; GO:0005622 intracellular; GO:0005737 cytoplasm; GO:0032991 macromolecular complex; GO:0044424 intracellular part; GO:1990904 ribonucleoprotein complex; GO:0005623 cell; GO:0030529 intracellular ribonucleoprotein complex; GO:0044444 cytoplasm…	GO:0003735 structural constituent of ribosome; GO:0005198 structural molecule activity;	K02917	RP-L35Ae	large subunit ribosomal protein L35Ae	ats03010 Ribosome - Aegilops tauschii (wheat D);	IPR009000;	Translation protein, beta-barrel domain;
A0A0C4BKI1	91	K	60S ribosomal protein L35a-1 OS=Arabidopsis thaliana GN=RPL35AA PE=3 SV=1	---	1	4.54e-06	132.31	AQFK(1)SNLPAESMGR	2	-0.33315	2_x000D_	cytoplasm	GO:0006518 peptide metabolic process; GO:0043043 peptide biosynthetic process; GO:0044267 cellular protein metabolic process; GO:0006807 nitrogen compound metabolic process; GO:0009058 biosynthetic process; GO:0043603 cellular amide metabolic process; GO:0044238 primary metabolic process; GO:1901566 organonitrogen compound biosynthetic process; GO:1901576 organic substance biosynthetic process; G…	GO:0005840 ribosome; GO:0043226 organelle; GO:0043229 intracellular organelle; GO:0043232 intracellular non-membrane-bounded organelle; GO:0044464 cell part; GO:0005622 intracellular; GO:0005737 cytoplasm; GO:0032991 macromolecular complex; GO:0044424 intracellular part; GO:1990904 ribonucleoprotein complex; GO:0005623 cell; GO:0030529 intracellular ribonucleoprotein complex; GO:0044444 cytoplasm…	GO:0003735 structural constituent of ribosome; GO:0005198 structural molecule activity;	K02917	RP-L35Ae	large subunit ribosomal protein L35Ae	ats03010 Ribosome - Aegilops tauschii (wheat D);	IPR009000;	Translation protein, beta-barrel domain;
A0A172WCB1	127	K	Cold-responsive LEA/RAB-related COR protein	Wrab17.1	1	1.94e-18	167.59	STEAAQHVQDTAAQYTK(1)DTPVAPK	3	0.5185	1_x000D_	mitochondria
A0A172WCB1	134	K	Cold-responsive LEA/RAB-related COR protein	Wrab17.1	1	2.08e-07	86.519	DTPVAPK(1)ENVFQQAGGNMVGAATDAK	3	0.36881	3_x000D_	mitochondria
A0A172WCB1	75	K	Cold-responsive LEA/RAB-related COR protein	Wrab17.1	1	1.11e-11	169.15	ASETVEAGK(1)DHAVEGK	2	0.01809	2_x000D_	mitochondria
A0A172WCB1	108	K	Cold-responsive LEA/RAB-related COR protein	Wrab17.1	1	2.27e-05	136.7	TATETADATK(1)EK	2	0.15272	1_x000D_	mitochondria
A0A172WCB1	41	K	Cold-responsive LEA/RAB-related COR protein	Wrab17.1	1	6e-09	151.04	DQTGAFLGEK(1)SEAVTK	2	0.6717	1_x000D_	mitochondria
A0A172WCB1	14	K	Cold-responsive LEA/RAB-related COR protein	Wrab17.1	1	3.42e-06	114.96	SGDATK(1)TASETGQTIQDR	2	0.65659	2_x000D_	mitochondria
A0A172WCB1	47	K	Cold-responsive LEA/RAB-related COR protein	Wrab17.1	1	1.69e-12	183.23	SEAVTK(1)AASETTEAAK	2	0.37795	1_x000D_	mitochondria
A0A172WCB1	8	K	Cold-responsive LEA/RAB-related COR protein	Wrab17.1	1	0.000129	109	SGWFQEK(1)SGDATK	2	-0.57564	1_x000D_	mitochondria
A0A172WCB1	92	K	Cold-responsive LEA/RAB-related COR protein	Wrab17.1	1	0.000415	93.424	DQTGSFFGDK(1)TDAVK	2	3.4574	2_x000D_	mitochondria
A0A172WCB1	66	K	Cold-responsive LEA/RAB-related COR protein	Wrab17.1	1	0.00286	57.936	MGGEAMGK(1)ASETVEAGK	2	-1.0868	1_x000D_	mitochondria
A0A172WCB1	31	K	Cold-responsive LEA/RAB-related COR protein	Wrab17.1	1	4.3e-07	137.39	AVEAK(1)DQTGAFLGEK	2	-0.17765	1_x000D_	mitochondria
A0A172WCB1	82	K	Cold-responsive LEA/RAB-related COR protein	Wrab17.1	1	2.44e-11	157.58	DHAVEGK(1)DQTGSFFGDK	2	0.88178	4_x000D_	mitochondria
A0A172WCB1	110	K	Cold-responsive LEA/RAB-related COR protein	Wrab17.1	1	9.43e-30	245.22	EK(1)STEAAQHVQDTAAQYTK	2	-0.052918	2_x000D_	mitochondria
A0A1D5RP86	227	K	CTP synthase	---	1	0.0483	48.044	STQPLEENVK(1)LK	2	-1.9185	2_x000D_	chloroplast	GO:0009116 nucleoside metabolic process; GO:0046132 pyrimidine ribonucleoside biosynthetic process; GO:0009147 pyrimidine nucleoside triphosphate metabolic process; GO:0009117 nucleotide metabolic process; GO:0044699 single-organism process; GO:0009163 nucleoside biosynthetic process; GO:0009058 biosynthetic process; GO:0046036 CTP metabolic process; GO:0044237 cellular metabolic process; GO:0006…		GO:0005524 ATP binding; GO:1901265 nucleoside phosphate binding; GO:0016874 ligase activity; GO:0001882 nucleoside binding; GO:0043167 ion binding; GO:0000166 nucleotide binding; GO:0016879 ligase activity, forming carbon-nitrogen bonds; GO:0097159 organic cyclic compound binding; GO:1901363 heterocyclic compound binding; GO:0032549 ribonucleoside binding; GO:0097367 carbohydrate derivative bindi…	K01937	pyrG	CTP synthase [EC:6.3.4.2]	ats01100 Metabolic pathways - Aegilops tauschii (wheat D); ats00240 Pyrimidine metabolism - Aegilops tauschii (wheat D);	IPR027417; IPR017456; IPR017926; IPR029062; IPR033828;	P-loop containing nucleoside triphosphate hydrolase; CTP synthase, N-terminal; Glutamine amidotransferase; Class I glutamine amidotransferase-like; CTP synthase GATase domain;
A0A1D5RQ63	266	K	"Protein DGS1, mitochondrial OS=Arabidopsis thaliana GN=DGS1 PE=1 SV=1"	---	1	0.0489	41.117	AMLIQVQK(1)LK	3	-0.075664	1_x000D_	chloroplast		GO:0031224 intrinsic component of membrane; GO:0016020 membrane; GO:0016021 integral component of membrane; GO:0044425 membrane part;		K18158
A0A1D5RQS4	159	K	Ribosomal protein	---	1	1.28e-09	193.28	MNLDPK(1)YNDQQLR	2	-0.18067	3_x000D_	chloroplast	GO:0006518 peptide metabolic process; GO:0043043 peptide biosynthetic process; GO:0044267 cellular protein metabolic process; GO:0006807 nitrogen compound metabolic process; GO:0009058 biosynthetic process; GO:0043603 cellular amide metabolic process; GO:0044238 primary metabolic process; GO:1901566 organonitrogen compound biosynthetic process; GO:1901576 organic substance biosynthetic process; G…	GO:0005840 ribosome; GO:0043229 intracellular organelle; GO:0043232 intracellular non-membrane-bounded organelle; GO:0044446 intracellular organelle part; GO:0005737 cytoplasm; GO:0032991 macromolecular complex; GO:0044424 intracellular part; GO:0005623 cell; GO:0044422 organelle part; GO:0043228 non-membrane-bounded organelle; GO:0043226 organelle; GO:0015934 large ribosomal subunit; GO:0044391 …	GO:0097159 organic cyclic compound binding; GO:1901363 heterocyclic compound binding; GO:0003723 RNA binding; GO:0005488 binding; GO:0003676 nucleic acid binding; GO:0005198 structural molecule activity; GO:0003735 structural constituent of ribosome;	K02863	RP-L1	large subunit ribosomal protein L1	ats03010 Ribosome - Aegilops tauschii (wheat D);	IPR023674; IPR016095; IPR016094;	Ribosomal protein L1-like; Ribosomal protein L1, 3-layer alpha/beta-sandwich; Ribosomal protein L1, 2-layer alpha/beta-sandwich;
A0A1D5RQS4	333	K	Ribosomal protein	---	1	0.00177	75.764	LNIK(1)EMLDYGADSSN	2	0.4362	1_x000D_	chloroplast	GO:0006518 peptide metabolic process; GO:0043043 peptide biosynthetic process; GO:0044267 cellular protein metabolic process; GO:0006807 nitrogen compound metabolic process; GO:0009058 biosynthetic process; GO:0043603 cellular amide metabolic process; GO:0044238 primary metabolic process; GO:1901566 organonitrogen compound biosynthetic process; GO:1901576 organic substance biosynthetic process; G…	GO:0005840 ribosome; GO:0043229 intracellular organelle; GO:0043232 intracellular non-membrane-bounded organelle; GO:0044446 intracellular organelle part; GO:0005737 cytoplasm; GO:0032991 macromolecular complex; GO:0044424 intracellular part; GO:0005623 cell; GO:0044422 organelle part; GO:0043228 non-membrane-bounded organelle; GO:0043226 organelle; GO:0015934 large ribosomal subunit; GO:0044391 …	GO:0097159 organic cyclic compound binding; GO:1901363 heterocyclic compound binding; GO:0003723 RNA binding; GO:0005488 binding; GO:0003676 nucleic acid binding; GO:0005198 structural molecule activity; GO:0003735 structural constituent of ribosome;	K02863	RP-L1	large subunit ribosomal protein L1	ats03010 Ribosome - Aegilops tauschii (wheat D);	IPR023674; IPR016095; IPR016094;	Ribosomal protein L1-like; Ribosomal protein L1, 3-layer alpha/beta-sandwich; Ribosomal protein L1, 2-layer alpha/beta-sandwich;
A0A1D5RQS4	189	K	Ribosomal protein	---	1	4.03e-08	151.66	IAVLTQGEK(1)IDEAR	2	-1.1523	1_x000D_	chloroplast	GO:0006518 peptide metabolic process; GO:0043043 peptide biosynthetic process; GO:0044267 cellular protein metabolic process; GO:0006807 nitrogen compound metabolic process; GO:0009058 biosynthetic process; GO:0043603 cellular amide metabolic process; GO:0044238 primary metabolic process; GO:1901566 organonitrogen compound biosynthetic process; GO:1901576 organic substance biosynthetic process; G…	GO:0005840 ribosome; GO:0043229 intracellular organelle; GO:0043232 intracellular non-membrane-bounded organelle; GO:0044446 intracellular organelle part; GO:0005737 cytoplasm; GO:0032991 macromolecular complex; GO:0044424 intracellular part; GO:0005623 cell; GO:0044422 organelle part; GO:0043228 non-membrane-bounded organelle; GO:0043226 organelle; GO:0015934 large ribosomal subunit; GO:0044391 …	GO:0097159 organic cyclic compound binding; GO:1901363 heterocyclic compound binding; GO:0003723 RNA binding; GO:0005488 binding; GO:0003676 nucleic acid binding; GO:0005198 structural molecule activity; GO:0003735 structural constituent of ribosome;	K02863	RP-L1	large subunit ribosomal protein L1	ats03010 Ribosome - Aegilops tauschii (wheat D);	IPR023674; IPR016095; IPR016094;	Ribosomal protein L1-like; Ribosomal protein L1, 3-layer alpha/beta-sandwich; Ribosomal protein L1, 2-layer alpha/beta-sandwich;
A0A1D5RQS4	273	K	Ribosomal protein	---	1	0.00581	63.989	VDK(1)TGIAHIPFGK	3	0.51273	1_x000D_	chloroplast	GO:0006518 peptide metabolic process; GO:0043043 peptide biosynthetic process; GO:0044267 cellular protein metabolic process; GO:0006807 nitrogen compound metabolic process; GO:0009058 biosynthetic process; GO:0043603 cellular amide metabolic process; GO:0044238 primary metabolic process; GO:1901566 organonitrogen compound biosynthetic process; GO:1901576 organic substance biosynthetic process; G…	GO:0005840 ribosome; GO:0043229 intracellular organelle; GO:0043232 intracellular non-membrane-bounded organelle; GO:0044446 intracellular organelle part; GO:0005737 cytoplasm; GO:0032991 macromolecular complex; GO:0044424 intracellular part; GO:0005623 cell; GO:0044422 organelle part; GO:0043228 non-membrane-bounded organelle; GO:0043226 organelle; GO:0015934 large ribosomal subunit; GO:0044391 …	GO:0097159 organic cyclic compound binding; GO:1901363 heterocyclic compound binding; GO:0003723 RNA binding; GO:0005488 binding; GO:0003676 nucleic acid binding; GO:0005198 structural molecule activity; GO:0003735 structural constituent of ribosome;	K02863	RP-L1	large subunit ribosomal protein L1	ats03010 Ribosome - Aegilops tauschii (wheat D);	IPR023674; IPR016095; IPR016094;	Ribosomal protein L1-like; Ribosomal protein L1, 3-layer alpha/beta-sandwich; Ribosomal protein L1, 2-layer alpha/beta-sandwich;
A0A1D5RQS4	263	K	Ribosomal protein	---	1	1.53e-06	131.72	AGTVSPNITQAIDEFK(1)K	2	-0.31845	1_x000D_	chloroplast	GO:0006518 peptide metabolic process; GO:0043043 peptide biosynthetic process; GO:0044267 cellular protein metabolic process; GO:0006807 nitrogen compound metabolic process; GO:0009058 biosynthetic process; GO:0043603 cellular amide metabolic process; GO:0044238 primary metabolic process; GO:1901566 organonitrogen compound biosynthetic process; GO:1901576 organic substance biosynthetic process; G…	GO:0005840 ribosome; GO:0043229 intracellular organelle; GO:0043232 intracellular non-membrane-bounded organelle; GO:0044446 intracellular organelle part; GO:0005737 cytoplasm; GO:0032991 macromolecular complex; GO:0044424 intracellular part; GO:0005623 cell; GO:0044422 organelle part; GO:0043228 non-membrane-bounded organelle; GO:0043226 organelle; GO:0015934 large ribosomal subunit; GO:0044391 …	GO:0097159 organic cyclic compound binding; GO:1901363 heterocyclic compound binding; GO:0003723 RNA binding; GO:0005488 binding; GO:0003676 nucleic acid binding; GO:0005198 structural molecule activity; GO:0003735 structural constituent of ribosome;	K02863	RP-L1	large subunit ribosomal protein L1	ats03010 Ribosome - Aegilops tauschii (wheat D);	IPR023674; IPR016095; IPR016094;	Ribosomal protein L1-like; Ribosomal protein L1, 3-layer alpha/beta-sandwich; Ribosomal protein L1, 2-layer alpha/beta-sandwich;
A0A1D5RQS4	119	K	Ribosomal protein	---	1	0.00205	136.11	YLEIQK(1)LR	2	0.04689	2_x000D_	chloroplast	GO:0006518 peptide metabolic process; GO:0043043 peptide biosynthetic process; GO:0044267 cellular protein metabolic process; GO:0006807 nitrogen compound metabolic process; GO:0009058 biosynthetic process; GO:0043603 cellular amide metabolic process; GO:0044238 primary metabolic process; GO:1901566 organonitrogen compound biosynthetic process; GO:1901576 organic substance biosynthetic process; G…	GO:0005840 ribosome; GO:0043229 intracellular organelle; GO:0043232 intracellular non-membrane-bounded organelle; GO:0044446 intracellular organelle part; GO:0005737 cytoplasm; GO:0032991 macromolecular complex; GO:0044424 intracellular part; GO:0005623 cell; GO:0044422 organelle part; GO:0043228 non-membrane-bounded organelle; GO:0043226 organelle; GO:0015934 large ribosomal subunit; GO:0044391 …	GO:0097159 organic cyclic compound binding; GO:1901363 heterocyclic compound binding; GO:0003723 RNA binding; GO:0005488 binding; GO:0003676 nucleic acid binding; GO:0005198 structural molecule activity; GO:0003735 structural constituent of ribosome;	K02863	RP-L1	large subunit ribosomal protein L1	ats03010 Ribosome - Aegilops tauschii (wheat D);	IPR023674; IPR016095; IPR016094;	Ribosomal protein L1-like; Ribosomal protein L1, 3-layer alpha/beta-sandwich; Ribosomal protein L1, 2-layer alpha/beta-sandwich;
A0A1D5RQS4	99	K	Ribosomal protein	---	1	0.00202	112.11	TGK(1)AALPLK	2	-0.0016141	1_x000D_	chloroplast	GO:0006518 peptide metabolic process; GO:0043043 peptide biosynthetic process; GO:0044267 cellular protein metabolic process; GO:0006807 nitrogen compound metabolic process; GO:0009058 biosynthetic process; GO:0043603 cellular amide metabolic process; GO:0044238 primary metabolic process; GO:1901566 organonitrogen compound biosynthetic process; GO:1901576 organic substance biosynthetic process; G…	GO:0005840 ribosome; GO:0043229 intracellular organelle; GO:0043232 intracellular non-membrane-bounded organelle; GO:0044446 intracellular organelle part; GO:0005737 cytoplasm; GO:0032991 macromolecular complex; GO:0044424 intracellular part; GO:0005623 cell; GO:0044422 organelle part; GO:0043228 non-membrane-bounded organelle; GO:0043226 organelle; GO:0015934 large ribosomal subunit; GO:0044391 …	GO:0097159 organic cyclic compound binding; GO:1901363 heterocyclic compound binding; GO:0003723 RNA binding; GO:0005488 binding; GO:0003676 nucleic acid binding; GO:0005198 structural molecule activity; GO:0003735 structural constituent of ribosome;	K02863	RP-L1	large subunit ribosomal protein L1	ats03010 Ribosome - Aegilops tauschii (wheat D);	IPR023674; IPR016095; IPR016094;	Ribosomal protein L1-like; Ribosomal protein L1, 3-layer alpha/beta-sandwich; Ribosomal protein L1, 2-layer alpha/beta-sandwich;
A0A1D5RQS4	180	K	Ribosomal protein	---	1	4.47e-06	129.65	GTGQTVK(1)IAVLTQGEK	3	0.049384	2_x000D_	chloroplast	GO:0006518 peptide metabolic process; GO:0043043 peptide biosynthetic process; GO:0044267 cellular protein metabolic process; GO:0006807 nitrogen compound metabolic process; GO:0009058 biosynthetic process; GO:0043603 cellular amide metabolic process; GO:0044238 primary metabolic process; GO:1901566 organonitrogen compound biosynthetic process; GO:1901576 organic substance biosynthetic process; G…	GO:0005840 ribosome; GO:0043229 intracellular organelle; GO:0043232 intracellular non-membrane-bounded organelle; GO:0044446 intracellular organelle part; GO:0005737 cytoplasm; GO:0032991 macromolecular complex; GO:0044424 intracellular part; GO:0005623 cell; GO:0044422 organelle part; GO:0043228 non-membrane-bounded organelle; GO:0043226 organelle; GO:0015934 large ribosomal subunit; GO:0044391 …	GO:0097159 organic cyclic compound binding; GO:1901363 heterocyclic compound binding; GO:0003723 RNA binding; GO:0005488 binding; GO:0003676 nucleic acid binding; GO:0005198 structural molecule activity; GO:0003735 structural constituent of ribosome;	K02863	RP-L1	large subunit ribosomal protein L1	ats03010 Ribosome - Aegilops tauschii (wheat D);	IPR023674; IPR016095; IPR016094;	Ribosomal protein L1-like; Ribosomal protein L1, 3-layer alpha/beta-sandwich; Ribosomal protein L1, 2-layer alpha/beta-sandwich;
A0A1D5RQS4	173	K	Ribosomal protein	---	1	3.04e-05	123.1	ATVNLPK(1)GTGQTVK	2	-0.45855	1_x000D_	chloroplast	GO:0006518 peptide metabolic process; GO:0043043 peptide biosynthetic process; GO:0044267 cellular protein metabolic process; GO:0006807 nitrogen compound metabolic process; GO:0009058 biosynthetic process; GO:0043603 cellular amide metabolic process; GO:0044238 primary metabolic process; GO:1901566 organonitrogen compound biosynthetic process; GO:1901576 organic substance biosynthetic process; G…	GO:0005840 ribosome; GO:0043229 intracellular organelle; GO:0043232 intracellular non-membrane-bounded organelle; GO:0044446 intracellular organelle part; GO:0005737 cytoplasm; GO:0032991 macromolecular complex; GO:0044424 intracellular part; GO:0005623 cell; GO:0044422 organelle part; GO:0043228 non-membrane-bounded organelle; GO:0043226 organelle; GO:0015934 large ribosomal subunit; GO:0044391 …	GO:0097159 organic cyclic compound binding; GO:1901363 heterocyclic compound binding; GO:0003723 RNA binding; GO:0005488 binding; GO:0003676 nucleic acid binding; GO:0005198 structural molecule activity; GO:0003735 structural constituent of ribosome;	K02863	RP-L1	large subunit ribosomal protein L1	ats03010 Ribosome - Aegilops tauschii (wheat D);	IPR023674; IPR016095; IPR016094;	Ribosomal protein L1-like; Ribosomal protein L1, 3-layer alpha/beta-sandwich; Ribosomal protein L1, 2-layer alpha/beta-sandwich;
A0A1D5RQS4	125	K	Ribosomal protein	---	1	0.0316	42.317	K(1)EYDVPMAISLMK	2	0.43771	1_x000D_	chloroplast	GO:0006518 peptide metabolic process; GO:0043043 peptide biosynthetic process; GO:0044267 cellular protein metabolic process; GO:0006807 nitrogen compound metabolic process; GO:0009058 biosynthetic process; GO:0043603 cellular amide metabolic process; GO:0044238 primary metabolic process; GO:1901566 organonitrogen compound biosynthetic process; GO:1901576 organic substance biosynthetic process; G…	GO:0005840 ribosome; GO:0043229 intracellular organelle; GO:0043232 intracellular non-membrane-bounded organelle; GO:0044446 intracellular organelle part; GO:0005737 cytoplasm; GO:0032991 macromolecular complex; GO:0044424 intracellular part; GO:0005623 cell; GO:0044422 organelle part; GO:0043228 non-membrane-bounded organelle; GO:0043226 organelle; GO:0015934 large ribosomal subunit; GO:0044391 …	GO:0097159 organic cyclic compound binding; GO:1901363 heterocyclic compound binding; GO:0003723 RNA binding; GO:0005488 binding; GO:0003676 nucleic acid binding; GO:0005198 structural molecule activity; GO:0003735 structural constituent of ribosome;	K02863	RP-L1	large subunit ribosomal protein L1	ats03010 Ribosome - Aegilops tauschii (wheat D);	IPR023674; IPR016095; IPR016094;	Ribosomal protein L1-like; Ribosomal protein L1, 3-layer alpha/beta-sandwich; Ribosomal protein L1, 2-layer alpha/beta-sandwich;
A0A1D5RQS4	229	K	Ribosomal protein	---	1	8.41e-06	126.07	LIASPDMMPK(1)VASLGK	2	1.2686	7_x000D_	chloroplast	GO:0006518 peptide metabolic process; GO:0043043 peptide biosynthetic process; GO:0044267 cellular protein metabolic process; GO:0006807 nitrogen compound metabolic process; GO:0009058 biosynthetic process; GO:0043603 cellular amide metabolic process; GO:0044238 primary metabolic process; GO:1901566 organonitrogen compound biosynthetic process; GO:1901576 organic substance biosynthetic process; G…	GO:0005840 ribosome; GO:0043229 intracellular organelle; GO:0043232 intracellular non-membrane-bounded organelle; GO:0044446 intracellular organelle part; GO:0005737 cytoplasm; GO:0032991 macromolecular complex; GO:0044424 intracellular part; GO:0005623 cell; GO:0044422 organelle part; GO:0043228 non-membrane-bounded organelle; GO:0043226 organelle; GO:0015934 large ribosomal subunit; GO:0044391 …	GO:0097159 organic cyclic compound binding; GO:1901363 heterocyclic compound binding; GO:0003723 RNA binding; GO:0005488 binding; GO:0003676 nucleic acid binding; GO:0005198 structural molecule activity; GO:0003735 structural constituent of ribosome;	K02863	RP-L1	large subunit ribosomal protein L1	ats03010 Ribosome - Aegilops tauschii (wheat D);	IPR023674; IPR016095; IPR016094;	Ribosomal protein L1-like; Ribosomal protein L1, 3-layer alpha/beta-sandwich; Ribosomal protein L1, 2-layer alpha/beta-sandwich;
A0A1D5RQS4	329	K	Ribosomal protein	---	1	0.00137	69.805	TAYVCSSMGPSIK(1)LNIK	2	-0.39325	1_x000D_	chloroplast	GO:0006518 peptide metabolic process; GO:0043043 peptide biosynthetic process; GO:0044267 cellular protein metabolic process; GO:0006807 nitrogen compound metabolic process; GO:0009058 biosynthetic process; GO:0043603 cellular amide metabolic process; GO:0044238 primary metabolic process; GO:1901566 organonitrogen compound biosynthetic process; GO:1901576 organic substance biosynthetic process; G…	GO:0005840 ribosome; GO:0043229 intracellular organelle; GO:0043232 intracellular non-membrane-bounded organelle; GO:0044446 intracellular organelle part; GO:0005737 cytoplasm; GO:0032991 macromolecular complex; GO:0044424 intracellular part; GO:0005623 cell; GO:0044422 organelle part; GO:0043228 non-membrane-bounded organelle; GO:0043226 organelle; GO:0015934 large ribosomal subunit; GO:0044391 …	GO:0097159 organic cyclic compound binding; GO:1901363 heterocyclic compound binding; GO:0003723 RNA binding; GO:0005488 binding; GO:0003676 nucleic acid binding; GO:0005198 structural molecule activity; GO:0003735 structural constituent of ribosome;	K02863	RP-L1	large subunit ribosomal protein L1	ats03010 Ribosome - Aegilops tauschii (wheat D);	IPR023674; IPR016095; IPR016094;	Ribosomal protein L1-like; Ribosomal protein L1, 3-layer alpha/beta-sandwich; Ribosomal protein L1, 2-layer alpha/beta-sandwich;
A0A1D5RQS4	311	K	Ribosomal protein	---	1	3.78e-05	128.1	NKPSGAK(1)GIYWK	3	-0.31868	3_x000D_	chloroplast	GO:0006518 peptide metabolic process; GO:0043043 peptide biosynthetic process; GO:0044267 cellular protein metabolic process; GO:0006807 nitrogen compound metabolic process; GO:0009058 biosynthetic process; GO:0043603 cellular amide metabolic process; GO:0044238 primary metabolic process; GO:1901566 organonitrogen compound biosynthetic process; GO:1901576 organic substance biosynthetic process; G…	GO:0005840 ribosome; GO:0043229 intracellular organelle; GO:0043232 intracellular non-membrane-bounded organelle; GO:0044446 intracellular organelle part; GO:0005737 cytoplasm; GO:0032991 macromolecular complex; GO:0044424 intracellular part; GO:0005623 cell; GO:0044422 organelle part; GO:0043228 non-membrane-bounded organelle; GO:0043226 organelle; GO:0015934 large ribosomal subunit; GO:0044391 …	GO:0097159 organic cyclic compound binding; GO:1901363 heterocyclic compound binding; GO:0003723 RNA binding; GO:0005488 binding; GO:0003676 nucleic acid binding; GO:0005198 structural molecule activity; GO:0003735 structural constituent of ribosome;	K02863	RP-L1	large subunit ribosomal protein L1	ats03010 Ribosome - Aegilops tauschii (wheat D);	IPR023674; IPR016095; IPR016094;	Ribosomal protein L1-like; Ribosomal protein L1, 3-layer alpha/beta-sandwich; Ribosomal protein L1, 2-layer alpha/beta-sandwich;
A0A1D5RQS4	105	K	Ribosomal protein	---	1	0.0102	121.68	AALPLK(1)R	2	3.103	1_x000D_	chloroplast	GO:0006518 peptide metabolic process; GO:0043043 peptide biosynthetic process; GO:0044267 cellular protein metabolic process; GO:0006807 nitrogen compound metabolic process; GO:0009058 biosynthetic process; GO:0043603 cellular amide metabolic process; GO:0044238 primary metabolic process; GO:1901566 organonitrogen compound biosynthetic process; GO:1901576 organic substance biosynthetic process; G…	GO:0005840 ribosome; GO:0043229 intracellular organelle; GO:0043232 intracellular non-membrane-bounded organelle; GO:0044446 intracellular organelle part; GO:0005737 cytoplasm; GO:0032991 macromolecular complex; GO:0044424 intracellular part; GO:0005623 cell; GO:0044422 organelle part; GO:0043228 non-membrane-bounded organelle; GO:0043226 organelle; GO:0015934 large ribosomal subunit; GO:0044391 …	GO:0097159 organic cyclic compound binding; GO:1901363 heterocyclic compound binding; GO:0003723 RNA binding; GO:0005488 binding; GO:0003676 nucleic acid binding; GO:0005198 structural molecule activity; GO:0003735 structural constituent of ribosome;	K02863	RP-L1	large subunit ribosomal protein L1	ats03010 Ribosome - Aegilops tauschii (wheat D);	IPR023674; IPR016095; IPR016094;	Ribosomal protein L1-like; Ribosomal protein L1, 3-layer alpha/beta-sandwich; Ribosomal protein L1, 2-layer alpha/beta-sandwich;
A0A1D5RQS4	235	K	Ribosomal protein	---	1	1.86e-05	161.17	VASLGK(1)ILGPR	2	-0.068233	2_x000D_	chloroplast	GO:0006518 peptide metabolic process; GO:0043043 peptide biosynthetic process; GO:0044267 cellular protein metabolic process; GO:0006807 nitrogen compound metabolic process; GO:0009058 biosynthetic process; GO:0043603 cellular amide metabolic process; GO:0044238 primary metabolic process; GO:1901566 organonitrogen compound biosynthetic process; GO:1901576 organic substance biosynthetic process; G…	GO:0005840 ribosome; GO:0043229 intracellular organelle; GO:0043232 intracellular non-membrane-bounded organelle; GO:0044446 intracellular organelle part; GO:0005737 cytoplasm; GO:0032991 macromolecular complex; GO:0044424 intracellular part; GO:0005623 cell; GO:0044422 organelle part; GO:0043228 non-membrane-bounded organelle; GO:0043226 organelle; GO:0015934 large ribosomal subunit; GO:0044391 …	GO:0097159 organic cyclic compound binding; GO:1901363 heterocyclic compound binding; GO:0003723 RNA binding; GO:0005488 binding; GO:0003676 nucleic acid binding; GO:0005198 structural molecule activity; GO:0003735 structural constituent of ribosome;	K02863	RP-L1	large subunit ribosomal protein L1	ats03010 Ribosome - Aegilops tauschii (wheat D);	IPR023674; IPR016095; IPR016094;	Ribosomal protein L1-like; Ribosomal protein L1, 3-layer alpha/beta-sandwich; Ribosomal protein L1, 2-layer alpha/beta-sandwich;
A0A1D5RQX6	4	K	"Prohibitin-2, mitochondrial OS=Arabidopsis thaliana GN=PHB2 PE=1 SV=1"	---	1	0.0529	52.636	MNFK(1)GAR	2	-0.35279	1_x000D_	cytoplasm		GO:0016020 membrane;		K17081				IPR001107;	Band 7 domain;
A0A1D5RQX6	206	K	"Prohibitin-2, mitochondrial OS=Arabidopsis thaliana GN=PHB2 PE=1 SV=1"	---	1	0.0173	98.523	AK(1)FIVEK	2	1.2353	1_x000D_	cytoplasm		GO:0016020 membrane;		K17081				IPR001107;	Band 7 domain;
A0A1D5RR61	190	K	Abscisic acid receptor PYR1 OS=Arabidopsis thaliana GN=PYR1 PE=1 SV=1	---	1	0.00439	116.11	LNLQK(1)LK	2	0.50158	2_x000D_	cytoplasm				K14496	PYL	abscisic acid receptor PYR/PYL family	ats04075 Plant hormone signal transduction - Aegilops tauschii (wheat D); ats04016 MAPK signaling pathway - plant - Aegilops tauschii (wheat D);	IPR023393;	START-like domain;
A0A1D5RV16	152	K	V-type proton ATPase subunit C	---	1	5.37e-12	173.44	VAEYGNVK(1)SQLGAINR	2	-0.59002	2_x000D_	chloroplast	GO:0098655 cation transmembrane transport; GO:0034220 ion transmembrane transport; GO:0098660 inorganic ion transmembrane transport; GO:0090662 ATP hydrolysis coupled transmembrane transport; GO:0015988 energy coupled proton transmembrane transport, against electrochemical gradient; GO:0044699 single-organism process; GO:0006818 hydrogen transport; GO:0015992 proton transport; GO:0051234 establis…	GO:0032991 macromolecular complex; GO:0016020 membrane; GO:0033178 proton-transporting two-sector ATPase complex, catalytic domain; GO:0033176 proton-transporting V-type ATPase complex; GO:0043234 protein complex; GO:0098796 membrane protein complex; GO:0044425 membrane part; GO:0016469 proton-transporting two-sector ATPase complex; GO:0033180 proton-transporting V-type ATPase, V1 domain;	GO:0015075 ion transmembrane transporter activity; GO:0022892 substrate-specific transporter activity; GO:0015077 monovalent inorganic cation transmembrane transporter activity; GO:0022890 inorganic cation transmembrane transporter activity; GO:0015078 hydrogen ion transmembrane transporter activity; GO:0008324 cation transmembrane transporter activity; GO:0022891 substrate-specific transmembrane…	K02148	ATPeV1C	V-type H+-transporting ATPase subunit C	ats01100 Metabolic pathways - Aegilops tauschii (wheat D); ats04145 Phagosome - Aegilops tauschii (wheat D); ats00190 Oxidative phosphorylation - Aegilops tauschii (wheat D);
A0A1D5RV16	161	K	V-type proton ATPase subunit C	---	1	0.0213	90.15	K(1)QTGSLAVR	2	-0.064216	1_x000D_	chloroplast	GO:0098655 cation transmembrane transport; GO:0034220 ion transmembrane transport; GO:0098660 inorganic ion transmembrane transport; GO:0090662 ATP hydrolysis coupled transmembrane transport; GO:0015988 energy coupled proton transmembrane transport, against electrochemical gradient; GO:0044699 single-organism process; GO:0006818 hydrogen transport; GO:0015992 proton transport; GO:0051234 establis…	GO:0032991 macromolecular complex; GO:0016020 membrane; GO:0033178 proton-transporting two-sector ATPase complex, catalytic domain; GO:0033176 proton-transporting V-type ATPase complex; GO:0043234 protein complex; GO:0098796 membrane protein complex; GO:0044425 membrane part; GO:0016469 proton-transporting two-sector ATPase complex; GO:0033180 proton-transporting V-type ATPase, V1 domain;	GO:0015075 ion transmembrane transporter activity; GO:0022892 substrate-specific transporter activity; GO:0015077 monovalent inorganic cation transmembrane transporter activity; GO:0022890 inorganic cation transmembrane transporter activity; GO:0015078 hydrogen ion transmembrane transporter activity; GO:0008324 cation transmembrane transporter activity; GO:0022891 substrate-specific transmembrane…	K02148	ATPeV1C	V-type H+-transporting ATPase subunit C	ats01100 Metabolic pathways - Aegilops tauschii (wheat D); ats04145 Phagosome - Aegilops tauschii (wheat D); ats00190 Oxidative phosphorylation - Aegilops tauschii (wheat D);
A0A1D5RV36	124	K	"10 kDa chaperonin 1, chloroplastic OS=Arabidopsis thaliana GN=CPN10-1 PE=2 SV=1"	---	1	3.03e-05	71.148	VLFSDINAYEVDLGTEEK(1)HCFCR	3	0.68609	1_x000D_	chloroplast	GO:0006457 protein folding; GO:0009987 cellular process;	GO:0044424 intracellular part; GO:0005623 cell; GO:0044464 cell part; GO:0005622 intracellular; GO:0005737 cytoplasm;		K04078				IPR011032;	GroES-like;
A0A1D5RV36	69	K	"10 kDa chaperonin 1, chloroplastic OS=Arabidopsis thaliana GN=CPN10-1 PE=2 SV=1"	---	1	0.000567	83.54	LETIPEK(1)SAGGVLLPK	2	0.74997	1_x000D_	chloroplast	GO:0006457 protein folding; GO:0009987 cellular process;	GO:0044424 intracellular part; GO:0005623 cell; GO:0044464 cell part; GO:0005622 intracellular; GO:0005737 cytoplasm;		K04078				IPR011032;	GroES-like;
A0A1D5RV36	78	K	"10 kDa chaperonin 1, chloroplastic OS=Arabidopsis thaliana GN=CPN10-1 PE=2 SV=1"	---	1	0.000247	106.32	SAGGVLLPK(1)SAVK	2	-0.3284	1_x000D_	chloroplast	GO:0006457 protein folding; GO:0009987 cellular process;	GO:0044424 intracellular part; GO:0005623 cell; GO:0044464 cell part; GO:0005622 intracellular; GO:0005737 cytoplasm;		K04078				IPR011032;	GroES-like;
A0A1D5RV36	82	K	"10 kDa chaperonin 1, chloroplastic OS=Arabidopsis thaliana GN=CPN10-1 PE=2 SV=1"	---	1	0.0325	83.313	SAVK(1)FER	2	-0.2694	1_x000D_	chloroplast	GO:0006457 protein folding; GO:0009987 cellular process;	GO:0044424 intracellular part; GO:0005623 cell; GO:0044464 cell part; GO:0005622 intracellular; GO:0005737 cytoplasm;		K04078				IPR011032;	GroES-like;
A0A1D5RVP0	564	K	"Sulfite reductase [ferredoxin], chloroplastic OS=Zea mays GN=SIR PE=1 SV=1"	---	1	0.00603	104.01	VK(1)LQDIEK	2	1.1861	1_x000D_	cytoplasm	GO:0044699 single-organism process; GO:0008152 metabolic process; GO:0055114 oxidation-reduction process; GO:0044710 single-organism metabolic process;		GO:0097159 organic cyclic compound binding; GO:1901363 heterocyclic compound binding; GO:0020037 heme binding; GO:0016673 oxidoreductase activity, acting on a sulfur group of donors, iron-sulfur protein as acceptor; GO:0003824 catalytic activity; GO:0051536 iron-sulfur cluster binding; GO:0005488 binding; GO:0016667 oxidoreductase activity, acting on a sulfur group of donors; GO:0050311 sulfite r…	K00392	sir	sulfite reductase (ferredoxin) [EC:1.8.7.1]	ats00920 Sulfur metabolism - Aegilops tauschii (wheat D); ats01100 Metabolic pathways - Aegilops tauschii (wheat D);	IPR006067; IPR005117;	Nitrite/sulphite reductase 4Fe-4S domain; Nitrite/Sulfite reductase ferredoxin-like domain;
A0A1D5RVP0	53	K	"Sulfite reductase [ferredoxin], chloroplastic OS=Zea mays GN=SIR PE=1 SV=1"	---	1	0.0037	120.49	EK(1)SNFLR	2	-0.31243	1_x000D_	cytoplasm	GO:0044699 single-organism process; GO:0008152 metabolic process; GO:0055114 oxidation-reduction process; GO:0044710 single-organism metabolic process;		GO:0097159 organic cyclic compound binding; GO:1901363 heterocyclic compound binding; GO:0020037 heme binding; GO:0016673 oxidoreductase activity, acting on a sulfur group of donors, iron-sulfur protein as acceptor; GO:0003824 catalytic activity; GO:0051536 iron-sulfur cluster binding; GO:0005488 binding; GO:0016667 oxidoreductase activity, acting on a sulfur group of donors; GO:0050311 sulfite r…	K00392	sir	sulfite reductase (ferredoxin) [EC:1.8.7.1]	ats00920 Sulfur metabolism - Aegilops tauschii (wheat D); ats01100 Metabolic pathways - Aegilops tauschii (wheat D);	IPR006067; IPR005117;	Nitrite/sulphite reductase 4Fe-4S domain; Nitrite/Sulfite reductase ferredoxin-like domain;
A0A1D5RVP0	496	K	"Sulfite reductase [ferredoxin], chloroplastic OS=Zea mays GN=SIR PE=1 SV=1"	---	1	0.00395	94.262	GILPILK(1)R	2	-0.15581	1_x000D_	cytoplasm	GO:0044699 single-organism process; GO:0008152 metabolic process; GO:0055114 oxidation-reduction process; GO:0044710 single-organism metabolic process;		GO:0097159 organic cyclic compound binding; GO:1901363 heterocyclic compound binding; GO:0020037 heme binding; GO:0016673 oxidoreductase activity, acting on a sulfur group of donors, iron-sulfur protein as acceptor; GO:0003824 catalytic activity; GO:0051536 iron-sulfur cluster binding; GO:0005488 binding; GO:0016667 oxidoreductase activity, acting on a sulfur group of donors; GO:0050311 sulfite r…	K00392	sir	sulfite reductase (ferredoxin) [EC:1.8.7.1]	ats00920 Sulfur metabolism - Aegilops tauschii (wheat D); ats01100 Metabolic pathways - Aegilops tauschii (wheat D);	IPR006067; IPR005117;	Nitrite/sulphite reductase 4Fe-4S domain; Nitrite/Sulfite reductase ferredoxin-like domain;
A0A1D5RW27	22	K	Calmodulin OS=Medicago sativa GN=CAL1 PE=2 SV=2	---	1	0.000361	84.375	EAFSLFDK(1)DGDGCITTK	2	0.42945	1_x000D_	nucleus			GO:0043169 cation binding; GO:0046872 metal ion binding; GO:0005509 calcium ion binding; GO:0005488 binding; GO:0043167 ion binding;	K02183	CALM	calmodulin	ats04626 Plant-pathogen interaction - Aegilops tauschii (wheat D); ats04070 Phosphatidylinositol signaling system - Aegilops tauschii (wheat D); ats04016 MAPK signaling pathway - plant - Aegilops tauschii (wheat D);	IPR011992; IPR002048;	EF-hand domain pair; EF-hand domain;
A0A1D5RWD1	64	K	Cold shock protein 1 OS=Arabidopsis thaliana GN=CSP1 PE=1 SV=1	---	1	2.8e-18	190.23	TK(1)AADVTAPGGGALAGGSRPGDGGGDR	3	0.66915	2_x000D_	nucleus	GO:0050794 regulation of cellular process; GO:0010468 regulation of gene expression; GO:0006355 regulation of transcription, DNA-templated; GO:0031326 regulation of cellular biosynthetic process; GO:0080090 regulation of primary metabolic process; GO:0060255 regulation of macromolecule metabolic process; GO:0019219 regulation of nucleobase-containing compound metabolic process; GO:0010556 regulat…		GO:0097159 organic cyclic compound binding; GO:1901363 heterocyclic compound binding; GO:0003677 DNA binding; GO:0046914 transition metal ion binding; GO:0005488 binding; GO:0043167 ion binding; GO:0003676 nucleic acid binding; GO:0046872 metal ion binding; GO:0043169 cation binding; GO:0008270 zinc ion binding;	K09250				IPR011129; IPR012340; IPR001878; IPR002059;	Cold shock domain; Nucleic acid-binding, OB-fold; Zinc finger, CCHC-type; Cold-shock protein, DNA-binding;
A0A1D5RWD1	151	K	Cold shock protein 1 OS=Arabidopsis thaliana GN=CSP1 PE=1 SV=1	---	1	6.66e-06	131.06	ECYK(1)CGEEGHISR	3	-0.39237	1_x000D_	nucleus	GO:0050794 regulation of cellular process; GO:0010468 regulation of gene expression; GO:0006355 regulation of transcription, DNA-templated; GO:0031326 regulation of cellular biosynthetic process; GO:0080090 regulation of primary metabolic process; GO:0060255 regulation of macromolecule metabolic process; GO:0019219 regulation of nucleobase-containing compound metabolic process; GO:0010556 regulat…		GO:0097159 organic cyclic compound binding; GO:1901363 heterocyclic compound binding; GO:0003677 DNA binding; GO:0046914 transition metal ion binding; GO:0005488 binding; GO:0043167 ion binding; GO:0003676 nucleic acid binding; GO:0046872 metal ion binding; GO:0043169 cation binding; GO:0008270 zinc ion binding;	K09250				IPR011129; IPR012340; IPR001878; IPR002059;	Cold shock domain; Nucleic acid-binding, OB-fold; Zinc finger, CCHC-type; Cold-shock protein, DNA-binding;
A0A1D5RWP3	119	K	"Thylakoid lumenal 17.4 kDa protein, chloroplastic OS=Arabidopsis thaliana GN=TL17 PE=1 SV=2"	---	0.999657	0.000131	106.58	FCDFTNDKDNLK(1)GK	3	-0.12381	1_x000D_	chloroplast
A0A1D5RWP3	170	K	"Thylakoid lumenal 17.4 kDa protein, chloroplastic OS=Arabidopsis thaliana GN=TL17 PE=1 SV=2"	---	1	0.000657	92.102	ANFGK(1)ADLEGAIFK	2	-0.37322	1_x000D_	chloroplast
A0A1D5RWP3	154	K	"Thylakoid lumenal 17.4 kDa protein, chloroplastic OS=Arabidopsis thaliana GN=TL17 PE=1 SV=2"	---	1	6.1e-11	144.68	AYAVGASFK(1)GTNFTNAVIDR	2	0.21325	2_x000D_	chloroplast
A0A1D5RWP3	115	K	"Thylakoid lumenal 17.4 kDa protein, chloroplastic OS=Arabidopsis thaliana GN=TL17 PE=1 SV=2"	---	1	1.2e-05	147.26	FCDFTNDK(1)DNLK	2	-0.85537	1_x000D_	chloroplast
A0A1D5RXH7	41	K	Proteasome subunit alpha type	---	1	0.0125	54.09	AVDNSGTIVGIK(1)CK	2	0.47752	1_x000D_	cytoplasm	GO:0043632 modification-dependent macromolecule catabolic process; GO:0051603 proteolysis involved in cellular protein catabolic process; GO:0044265 cellular macromolecule catabolic process; GO:0044257 cellular protein catabolic process; GO:0019941 modification-dependent protein catabolic process; GO:0044267 cellular protein metabolic process; GO:0006511 ubiquitin-dependent protein catabolic proc…	GO:0043229 intracellular organelle; GO:0019773 proteasome core complex, alpha-subunit complex; GO:0000502 proteasome complex; GO:0005737 cytoplasm; GO:0032991 macromolecular complex; GO:0044424 intracellular part; GO:0005623 cell; GO:1905369 endopeptidase complex; GO:0043231 intracellular membrane-bounded organelle; GO:0043226 organelle; GO:0005634 nucleus; GO:1902494 catalytic complex; GO:000562…	GO:0004175 endopeptidase activity; GO:0004298 threonine-type endopeptidase activity; GO:0008233 peptidase activity; GO:0070003 threonine-type peptidase activity; GO:0003824 catalytic activity; GO:0070011 peptidase activity, acting on L-amino acid peptides; GO:0016787 hydrolase activity;	K02727	PSMA3	20S proteasome subunit alpha 7 [EC:3.4.25.1]	ats03050 Proteasome - Aegilops tauschii (wheat D);	IPR029055; IPR000426;	Nucleophile aminohydrolases, N-terminal; Proteasome alpha-subunit, N-terminal domain;
A0A1D5RY72	137	K	GTP-binding nuclear protein	4339683	1	0.0162	73.665	AK(1)QVTFHR	3	-0.051068	1_x000D_	chloroplast	GO:0050794 regulation of cellular process; GO:0044700 single organism signaling; GO:0046907 intracellular transport; GO:0051716 cellular response to stimulus; GO:0035556 intracellular signal transduction; GO:0044699 single-organism process; GO:0051169 nuclear transport; GO:0071702 organic substance transport; GO:0007264 small GTPase mediated signal transduction; GO:0023052 signaling; GO:0050896 r…	GO:0043226 organelle; GO:0043231 intracellular membrane-bounded organelle; GO:0043229 intracellular organelle; GO:0005634 nucleus; GO:0044464 cell part; GO:0005622 intracellular; GO:0044424 intracellular part; GO:0043227 membrane-bounded organelle; GO:0005623 cell;	GO:1901265 nucleoside phosphate binding; GO:0001882 nucleoside binding; GO:0043167 ion binding; GO:0016817 hydrolase activity, acting on acid anhydrides; GO:0016787 hydrolase activity; GO:0000166 nucleotide binding; GO:0017111 nucleoside-triphosphatase activity; GO:1901363 heterocyclic compound binding; GO:0097159 organic cyclic compound binding; GO:0032549 ribonucleoside binding; GO:0097367 carb…	K07936	RAN	GTP-binding nuclear protein Ran	ats03013 RNA transport - Aegilops tauschii (wheat D); ats03008 Ribosome biogenesis in eukaryotes - Aegilops tauschii (wheat D);	IPR005225; IPR027417;	Small GTP-binding protein domain; P-loop containing nucleoside triphosphate hydrolase;
A0A1D5RY72	162	K	GTP-binding nuclear protein	4339683	1	0.00422	71.279	SNYNFEK(1)PFLYLAR	2	-4.3056	1_x000D_	chloroplast	GO:0050794 regulation of cellular process; GO:0044700 single organism signaling; GO:0046907 intracellular transport; GO:0051716 cellular response to stimulus; GO:0035556 intracellular signal transduction; GO:0044699 single-organism process; GO:0051169 nuclear transport; GO:0071702 organic substance transport; GO:0007264 small GTPase mediated signal transduction; GO:0023052 signaling; GO:0050896 r…	GO:0043226 organelle; GO:0043231 intracellular membrane-bounded organelle; GO:0043229 intracellular organelle; GO:0005634 nucleus; GO:0044464 cell part; GO:0005622 intracellular; GO:0044424 intracellular part; GO:0043227 membrane-bounded organelle; GO:0005623 cell;	GO:1901265 nucleoside phosphate binding; GO:0001882 nucleoside binding; GO:0043167 ion binding; GO:0016817 hydrolase activity, acting on acid anhydrides; GO:0016787 hydrolase activity; GO:0000166 nucleotide binding; GO:0017111 nucleoside-triphosphatase activity; GO:1901363 heterocyclic compound binding; GO:0097159 organic cyclic compound binding; GO:0032549 ribonucleoside binding; GO:0097367 carb…	K07936	RAN	GTP-binding nuclear protein Ran	ats03013 RNA transport - Aegilops tauschii (wheat D); ats03008 Ribosome biogenesis in eukaryotes - Aegilops tauschii (wheat D);	IPR005225; IPR027417;	Small GTP-binding protein domain; P-loop containing nucleoside triphosphate hydrolase;
A0A1D5RY72	40	K	GTP-binding nuclear protein	4339683	1	0.00316	132.88	HLTGEFEK(1)K	2	0.55902	1_x000D_	chloroplast	GO:0050794 regulation of cellular process; GO:0044700 single organism signaling; GO:0046907 intracellular transport; GO:0051716 cellular response to stimulus; GO:0035556 intracellular signal transduction; GO:0044699 single-organism process; GO:0051169 nuclear transport; GO:0071702 organic substance transport; GO:0007264 small GTPase mediated signal transduction; GO:0023052 signaling; GO:0050896 r…	GO:0043226 organelle; GO:0043231 intracellular membrane-bounded organelle; GO:0043229 intracellular organelle; GO:0005634 nucleus; GO:0044464 cell part; GO:0005622 intracellular; GO:0044424 intracellular part; GO:0043227 membrane-bounded organelle; GO:0005623 cell;	GO:1901265 nucleoside phosphate binding; GO:0001882 nucleoside binding; GO:0043167 ion binding; GO:0016817 hydrolase activity, acting on acid anhydrides; GO:0016787 hydrolase activity; GO:0000166 nucleotide binding; GO:0017111 nucleoside-triphosphatase activity; GO:1901363 heterocyclic compound binding; GO:0097159 organic cyclic compound binding; GO:0032549 ribonucleoside binding; GO:0097367 carb…	K07936	RAN	GTP-binding nuclear protein Ran	ats03013 RNA transport - Aegilops tauschii (wheat D); ats03008 Ribosome biogenesis in eukaryotes - Aegilops tauschii (wheat D);	IPR005225; IPR027417;	Small GTP-binding protein domain; P-loop containing nucleoside triphosphate hydrolase;
A0A1D5RY72	61	K	GTP-binding nuclear protein	4339683	1	0.00444	43.476	YEPTIGVEVHPLDFTTNCGK(1)IR	3	1.7545	1_x000D_	chloroplast	GO:0050794 regulation of cellular process; GO:0044700 single organism signaling; GO:0046907 intracellular transport; GO:0051716 cellular response to stimulus; GO:0035556 intracellular signal transduction; GO:0044699 single-organism process; GO:0051169 nuclear transport; GO:0071702 organic substance transport; GO:0007264 small GTPase mediated signal transduction; GO:0023052 signaling; GO:0050896 r…	GO:0043226 organelle; GO:0043231 intracellular membrane-bounded organelle; GO:0043229 intracellular organelle; GO:0005634 nucleus; GO:0044464 cell part; GO:0005622 intracellular; GO:0044424 intracellular part; GO:0043227 membrane-bounded organelle; GO:0005623 cell;	GO:1901265 nucleoside phosphate binding; GO:0001882 nucleoside binding; GO:0043167 ion binding; GO:0016817 hydrolase activity, acting on acid anhydrides; GO:0016787 hydrolase activity; GO:0000166 nucleotide binding; GO:0017111 nucleoside-triphosphatase activity; GO:1901363 heterocyclic compound binding; GO:0097159 organic cyclic compound binding; GO:0032549 ribonucleoside binding; GO:0097367 carb…	K07936	RAN	GTP-binding nuclear protein Ran	ats03013 RNA transport - Aegilops tauschii (wheat D); ats03008 Ribosome biogenesis in eukaryotes - Aegilops tauschii (wheat D);	IPR005225; IPR027417;	Small GTP-binding protein domain; P-loop containing nucleoside triphosphate hydrolase;
A0A1D5RY72	102	K	GTP-binding nuclear protein	4339683	1	0.000131	117.09	LTYK(1)NVPTWHR	3	-0.17816	1_x000D_	chloroplast	GO:0050794 regulation of cellular process; GO:0044700 single organism signaling; GO:0046907 intracellular transport; GO:0051716 cellular response to stimulus; GO:0035556 intracellular signal transduction; GO:0044699 single-organism process; GO:0051169 nuclear transport; GO:0071702 organic substance transport; GO:0007264 small GTPase mediated signal transduction; GO:0023052 signaling; GO:0050896 r…	GO:0043226 organelle; GO:0043231 intracellular membrane-bounded organelle; GO:0043229 intracellular organelle; GO:0005634 nucleus; GO:0044464 cell part; GO:0005622 intracellular; GO:0044424 intracellular part; GO:0043227 membrane-bounded organelle; GO:0005623 cell;	GO:1901265 nucleoside phosphate binding; GO:0001882 nucleoside binding; GO:0043167 ion binding; GO:0016817 hydrolase activity, acting on acid anhydrides; GO:0016787 hydrolase activity; GO:0000166 nucleotide binding; GO:0017111 nucleoside-triphosphatase activity; GO:1901363 heterocyclic compound binding; GO:0097159 organic cyclic compound binding; GO:0032549 ribonucleoside binding; GO:0097367 carb…	K07936	RAN	GTP-binding nuclear protein Ran	ats03013 RNA transport - Aegilops tauschii (wheat D); ats03008 Ribosome biogenesis in eukaryotes - Aegilops tauschii (wheat D);	IPR005225; IPR027417;	Small GTP-binding protein domain; P-loop containing nucleoside triphosphate hydrolase;
A0A1D5RY73	291	K	Malate dehydrogenase	---	1	0.000478	104.59	GELLSSIEK(1)GVK	2	-0.25012	1_x000D_	mitochondria	GO:0072350 tricarboxylic acid metabolic process; GO:0043648 dicarboxylic acid metabolic process; GO:0055114 oxidation-reduction process; GO:0044281 small molecule metabolic process; GO:0006099 tricarboxylic acid cycle; GO:0044763 single-organism cellular process; GO:0044699 single-organism process; GO:0005975 carbohydrate metabolic process; GO:0044238 primary metabolic process; GO:0045333 cellula…		GO:0016614 oxidoreductase activity, acting on CH-OH group of donors; GO:0016616 oxidoreductase activity, acting on the CH-OH group of donors, NAD or NADP as acceptor; GO:0016615 malate dehydrogenase activity; GO:0003824 catalytic activity; GO:0030060 L-malate dehydrogenase activity; GO:0016491 oxidoreductase activity;	K00026	MDH2	malate dehydrogenase [EC:1.1.1.37]	ats00710 Carbon fixation in photosynthetic organisms - Aegilops tauschii (wheat D); ats00020 Citrate cycle (TCA cycle) - Aegilops tauschii (wheat D); ats01110 Biosynthesis of secondary metabolites - Aegilops tauschii (wheat D); ats01100 Metabolic pathways - Aegilops tauschii (wheat D); ats01200 Carbon metabolism - Aegilops tauschii (wheat D); ats00630 Glyoxylate and dicarboxylate metabolism - Aeg…	IPR022383; IPR016040; IPR001236; IPR015955;	Lactate/malate dehydrogenase, C-terminal; NAD(P)-binding domain; Lactate/malate dehydrogenase, N-terminal; Lactate dehydrogenase/glycoside hydrolase, family 4, C-terminal;
A0A1D5RY73	83	K	Malate dehydrogenase	---	1	1.33e-05	127.03	INAGIVK(1)GLCTAIAR	2	0.19693	1_x000D_	mitochondria	GO:0072350 tricarboxylic acid metabolic process; GO:0043648 dicarboxylic acid metabolic process; GO:0055114 oxidation-reduction process; GO:0044281 small molecule metabolic process; GO:0006099 tricarboxylic acid cycle; GO:0044763 single-organism cellular process; GO:0044699 single-organism process; GO:0005975 carbohydrate metabolic process; GO:0044238 primary metabolic process; GO:0045333 cellula…		GO:0016614 oxidoreductase activity, acting on CH-OH group of donors; GO:0016616 oxidoreductase activity, acting on the CH-OH group of donors, NAD or NADP as acceptor; GO:0016615 malate dehydrogenase activity; GO:0003824 catalytic activity; GO:0030060 L-malate dehydrogenase activity; GO:0016491 oxidoreductase activity;	K00026	MDH2	malate dehydrogenase [EC:1.1.1.37]	ats00710 Carbon fixation in photosynthetic organisms - Aegilops tauschii (wheat D); ats00020 Citrate cycle (TCA cycle) - Aegilops tauschii (wheat D); ats01110 Biosynthesis of secondary metabolites - Aegilops tauschii (wheat D); ats01100 Metabolic pathways - Aegilops tauschii (wheat D); ats01200 Carbon metabolism - Aegilops tauschii (wheat D); ats00630 Glyoxylate and dicarboxylate metabolism - Aeg…	IPR022383; IPR016040; IPR001236; IPR015955;	Lactate/malate dehydrogenase, C-terminal; NAD(P)-binding domain; Lactate/malate dehydrogenase, N-terminal; Lactate dehydrogenase/glycoside hydrolase, family 4, C-terminal;
A0A1D5RY73	139	K	Malate dehydrogenase	---	1	0.00532	106.42	AK(1)TFYAGK	2	-0.14181	1_x000D_	mitochondria	GO:0072350 tricarboxylic acid metabolic process; GO:0043648 dicarboxylic acid metabolic process; GO:0055114 oxidation-reduction process; GO:0044281 small molecule metabolic process; GO:0006099 tricarboxylic acid cycle; GO:0044763 single-organism cellular process; GO:0044699 single-organism process; GO:0005975 carbohydrate metabolic process; GO:0044238 primary metabolic process; GO:0045333 cellula…		GO:0016614 oxidoreductase activity, acting on CH-OH group of donors; GO:0016616 oxidoreductase activity, acting on the CH-OH group of donors, NAD or NADP as acceptor; GO:0016615 malate dehydrogenase activity; GO:0003824 catalytic activity; GO:0030060 L-malate dehydrogenase activity; GO:0016491 oxidoreductase activity;	K00026	MDH2	malate dehydrogenase [EC:1.1.1.37]	ats00710 Carbon fixation in photosynthetic organisms - Aegilops tauschii (wheat D); ats00020 Citrate cycle (TCA cycle) - Aegilops tauschii (wheat D); ats01110 Biosynthesis of secondary metabolites - Aegilops tauschii (wheat D); ats01100 Metabolic pathways - Aegilops tauschii (wheat D); ats01200 Carbon metabolism - Aegilops tauschii (wheat D); ats00630 Glyoxylate and dicarboxylate metabolism - Aeg…	IPR022383; IPR016040; IPR001236; IPR015955;	Lactate/malate dehydrogenase, C-terminal; NAD(P)-binding domain; Lactate/malate dehydrogenase, N-terminal; Lactate dehydrogenase/glycoside hydrolase, family 4, C-terminal;
A0A1D5RY73	76	K	Malate dehydrogenase	---	1	0.000508	103.63	DDLFK(1)INAGIVK	2	0.54549	1_x000D_	mitochondria	GO:0072350 tricarboxylic acid metabolic process; GO:0043648 dicarboxylic acid metabolic process; GO:0055114 oxidation-reduction process; GO:0044281 small molecule metabolic process; GO:0006099 tricarboxylic acid cycle; GO:0044763 single-organism cellular process; GO:0044699 single-organism process; GO:0005975 carbohydrate metabolic process; GO:0044238 primary metabolic process; GO:0045333 cellula…		GO:0016614 oxidoreductase activity, acting on CH-OH group of donors; GO:0016616 oxidoreductase activity, acting on the CH-OH group of donors, NAD or NADP as acceptor; GO:0016615 malate dehydrogenase activity; GO:0003824 catalytic activity; GO:0030060 L-malate dehydrogenase activity; GO:0016491 oxidoreductase activity;	K00026	MDH2	malate dehydrogenase [EC:1.1.1.37]	ats00710 Carbon fixation in photosynthetic organisms - Aegilops tauschii (wheat D); ats00020 Citrate cycle (TCA cycle) - Aegilops tauschii (wheat D); ats01110 Biosynthesis of secondary metabolites - Aegilops tauschii (wheat D); ats01100 Metabolic pathways - Aegilops tauschii (wheat D); ats01200 Carbon metabolism - Aegilops tauschii (wheat D); ats00630 Glyoxylate and dicarboxylate metabolism - Aeg…	IPR022383; IPR016040; IPR001236; IPR015955;	Lactate/malate dehydrogenase, C-terminal; NAD(P)-binding domain; Lactate/malate dehydrogenase, N-terminal; Lactate dehydrogenase/glycoside hydrolase, family 4, C-terminal;
A0A1D5RY73	126	K	Malate dehydrogenase	---	1	5.56e-05	140.14	K(1)LFGVTTLDVVR	2	-0.30897	1_x000D_	mitochondria	GO:0072350 tricarboxylic acid metabolic process; GO:0043648 dicarboxylic acid metabolic process; GO:0055114 oxidation-reduction process; GO:0044281 small molecule metabolic process; GO:0006099 tricarboxylic acid cycle; GO:0044763 single-organism cellular process; GO:0044699 single-organism process; GO:0005975 carbohydrate metabolic process; GO:0044238 primary metabolic process; GO:0045333 cellula…		GO:0016614 oxidoreductase activity, acting on CH-OH group of donors; GO:0016616 oxidoreductase activity, acting on the CH-OH group of donors, NAD or NADP as acceptor; GO:0016615 malate dehydrogenase activity; GO:0003824 catalytic activity; GO:0030060 L-malate dehydrogenase activity; GO:0016491 oxidoreductase activity;	K00026	MDH2	malate dehydrogenase [EC:1.1.1.37]	ats00710 Carbon fixation in photosynthetic organisms - Aegilops tauschii (wheat D); ats00020 Citrate cycle (TCA cycle) - Aegilops tauschii (wheat D); ats01110 Biosynthesis of secondary metabolites - Aegilops tauschii (wheat D); ats01100 Metabolic pathways - Aegilops tauschii (wheat D); ats01200 Carbon metabolism - Aegilops tauschii (wheat D); ats00630 Glyoxylate and dicarboxylate metabolism - Aeg…	IPR022383; IPR016040; IPR001236; IPR015955;	Lactate/malate dehydrogenase, C-terminal; NAD(P)-binding domain; Lactate/malate dehydrogenase, N-terminal; Lactate dehydrogenase/glycoside hydrolase, family 4, C-terminal;
A0A1D5RZX1	99	K	ATP synthase subunit gamma	---	1	0.0216	71.451	YVILGEK(1)GK	2	1.6473	1_x000D_	mitochondria	GO:0009116 nucleoside metabolic process; GO:0042278 purine nucleoside metabolic process; GO:0009167 purine ribonucleoside monophosphate metabolic process; GO:0090662 ATP hydrolysis coupled transmembrane transport; GO:0009117 nucleotide metabolic process; GO:0044699 single-organism process; GO:0046129 purine ribonucleoside biosynthetic process; GO:0009163 nucleoside biosynthetic process; GO:000905…	GO:0045261 proton-transporting ATP synthase complex, catalytic core F(1); GO:0016020 membrane; GO:0098796 membrane protein complex; GO:0044425 membrane part; GO:0044464 cell part; GO:0005622 intracellular; GO:0016469 proton-transporting two-sector ATPase complex; GO:0032991 macromolecular complex; GO:0033178 proton-transporting two-sector ATPase complex, catalytic domain; GO:0044424 intracellular…	GO:0022804 active transmembrane transporter activity; GO:0042625 ATPase coupled ion transmembrane transporter activity; GO:0015075 ion transmembrane transporter activity; GO:0022853 active ion transmembrane transporter activity; GO:0015399 primary active transmembrane transporter activity; GO:0022892 substrate-specific transporter activity; GO:0044769 ATPase activity, coupled to transmembrane mov…	K02136	ATPeF1G	F-type H+-transporting ATPase subunit gamma	ats01100 Metabolic pathways - Aegilops tauschii (wheat D); ats00190 Oxidative phosphorylation - Aegilops tauschii (wheat D);
A0A1D5RZX1	180	K	ATP synthase subunit gamma	---	1	9.4e-05	73.675	ESESGGK(1)VGQLDSYEIEGGETK	2	0.56991	2_x000D_	mitochondria	GO:0009116 nucleoside metabolic process; GO:0042278 purine nucleoside metabolic process; GO:0009167 purine ribonucleoside monophosphate metabolic process; GO:0090662 ATP hydrolysis coupled transmembrane transport; GO:0009117 nucleotide metabolic process; GO:0044699 single-organism process; GO:0046129 purine ribonucleoside biosynthetic process; GO:0009163 nucleoside biosynthetic process; GO:000905…	GO:0045261 proton-transporting ATP synthase complex, catalytic core F(1); GO:0016020 membrane; GO:0098796 membrane protein complex; GO:0044425 membrane part; GO:0044464 cell part; GO:0005622 intracellular; GO:0016469 proton-transporting two-sector ATPase complex; GO:0032991 macromolecular complex; GO:0033178 proton-transporting two-sector ATPase complex, catalytic domain; GO:0044424 intracellular…	GO:0022804 active transmembrane transporter activity; GO:0042625 ATPase coupled ion transmembrane transporter activity; GO:0015075 ion transmembrane transporter activity; GO:0022853 active ion transmembrane transporter activity; GO:0015399 primary active transmembrane transporter activity; GO:0022892 substrate-specific transporter activity; GO:0044769 ATPase activity, coupled to transmembrane mov…	K02136	ATPeF1G	F-type H+-transporting ATPase subunit gamma	ats01100 Metabolic pathways - Aegilops tauschii (wheat D); ats00190 Oxidative phosphorylation - Aegilops tauschii (wheat D);
A0A1D5RZX1	21	K	ATP synthase subunit gamma	---	1	0.0033	161.11	MVAASK(1)LR	2	-0.24119	1_x000D_	mitochondria	GO:0009116 nucleoside metabolic process; GO:0042278 purine nucleoside metabolic process; GO:0009167 purine ribonucleoside monophosphate metabolic process; GO:0090662 ATP hydrolysis coupled transmembrane transport; GO:0009117 nucleotide metabolic process; GO:0044699 single-organism process; GO:0046129 purine ribonucleoside biosynthetic process; GO:0009163 nucleoside biosynthetic process; GO:000905…	GO:0045261 proton-transporting ATP synthase complex, catalytic core F(1); GO:0016020 membrane; GO:0098796 membrane protein complex; GO:0044425 membrane part; GO:0044464 cell part; GO:0005622 intracellular; GO:0016469 proton-transporting two-sector ATPase complex; GO:0032991 macromolecular complex; GO:0033178 proton-transporting two-sector ATPase complex, catalytic domain; GO:0044424 intracellular…	GO:0022804 active transmembrane transporter activity; GO:0042625 ATPase coupled ion transmembrane transporter activity; GO:0015075 ion transmembrane transporter activity; GO:0022853 active ion transmembrane transporter activity; GO:0015399 primary active transmembrane transporter activity; GO:0022892 substrate-specific transporter activity; GO:0044769 ATPase activity, coupled to transmembrane mov…	K02136	ATPeF1G	F-type H+-transporting ATPase subunit gamma	ats01100 Metabolic pathways - Aegilops tauschii (wheat D); ats00190 Oxidative phosphorylation - Aegilops tauschii (wheat D);
A0A1D5RZX1	53	K	ATP synthase subunit gamma	---	1	0.031	72.62	K(1)NVIVAITSDK	2	-0.091529	1_x000D_	mitochondria	GO:0009116 nucleoside metabolic process; GO:0042278 purine nucleoside metabolic process; GO:0009167 purine ribonucleoside monophosphate metabolic process; GO:0090662 ATP hydrolysis coupled transmembrane transport; GO:0009117 nucleotide metabolic process; GO:0044699 single-organism process; GO:0046129 purine ribonucleoside biosynthetic process; GO:0009163 nucleoside biosynthetic process; GO:000905…	GO:0045261 proton-transporting ATP synthase complex, catalytic core F(1); GO:0016020 membrane; GO:0098796 membrane protein complex; GO:0044425 membrane part; GO:0044464 cell part; GO:0005622 intracellular; GO:0016469 proton-transporting two-sector ATPase complex; GO:0032991 macromolecular complex; GO:0033178 proton-transporting two-sector ATPase complex, catalytic domain; GO:0044424 intracellular…	GO:0022804 active transmembrane transporter activity; GO:0042625 ATPase coupled ion transmembrane transporter activity; GO:0015075 ion transmembrane transporter activity; GO:0022853 active ion transmembrane transporter activity; GO:0015399 primary active transmembrane transporter activity; GO:0022892 substrate-specific transporter activity; GO:0044769 ATPase activity, coupled to transmembrane mov…	K02136	ATPeF1G	F-type H+-transporting ATPase subunit gamma	ats01100 Metabolic pathways - Aegilops tauschii (wheat D); ats00190 Oxidative phosphorylation - Aegilops tauschii (wheat D);
A0A1D5RZX1	75	K	ATP synthase subunit gamma	---	1	0.000119	109.1	GLCGGINSTSVK(1)VSK	2	-1.1797	1_x000D_	mitochondria	GO:0009116 nucleoside metabolic process; GO:0042278 purine nucleoside metabolic process; GO:0009167 purine ribonucleoside monophosphate metabolic process; GO:0090662 ATP hydrolysis coupled transmembrane transport; GO:0009117 nucleotide metabolic process; GO:0044699 single-organism process; GO:0046129 purine ribonucleoside biosynthetic process; GO:0009163 nucleoside biosynthetic process; GO:000905…	GO:0045261 proton-transporting ATP synthase complex, catalytic core F(1); GO:0016020 membrane; GO:0098796 membrane protein complex; GO:0044425 membrane part; GO:0044464 cell part; GO:0005622 intracellular; GO:0016469 proton-transporting two-sector ATPase complex; GO:0032991 macromolecular complex; GO:0033178 proton-transporting two-sector ATPase complex, catalytic domain; GO:0044424 intracellular…	GO:0022804 active transmembrane transporter activity; GO:0042625 ATPase coupled ion transmembrane transporter activity; GO:0015075 ion transmembrane transporter activity; GO:0022853 active ion transmembrane transporter activity; GO:0015399 primary active transmembrane transporter activity; GO:0022892 substrate-specific transporter activity; GO:0044769 ATPase activity, coupled to transmembrane mov…	K02136	ATPeF1G	F-type H+-transporting ATPase subunit gamma	ats01100 Metabolic pathways - Aegilops tauschii (wheat D); ats00190 Oxidative phosphorylation - Aegilops tauschii (wheat D);
A0A1D5RZX1	101	K	ATP synthase subunit gamma	---	1	0.0137	103.29	GK(1)VQLIR	2	-0.18699	1_x000D_	mitochondria	GO:0009116 nucleoside metabolic process; GO:0042278 purine nucleoside metabolic process; GO:0009167 purine ribonucleoside monophosphate metabolic process; GO:0090662 ATP hydrolysis coupled transmembrane transport; GO:0009117 nucleotide metabolic process; GO:0044699 single-organism process; GO:0046129 purine ribonucleoside biosynthetic process; GO:0009163 nucleoside biosynthetic process; GO:000905…	GO:0045261 proton-transporting ATP synthase complex, catalytic core F(1); GO:0016020 membrane; GO:0098796 membrane protein complex; GO:0044425 membrane part; GO:0044464 cell part; GO:0005622 intracellular; GO:0016469 proton-transporting two-sector ATPase complex; GO:0032991 macromolecular complex; GO:0033178 proton-transporting two-sector ATPase complex, catalytic domain; GO:0044424 intracellular…	GO:0022804 active transmembrane transporter activity; GO:0042625 ATPase coupled ion transmembrane transporter activity; GO:0015075 ion transmembrane transporter activity; GO:0022853 active ion transmembrane transporter activity; GO:0015399 primary active transmembrane transporter activity; GO:0022892 substrate-specific transporter activity; GO:0044769 ATPase activity, coupled to transmembrane mov…	K02136	ATPeF1G	F-type H+-transporting ATPase subunit gamma	ats01100 Metabolic pathways - Aegilops tauschii (wheat D); ats00190 Oxidative phosphorylation - Aegilops tauschii (wheat D);
A0A1D5RZX1	82	K	ATP synthase subunit gamma	---	1	0.0047	80.69	ALQK(1)MTSGPEK	2	-1.8716	1_x000D_	mitochondria	GO:0009116 nucleoside metabolic process; GO:0042278 purine nucleoside metabolic process; GO:0009167 purine ribonucleoside monophosphate metabolic process; GO:0090662 ATP hydrolysis coupled transmembrane transport; GO:0009117 nucleotide metabolic process; GO:0044699 single-organism process; GO:0046129 purine ribonucleoside biosynthetic process; GO:0009163 nucleoside biosynthetic process; GO:000905…	GO:0045261 proton-transporting ATP synthase complex, catalytic core F(1); GO:0016020 membrane; GO:0098796 membrane protein complex; GO:0044425 membrane part; GO:0044464 cell part; GO:0005622 intracellular; GO:0016469 proton-transporting two-sector ATPase complex; GO:0032991 macromolecular complex; GO:0033178 proton-transporting two-sector ATPase complex, catalytic domain; GO:0044424 intracellular…	GO:0022804 active transmembrane transporter activity; GO:0042625 ATPase coupled ion transmembrane transporter activity; GO:0015075 ion transmembrane transporter activity; GO:0022853 active ion transmembrane transporter activity; GO:0015399 primary active transmembrane transporter activity; GO:0022892 substrate-specific transporter activity; GO:0044769 ATPase activity, coupled to transmembrane mov…	K02136	ATPeF1G	F-type H+-transporting ATPase subunit gamma	ats01100 Metabolic pathways - Aegilops tauschii (wheat D); ats00190 Oxidative phosphorylation - Aegilops tauschii (wheat D);
A0A1D5S053	240	K	"UPF0603 protein OsI_019212, chloroplastic OS=Oryza sativa subsp. indica GN=OsI_19898 PE=3 SV=2"	---	1	4.93e-08	121.44	LVAAIDGLPDPGGPAFQESK(1)R	3	1.2081	2_x000D_	chloroplast		GO:0031224 intrinsic component of membrane; GO:0016020 membrane; GO:0016021 integral component of membrane; GO:0044425 membrane part;						IPR007621;	TPM domain;
A0A1D5S053	246	K	"UPF0603 protein OsI_019212, chloroplastic OS=Oryza sativa subsp. indica GN=OsI_19898 PE=3 SV=2"	---	1	0.046	72.789	ESNFK(1)SK	2	0.049473	1_x000D_	chloroplast		GO:0031224 intrinsic component of membrane; GO:0016020 membrane; GO:0016021 integral component of membrane; GO:0044425 membrane part;						IPR007621;	TPM domain;
A0A1D5S072	48	K	Cytochrome b-c1 complex subunit 9 OS=Solanum tuberosum PE=1 SV=1	---	1	0.0019	120.99	VWEMNNVGK(1)R	2	1.2365	1_x000D_	cytoplasm	GO:0016310 phosphorylation; GO:0009116 nucleoside metabolic process; GO:0042278 purine nucleoside metabolic process; GO:0006725 cellular aromatic compound metabolic process; GO:0009167 purine ribonucleoside monophosphate metabolic process; GO:0042773 ATP synthesis coupled electron transport; GO:0009259 ribonucleotide metabolic process; GO:0009117 nucleotide metabolic process; GO:0044699 single-or…	GO:0016020 membrane; GO:0098800 inner mitochondrial membrane protein complex; GO:0031090 organelle membrane; GO:0098796 membrane protein complex; GO:0005737 cytoplasm; GO:0031224 intrinsic component of membrane; GO:0032991 macromolecular complex; GO:0098798 mitochondrial protein complex; GO:0044424 intracellular part; GO:0005623 cell; GO:0044455 mitochondrial membrane part; GO:0044422 organelle p…		K00419	QCR9	ubiquinol-cytochrome c reductase subunit 9	ats01100 Metabolic pathways - Aegilops tauschii (wheat D); ats00190 Oxidative phosphorylation - Aegilops tauschii (wheat D);
A0A1D5S081	120	K	"Rubisco accumulation factor 1, chloroplastic OS=Oryza sativa subsp. japonica GN=RAF1 PE=2 SV=1"	---	1	1.64e-05	112.08	ETDGVK(1)AVDLAPR	2	-1.2885	2_x000D_	cytoplasm
A0A1D5S081	142	K	"Rubisco accumulation factor 1, chloroplastic OS=Oryza sativa subsp. japonica GN=RAF1 PE=2 SV=1"	---	1	0.0239	46.494	SQTDADLGIVEVDK(1)GWAR	2	-2.9836	1_x000D_	cytoplasm
A0A1D5S081	208	K	"Rubisco accumulation factor 1, chloroplastic OS=Oryza sativa subsp. japonica GN=RAF1 PE=2 SV=1"	---	1	0.0128	89.698	GGK(1)LVVER	2	-0.53505	1_x000D_	cytoplasm
A0A1D5S0H0	41	K	"Chlorophyll a-b binding protein, chloroplastic"	---	1	0.00193	75.018	AK(1)PVSSGSPWYGADR	2	0.96482	1_x000D_	chloroplast	GO:0044267 cellular protein metabolic process; GO:0019684 photosynthesis, light reaction; GO:0044238 primary metabolic process; GO:0044237 cellular metabolic process; GO:0071704 organic substance metabolic process; GO:0008152 metabolic process; GO:0006091 generation of precursor metabolites and energy; GO:0018298 protein-chromophore linkage; GO:0044260 cellular macromolecule metabolic process; GO…	GO:0016020 membrane; GO:0009535 chloroplast thylakoid membrane; GO:0044434 chloroplast part; GO:0098796 membrane protein complex; GO:0005737 cytoplasm; GO:0009534 chloroplast thylakoid; GO:0042651 thylakoid membrane; GO:0031224 intrinsic component of membrane; GO:0032991 macromolecular complex; GO:0044424 intracellular part; GO:0005623 cell; GO:0044422 organelle part; GO:0044425 membrane part; GO…	GO:0097159 organic cyclic compound binding; GO:1901363 heterocyclic compound binding; GO:0016168 chlorophyll binding; GO:0046906 tetrapyrrole binding; GO:0005488 binding;	K08912	LHCB1	light-harvesting complex II chlorophyll a/b binding protein 1	ats01100 Metabolic pathways - Aegilops tauschii (wheat D); ats00196 Photosynthesis - antenna proteins - Aegilops tauschii (wheat D);	IPR023329;	Chlorophyll a/b binding protein domain;
A0A1D5S0J2	118	K	"Acetylornithine aminotransferase, chloroplastic/mitochondrial OS=Arabidopsis thaliana GN=WIN1 PE=1 SV=1"	---	1	0.0547	79.713	YIVGTYK(1)R	2	-1.5695	1_x000D_	mitochondria			GO:0097159 organic cyclic compound binding; GO:1901363 heterocyclic compound binding; GO:0016769 transferase activity, transferring nitrogenous groups; GO:0003824 catalytic activity; GO:0005488 binding; GO:0043167 ion binding; GO:0043168 anion binding; GO:0008483 transaminase activity; GO:0016740 transferase activity; GO:0048037 cofactor binding; GO:0030170 pyridoxal phosphate binding;	K00818	E2.6.1.11	acetylornithine aminotransferase [EC:2.6.1.11]	ats01230 Biosynthesis of amino acids - Aegilops tauschii (wheat D); ats00220 Arginine biosynthesis - Aegilops tauschii (wheat D); ats01100 Metabolic pathways - Aegilops tauschii (wheat D); ats01210 2-Oxocarboxylic acid metabolism - Aegilops tauschii (wheat D); ats01110 Biosynthesis of secondary metabolites - Aegilops tauschii (wheat D);	IPR015424; IPR015421; IPR015422;	Pyridoxal phosphate-dependent transferase; Pyridoxal phosphate-dependent transferase, major region, subdomain 1; Pyridoxal phosphate-dependent transferase, major region, subdomain 2;
A0A1D5S0P7	428	K	F-box/FBD/LRR-repeat protein At1g13570-like [Aegilops tauschii subsp. tauschii]	---	1	0.0313	82.287	K(1)SQSHGYRK	2	-0.50339	1_x000D_	nucleus			GO:0043169 cation binding; GO:0046872 metal ion binding; GO:0008270 zinc ion binding; GO:0046914 transition metal ion binding; GO:0005488 binding; GO:0043167 ion binding;					IPR006564; IPR018289; IPR007527; IPR019557;	Zinc finger, PMZ-type; MULE transposase domain; Zinc finger, SWIM-type; Aminotransferase-like, plant mobile domain;
A0A1D5S1X5	245	K	Heat shock 70 kDa protein 14 OS=Arabidopsis thaliana GN=HSP70-14 PE=2 SV=1	---	1	0.0513	69.093	HFAAK(1)FK	2	0.67758	1_x000D_	cytoplasm			GO:0005524 ATP binding; GO:1901265 nucleoside phosphate binding; GO:0001882 nucleoside binding; GO:0043167 ion binding; GO:0000166 nucleotide binding; GO:0097159 organic cyclic compound binding; GO:1901363 heterocyclic compound binding; GO:0032549 ribonucleoside binding; GO:0097367 carbohydrate derivative binding; GO:0032553 ribonucleotide binding; GO:0005488 binding; GO:0032550 purine ribonucleo…	K09489				IPR029048; IPR029047;	Heat shock protein 70kD, C-terminal domain; Heat shock protein 70kD, peptide-binding domain;
A0A1D5S2N9	50	K	60S ribosomal protein L18-2 OS=Arabidopsis thaliana GN=RPL18B PE=1 SV=2	---	1	0.00568	133.79	FNAVILK(1)R	2	-0.19641	1_x000D_	nucleus	GO:0006518 peptide metabolic process; GO:0043043 peptide biosynthetic process; GO:0044267 cellular protein metabolic process; GO:0006807 nitrogen compound metabolic process; GO:0009058 biosynthetic process; GO:0043603 cellular amide metabolic process; GO:0044238 primary metabolic process; GO:1901566 organonitrogen compound biosynthetic process; GO:1901576 organic substance biosynthetic process; G…	GO:0005840 ribosome; GO:0043226 organelle; GO:0043229 intracellular organelle; GO:0043232 intracellular non-membrane-bounded organelle; GO:0044464 cell part; GO:0005622 intracellular; GO:0005737 cytoplasm; GO:0032991 macromolecular complex; GO:0044424 intracellular part; GO:1990904 ribonucleoprotein complex; GO:0005623 cell; GO:0030529 intracellular ribonucleoprotein complex; GO:0044444 cytoplasm…	GO:0003735 structural constituent of ribosome; GO:0005198 structural molecule activity;	K02883	RP-L18e	large subunit ribosomal protein L18e	ats03010 Ribosome - Aegilops tauschii (wheat D);	IPR021131;	Ribosomal protein L18e/L15P;
A0A1D5S2N9	56	K	60S ribosomal protein L18-2 OS=Arabidopsis thaliana GN=RPL18B PE=1 SV=2	---	1	0.0232	48.527	LFMSK(1)TNRPPLSMR	3	2.4943	2_x000D_	nucleus	GO:0006518 peptide metabolic process; GO:0043043 peptide biosynthetic process; GO:0044267 cellular protein metabolic process; GO:0006807 nitrogen compound metabolic process; GO:0009058 biosynthetic process; GO:0043603 cellular amide metabolic process; GO:0044238 primary metabolic process; GO:1901566 organonitrogen compound biosynthetic process; GO:1901576 organic substance biosynthetic process; G…	GO:0005840 ribosome; GO:0043226 organelle; GO:0043229 intracellular organelle; GO:0043232 intracellular non-membrane-bounded organelle; GO:0044464 cell part; GO:0005622 intracellular; GO:0005737 cytoplasm; GO:0032991 macromolecular complex; GO:0044424 intracellular part; GO:1990904 ribonucleoprotein complex; GO:0005623 cell; GO:0030529 intracellular ribonucleoprotein complex; GO:0044444 cytoplasm…	GO:0003735 structural constituent of ribosome; GO:0005198 structural molecule activity;	K02883	RP-L18e	large subunit ribosomal protein L18e	ats03010 Ribosome - Aegilops tauschii (wheat D);	IPR021131;	Ribosomal protein L18e/L15P;
A0A1D5S2N9	43	K	60S ribosomal protein L18-2 OS=Arabidopsis thaliana GN=RPL18B PE=1 SV=2	---	1	7.69e-05	110.79	SK(1)FNAVILK	2	0.33546	1_x000D_	nucleus	GO:0006518 peptide metabolic process; GO:0043043 peptide biosynthetic process; GO:0044267 cellular protein metabolic process; GO:0006807 nitrogen compound metabolic process; GO:0009058 biosynthetic process; GO:0043603 cellular amide metabolic process; GO:0044238 primary metabolic process; GO:1901566 organonitrogen compound biosynthetic process; GO:1901576 organic substance biosynthetic process; G…	GO:0005840 ribosome; GO:0043226 organelle; GO:0043229 intracellular organelle; GO:0043232 intracellular non-membrane-bounded organelle; GO:0044464 cell part; GO:0005622 intracellular; GO:0005737 cytoplasm; GO:0032991 macromolecular complex; GO:0044424 intracellular part; GO:1990904 ribonucleoprotein complex; GO:0005623 cell; GO:0030529 intracellular ribonucleoprotein complex; GO:0044444 cytoplasm…	GO:0003735 structural constituent of ribosome; GO:0005198 structural molecule activity;	K02883	RP-L18e	large subunit ribosomal protein L18e	ats03010 Ribosome - Aegilops tauschii (wheat D);	IPR021131;	Ribosomal protein L18e/L15P;
A0A1D5S2N9	31	K	60S ribosomal protein L18-2 OS=Arabidopsis thaliana GN=RPL18B PE=1 SV=2	---	1	0.00174	132.94	LLVK(1)LYR	2	0.39211	1_x000D_	nucleus	GO:0006518 peptide metabolic process; GO:0043043 peptide biosynthetic process; GO:0044267 cellular protein metabolic process; GO:0006807 nitrogen compound metabolic process; GO:0009058 biosynthetic process; GO:0043603 cellular amide metabolic process; GO:0044238 primary metabolic process; GO:1901566 organonitrogen compound biosynthetic process; GO:1901576 organic substance biosynthetic process; G…	GO:0005840 ribosome; GO:0043226 organelle; GO:0043229 intracellular organelle; GO:0043232 intracellular non-membrane-bounded organelle; GO:0044464 cell part; GO:0005622 intracellular; GO:0005737 cytoplasm; GO:0032991 macromolecular complex; GO:0044424 intracellular part; GO:1990904 ribonucleoprotein complex; GO:0005623 cell; GO:0030529 intracellular ribonucleoprotein complex; GO:0044444 cytoplasm…	GO:0003735 structural constituent of ribosome; GO:0005198 structural molecule activity;	K02883	RP-L18e	large subunit ribosomal protein L18e	ats03010 Ribosome - Aegilops tauschii (wheat D);	IPR021131;	Ribosomal protein L18e/L15P;
A0A1D5S3L0	91	K	Sanguinarine reductase OS=Eschscholzia californica GN=SARED1 PE=1 SV=1	---	1	0.00482	61.962	SK(1)IDGGDDVFIGDIR	2	-1.7979	1_x000D_	chloroplast								IPR016040;	NAD(P)-binding domain;
A0A1D5S4Q0	97	K	Mitochondrial dicarboxylate/tricarboxylate transporter DTC OS=Arabidopsis thaliana GN=DTC PE=1 SV=1	---	0.999998	3.75e-05	82.449	VLTNK(1)AIEANDGKPLPLVQK	3	0.2588	1_x000D_	mitochondria	GO:0006810 transport; GO:0051179 localization; GO:0051234 establishment of localization;	GO:0031224 intrinsic component of membrane; GO:0016020 membrane; GO:0016021 integral component of membrane; GO:0044425 membrane part;		K15104				IPR023395;	Mitochondrial carrier domain;
A0A1D5S4Q0	45	K	Mitochondrial dicarboxylate/tricarboxylate transporter DTC OS=Arabidopsis thaliana GN=DTC PE=1 SV=1	---	1	0.000231	100.4	VK(1)IQLGEGSAAQVAK	2	0.23687	1_x000D_	mitochondria	GO:0006810 transport; GO:0051179 localization; GO:0051234 establishment of localization;	GO:0031224 intrinsic component of membrane; GO:0016020 membrane; GO:0016021 integral component of membrane; GO:0044425 membrane part;		K15104				IPR023395;	Mitochondrial carrier domain;
A0A1D5S4Q0	105	K	Mitochondrial dicarboxylate/tricarboxylate transporter DTC OS=Arabidopsis thaliana GN=DTC PE=1 SV=1	---	1	0.000784	83.061	AIEANDGK(1)PLPLVQK	2	0.7018	1_x000D_	mitochondria	GO:0006810 transport; GO:0051179 localization; GO:0051234 establishment of localization;	GO:0031224 intrinsic component of membrane; GO:0016020 membrane; GO:0016021 integral component of membrane; GO:0044425 membrane part;		K15104				IPR023395;	Mitochondrial carrier domain;
A0A1D5S4Z3	25	K	Photosystem II protein D1 OS=Secale cereale GN=psbA PE=1 SV=3	---	1	7.38e-07	64.583	ETTENESANEGYK(1)FGQEEETYNIVAAHGYFGR	4	-0.17737	2_x000D_	extracellular	GO:0009772 photosynthetic electron transport in photosystem II; GO:0008152 metabolic process; GO:0006091 generation of precursor metabolites and energy; GO:0044710 single-organism metabolic process; GO:0055114 oxidation-reduction process; GO:0044763 single-organism cellular process; GO:0044699 single-organism process; GO:0022900 electron transport chain; GO:0019684 photosynthesis, light reaction;…	GO:0031224 intrinsic component of membrane; GO:0016020 membrane; GO:0016021 integral component of membrane; GO:0044425 membrane part;	GO:0009055 electron carrier activity; GO:0045156 electron transporter, transferring electrons within the cyclic electron transport pathway of photosynthesis activity;	K02703
A0A1D5S606	190	K	"Endo-1,3;1,4-beta-D-glucanase OS=Zea mays PE=1 SV=1"	---	1	0.000758	115.29	YK(1)SEDAAAVK	2	0.11392	1_x000D_	cytoplasm			GO:0016787 hydrolase activity; GO:0003824 catalytic activity;					IPR029058; IPR002925;	Alpha/Beta hydrolase fold; Dienelactone hydrolase;
A0A1D5S7R2	126	K	Dihydrolipoyl dehydrogenase	---	1	0.0372	47.639	GCVPSK(1)ALLAVSGR	2	1.6774	1_x000D_	chloroplast	GO:0050794 regulation of cellular process; GO:0042592 homeostatic process; GO:0065008 regulation of biological quality; GO:0008152 metabolic process; GO:0050789 regulation of biological process; GO:0055114 oxidation-reduction process; GO:0044710 single-organism metabolic process; GO:0045454 cell redox homeostasis; GO:0044763 single-organism cellular process; GO:0019725 cellular homeostasis; GO:00…	GO:0005623 cell;	GO:0016667 oxidoreductase activity, acting on a sulfur group of donors; GO:0016651 oxidoreductase activity, acting on NAD(P)H; GO:0016668 oxidoreductase activity, acting on a sulfur group of donors, NAD(P) as acceptor; GO:0003824 catalytic activity; GO:0016491 oxidoreductase activity;	K00382	DLD	dihydrolipoamide dehydrogenase [EC:1.8.1.4]	ats00280 Valine, leucine and isoleucine degradation - Aegilops tauschii (wheat D); ats00010 Glycolysis / Gluconeogenesis - Aegilops tauschii (wheat D); ats00640 Propanoate metabolism - Aegilops tauschii (wheat D); ats00020 Citrate cycle (TCA cycle) - Aegilops tauschii (wheat D); ats00260 Glycine, serine and threonine metabolism - Aegilops tauschii (wheat D); ats01110 Biosynthesis of secondary met…	IPR004099; IPR023753;	Pyridine nucleotide-disulphide oxidoreductase, dimerisation domain; FAD/NAD(P)-binding domain;
A0A1D5S805	58	K	60S ribosomal protein L36	---	1	0.000645	116.84	EVAGFAPYEK(1)R	2	-1.055	1_x000D_	cytoplasm	GO:0006518 peptide metabolic process; GO:0043043 peptide biosynthetic process; GO:0044267 cellular protein metabolic process; GO:0006807 nitrogen compound metabolic process; GO:0009058 biosynthetic process; GO:0043603 cellular amide metabolic process; GO:0044238 primary metabolic process; GO:1901566 organonitrogen compound biosynthetic process; GO:1901576 organic substance biosynthetic process; G…	GO:0005840 ribosome; GO:0043226 organelle; GO:0043229 intracellular organelle; GO:0043232 intracellular non-membrane-bounded organelle; GO:0044464 cell part; GO:0005622 intracellular; GO:0005737 cytoplasm; GO:0032991 macromolecular complex; GO:0044424 intracellular part; GO:1990904 ribonucleoprotein complex; GO:0005623 cell; GO:0030529 intracellular ribonucleoprotein complex; GO:0044444 cytoplasm…	GO:0003735 structural constituent of ribosome; GO:0005198 structural molecule activity;	K02920	RP-L36e	large subunit ribosomal protein L36e	ats03010 Ribosome - Aegilops tauschii (wheat D);
A0A1D5S820	170	K	"Thylakoid lumenal 17.4 kDa protein, chloroplastic OS=Arabidopsis thaliana GN=TL17 PE=1 SV=2"	---	1	0.000244	103.83	ANFGK(1)ADLEGAVFK	2	1.2905	1_x000D_	chloroplast
A0A1D5S820	115	K	"Thylakoid lumenal 17.4 kDa protein, chloroplastic OS=Arabidopsis thaliana GN=TL17 PE=1 SV=2"	---	1	6.36e-06	163.12	FCDFTNDK(1)SNLK	2	-0.14909	1_x000D_	chloroplast
A0A1D5S8W9	45	K	Phosphotransferase	4339361	1	0.0318	72.29	K(1)VAAVIEDVER	2	-2.7499	1_x000D_	chloroplast	GO:0006757 ATP generation from ADP; GO:0065008 regulation of biological quality; GO:0009116 nucleoside metabolic process; GO:0042278 purine nucleoside metabolic process; GO:0006165 nucleoside diphosphate phosphorylation; GO:0046031 ADP metabolic process; GO:0019362 pyridine nucleotide metabolic process; GO:0006096 glycolytic process; GO:0009167 purine ribonucleoside monophosphate metabolic proces…	GO:0005623 cell;	GO:0005524 ATP binding; GO:1901265 nucleoside phosphate binding; GO:0016773 phosphotransferase activity, alcohol group as acceptor; GO:0005536 glucose binding; GO:0001882 nucleoside binding; GO:0043167 ion binding; GO:0048029 monosaccharide binding; GO:0000166 nucleotide binding; GO:0097159 organic cyclic compound binding; GO:1901363 heterocyclic compound binding; GO:0032549 ribonucleoside bindin…	K00844	HK	hexokinase [EC:2.7.1.1]	ats00051 Fructose and mannose metabolism - Aegilops tauschii (wheat D); ats01100 Metabolic pathways - Aegilops tauschii (wheat D); ats00010 Glycolysis / Gluconeogenesis - Aegilops tauschii (wheat D); ats00520 Amino sugar and nucleotide sugar metabolism - Aegilops tauschii (wheat D); ats01200 Carbon metabolism - Aegilops tauschii (wheat D); ats00052 Galactose metabolism - Aegilops tauschii (wheat …	IPR022672; IPR022673;	Hexokinase, N-terminal; Hexokinase, C-terminal;
A0A1D5S9W5	241	K	"Peptide methionine sulfoxide reductase A4, chloroplastic OS=Oryza sativa subsp. japonica GN=MSRA4 PE=2 SV=2"	---	1	2.37e-08	162.67	AEEYHQQYLAK(1)GGR	2	0.61441	2_x000D_	chloroplast	GO:0044699 single-organism process; GO:0008152 metabolic process; GO:0055114 oxidation-reduction process; GO:0044710 single-organism metabolic process;		GO:0016667 oxidoreductase activity, acting on a sulfur group of donors; GO:0008113 peptide-methionine (S)-S-oxide reductase activity; GO:0016671 oxidoreductase activity, acting on a sulfur group of donors, disulfide as acceptor; GO:0003824 catalytic activity; GO:0016491 oxidoreductase activity;	K07304				IPR002569;	Peptide methionine sulphoxide reductase MsrA;
A0A1D5S9W5	253	K	"Peptide methionine sulfoxide reductase A4, chloroplastic OS=Oryza sativa subsp. japonica GN=MSRA4 PE=2 SV=2"	---	1	0.0024	85.274	QSTEK(1)GCNDPIR	2	0.093312	1_x000D_	chloroplast	GO:0044699 single-organism process; GO:0008152 metabolic process; GO:0055114 oxidation-reduction process; GO:0044710 single-organism metabolic process;		GO:0016667 oxidoreductase activity, acting on a sulfur group of donors; GO:0008113 peptide-methionine (S)-S-oxide reductase activity; GO:0016671 oxidoreductase activity, acting on a sulfur group of donors, disulfide as acceptor; GO:0003824 catalytic activity; GO:0016491 oxidoreductase activity;	K07304				IPR002569;	Peptide methionine sulphoxide reductase MsrA;
A0A1D5S9W5	248	K	"Peptide methionine sulfoxide reductase A4, chloroplastic OS=Oryza sativa subsp. japonica GN=MSRA4 PE=2 SV=2"	---	1	0.0137	78.06	FGFK(1)QSTEK	2	-0.49912	1_x000D_	chloroplast	GO:0044699 single-organism process; GO:0008152 metabolic process; GO:0055114 oxidation-reduction process; GO:0044710 single-organism metabolic process;		GO:0016667 oxidoreductase activity, acting on a sulfur group of donors; GO:0008113 peptide-methionine (S)-S-oxide reductase activity; GO:0016671 oxidoreductase activity, acting on a sulfur group of donors, disulfide as acceptor; GO:0003824 catalytic activity; GO:0016491 oxidoreductase activity;	K07304				IPR002569;	Peptide methionine sulphoxide reductase MsrA;
A0A1D5S9W5	230	K	"Peptide methionine sulfoxide reductase A4, chloroplastic OS=Oryza sativa subsp. japonica GN=MSRA4 PE=2 SV=2"	---	1	0.00198	73.927	FYK(1)AEEYHQQYLAK	3	1.5881	1_x000D_	chloroplast	GO:0044699 single-organism process; GO:0008152 metabolic process; GO:0055114 oxidation-reduction process; GO:0044710 single-organism metabolic process;		GO:0016667 oxidoreductase activity, acting on a sulfur group of donors; GO:0008113 peptide-methionine (S)-S-oxide reductase activity; GO:0016671 oxidoreductase activity, acting on a sulfur group of donors, disulfide as acceptor; GO:0003824 catalytic activity; GO:0016491 oxidoreductase activity;	K07304				IPR002569;	Peptide methionine sulphoxide reductase MsrA;
A0A1D5S9W5	226	K	"Peptide methionine sulfoxide reductase A4, chloroplastic OS=Oryza sativa subsp. japonica GN=MSRA4 PE=2 SV=2"	---	1	0.00118	142.43	IVTEILPAK(1)R	2	0.67888	1_x000D_	chloroplast	GO:0044699 single-organism process; GO:0008152 metabolic process; GO:0055114 oxidation-reduction process; GO:0044710 single-organism metabolic process;		GO:0016667 oxidoreductase activity, acting on a sulfur group of donors; GO:0008113 peptide-methionine (S)-S-oxide reductase activity; GO:0016671 oxidoreductase activity, acting on a sulfur group of donors, disulfide as acceptor; GO:0003824 catalytic activity; GO:0016491 oxidoreductase activity;	K07304				IPR002569;	Peptide methionine sulphoxide reductase MsrA;
A0A1D5SAJ4	152	K	"50S ribosomal protein L12-2, chloroplastic OS=Secale cereale GN=RPL12-2 PE=2 SV=1"	---	1	0.0288	83.948	DLIEGLPK(1)K	2	0.024189	2_x000D_	chloroplast	GO:0006518 peptide metabolic process; GO:0043043 peptide biosynthetic process; GO:0044267 cellular protein metabolic process; GO:0006807 nitrogen compound metabolic process; GO:0009058 biosynthetic process; GO:0043603 cellular amide metabolic process; GO:0044238 primary metabolic process; GO:1901566 organonitrogen compound biosynthetic process; GO:1901576 organic substance biosynthetic process; G…	GO:0005840 ribosome; GO:0043226 organelle; GO:0043229 intracellular organelle; GO:0043232 intracellular non-membrane-bounded organelle; GO:0044464 cell part; GO:0005622 intracellular; GO:0005737 cytoplasm; GO:0032991 macromolecular complex; GO:0044424 intracellular part; GO:1990904 ribonucleoprotein complex; GO:0005623 cell; GO:0030529 intracellular ribonucleoprotein complex; GO:0044444 cytoplasm…	GO:0003735 structural constituent of ribosome; GO:0005198 structural molecule activity;	K02935	RP-L7	large subunit ribosomal protein L7/L12	ats03010 Ribosome - Aegilops tauschii (wheat D);	IPR008932; IPR014719; IPR013823;	Ribosomal protein L7/L12, oligomerisation; Ribosomal protein L7/L12, C-terminal/adaptor protein ClpS-like; Ribosomal protein L7/L12, C-terminal;
A0A1D5SAJ4	144	K	"50S ribosomal protein L12-2, chloroplastic OS=Secale cereale GN=RPL12-2 PE=2 SV=1"	---	1	0.00388	84.605	DAK(1)DLIEGLPK	2	1.2519	1_x000D_	chloroplast	GO:0006518 peptide metabolic process; GO:0043043 peptide biosynthetic process; GO:0044267 cellular protein metabolic process; GO:0006807 nitrogen compound metabolic process; GO:0009058 biosynthetic process; GO:0043603 cellular amide metabolic process; GO:0044238 primary metabolic process; GO:1901566 organonitrogen compound biosynthetic process; GO:1901576 organic substance biosynthetic process; G…	GO:0005840 ribosome; GO:0043226 organelle; GO:0043229 intracellular organelle; GO:0043232 intracellular non-membrane-bounded organelle; GO:0044464 cell part; GO:0005622 intracellular; GO:0005737 cytoplasm; GO:0032991 macromolecular complex; GO:0044424 intracellular part; GO:1990904 ribonucleoprotein complex; GO:0005623 cell; GO:0030529 intracellular ribonucleoprotein complex; GO:0044444 cytoplasm…	GO:0003735 structural constituent of ribosome; GO:0005198 structural molecule activity;	K02935	RP-L7	large subunit ribosomal protein L7/L12	ats03010 Ribosome - Aegilops tauschii (wheat D);	IPR008932; IPR014719; IPR013823;	Ribosomal protein L7/L12, oligomerisation; Ribosomal protein L7/L12, C-terminal/adaptor protein ClpS-like; Ribosomal protein L7/L12, C-terminal;
A0A1D5SBC3	350	K	Putative disease resistance protein RGA1 OS=Solanum bulbocastanum GN=RGA1 PE=2 SV=2	---	1	0.00191	78.814	SRGDK(1)EQLEEIGK	2	1.5772	1_x000D_	nucleus			GO:1901265 nucleoside phosphate binding; GO:0001882 nucleoside binding; GO:0043167 ion binding; GO:0005515 protein binding; GO:0000166 nucleotide binding; GO:0097159 organic cyclic compound binding; GO:1901363 heterocyclic compound binding; GO:0032549 ribonucleoside binding; GO:0097367 carbohydrate derivative binding; GO:0032553 ribonucleotide binding; GO:0005488 binding; GO:0032550 purine ribonu…					IPR002182; IPR027417; IPR032675;	NB-ARC; P-loop containing nucleoside triphosphate hydrolase; Leucine-rich repeat domain, L domain-like;
A0A1D5SBI6	160	K	"NADH dehydrogenase [ubiquinone] flavoprotein 2, mitochondrial OS=Arabidopsis thaliana GN=At4g02580 PE=1 SV=3"	---	1	0.000786	88.385	GSDGYTYNYYEDLTPK(1)R	2	-3.4945	2_x000D_	chloroplast	GO:0044699 single-organism process; GO:0008152 metabolic process; GO:0055114 oxidation-reduction process; GO:0044710 single-organism metabolic process;		GO:0051537 2 iron, 2 sulfur cluster binding; GO:0003824 catalytic activity; GO:0005488 binding; GO:0051536 iron-sulfur cluster binding; GO:0043167 ion binding; GO:0043169 cation binding; GO:0046872 metal ion binding; GO:0016491 oxidoreductase activity; GO:0051540 metal cluster binding;	K03943	NDUFV2	NADH dehydrogenase (ubiquinone) flavoprotein 2 [EC:1.6.5.3 1.6.99.3]	ats01100 Metabolic pathways - Aegilops tauschii (wheat D); ats00190 Oxidative phosphorylation - Aegilops tauschii (wheat D);	IPR012336;	Thioredoxin-like fold;
A0A1D5SC59	149	K	"K(+) efflux antiporter 2, chloroplastic OS=Arabidopsis thaliana GN=KEA2 PE=1 SV=2"	---	1	0.000118	117.86	LNSTMFEGK(1)AQR	2	0.37301	1_x000D_	chloroplast	GO:0098655 cation transmembrane transport; GO:0034220 ion transmembrane transport; GO:0098660 inorganic ion transmembrane transport; GO:0044699 single-organism process; GO:0015992 proton transport; GO:0006818 hydrogen transport; GO:0051234 establishment of localization; GO:0006810 transport; GO:0055085 transmembrane transport; GO:1902578 single-organism localization; GO:0006812 cation transport; …	GO:0031224 intrinsic component of membrane; GO:0016020 membrane; GO:0016021 integral component of membrane; GO:0044425 membrane part;	GO:0015298 solute:cation antiporter activity; GO:0022804 active transmembrane transporter activity; GO:0015291 secondary active transmembrane transporter activity; GO:0015075 ion transmembrane transporter activity; GO:0015299 solute:proton antiporter activity; GO:0022892 substrate-specific transporter activity; GO:0015077 monovalent inorganic cation transmembrane transporter activity; GO:0022890 …					IPR006153; IPR004771;	Cation/H+ exchanger; K+/H+ exchanger;
A0A1D5SC90	414	K	"Protease Do-like 1, chloroplastic OS=Arabidopsis thaliana GN=DEGP1 PE=1 SV=2"	---	1	0.0081	79.23	EK(1)IAVVLEPK	2	-0.3644	1_x000D_	chloroplast	GO:0006508 proteolysis; GO:0008152 metabolic process; GO:0043170 macromolecule metabolic process; GO:0019538 protein metabolic process; GO:0044238 primary metabolic process; GO:0071704 organic substance metabolic process;		GO:0004252 serine-type endopeptidase activity; GO:0004175 endopeptidase activity; GO:0008233 peptidase activity; GO:0003824 catalytic activity; GO:0017171 serine hydrolase activity; GO:0005488 binding; GO:0008236 serine-type peptidase activity; GO:0070011 peptidase activity, acting on L-amino acid peptides; GO:0005515 protein binding; GO:0016787 hydrolase activity;					IPR009003; IPR001478;	Peptidase S1, PA clan; PDZ domain;
A0A1D5SC90	100	K	"Protease Do-like 1, chloroplastic OS=Arabidopsis thaliana GN=DEGP1 PE=1 SV=2"	---	1	0.0129	81.92	K(1)LQADELATVR	2	-0.20648	1_x000D_	chloroplast	GO:0006508 proteolysis; GO:0008152 metabolic process; GO:0043170 macromolecule metabolic process; GO:0019538 protein metabolic process; GO:0044238 primary metabolic process; GO:0071704 organic substance metabolic process;		GO:0004252 serine-type endopeptidase activity; GO:0004175 endopeptidase activity; GO:0008233 peptidase activity; GO:0003824 catalytic activity; GO:0017171 serine hydrolase activity; GO:0005488 binding; GO:0008236 serine-type peptidase activity; GO:0070011 peptidase activity, acting on L-amino acid peptides; GO:0005515 protein binding; GO:0016787 hydrolase activity;					IPR009003; IPR001478;	Peptidase S1, PA clan; PDZ domain;
A0A1D5SC90	202	K	"Protease Do-like 1, chloroplastic OS=Arabidopsis thaliana GN=DEGP1 PE=1 SV=2"	---	1	5.42e-05	90.822	DK(1)LRPLPVGVSADLLVGQK	3	-0.21847	1_x000D_	chloroplast	GO:0006508 proteolysis; GO:0008152 metabolic process; GO:0043170 macromolecule metabolic process; GO:0019538 protein metabolic process; GO:0044238 primary metabolic process; GO:0071704 organic substance metabolic process;		GO:0004252 serine-type endopeptidase activity; GO:0004175 endopeptidase activity; GO:0008233 peptidase activity; GO:0003824 catalytic activity; GO:0017171 serine hydrolase activity; GO:0005488 binding; GO:0008236 serine-type peptidase activity; GO:0070011 peptidase activity, acting on L-amino acid peptides; GO:0005515 protein binding; GO:0016787 hydrolase activity;					IPR009003; IPR001478;	Peptidase S1, PA clan; PDZ domain;
A0A1D5SCJ1	225	K	ATP synthase subunit beta	---	1	0.0165	57.434	GGK(1)IGLFGGAGVGK	2	0.23569	4_x000D_	mitochondria	GO:0009116 nucleoside metabolic process; GO:0042278 purine nucleoside metabolic process; GO:0009167 purine ribonucleoside monophosphate metabolic process; GO:0090662 ATP hydrolysis coupled transmembrane transport; GO:0009117 nucleotide metabolic process; GO:0044699 single-organism process; GO:0009058 biosynthetic process; GO:0009163 nucleoside biosynthetic process; GO:0046129 purine ribonucleosid…	GO:0016020 membrane; GO:0098800 inner mitochondrial membrane protein complex; GO:0031090 organelle membrane; GO:0098796 membrane protein complex; GO:0005737 cytoplasm; GO:0032991 macromolecular complex; GO:0098798 mitochondrial protein complex; GO:0044424 intracellular part; GO:0044455 mitochondrial membrane part; GO:0005623 cell; GO:0044422 organelle part; GO:0005740 mitochondrial envelope; GO:0…	GO:0042625 ATPase coupled ion transmembrane transporter activity; GO:1901265 nucleoside phosphate binding; GO:0015399 primary active transmembrane transporter activity; GO:0022892 substrate-specific transporter activity; GO:0016817 hydrolase activity, acting on acid anhydrides; GO:0044769 ATPase activity, coupled to transmembrane movement of ions, rotational mechanism; GO:0015077 monovalent inorg…	K02133	ATPeF1B	F-type H+-transporting ATPase subunit beta [EC:3.6.3.14]	ats01100 Metabolic pathways - Aegilops tauschii (wheat D); ats00190 Oxidative phosphorylation - Aegilops tauschii (wheat D);	IPR003593; IPR004100; IPR020971; IPR027417; IPR000194; IPR024034;	AAA+ ATPase domain; ATPase, F1/V1/A1 complex, alpha/beta subunit, N-terminal domain; ATP synthase, F1 beta subunit; P-loop containing nucleoside triphosphate hydrolase; ATPase, F1/V1/A1 complex, alpha/beta subunit, nucleotide-binding domain; ATPase, F1/V1 complex, beta subunit, C-terminal;
A0A1D5SCJ1	179	K	ATP synthase subunit beta	---	1	3.04e-05	111.64	IINVIGEPIDHK(1)GDIK	2	0.40027	3_x000D_	mitochondria	GO:0009116 nucleoside metabolic process; GO:0042278 purine nucleoside metabolic process; GO:0009167 purine ribonucleoside monophosphate metabolic process; GO:0090662 ATP hydrolysis coupled transmembrane transport; GO:0009117 nucleotide metabolic process; GO:0044699 single-organism process; GO:0009058 biosynthetic process; GO:0009163 nucleoside biosynthetic process; GO:0046129 purine ribonucleosid…	GO:0016020 membrane; GO:0098800 inner mitochondrial membrane protein complex; GO:0031090 organelle membrane; GO:0098796 membrane protein complex; GO:0005737 cytoplasm; GO:0032991 macromolecular complex; GO:0098798 mitochondrial protein complex; GO:0044424 intracellular part; GO:0044455 mitochondrial membrane part; GO:0005623 cell; GO:0044422 organelle part; GO:0005740 mitochondrial envelope; GO:0…	GO:0042625 ATPase coupled ion transmembrane transporter activity; GO:1901265 nucleoside phosphate binding; GO:0015399 primary active transmembrane transporter activity; GO:0022892 substrate-specific transporter activity; GO:0016817 hydrolase activity, acting on acid anhydrides; GO:0044769 ATPase activity, coupled to transmembrane movement of ions, rotational mechanism; GO:0015077 monovalent inorg…	K02133	ATPeF1B	F-type H+-transporting ATPase subunit beta [EC:3.6.3.14]	ats01100 Metabolic pathways - Aegilops tauschii (wheat D); ats00190 Oxidative phosphorylation - Aegilops tauschii (wheat D);	IPR003593; IPR004100; IPR020971; IPR027417; IPR000194; IPR024034;	AAA+ ATPase domain; ATPase, F1/V1/A1 complex, alpha/beta subunit, N-terminal domain; ATP synthase, F1 beta subunit; P-loop containing nucleoside triphosphate hydrolase; ATPase, F1/V1/A1 complex, alpha/beta subunit, nucleotide-binding domain; ATPase, F1/V1 complex, beta subunit, C-terminal;
A0A1D5SCJ1	452	K	ATP synthase subunit beta	---	1	0.000904	113.62	GVQK(1)VLQNYK	2	-0.54832	1_x000D_	mitochondria	GO:0009116 nucleoside metabolic process; GO:0042278 purine nucleoside metabolic process; GO:0009167 purine ribonucleoside monophosphate metabolic process; GO:0090662 ATP hydrolysis coupled transmembrane transport; GO:0009117 nucleotide metabolic process; GO:0044699 single-organism process; GO:0009058 biosynthetic process; GO:0009163 nucleoside biosynthetic process; GO:0046129 purine ribonucleosid…	GO:0016020 membrane; GO:0098800 inner mitochondrial membrane protein complex; GO:0031090 organelle membrane; GO:0098796 membrane protein complex; GO:0005737 cytoplasm; GO:0032991 macromolecular complex; GO:0098798 mitochondrial protein complex; GO:0044424 intracellular part; GO:0044455 mitochondrial membrane part; GO:0005623 cell; GO:0044422 organelle part; GO:0005740 mitochondrial envelope; GO:0…	GO:0042625 ATPase coupled ion transmembrane transporter activity; GO:1901265 nucleoside phosphate binding; GO:0015399 primary active transmembrane transporter activity; GO:0022892 substrate-specific transporter activity; GO:0016817 hydrolase activity, acting on acid anhydrides; GO:0044769 ATPase activity, coupled to transmembrane movement of ions, rotational mechanism; GO:0015077 monovalent inorg…	K02133	ATPeF1B	F-type H+-transporting ATPase subunit beta [EC:3.6.3.14]	ats01100 Metabolic pathways - Aegilops tauschii (wheat D); ats00190 Oxidative phosphorylation - Aegilops tauschii (wheat D);	IPR003593; IPR004100; IPR020971; IPR027417; IPR000194; IPR024034;	AAA+ ATPase domain; ATPase, F1/V1/A1 complex, alpha/beta subunit, N-terminal domain; ATP synthase, F1 beta subunit; P-loop containing nucleoside triphosphate hydrolase; ATPase, F1/V1/A1 complex, alpha/beta subunit, nucleotide-binding domain; ATPase, F1/V1 complex, beta subunit, C-terminal;
A0A1D5SCJ1	183	K	ATP synthase subunit beta	---	1	3.83e-05	116.51	GDIK(1)THDFLPIHR	4	-1.1101	3_x000D_	mitochondria	GO:0009116 nucleoside metabolic process; GO:0042278 purine nucleoside metabolic process; GO:0009167 purine ribonucleoside monophosphate metabolic process; GO:0090662 ATP hydrolysis coupled transmembrane transport; GO:0009117 nucleotide metabolic process; GO:0044699 single-organism process; GO:0009058 biosynthetic process; GO:0009163 nucleoside biosynthetic process; GO:0046129 purine ribonucleosid…	GO:0016020 membrane; GO:0098800 inner mitochondrial membrane protein complex; GO:0031090 organelle membrane; GO:0098796 membrane protein complex; GO:0005737 cytoplasm; GO:0032991 macromolecular complex; GO:0098798 mitochondrial protein complex; GO:0044424 intracellular part; GO:0044455 mitochondrial membrane part; GO:0005623 cell; GO:0044422 organelle part; GO:0005740 mitochondrial envelope; GO:0…	GO:0042625 ATPase coupled ion transmembrane transporter activity; GO:1901265 nucleoside phosphate binding; GO:0015399 primary active transmembrane transporter activity; GO:0022892 substrate-specific transporter activity; GO:0016817 hydrolase activity, acting on acid anhydrides; GO:0044769 ATPase activity, coupled to transmembrane movement of ions, rotational mechanism; GO:0015077 monovalent inorg…	K02133	ATPeF1B	F-type H+-transporting ATPase subunit beta [EC:3.6.3.14]	ats01100 Metabolic pathways - Aegilops tauschii (wheat D); ats00190 Oxidative phosphorylation - Aegilops tauschii (wheat D);	IPR003593; IPR004100; IPR020971; IPR027417; IPR000194; IPR024034;	AAA+ ATPase domain; ATPase, F1/V1/A1 complex, alpha/beta subunit, N-terminal domain; ATP synthase, F1 beta subunit; P-loop containing nucleoside triphosphate hydrolase; ATPase, F1/V1/A1 complex, alpha/beta subunit, nucleotide-binding domain; ATPase, F1/V1 complex, beta subunit, C-terminal;
A0A1D5SCJ1	68	K	ATP synthase subunit beta	---	1	0.00144	92.19	LPPTSDK(1)YVGAK	2	0.29824	3_x000D_	mitochondria	GO:0009116 nucleoside metabolic process; GO:0042278 purine nucleoside metabolic process; GO:0009167 purine ribonucleoside monophosphate metabolic process; GO:0090662 ATP hydrolysis coupled transmembrane transport; GO:0009117 nucleotide metabolic process; GO:0044699 single-organism process; GO:0009058 biosynthetic process; GO:0009163 nucleoside biosynthetic process; GO:0046129 purine ribonucleosid…	GO:0016020 membrane; GO:0098800 inner mitochondrial membrane protein complex; GO:0031090 organelle membrane; GO:0098796 membrane protein complex; GO:0005737 cytoplasm; GO:0032991 macromolecular complex; GO:0098798 mitochondrial protein complex; GO:0044424 intracellular part; GO:0044455 mitochondrial membrane part; GO:0005623 cell; GO:0044422 organelle part; GO:0005740 mitochondrial envelope; GO:0…	GO:0042625 ATPase coupled ion transmembrane transporter activity; GO:1901265 nucleoside phosphate binding; GO:0015399 primary active transmembrane transporter activity; GO:0022892 substrate-specific transporter activity; GO:0016817 hydrolase activity, acting on acid anhydrides; GO:0044769 ATPase activity, coupled to transmembrane movement of ions, rotational mechanism; GO:0015077 monovalent inorg…	K02133	ATPeF1B	F-type H+-transporting ATPase subunit beta [EC:3.6.3.14]	ats01100 Metabolic pathways - Aegilops tauschii (wheat D); ats00190 Oxidative phosphorylation - Aegilops tauschii (wheat D);	IPR003593; IPR004100; IPR020971; IPR027417; IPR000194; IPR024034;	AAA+ ATPase domain; ATPase, F1/V1/A1 complex, alpha/beta subunit, N-terminal domain; ATP synthase, F1 beta subunit; P-loop containing nucleoside triphosphate hydrolase; ATPase, F1/V1/A1 complex, alpha/beta subunit, nucleotide-binding domain; ATPase, F1/V1 complex, beta subunit, C-terminal;
A0A1D5SCJ1	148	K	ATP synthase subunit beta	---	1	0.00286	57.936	GQK(1)VLNTGSPITVPVGR	2	-0.41482	1_x000D_	mitochondria	GO:0009116 nucleoside metabolic process; GO:0042278 purine nucleoside metabolic process; GO:0009167 purine ribonucleoside monophosphate metabolic process; GO:0090662 ATP hydrolysis coupled transmembrane transport; GO:0009117 nucleotide metabolic process; GO:0044699 single-organism process; GO:0009058 biosynthetic process; GO:0009163 nucleoside biosynthetic process; GO:0046129 purine ribonucleosid…	GO:0016020 membrane; GO:0098800 inner mitochondrial membrane protein complex; GO:0031090 organelle membrane; GO:0098796 membrane protein complex; GO:0005737 cytoplasm; GO:0032991 macromolecular complex; GO:0098798 mitochondrial protein complex; GO:0044424 intracellular part; GO:0044455 mitochondrial membrane part; GO:0005623 cell; GO:0044422 organelle part; GO:0005740 mitochondrial envelope; GO:0…	GO:0042625 ATPase coupled ion transmembrane transporter activity; GO:1901265 nucleoside phosphate binding; GO:0015399 primary active transmembrane transporter activity; GO:0022892 substrate-specific transporter activity; GO:0016817 hydrolase activity, acting on acid anhydrides; GO:0044769 ATPase activity, coupled to transmembrane movement of ions, rotational mechanism; GO:0015077 monovalent inorg…	K02133	ATPeF1B	F-type H+-transporting ATPase subunit beta [EC:3.6.3.14]	ats01100 Metabolic pathways - Aegilops tauschii (wheat D); ats00190 Oxidative phosphorylation - Aegilops tauschii (wheat D);	IPR003593; IPR004100; IPR020971; IPR027417; IPR000194; IPR024034;	AAA+ ATPase domain; ATPase, F1/V1/A1 complex, alpha/beta subunit, N-terminal domain; ATP synthase, F1 beta subunit; P-loop containing nucleoside triphosphate hydrolase; ATPase, F1/V1/A1 complex, alpha/beta subunit, nucleotide-binding domain; ATPase, F1/V1 complex, beta subunit, C-terminal;
A0A1D5SCJ1	285	K	ATP synthase subunit beta	---	1	0.00106	145.46	LDEK(1)QAESK	2	0.1465	1_x000D_	mitochondria	GO:0009116 nucleoside metabolic process; GO:0042278 purine nucleoside metabolic process; GO:0009167 purine ribonucleoside monophosphate metabolic process; GO:0090662 ATP hydrolysis coupled transmembrane transport; GO:0009117 nucleotide metabolic process; GO:0044699 single-organism process; GO:0009058 biosynthetic process; GO:0009163 nucleoside biosynthetic process; GO:0046129 purine ribonucleosid…	GO:0016020 membrane; GO:0098800 inner mitochondrial membrane protein complex; GO:0031090 organelle membrane; GO:0098796 membrane protein complex; GO:0005737 cytoplasm; GO:0032991 macromolecular complex; GO:0098798 mitochondrial protein complex; GO:0044424 intracellular part; GO:0044455 mitochondrial membrane part; GO:0005623 cell; GO:0044422 organelle part; GO:0005740 mitochondrial envelope; GO:0…	GO:0042625 ATPase coupled ion transmembrane transporter activity; GO:1901265 nucleoside phosphate binding; GO:0015399 primary active transmembrane transporter activity; GO:0022892 substrate-specific transporter activity; GO:0016817 hydrolase activity, acting on acid anhydrides; GO:0044769 ATPase activity, coupled to transmembrane movement of ions, rotational mechanism; GO:0015077 monovalent inorg…	K02133	ATPeF1B	F-type H+-transporting ATPase subunit beta [EC:3.6.3.14]	ats01100 Metabolic pathways - Aegilops tauschii (wheat D); ats00190 Oxidative phosphorylation - Aegilops tauschii (wheat D);	IPR003593; IPR004100; IPR020971; IPR027417; IPR000194; IPR024034;	AAA+ ATPase domain; ATPase, F1/V1/A1 complex, alpha/beta subunit, N-terminal domain; ATP synthase, F1 beta subunit; P-loop containing nucleoside triphosphate hydrolase; ATPase, F1/V1/A1 complex, alpha/beta subunit, nucleotide-binding domain; ATPase, F1/V1 complex, beta subunit, C-terminal;
A0A1D5SCM2	39	K	"Chlorophyll a-b binding protein, chloroplastic"	---	1	1.8e-05	124.62	AK(1)PAASSSPWYGPDR	2	1.2559	2_x000D_	chloroplast	GO:0044267 cellular protein metabolic process; GO:0019684 photosynthesis, light reaction; GO:0044238 primary metabolic process; GO:0044237 cellular metabolic process; GO:0071704 organic substance metabolic process; GO:0008152 metabolic process; GO:0006091 generation of precursor metabolites and energy; GO:0018298 protein-chromophore linkage; GO:0044260 cellular macromolecule metabolic process; GO…	GO:0016020 membrane; GO:0009535 chloroplast thylakoid membrane; GO:0044434 chloroplast part; GO:0098796 membrane protein complex; GO:0005737 cytoplasm; GO:0009534 chloroplast thylakoid; GO:0042651 thylakoid membrane; GO:0031224 intrinsic component of membrane; GO:0032991 macromolecular complex; GO:0044424 intracellular part; GO:0005623 cell; GO:0044422 organelle part; GO:0044425 membrane part; GO…	GO:0097159 organic cyclic compound binding; GO:1901363 heterocyclic compound binding; GO:0016168 chlorophyll binding; GO:0046906 tetrapyrrole binding; GO:0005488 binding;	K08912	LHCB1	light-harvesting complex II chlorophyll a/b binding protein 1	ats01100 Metabolic pathways - Aegilops tauschii (wheat D); ats00196 Photosynthesis - antenna proteins - Aegilops tauschii (wheat D);	IPR023329;	Chlorophyll a/b binding protein domain;
A0A1D5SCT6	263	K	"GDP-mannose 3,5-epimerase 1 OS=Oryza sativa subsp. indica GN=OsI_032456 PE=2 SV=1"	4348636	1	6.35e-05	116.71	TEGK(1)DVALYGSSK	2	0.23917	1_x000D_	nucleus			GO:0048037 cofactor binding; GO:0003824 catalytic activity; GO:0005488 binding; GO:0050662 coenzyme binding;	K10046	GME	GDP-D-mannose 3', 5'-epimerase [EC:5.1.3.18 5.1.3.-]	ats00053 Ascorbate and aldarate metabolism - Aegilops tauschii (wheat D); ats01100 Metabolic pathways - Aegilops tauschii (wheat D); ats00520 Amino sugar and nucleotide sugar metabolism - Aegilops tauschii (wheat D); ats01110 Biosynthesis of secondary metabolites - Aegilops tauschii (wheat D);	IPR001509; IPR016040;	NAD-dependent epimerase/dehydratase; NAD(P)-binding domain;
A0A1D5SDG5	181	K	"Protein TIC110, chloroplastic OS=Arabidopsis thaliana GN=TIC110 PE=1 SV=1"	---	1	3.43e-16	174.19	K(1)ALGLDDVDAANMHLAIGR	3	-2.4469	3_x000D_	chloroplast		GO:0043226 organelle; GO:0043231 intracellular membrane-bounded organelle; GO:0043229 intracellular organelle; GO:0044464 cell part; GO:0005622 intracellular; GO:0005737 cytoplasm; GO:0044424 intracellular part; GO:0043227 membrane-bounded organelle; GO:0005623 cell; GO:0009536 plastid; GO:0044444 cytoplasmic part; GO:0009507 chloroplast;
A0A1D5SDG5	250	K	"Protein TIC110, chloroplastic OS=Arabidopsis thaliana GN=TIC110 PE=1 SV=1"	---	1	0.000229	112.44	ENAK(1)SLYALELK	2	0.26179	2_x000D_	chloroplast		GO:0043226 organelle; GO:0043231 intracellular membrane-bounded organelle; GO:0043229 intracellular organelle; GO:0044464 cell part; GO:0005622 intracellular; GO:0005737 cytoplasm; GO:0044424 intracellular part; GO:0043227 membrane-bounded organelle; GO:0005623 cell; GO:0009536 plastid; GO:0044444 cytoplasmic part; GO:0009507 chloroplast;
A0A1D5SDG5	341	K	"Protein TIC110, chloroplastic OS=Arabidopsis thaliana GN=TIC110 PE=1 SV=1"	---	1	2.29e-08	176.05	LLTVLSK(1)FPQGER	2	-0.33054	1_x000D_	chloroplast		GO:0043226 organelle; GO:0043231 intracellular membrane-bounded organelle; GO:0043229 intracellular organelle; GO:0044464 cell part; GO:0005622 intracellular; GO:0005737 cytoplasm; GO:0044424 intracellular part; GO:0043227 membrane-bounded organelle; GO:0005623 cell; GO:0009536 plastid; GO:0044444 cytoplasmic part; GO:0009507 chloroplast;
A0A1D5SDG5	258	K	"Protein TIC110, chloroplastic OS=Arabidopsis thaliana GN=TIC110 PE=1 SV=1"	---	1	2.2e-07	198.81	SLYALELK(1)SIGR	2	-0.079271	2_x000D_	chloroplast		GO:0043226 organelle; GO:0043231 intracellular membrane-bounded organelle; GO:0043229 intracellular organelle; GO:0044464 cell part; GO:0005622 intracellular; GO:0005737 cytoplasm; GO:0044424 intracellular part; GO:0043227 membrane-bounded organelle; GO:0005623 cell; GO:0009536 plastid; GO:0044444 cytoplasmic part; GO:0009507 chloroplast;
A0A1D5SDI5	402	K	"Chaperonin CPN60-1, mitochondrial OS=Zea mays GN=CPN60I PE=1 SV=2"	---	1	0.0361	53.034	LAK(1)LSGGVAVLK	2	-0.041069	1_x000D_	mitochondria	GO:0006457 protein folding; GO:0009987 cellular process; GO:0042026 protein refolding;	GO:0044424 intracellular part; GO:0005623 cell; GO:0044464 cell part; GO:0005622 intracellular; GO:0005737 cytoplasm;	GO:0005524 ATP binding; GO:1901265 nucleoside phosphate binding; GO:0001882 nucleoside binding; GO:0043167 ion binding; GO:0000166 nucleotide binding; GO:0097159 organic cyclic compound binding; GO:1901363 heterocyclic compound binding; GO:0032549 ribonucleoside binding; GO:0097367 carbohydrate derivative binding; GO:0032553 ribonucleotide binding; GO:0005488 binding; GO:0032550 purine ribonucleo…	K04077	groEL	chaperonin GroEL	ats03018 RNA degradation - Aegilops tauschii (wheat D);	IPR027409; IPR027413;	GroEL-like apical domain; GroEL-like equatorial domain;
A0A1D5SDI5	393	K	"Chaperonin CPN60-1, mitochondrial OS=Zea mays GN=CPN60I PE=1 SV=2"	---	1	0.000303	79.614	SAIEQSTSDYDK(1)EK	2	-4.1185	1_x000D_	mitochondria	GO:0006457 protein folding; GO:0009987 cellular process; GO:0042026 protein refolding;	GO:0044424 intracellular part; GO:0005623 cell; GO:0044464 cell part; GO:0005622 intracellular; GO:0005737 cytoplasm;	GO:0005524 ATP binding; GO:1901265 nucleoside phosphate binding; GO:0001882 nucleoside binding; GO:0043167 ion binding; GO:0000166 nucleotide binding; GO:0097159 organic cyclic compound binding; GO:1901363 heterocyclic compound binding; GO:0032549 ribonucleoside binding; GO:0097367 carbohydrate derivative binding; GO:0032553 ribonucleotide binding; GO:0005488 binding; GO:0032550 purine ribonucleo…	K04077	groEL	chaperonin GroEL	ats03018 RNA degradation - Aegilops tauschii (wheat D);	IPR027409; IPR027413;	GroEL-like apical domain; GroEL-like equatorial domain;
A0A1D5SDI5	65	K	"Chaperonin CPN60-1, mitochondrial OS=Zea mays GN=CPN60I PE=1 SV=2"	---	1	0.0111	92.47	VTMGPK(1)GR	2	-0.67544	1_x000D_	mitochondria	GO:0006457 protein folding; GO:0009987 cellular process; GO:0042026 protein refolding;	GO:0044424 intracellular part; GO:0005623 cell; GO:0044464 cell part; GO:0005622 intracellular; GO:0005737 cytoplasm;	GO:0005524 ATP binding; GO:1901265 nucleoside phosphate binding; GO:0001882 nucleoside binding; GO:0043167 ion binding; GO:0000166 nucleotide binding; GO:0097159 organic cyclic compound binding; GO:1901363 heterocyclic compound binding; GO:0032549 ribonucleoside binding; GO:0097367 carbohydrate derivative binding; GO:0032553 ribonucleotide binding; GO:0005488 binding; GO:0032550 purine ribonucleo…	K04077	groEL	chaperonin GroEL	ats03018 RNA degradation - Aegilops tauschii (wheat D);	IPR027409; IPR027413;	GroEL-like apical domain; GroEL-like equatorial domain;
A0A1D5SDI5	79	K	"Chaperonin CPN60-1, mitochondrial OS=Zea mays GN=CPN60I PE=1 SV=2"	---	1	0.000697	85.493	TVIIEQSFGAPK(1)VTK	2	1.7123	1_x000D_	mitochondria	GO:0006457 protein folding; GO:0009987 cellular process; GO:0042026 protein refolding;	GO:0044424 intracellular part; GO:0005623 cell; GO:0044464 cell part; GO:0005622 intracellular; GO:0005737 cytoplasm;	GO:0005524 ATP binding; GO:1901265 nucleoside phosphate binding; GO:0001882 nucleoside binding; GO:0043167 ion binding; GO:0000166 nucleotide binding; GO:0097159 organic cyclic compound binding; GO:1901363 heterocyclic compound binding; GO:0032549 ribonucleoside binding; GO:0097367 carbohydrate derivative binding; GO:0032553 ribonucleotide binding; GO:0005488 binding; GO:0032550 purine ribonucleo…	K04077	groEL	chaperonin GroEL	ats03018 RNA degradation - Aegilops tauschii (wheat D);	IPR027409; IPR027413;	GroEL-like apical domain; GroEL-like equatorial domain;
A0A1D5SEM9	254	K	Mitochondrial carnitine/acylcarnitine carrier-like protein OS=Arabidopsis thaliana GN=BOU PE=1 SV=1	---	1	0.00237	109.83	SK(1)LQVDDFK	2	1.41	2_x000D_	chloroplast	GO:0006810 transport; GO:0051179 localization; GO:0051234 establishment of localization;	GO:0031224 intrinsic component of membrane; GO:0016020 membrane; GO:0016021 integral component of membrane; GO:0044425 membrane part;		K15109				IPR023395;	Mitochondrial carrier domain;
A0A1D5SEM9	261	K	Mitochondrial carnitine/acylcarnitine carrier-like protein OS=Arabidopsis thaliana GN=BOU PE=1 SV=1	---	1	0.00041	142	LQVDDFK(1)NPK	2	0.35891	1_x000D_	chloroplast	GO:0006810 transport; GO:0051179 localization; GO:0051234 establishment of localization;	GO:0031224 intrinsic component of membrane; GO:0016020 membrane; GO:0016021 integral component of membrane; GO:0044425 membrane part;		K15109				IPR023395;	Mitochondrial carrier domain;
A0A1D5SEM9	45	K	Mitochondrial carnitine/acylcarnitine carrier-like protein OS=Arabidopsis thaliana GN=BOU PE=1 SV=1	---	1	0.00608	42.185	LQSQPTPPPGQPPK(1)FAGAMDAVK	3	0.22617	1_x000D_	chloroplast	GO:0006810 transport; GO:0051179 localization; GO:0051234 establishment of localization;	GO:0031224 intrinsic component of membrane; GO:0016020 membrane; GO:0016021 integral component of membrane; GO:0044425 membrane part;		K15109				IPR023395;	Mitochondrial carrier domain;
A0A1D5SEM9	264	K	Mitochondrial carnitine/acylcarnitine carrier-like protein OS=Arabidopsis thaliana GN=BOU PE=1 SV=1	---	1	0.00118	94.122	NPK(1)YSGSMDAFK	2	0.076536	2_x000D_	chloroplast	GO:0006810 transport; GO:0051179 localization; GO:0051234 establishment of localization;	GO:0031224 intrinsic component of membrane; GO:0016020 membrane; GO:0016021 integral component of membrane; GO:0044425 membrane part;		K15109				IPR023395;	Mitochondrial carrier domain;
A0A1D5SEM9	31	K	Mitochondrial carnitine/acylcarnitine carrier-like protein OS=Arabidopsis thaliana GN=BOU PE=1 SV=1	---	1	0.000974	77.746	VK(1)LQSQPTPPPGQPPK	2	-1.1079	1_x000D_	chloroplast	GO:0006810 transport; GO:0051179 localization; GO:0051234 establishment of localization;	GO:0031224 intrinsic component of membrane; GO:0016020 membrane; GO:0016021 integral component of membrane; GO:0044425 membrane part;		K15109				IPR023395;	Mitochondrial carrier domain;
A0A1D5SEM9	54	K	Mitochondrial carnitine/acylcarnitine carrier-like protein OS=Arabidopsis thaliana GN=BOU PE=1 SV=1	---	1	9.65e-09	141.86	FAGAMDAVK(1)QTISAEGPR	2	-0.010691	4_x000D_	chloroplast	GO:0006810 transport; GO:0051179 localization; GO:0051234 establishment of localization;	GO:0031224 intrinsic component of membrane; GO:0016020 membrane; GO:0016021 integral component of membrane; GO:0044425 membrane part;		K15109				IPR023395;	Mitochondrial carrier domain;
A0A1D5SF75	110	K	"(1,31,4) beta glucanase"	---	1	5.47e-05	128.57	SNIQAYPK(1)VSFR	2	1.0491	1_x000D_	chloroplast	GO:0008152 metabolic process; GO:0005975 carbohydrate metabolic process; GO:0044238 primary metabolic process; GO:0071704 organic substance metabolic process;		GO:0004553 hydrolase activity, hydrolyzing O-glycosyl compounds; GO:0016787 hydrolase activity; GO:0003824 catalytic activity; GO:0016798 hydrolase activity, acting on glycosyl bonds;					IPR017853; IPR013781;	Glycoside hydrolase superfamily; Glycoside hydrolase, catalytic domain;
A0A1D5SG40	87	K	Nucleoside diphosphate kinase	---	1	5.04e-06	127.3	K(1)IIGATNPLASEPGTIR	2	0.16656	1_x000D_	cytoplasm	GO:0042278 purine nucleoside metabolic process; GO:0009116 nucleoside metabolic process; GO:0046132 pyrimidine ribonucleoside biosynthetic process; GO:0006165 nucleoside diphosphate phosphorylation; GO:0009147 pyrimidine nucleoside triphosphate metabolic process; GO:0009117 nucleotide metabolic process; GO:0044699 single-organism process; GO:0046129 purine ribonucleoside biosynthetic process; GO:…		GO:0016301 kinase activity; GO:0003824 catalytic activity; GO:0004550 nucleoside diphosphate kinase activity; GO:0019205 nucleobase-containing compound kinase activity; GO:0016740 transferase activity; GO:0016776 phosphotransferase activity, phosphate group as acceptor; GO:0016772 transferase activity, transferring phosphorus-containing groups;	K00940	ndk	nucleoside-diphosphate kinase [EC:2.7.4.6]	ats01100 Metabolic pathways - Aegilops tauschii (wheat D); ats00240 Pyrimidine metabolism - Aegilops tauschii (wheat D); ats00230 Purine metabolism - Aegilops tauschii (wheat D); ats04016 MAPK signaling pathway - plant - Aegilops tauschii (wheat D); ats01110 Biosynthesis of secondary metabolites - Aegilops tauschii (wheat D);
A0A1D5SG40	34	K	Nucleoside diphosphate kinase	---	1	0.059	55.676	GFYLK(1)GLK	2	-0.66041	1_x000D_	cytoplasm	GO:0042278 purine nucleoside metabolic process; GO:0009116 nucleoside metabolic process; GO:0046132 pyrimidine ribonucleoside biosynthetic process; GO:0006165 nucleoside diphosphate phosphorylation; GO:0009147 pyrimidine nucleoside triphosphate metabolic process; GO:0009117 nucleotide metabolic process; GO:0044699 single-organism process; GO:0046129 purine ribonucleoside biosynthetic process; GO:…		GO:0016301 kinase activity; GO:0003824 catalytic activity; GO:0004550 nucleoside diphosphate kinase activity; GO:0019205 nucleobase-containing compound kinase activity; GO:0016740 transferase activity; GO:0016776 phosphotransferase activity, phosphate group as acceptor; GO:0016772 transferase activity, transferring phosphorus-containing groups;	K00940	ndk	nucleoside-diphosphate kinase [EC:2.7.4.6]	ats01100 Metabolic pathways - Aegilops tauschii (wheat D); ats00240 Pyrimidine metabolism - Aegilops tauschii (wheat D); ats00230 Purine metabolism - Aegilops tauschii (wheat D); ats04016 MAPK signaling pathway - plant - Aegilops tauschii (wheat D); ats01110 Biosynthesis of secondary metabolites - Aegilops tauschii (wheat D);
A0A1D5SG40	37	K	Nucleoside diphosphate kinase	---	1	0.00495	81.547	GLK(1)LQNVEK	2	0.15611	1_x000D_	cytoplasm	GO:0042278 purine nucleoside metabolic process; GO:0009116 nucleoside metabolic process; GO:0046132 pyrimidine ribonucleoside biosynthetic process; GO:0006165 nucleoside diphosphate phosphorylation; GO:0009147 pyrimidine nucleoside triphosphate metabolic process; GO:0009117 nucleotide metabolic process; GO:0044699 single-organism process; GO:0046129 purine ribonucleoside biosynthetic process; GO:…		GO:0016301 kinase activity; GO:0003824 catalytic activity; GO:0004550 nucleoside diphosphate kinase activity; GO:0019205 nucleobase-containing compound kinase activity; GO:0016740 transferase activity; GO:0016776 phosphotransferase activity, phosphate group as acceptor; GO:0016772 transferase activity, transferring phosphorus-containing groups;	K00940	ndk	nucleoside-diphosphate kinase [EC:2.7.4.6]	ats01100 Metabolic pathways - Aegilops tauschii (wheat D); ats00240 Pyrimidine metabolism - Aegilops tauschii (wheat D); ats00230 Purine metabolism - Aegilops tauschii (wheat D); ats04016 MAPK signaling pathway - plant - Aegilops tauschii (wheat D); ats01110 Biosynthesis of secondary metabolites - Aegilops tauschii (wheat D);
A0A1D5SGM2	144	K	"Protein RETICULATA-RELATED 4, chloroplastic OS=Arabidopsis thaliana GN=RER4 PE=2 SV=1"	---	1	0.053	48.944	FADLEK(1)SPMFR	2	0.048769	1_x000D_	chloroplast
A0A1D5SGU9	43	K	Ribosomal protein L17	---	1	0.00334	87.184	NLYIISVK(1)GIK	2	-0.60508	1_x000D_	chloroplast	GO:0006518 peptide metabolic process; GO:0043043 peptide biosynthetic process; GO:0044267 cellular protein metabolic process; GO:0006807 nitrogen compound metabolic process; GO:0009058 biosynthetic process; GO:0043603 cellular amide metabolic process; GO:0044238 primary metabolic process; GO:1901566 organonitrogen compound biosynthetic process; GO:1901576 organic substance biosynthetic process; G…	GO:0005840 ribosome; GO:0043226 organelle; GO:0043229 intracellular organelle; GO:0043232 intracellular non-membrane-bounded organelle; GO:0044464 cell part; GO:0005622 intracellular; GO:0005737 cytoplasm; GO:0032991 macromolecular complex; GO:0044424 intracellular part; GO:1990904 ribonucleoprotein complex; GO:0005623 cell; GO:0030529 intracellular ribonucleoprotein complex; GO:0044444 cytoplasm…	GO:0003735 structural constituent of ribosome; GO:0005198 structural molecule activity;	K02894	RP-L23e	large subunit ribosomal protein L23e	ats03010 Ribosome - Aegilops tauschii (wheat D);
A0A1D5SGZ3	38	K	Cold shock protein 1 OS=Arabidopsis thaliana GN=CSP1 PE=1 SV=1	---	1	3.79e-09	96.052	GFGFISPDDGGEDLFVHQSSIK(1)SDGYR	3	0.42554	2_x000D_	cytoplasm	GO:0050794 regulation of cellular process; GO:0010468 regulation of gene expression; GO:0006355 regulation of transcription, DNA-templated; GO:0031326 regulation of cellular biosynthetic process; GO:0080090 regulation of primary metabolic process; GO:0060255 regulation of macromolecule metabolic process; GO:0019219 regulation of nucleobase-containing compound metabolic process; GO:0010556 regulat…		GO:0097159 organic cyclic compound binding; GO:1901363 heterocyclic compound binding; GO:0003677 DNA binding; GO:0046914 transition metal ion binding; GO:0005488 binding; GO:0043167 ion binding; GO:0003676 nucleic acid binding; GO:0046872 metal ion binding; GO:0043169 cation binding; GO:0008270 zinc ion binding;	K09250				IPR011129; IPR012340; IPR001878; IPR002059;	Cold shock domain; Nucleic acid-binding, OB-fold; Zinc finger, CCHC-type; Cold-shock protein, DNA-binding;
A0A1D5SGZ3	64	K	Cold shock protein 1 OS=Arabidopsis thaliana GN=CSP1 PE=1 SV=1	---	1	2.33e-15	135.66	TK(1)ANDVTAPGGGALSGGSRPVEGGGDR	3	-1.1955	1_x000D_	cytoplasm	GO:0050794 regulation of cellular process; GO:0010468 regulation of gene expression; GO:0006355 regulation of transcription, DNA-templated; GO:0031326 regulation of cellular biosynthetic process; GO:0080090 regulation of primary metabolic process; GO:0060255 regulation of macromolecule metabolic process; GO:0019219 regulation of nucleobase-containing compound metabolic process; GO:0010556 regulat…		GO:0097159 organic cyclic compound binding; GO:1901363 heterocyclic compound binding; GO:0003677 DNA binding; GO:0046914 transition metal ion binding; GO:0005488 binding; GO:0043167 ion binding; GO:0003676 nucleic acid binding; GO:0046872 metal ion binding; GO:0043169 cation binding; GO:0008270 zinc ion binding;	K09250				IPR011129; IPR012340; IPR001878; IPR002059;	Cold shock domain; Nucleic acid-binding, OB-fold; Zinc finger, CCHC-type; Cold-shock protein, DNA-binding;
A0A1D5SL74	113	K	Histone H2A	---	1	0.016	44.848	LLSGVTIAHGGVIPNINPVLLPK(1)K	3	-0.68623	1_x000D_	nucleus		GO:0043229 intracellular organelle; GO:0043232 intracellular non-membrane-bounded organelle; GO:0044446 intracellular organelle part; GO:0032991 macromolecular complex; GO:0044424 intracellular part; GO:0005623 cell; GO:0044422 organelle part; GO:0044427 chromosomal part; GO:0000786 nucleosome; GO:0043228 non-membrane-bounded organelle; GO:0043231 intracellular membrane-bounded organelle; GO:0043…	GO:0097159 organic cyclic compound binding; GO:1901363 heterocyclic compound binding; GO:0003677 DNA binding; GO:0046982 protein heterodimerization activity; GO:0005488 binding; GO:0046983 protein dimerization activity; GO:0003676 nucleic acid binding; GO:0005515 protein binding;	K11251				IPR032454; IPR009072; IPR007125;	Histone H2A, C-terminal domain; Histone-fold; Histone H2A/H2B/H3;
A0A1D5SLC4	92	K	"50S ribosomal protein L28, chloroplastic OS=Arabidopsis thaliana GN=RPL28 PE=2 SV=2"	---	1	0.0209	100.02	K(1)LWWEAGK	2	0.91973	1_x000D_	chloroplast	GO:0006518 peptide metabolic process; GO:0043043 peptide biosynthetic process; GO:0044267 cellular protein metabolic process; GO:0006807 nitrogen compound metabolic process; GO:0009058 biosynthetic process; GO:0043603 cellular amide metabolic process; GO:0044238 primary metabolic process; GO:1901566 organonitrogen compound biosynthetic process; GO:1901576 organic substance biosynthetic process; G…	GO:0005840 ribosome; GO:0043226 organelle; GO:0043229 intracellular organelle; GO:0043232 intracellular non-membrane-bounded organelle; GO:0044464 cell part; GO:0005622 intracellular; GO:0005737 cytoplasm; GO:0032991 macromolecular complex; GO:0044424 intracellular part; GO:1990904 ribonucleoprotein complex; GO:0005623 cell; GO:0030529 intracellular ribonucleoprotein complex; GO:0044444 cytoplasm…	GO:0003735 structural constituent of ribosome; GO:0005198 structural molecule activity;	K02902	RP-L28	large subunit ribosomal protein L28	ats03010 Ribosome - Aegilops tauschii (wheat D);
A0A1D5SLC4	65	K	"50S ribosomal protein L28, chloroplastic OS=Arabidopsis thaliana GN=RPL28 PE=2 SV=2"	---	1	0.0541	55.37	ICPFLEK(1)K	2	1.7987	1_x000D_	chloroplast	GO:0006518 peptide metabolic process; GO:0043043 peptide biosynthetic process; GO:0044267 cellular protein metabolic process; GO:0006807 nitrogen compound metabolic process; GO:0009058 biosynthetic process; GO:0043603 cellular amide metabolic process; GO:0044238 primary metabolic process; GO:1901566 organonitrogen compound biosynthetic process; GO:1901576 organic substance biosynthetic process; G…	GO:0005840 ribosome; GO:0043226 organelle; GO:0043229 intracellular organelle; GO:0043232 intracellular non-membrane-bounded organelle; GO:0044464 cell part; GO:0005622 intracellular; GO:0005737 cytoplasm; GO:0032991 macromolecular complex; GO:0044424 intracellular part; GO:1990904 ribonucleoprotein complex; GO:0005623 cell; GO:0030529 intracellular ribonucleoprotein complex; GO:0044444 cytoplasm…	GO:0003735 structural constituent of ribosome; GO:0005198 structural molecule activity;	K02902	RP-L28	large subunit ribosomal protein L28	ats03010 Ribosome - Aegilops tauschii (wheat D);
A0A1D5SLC4	79	K	"50S ribosomal protein L28, chloroplastic OS=Arabidopsis thaliana GN=RPL28 PE=2 SV=2"	---	1	0.00783	89.029	VSFSNHK(1)TK	2	0.21457	1_x000D_	chloroplast	GO:0006518 peptide metabolic process; GO:0043043 peptide biosynthetic process; GO:0044267 cellular protein metabolic process; GO:0006807 nitrogen compound metabolic process; GO:0009058 biosynthetic process; GO:0043603 cellular amide metabolic process; GO:0044238 primary metabolic process; GO:1901566 organonitrogen compound biosynthetic process; GO:1901576 organic substance biosynthetic process; G…	GO:0005840 ribosome; GO:0043226 organelle; GO:0043229 intracellular organelle; GO:0043232 intracellular non-membrane-bounded organelle; GO:0044464 cell part; GO:0005622 intracellular; GO:0005737 cytoplasm; GO:0032991 macromolecular complex; GO:0044424 intracellular part; GO:1990904 ribonucleoprotein complex; GO:0005623 cell; GO:0030529 intracellular ribonucleoprotein complex; GO:0044444 cytoplasm…	GO:0003735 structural constituent of ribosome; GO:0005198 structural molecule activity;	K02902	RP-L28	large subunit ribosomal protein L28	ats03010 Ribosome - Aegilops tauschii (wheat D);
A0A1D5SLC4	82	K	"50S ribosomal protein L28, chloroplastic OS=Arabidopsis thaliana GN=RPL28 PE=2 SV=2"	---	1	0.000138	195.57	K(1)QQFVNLQYK	2	0.77875	1_x000D_	chloroplast	GO:0006518 peptide metabolic process; GO:0043043 peptide biosynthetic process; GO:0044267 cellular protein metabolic process; GO:0006807 nitrogen compound metabolic process; GO:0009058 biosynthetic process; GO:0043603 cellular amide metabolic process; GO:0044238 primary metabolic process; GO:1901566 organonitrogen compound biosynthetic process; GO:1901576 organic substance biosynthetic process; G…	GO:0005840 ribosome; GO:0043226 organelle; GO:0043229 intracellular organelle; GO:0043232 intracellular non-membrane-bounded organelle; GO:0044464 cell part; GO:0005622 intracellular; GO:0005737 cytoplasm; GO:0032991 macromolecular complex; GO:0044424 intracellular part; GO:1990904 ribonucleoprotein complex; GO:0005623 cell; GO:0030529 intracellular ribonucleoprotein complex; GO:0044444 cytoplasm…	GO:0003735 structural constituent of ribosome; GO:0005198 structural molecule activity;	K02902	RP-L28	large subunit ribosomal protein L28	ats03010 Ribosome - Aegilops tauschii (wheat D);
A0A1D5SLI4	240	K	40S ribosomal protein S4	---	1	0.0065	86.592	GTKPWVSLPK(1)GK	2	-0.26447	1_x000D_	mitochondria	GO:0006518 peptide metabolic process; GO:0043043 peptide biosynthetic process; GO:0044267 cellular protein metabolic process; GO:0006807 nitrogen compound metabolic process; GO:0009058 biosynthetic process; GO:0043603 cellular amide metabolic process; GO:0044238 primary metabolic process; GO:1901566 organonitrogen compound biosynthetic process; GO:1901576 organic substance biosynthetic process; G…	GO:0005840 ribosome; GO:0043226 organelle; GO:0043229 intracellular organelle; GO:0043232 intracellular non-membrane-bounded organelle; GO:0044464 cell part; GO:0005622 intracellular; GO:0005737 cytoplasm; GO:0032991 macromolecular complex; GO:0044424 intracellular part; GO:1990904 ribonucleoprotein complex; GO:0005623 cell; GO:0030529 intracellular ribonucleoprotein complex; GO:0044444 cytoplasm…	GO:0097159 organic cyclic compound binding; GO:1901363 heterocyclic compound binding; GO:0003723 RNA binding; GO:0005488 binding; GO:0003676 nucleic acid binding; GO:0005198 structural molecule activity; GO:0003735 structural constituent of ribosome; GO:0019843 rRNA binding;	K02987	RP-S4e	small subunit ribosomal protein S4e	ats03010 Ribosome - Aegilops tauschii (wheat D);	IPR013845; IPR005824; IPR032277; IPR002942; IPR013843;	Ribosomal protein S4e, central region; KOW; 40S ribosomal protein S4, C-terminal domain; RNA-binding S4 domain; Ribosomal protein S4e, N-terminal;
A0A1D5SLI4	53	K	40S ribosomal protein S4	---	1	0.00242	121.09	LK(1)YALTYR	2	-0.28055	1_x000D_	mitochondria	GO:0006518 peptide metabolic process; GO:0043043 peptide biosynthetic process; GO:0044267 cellular protein metabolic process; GO:0006807 nitrogen compound metabolic process; GO:0009058 biosynthetic process; GO:0043603 cellular amide metabolic process; GO:0044238 primary metabolic process; GO:1901566 organonitrogen compound biosynthetic process; GO:1901576 organic substance biosynthetic process; G…	GO:0005840 ribosome; GO:0043226 organelle; GO:0043229 intracellular organelle; GO:0043232 intracellular non-membrane-bounded organelle; GO:0044464 cell part; GO:0005622 intracellular; GO:0005737 cytoplasm; GO:0032991 macromolecular complex; GO:0044424 intracellular part; GO:1990904 ribonucleoprotein complex; GO:0005623 cell; GO:0030529 intracellular ribonucleoprotein complex; GO:0044444 cytoplasm…	GO:0097159 organic cyclic compound binding; GO:1901363 heterocyclic compound binding; GO:0003723 RNA binding; GO:0005488 binding; GO:0003676 nucleic acid binding; GO:0005198 structural molecule activity; GO:0003735 structural constituent of ribosome; GO:0019843 rRNA binding;	K02987	RP-S4e	small subunit ribosomal protein S4e	ats03010 Ribosome - Aegilops tauschii (wheat D);	IPR013845; IPR005824; IPR032277; IPR002942; IPR013843;	Ribosomal protein S4e, central region; KOW; 40S ribosomal protein S4, C-terminal domain; RNA-binding S4 domain; Ribosomal protein S4e, N-terminal;
A0A1D5SLI4	134	K	40S ribosomal protein S4	---	1	0.000245	84.436	SVQFGQK(1)GIPYLNTYDGR	2	-1.85	1_x000D_	mitochondria	GO:0006518 peptide metabolic process; GO:0043043 peptide biosynthetic process; GO:0044267 cellular protein metabolic process; GO:0006807 nitrogen compound metabolic process; GO:0009058 biosynthetic process; GO:0043603 cellular amide metabolic process; GO:0044238 primary metabolic process; GO:1901566 organonitrogen compound biosynthetic process; GO:1901576 organic substance biosynthetic process; G…	GO:0005840 ribosome; GO:0043226 organelle; GO:0043229 intracellular organelle; GO:0043232 intracellular non-membrane-bounded organelle; GO:0044464 cell part; GO:0005622 intracellular; GO:0005737 cytoplasm; GO:0032991 macromolecular complex; GO:0044424 intracellular part; GO:1990904 ribonucleoprotein complex; GO:0005623 cell; GO:0030529 intracellular ribonucleoprotein complex; GO:0044444 cytoplasm…	GO:0097159 organic cyclic compound binding; GO:1901363 heterocyclic compound binding; GO:0003723 RNA binding; GO:0005488 binding; GO:0003676 nucleic acid binding; GO:0005198 structural molecule activity; GO:0003735 structural constituent of ribosome; GO:0019843 rRNA binding;	K02987	RP-S4e	small subunit ribosomal protein S4e	ats03010 Ribosome - Aegilops tauschii (wheat D);	IPR013845; IPR005824; IPR032277; IPR002942; IPR013843;	Ribosomal protein S4e, central region; KOW; 40S ribosomal protein S4, C-terminal domain; RNA-binding S4 domain; Ribosomal protein S4e, N-terminal;
A0A1D5SLI4	106	K	40S ribosomal protein S4	---	1	0.00196	133.12	LLYDTK(1)GR	2	-0.28669	2_x000D_	mitochondria	GO:0006518 peptide metabolic process; GO:0043043 peptide biosynthetic process; GO:0044267 cellular protein metabolic process; GO:0006807 nitrogen compound metabolic process; GO:0009058 biosynthetic process; GO:0043603 cellular amide metabolic process; GO:0044238 primary metabolic process; GO:1901566 organonitrogen compound biosynthetic process; GO:1901576 organic substance biosynthetic process; G…	GO:0005840 ribosome; GO:0043226 organelle; GO:0043229 intracellular organelle; GO:0043232 intracellular non-membrane-bounded organelle; GO:0044464 cell part; GO:0005622 intracellular; GO:0005737 cytoplasm; GO:0032991 macromolecular complex; GO:0044424 intracellular part; GO:1990904 ribonucleoprotein complex; GO:0005623 cell; GO:0030529 intracellular ribonucleoprotein complex; GO:0044444 cytoplasm…	GO:0097159 organic cyclic compound binding; GO:1901363 heterocyclic compound binding; GO:0003723 RNA binding; GO:0005488 binding; GO:0003676 nucleic acid binding; GO:0005198 structural molecule activity; GO:0003735 structural constituent of ribosome; GO:0019843 rRNA binding;	K02987	RP-S4e	small subunit ribosomal protein S4e	ats03010 Ribosome - Aegilops tauschii (wheat D);	IPR013845; IPR005824; IPR032277; IPR002942; IPR013843;	Ribosomal protein S4e, central region; KOW; 40S ribosomal protein S4, C-terminal domain; RNA-binding S4 domain; Ribosomal protein S4e, N-terminal;
A0A1D5SLI4	75	K	40S ribosomal protein S4	---	1	0.00136	121.35	HIMVDGK(1)VR	2	0.34507	3_x000D_	mitochondria	GO:0006518 peptide metabolic process; GO:0043043 peptide biosynthetic process; GO:0044267 cellular protein metabolic process; GO:0006807 nitrogen compound metabolic process; GO:0009058 biosynthetic process; GO:0043603 cellular amide metabolic process; GO:0044238 primary metabolic process; GO:1901566 organonitrogen compound biosynthetic process; GO:1901576 organic substance biosynthetic process; G…	GO:0005840 ribosome; GO:0043226 organelle; GO:0043229 intracellular organelle; GO:0043232 intracellular non-membrane-bounded organelle; GO:0044464 cell part; GO:0005622 intracellular; GO:0005737 cytoplasm; GO:0032991 macromolecular complex; GO:0044424 intracellular part; GO:1990904 ribonucleoprotein complex; GO:0005623 cell; GO:0030529 intracellular ribonucleoprotein complex; GO:0044444 cytoplasm…	GO:0097159 organic cyclic compound binding; GO:1901363 heterocyclic compound binding; GO:0003723 RNA binding; GO:0005488 binding; GO:0003676 nucleic acid binding; GO:0005198 structural molecule activity; GO:0003735 structural constituent of ribosome; GO:0019843 rRNA binding;	K02987	RP-S4e	small subunit ribosomal protein S4e	ats03010 Ribosome - Aegilops tauschii (wheat D);	IPR013845; IPR005824; IPR032277; IPR002942; IPR013843;	Ribosomal protein S4e, central region; KOW; 40S ribosomal protein S4, C-terminal domain; RNA-binding S4 domain; Ribosomal protein S4e, N-terminal;
A0A1D5SLI4	196	K	40S ribosomal protein S4	---	1	0.00172	133.99	VGVIK(1)NR	2	-1.4023	1_x000D_	mitochondria	GO:0006518 peptide metabolic process; GO:0043043 peptide biosynthetic process; GO:0044267 cellular protein metabolic process; GO:0006807 nitrogen compound metabolic process; GO:0009058 biosynthetic process; GO:0043603 cellular amide metabolic process; GO:0044238 primary metabolic process; GO:1901566 organonitrogen compound biosynthetic process; GO:1901576 organic substance biosynthetic process; G…	GO:0005840 ribosome; GO:0043226 organelle; GO:0043229 intracellular organelle; GO:0043232 intracellular non-membrane-bounded organelle; GO:0044464 cell part; GO:0005622 intracellular; GO:0005737 cytoplasm; GO:0032991 macromolecular complex; GO:0044424 intracellular part; GO:1990904 ribonucleoprotein complex; GO:0005623 cell; GO:0030529 intracellular ribonucleoprotein complex; GO:0044444 cytoplasm…	GO:0097159 organic cyclic compound binding; GO:1901363 heterocyclic compound binding; GO:0003723 RNA binding; GO:0005488 binding; GO:0003676 nucleic acid binding; GO:0005198 structural molecule activity; GO:0003735 structural constituent of ribosome; GO:0019843 rRNA binding;	K02987	RP-S4e	small subunit ribosomal protein S4e	ats03010 Ribosome - Aegilops tauschii (wheat D);	IPR013845; IPR005824; IPR032277; IPR002942; IPR013843;	Ribosomal protein S4e, central region; KOW; 40S ribosomal protein S4, C-terminal domain; RNA-binding S4 domain; Ribosomal protein S4e, N-terminal;
A0A1D5SLI4	202	K	40S ribosomal protein S4	---	1	1e-30	224.57	HK(1)GTFETIHVEDAQGHQFATR	3	1.5904	2_x000D_	mitochondria	GO:0006518 peptide metabolic process; GO:0043043 peptide biosynthetic process; GO:0044267 cellular protein metabolic process; GO:0006807 nitrogen compound metabolic process; GO:0009058 biosynthetic process; GO:0043603 cellular amide metabolic process; GO:0044238 primary metabolic process; GO:1901566 organonitrogen compound biosynthetic process; GO:1901576 organic substance biosynthetic process; G…	GO:0005840 ribosome; GO:0043226 organelle; GO:0043229 intracellular organelle; GO:0043232 intracellular non-membrane-bounded organelle; GO:0044464 cell part; GO:0005622 intracellular; GO:0005737 cytoplasm; GO:0032991 macromolecular complex; GO:0044424 intracellular part; GO:1990904 ribonucleoprotein complex; GO:0005623 cell; GO:0030529 intracellular ribonucleoprotein complex; GO:0044444 cytoplasm…	GO:0097159 organic cyclic compound binding; GO:1901363 heterocyclic compound binding; GO:0003723 RNA binding; GO:0005488 binding; GO:0003676 nucleic acid binding; GO:0005198 structural molecule activity; GO:0003735 structural constituent of ribosome; GO:0019843 rRNA binding;	K02987	RP-S4e	small subunit ribosomal protein S4e	ats03010 Ribosome - Aegilops tauschii (wheat D);	IPR013845; IPR005824; IPR032277; IPR002942; IPR013843;	Ribosomal protein S4e, central region; KOW; 40S ribosomal protein S4, C-terminal domain; RNA-binding S4 domain; Ribosomal protein S4e, N-terminal;
A0A1D5SLL9	8	K	Bifunctional protein FolD 2 OS=Arabidopsis thaliana GN=FOLD2 PE=2 SV=1	---	1	0.00367	64.52	AQIIDGK(1)AIAAEIR	2	-2.5216	1_x000D_	cytoskeleton	GO:0051188 cofactor biosynthetic process; GO:0042559 pteridine-containing compound biosynthetic process; GO:0006725 cellular aromatic compound metabolic process; GO:0016053 organic acid biosynthetic process; GO:0042398 cellular modified amino acid biosynthetic process; GO:0044699 single-organism process; GO:0009058 biosynthetic process; GO:1901566 organonitrogen compound biosynthetic process; GO:…		GO:0004488 methylenetetrahydrofolate dehydrogenase (NADP+) activity; GO:0016645 oxidoreductase activity, acting on the CH-NH group of donors; GO:0016646 oxidoreductase activity, acting on the CH-NH group of donors, NAD or NADP as acceptor; GO:0003824 catalytic activity; GO:0016491 oxidoreductase activity;					IPR020631; IPR016040; IPR020630;	Tetrahydrofolate dehydrogenase/cyclohydrolase, NAD(P)-binding domain; NAD(P)-binding domain; Tetrahydrofolate dehydrogenase/cyclohydrolase, catalytic domain;
A0A1D5SLL9	161	K	Bifunctional protein FolD 2 OS=Arabidopsis thaliana GN=FOLD2 PE=2 SV=1	---	1	0.0128	78.816	GK(1)HAVVVGR	2	0.21042	1_x000D_	cytoskeleton	GO:0051188 cofactor biosynthetic process; GO:0042559 pteridine-containing compound biosynthetic process; GO:0006725 cellular aromatic compound metabolic process; GO:0016053 organic acid biosynthetic process; GO:0042398 cellular modified amino acid biosynthetic process; GO:0044699 single-organism process; GO:0009058 biosynthetic process; GO:1901566 organonitrogen compound biosynthetic process; GO:…		GO:0004488 methylenetetrahydrofolate dehydrogenase (NADP+) activity; GO:0016645 oxidoreductase activity, acting on the CH-NH group of donors; GO:0016646 oxidoreductase activity, acting on the CH-NH group of donors, NAD or NADP as acceptor; GO:0003824 catalytic activity; GO:0016491 oxidoreductase activity;					IPR020631; IPR016040; IPR020630;	Tetrahydrofolate dehydrogenase/cyclohydrolase, NAD(P)-binding domain; NAD(P)-binding domain; Tetrahydrofolate dehydrogenase/cyclohydrolase, catalytic domain;
A0A1D5SLW7	174	K	"NAD(P)H-quinone oxidoreductase subunit S, chloroplastic OS=Arabidopsis thaliana GN=ndhS PE=1 SV=1"	---	1	0.0194	47.68	VTDGK(1)VGVLFEGGNWDR	2	-2.0361	2_x000D_	chloroplast	GO:0008152 metabolic process; GO:0006091 generation of precursor metabolites and energy; GO:0044710 single-organism metabolic process; GO:0055114 oxidation-reduction process; GO:0044763 single-organism cellular process; GO:0022900 electron transport chain; GO:0044699 single-organism process; GO:0019684 photosynthesis, light reaction; GO:0009767 photosynthetic electron transport chain; GO:0009987 …
A0A1D5SN56	27	K	Histone H2A	---	1	4.32e-07	117.09	SIK(1)AGLQFPVGR	2	-0.76708	1_x000D_	nucleus		GO:0043229 intracellular organelle; GO:0043232 intracellular non-membrane-bounded organelle; GO:0044446 intracellular organelle part; GO:0032991 macromolecular complex; GO:0044424 intracellular part; GO:0005623 cell; GO:0044422 organelle part; GO:0044427 chromosomal part; GO:0000786 nucleosome; GO:0043228 non-membrane-bounded organelle; GO:0043231 intracellular membrane-bounded organelle; GO:0043…	GO:0097159 organic cyclic compound binding; GO:1901363 heterocyclic compound binding; GO:0003677 DNA binding; GO:0046982 protein heterodimerization activity; GO:0005488 binding; GO:0046983 protein dimerization activity; GO:0003676 nucleic acid binding; GO:0005515 protein binding;	K11251				IPR032454; IPR009072; IPR007125;	Histone H2A, C-terminal domain; Histone-fold; Histone H2A/H2B/H3;
A0A1D5SNJ5	723	K	"Translocase of chloroplast 159, chloroplastic OS=Arabidopsis thaliana GN=TOC159 PE=1 SV=1"	---	1	0.000247	106.32	EQK(1)NAYFDEYDYR	2	-0.59452	1_x000D_	cytoplasm			GO:1901265 nucleoside phosphate binding; GO:0001882 nucleoside binding; GO:0043167 ion binding; GO:0016817 hydrolase activity, acting on acid anhydrides; GO:0016787 hydrolase activity; GO:0000166 nucleotide binding; GO:0097159 organic cyclic compound binding; GO:1901363 heterocyclic compound binding; GO:0032549 ribonucleoside binding; GO:0097367 carbohydrate derivative binding; GO:0003824 catalyt…					IPR024283; IPR006703; IPR027417;	Translocase of chloroplast 159/132, membrane anchor domain; AIG1-type guanine nucleotide-binding (G) domain; P-loop containing nucleoside triphosphate hydrolase;
A0A1D5SNU7	142	K	"Asparagine--tRNA ligase, cytoplasmic 1 OS=Arabidopsis thaliana GN=SYNC1 PE=1 SV=1"	---	1	0.00128	65.022	VIELGEVDAAAYPLPK(1)TK	2	0.52659	1_x000D_	chloroplast	GO:0006518 peptide metabolic process; GO:0006725 cellular aromatic compound metabolic process; GO:0044267 cellular protein metabolic process; GO:0044699 single-organism process; GO:0009058 biosynthetic process; GO:0006421 asparaginyl-tRNA aminoacylation; GO:1901566 organonitrogen compound biosynthetic process; GO:0043039 tRNA aminoacylation; GO:0044237 cellular metabolic process; GO:0071704 organ…	GO:0044424 intracellular part; GO:0005623 cell; GO:0044464 cell part; GO:0005622 intracellular; GO:0005737 cytoplasm;	GO:0016876 ligase activity, forming aminoacyl-tRNA and related compounds; GO:0005524 ATP binding; GO:1901265 nucleoside phosphate binding; GO:0016875 ligase activity, forming carbon-oxygen bonds; GO:0016874 ligase activity; GO:0001882 nucleoside binding; GO:0043167 ion binding; GO:0000166 nucleotide binding; GO:0097159 organic cyclic compound binding; GO:1901363 heterocyclic compound binding; GO:…	K01893	NARS	asparaginyl-tRNA synthetase [EC:6.1.1.22]	ats00970 Aminoacyl-tRNA biosynthesis - Aegilops tauschii (wheat D);	IPR004364; IPR012340; IPR004365; IPR009068; IPR000738; IPR006195;	Aminoacyl-tRNA synthetase, class II (D/K/N); Nucleic acid-binding, OB-fold; OB-fold nucleic acid binding domain, AA-tRNA synthetase-type; S15/NS1, RNA-binding; WHEP-TRS domain; Aminoacyl-tRNA synthetase, class II;
A0A1D5SNU7	273	K	"Asparagine--tRNA ligase, cytoplasmic 1 OS=Arabidopsis thaliana GN=SYNC1 PE=1 SV=1"	---	1	0.025	90.777	AK(1)ENVLR	2	0.47004	1_x000D_	chloroplast	GO:0006518 peptide metabolic process; GO:0006725 cellular aromatic compound metabolic process; GO:0044267 cellular protein metabolic process; GO:0044699 single-organism process; GO:0009058 biosynthetic process; GO:0006421 asparaginyl-tRNA aminoacylation; GO:1901566 organonitrogen compound biosynthetic process; GO:0043039 tRNA aminoacylation; GO:0044237 cellular metabolic process; GO:0071704 organ…	GO:0044424 intracellular part; GO:0005623 cell; GO:0044464 cell part; GO:0005622 intracellular; GO:0005737 cytoplasm;	GO:0016876 ligase activity, forming aminoacyl-tRNA and related compounds; GO:0005524 ATP binding; GO:1901265 nucleoside phosphate binding; GO:0016875 ligase activity, forming carbon-oxygen bonds; GO:0016874 ligase activity; GO:0001882 nucleoside binding; GO:0043167 ion binding; GO:0000166 nucleotide binding; GO:0097159 organic cyclic compound binding; GO:1901363 heterocyclic compound binding; GO:…	K01893	NARS	asparaginyl-tRNA synthetase [EC:6.1.1.22]	ats00970 Aminoacyl-tRNA biosynthesis - Aegilops tauschii (wheat D);	IPR004364; IPR012340; IPR004365; IPR009068; IPR000738; IPR006195;	Aminoacyl-tRNA synthetase, class II (D/K/N); Nucleic acid-binding, OB-fold; OB-fold nucleic acid binding domain, AA-tRNA synthetase-type; S15/NS1, RNA-binding; WHEP-TRS domain; Aminoacyl-tRNA synthetase, class II;
A0A1D5SPQ2	81	K	proline-rich family protein [Arabidopsis thaliana]	---	1	0.02	67.385	TK(1)VVGTFPPK	2	-1.0266	1_x000D_	chloroplast
A0A1D5SPQ2	91	K	proline-rich family protein [Arabidopsis thaliana]	---	1	0.0277	84.882	K(1)GWTGLVEK	2	0.38154	1_x000D_	chloroplast
A0A1D5SQ35	324	K	"Probable plastid-lipid-associated protein 3, chloroplastic OS=Oryza sativa subsp. japonica GN=PAP3 PE=3 SV=1"	4349489	1	0.00181	103.26	VPIPGDNK(1)AK	2	0.27991	2_x000D_	chloroplast								IPR006843;	Plastid lipid-associated protein/fibrillin conserved domain;
A0A1D5SQ35	342	K	"Probable plastid-lipid-associated protein 3, chloroplastic OS=Oryza sativa subsp. japonica GN=PAP3 PE=3 SV=1"	4349489	1	0.000702	91.307	ISK(1)GDGGGVFILAK	2	0.016597	2_x000D_	chloroplast								IPR006843;	Plastid lipid-associated protein/fibrillin conserved domain;
A0A1D5SQ35	292	K	"Probable plastid-lipid-associated protein 3, chloroplastic OS=Oryza sativa subsp. japonica GN=PAP3 PE=3 SV=1"	4349489	1	0.000272	97.45	FSLGTVK(1)ELLEPLQR	2	0.70849	1_x000D_	chloroplast								IPR006843;	Plastid lipid-associated protein/fibrillin conserved domain;
A0A1D5SQ35	214	K	"Probable plastid-lipid-associated protein 3, chloroplastic OS=Oryza sativa subsp. japonica GN=PAP3 PE=3 SV=1"	4349489	1	7.46e-10	138.63	VDK(1)ISQEIDSR	2	-1.061	1_x000D_	chloroplast								IPR006843;	Plastid lipid-associated protein/fibrillin conserved domain;
A0A1D5SQ35	326	K	"Probable plastid-lipid-associated protein 3, chloroplastic OS=Oryza sativa subsp. japonica GN=PAP3 PE=3 SV=1"	4349489	1	0.00252	84.365	AK(1)SWLLTTYLDK	2	0.26775	1_x000D_	chloroplast								IPR006843;	Plastid lipid-associated protein/fibrillin conserved domain;
A0A1D5SQ35	336	K	"Probable plastid-lipid-associated protein 3, chloroplastic OS=Oryza sativa subsp. japonica GN=PAP3 PE=3 SV=1"	4349489	1	0.000247	106.32	SWLLTTYLDK(1)DLR	2	1.2701	2_x000D_	chloroplast								IPR006843;	Plastid lipid-associated protein/fibrillin conserved domain;
A0A1D5SQ74	126	K	Phytepsin OS=Hordeum vulgare PE=1 SV=1	---	1	0.0485	53.567	YK(1)AGASSTYK	2	-0.14835	1_x000D_	chloroplast	GO:0008152 metabolic process; GO:0044710 single-organism metabolic process; GO:0044699 single-organism process; GO:0006508 proteolysis; GO:0019538 protein metabolic process; GO:0043170 macromolecule metabolic process; GO:0044238 primary metabolic process; GO:0006629 lipid metabolic process; GO:0071704 organic substance metabolic process;		GO:0004175 endopeptidase activity; GO:0008233 peptidase activity; GO:0003824 catalytic activity; GO:0004190 aspartic-type endopeptidase activity; GO:0070011 peptidase activity, acting on L-amino acid peptides; GO:0016787 hydrolase activity; GO:0070001 aspartic-type peptidase activity;	K08245				IPR008139; IPR011001; IPR033121; IPR021109; IPR007856; IPR008138;	Saposin B type domain; Saposin-like; Peptidase family A1 domain; Aspartic peptidase domain; Saposin-like type B, region 1; Saposin B type, region 2;
A0A1D5SQB5	145	K	"Thylakoid lumenal 16.5 kDa protein, chloroplastic OS=Arabidopsis thaliana GN=At4g02530 PE=1 SV=3"	---	1	6.11e-09	138.75	SDINSSK(1)SAFVSSATALEK	3	-0.25899	4_x000D_	chloroplast
A0A1D5SQB5	167	K	"Thylakoid lumenal 16.5 kDa protein, chloroplastic OS=Arabidopsis thaliana GN=At4g02530 PE=1 SV=3"	---	1	0.00219	86.772	WVELAGLTGK(1)LK	2	0.060406	2_x000D_	chloroplast
A0A1D5SQU7	152	K	V-type proton ATPase subunit C	---	1	5.32e-10	151.38	VAEYGNVK(1)SQLGTINR	2	-0.7867	1_x000D_	chloroplast	GO:0098655 cation transmembrane transport; GO:0034220 ion transmembrane transport; GO:0098660 inorganic ion transmembrane transport; GO:0090662 ATP hydrolysis coupled transmembrane transport; GO:0015988 energy coupled proton transmembrane transport, against electrochemical gradient; GO:0044699 single-organism process; GO:0006818 hydrogen transport; GO:0015992 proton transport; GO:0051234 establis…	GO:0032991 macromolecular complex; GO:0016020 membrane; GO:0033178 proton-transporting two-sector ATPase complex, catalytic domain; GO:0033176 proton-transporting V-type ATPase complex; GO:0043234 protein complex; GO:0098796 membrane protein complex; GO:0044425 membrane part; GO:0016469 proton-transporting two-sector ATPase complex; GO:0033180 proton-transporting V-type ATPase, V1 domain;	GO:0015075 ion transmembrane transporter activity; GO:0022892 substrate-specific transporter activity; GO:0015077 monovalent inorganic cation transmembrane transporter activity; GO:0022890 inorganic cation transmembrane transporter activity; GO:0015078 hydrogen ion transmembrane transporter activity; GO:0008324 cation transmembrane transporter activity; GO:0022891 substrate-specific transmembrane…	K02148	ATPeV1C	V-type H+-transporting ATPase subunit C	ats01100 Metabolic pathways - Aegilops tauschii (wheat D); ats04145 Phagosome - Aegilops tauschii (wheat D); ats00190 Oxidative phosphorylation - Aegilops tauschii (wheat D);
A0A1D5SRH1	38	K	Glycine-rich protein 2 OS=Nicotiana sylvestris GN=GRP-2 PE=2 SV=1	---	1	8.74e-13	120.63	GFGFISPDDGGEDLFVHQSAIK(1)SDGYR	3	0.57799	1_x000D_	nucleus	GO:0050794 regulation of cellular process; GO:0010468 regulation of gene expression; GO:0006355 regulation of transcription, DNA-templated; GO:0031326 regulation of cellular biosynthetic process; GO:0080090 regulation of primary metabolic process; GO:0060255 regulation of macromolecule metabolic process; GO:0019219 regulation of nucleobase-containing compound metabolic process; GO:0010556 regulat…		GO:0097159 organic cyclic compound binding; GO:1901363 heterocyclic compound binding; GO:0003677 DNA binding; GO:0005488 binding; GO:0003676 nucleic acid binding;	K09250				IPR011129; IPR012340; IPR002059;	Cold shock domain; Nucleic acid-binding, OB-fold; Cold-shock protein, DNA-binding;
A0A1D5SRH1	64	K	Glycine-rich protein 2 OS=Nicotiana sylvestris GN=GRP-2 PE=2 SV=1	---	1	1.11e-12	166.52	TK(1)ASDVTAPGGGALSGGSRPGEGGGDR	3	0.038195	2_x000D_	nucleus	GO:0050794 regulation of cellular process; GO:0010468 regulation of gene expression; GO:0006355 regulation of transcription, DNA-templated; GO:0031326 regulation of cellular biosynthetic process; GO:0080090 regulation of primary metabolic process; GO:0060255 regulation of macromolecule metabolic process; GO:0019219 regulation of nucleobase-containing compound metabolic process; GO:0010556 regulat…		GO:0097159 organic cyclic compound binding; GO:1901363 heterocyclic compound binding; GO:0003677 DNA binding; GO:0005488 binding; GO:0003676 nucleic acid binding;	K09250				IPR011129; IPR012340; IPR002059;	Cold shock domain; Nucleic acid-binding, OB-fold; Cold-shock protein, DNA-binding;
A0A1D5SS98	152	K	"Ketol-acid reductoisomerase, chloroplastic OS=Oryza sativa subsp. japonica GN=Os05g0573700 PE=1 SV=1"	---	1	0.00816	61.409	NLFPLLPEAFK(1)GVK	2	0.62413	1_x000D_	chloroplast,mitochondria	GO:0008652 cellular amino acid biosynthetic process; GO:0016053 organic acid biosynthetic process; GO:0044711 single-organism biosynthetic process; GO:0055114 oxidation-reduction process; GO:0009082 branched-chain amino acid biosynthetic process; GO:0044281 small molecule metabolic process; GO:0044763 single-organism cellular process; GO:0006807 nitrogen compound metabolic process; GO:0044699 sin…		GO:0016614 oxidoreductase activity, acting on CH-OH group of donors; GO:0016616 oxidoreductase activity, acting on the CH-OH group of donors, NAD or NADP as acceptor; GO:0004455 ketol-acid reductoisomerase activity; GO:0003824 catalytic activity; GO:0016491 oxidoreductase activity;	K00053	ilvC	ketol-acid reductoisomerase [EC:1.1.1.86]	ats01230 Biosynthesis of amino acids - Aegilops tauschii (wheat D); ats00770 Pantothenate and CoA biosynthesis - Aegilops tauschii (wheat D); ats01100 Metabolic pathways - Aegilops tauschii (wheat D); ats00290 Valine, leucine and isoleucine biosynthesis - Aegilops tauschii (wheat D); ats01210 2-Oxocarboxylic acid metabolism - Aegilops tauschii (wheat D); ats01110 Biosynthesis of secondary metabol…	IPR013116; IPR013328; IPR008927; IPR000506; IPR016040;	Acetohydroxy acid isomeroreductase, NADPH-binding domain; 6-phosphogluconate dehydrogenase, domain 2; 6-phosphogluconate dehydrogenase C-terminal domain-like; Acetohydroxy acid isomeroreductase C-terminal; NAD(P)-binding domain;
A0A1D5SS98	281	K	"Ketol-acid reductoisomerase, chloroplastic OS=Oryza sativa subsp. japonica GN=Os05g0573700 PE=1 SV=1"	---	1	3.88e-11	158.17	NISVVAVCPK(1)GMGPSVR	2	0.65364	1_x000D_	chloroplast,mitochondria	GO:0008652 cellular amino acid biosynthetic process; GO:0016053 organic acid biosynthetic process; GO:0044711 single-organism biosynthetic process; GO:0055114 oxidation-reduction process; GO:0009082 branched-chain amino acid biosynthetic process; GO:0044281 small molecule metabolic process; GO:0044763 single-organism cellular process; GO:0006807 nitrogen compound metabolic process; GO:0044699 sin…		GO:0016614 oxidoreductase activity, acting on CH-OH group of donors; GO:0016616 oxidoreductase activity, acting on the CH-OH group of donors, NAD or NADP as acceptor; GO:0004455 ketol-acid reductoisomerase activity; GO:0003824 catalytic activity; GO:0016491 oxidoreductase activity;	K00053	ilvC	ketol-acid reductoisomerase [EC:1.1.1.86]	ats01230 Biosynthesis of amino acids - Aegilops tauschii (wheat D); ats00770 Pantothenate and CoA biosynthesis - Aegilops tauschii (wheat D); ats01100 Metabolic pathways - Aegilops tauschii (wheat D); ats00290 Valine, leucine and isoleucine biosynthesis - Aegilops tauschii (wheat D); ats01210 2-Oxocarboxylic acid metabolism - Aegilops tauschii (wheat D); ats01110 Biosynthesis of secondary metabol…	IPR013116; IPR013328; IPR008927; IPR000506; IPR016040;	Acetohydroxy acid isomeroreductase, NADPH-binding domain; 6-phosphogluconate dehydrogenase, domain 2; 6-phosphogluconate dehydrogenase C-terminal domain-like; Acetohydroxy acid isomeroreductase C-terminal; NAD(P)-binding domain;
A0A1D5SS98	155	K	"Ketol-acid reductoisomerase, chloroplastic OS=Oryza sativa subsp. japonica GN=Os05g0573700 PE=1 SV=1"	---	1	1.37e-08	115.63	GVK(1)QIGVIGWGSQGPAQAQNLR	2	-0.41481	2_x000D_	chloroplast,mitochondria	GO:0008652 cellular amino acid biosynthetic process; GO:0016053 organic acid biosynthetic process; GO:0044711 single-organism biosynthetic process; GO:0055114 oxidation-reduction process; GO:0009082 branched-chain amino acid biosynthetic process; GO:0044281 small molecule metabolic process; GO:0044763 single-organism cellular process; GO:0006807 nitrogen compound metabolic process; GO:0044699 sin…		GO:0016614 oxidoreductase activity, acting on CH-OH group of donors; GO:0016616 oxidoreductase activity, acting on the CH-OH group of donors, NAD or NADP as acceptor; GO:0004455 ketol-acid reductoisomerase activity; GO:0003824 catalytic activity; GO:0016491 oxidoreductase activity;	K00053	ilvC	ketol-acid reductoisomerase [EC:1.1.1.86]	ats01230 Biosynthesis of amino acids - Aegilops tauschii (wheat D); ats00770 Pantothenate and CoA biosynthesis - Aegilops tauschii (wheat D); ats01100 Metabolic pathways - Aegilops tauschii (wheat D); ats00290 Valine, leucine and isoleucine biosynthesis - Aegilops tauschii (wheat D); ats01210 2-Oxocarboxylic acid metabolism - Aegilops tauschii (wheat D); ats01110 Biosynthesis of secondary metabol…	IPR013116; IPR013328; IPR008927; IPR000506; IPR016040;	Acetohydroxy acid isomeroreductase, NADPH-binding domain; 6-phosphogluconate dehydrogenase, domain 2; 6-phosphogluconate dehydrogenase C-terminal domain-like; Acetohydroxy acid isomeroreductase C-terminal; NAD(P)-binding domain;
A0A1D5SS98	195	K	"Ketol-acid reductoisomerase, chloroplastic OS=Oryza sativa subsp. japonica GN=Os05g0573700 PE=1 SV=1"	---	1	0.0131	78.556	GSK(1)SFEEAR	2	-0.40052	1_x000D_	chloroplast,mitochondria	GO:0008652 cellular amino acid biosynthetic process; GO:0016053 organic acid biosynthetic process; GO:0044711 single-organism biosynthetic process; GO:0055114 oxidation-reduction process; GO:0009082 branched-chain amino acid biosynthetic process; GO:0044281 small molecule metabolic process; GO:0044763 single-organism cellular process; GO:0006807 nitrogen compound metabolic process; GO:0044699 sin…		GO:0016614 oxidoreductase activity, acting on CH-OH group of donors; GO:0016616 oxidoreductase activity, acting on the CH-OH group of donors, NAD or NADP as acceptor; GO:0004455 ketol-acid reductoisomerase activity; GO:0003824 catalytic activity; GO:0016491 oxidoreductase activity;	K00053	ilvC	ketol-acid reductoisomerase [EC:1.1.1.86]	ats01230 Biosynthesis of amino acids - Aegilops tauschii (wheat D); ats00770 Pantothenate and CoA biosynthesis - Aegilops tauschii (wheat D); ats01100 Metabolic pathways - Aegilops tauschii (wheat D); ats00290 Valine, leucine and isoleucine biosynthesis - Aegilops tauschii (wheat D); ats01210 2-Oxocarboxylic acid metabolism - Aegilops tauschii (wheat D); ats01110 Biosynthesis of secondary metabol…	IPR013116; IPR013328; IPR008927; IPR000506; IPR016040;	Acetohydroxy acid isomeroreductase, NADPH-binding domain; 6-phosphogluconate dehydrogenase, domain 2; 6-phosphogluconate dehydrogenase C-terminal domain-like; Acetohydroxy acid isomeroreductase C-terminal; NAD(P)-binding domain;
A0A1D5SS98	410	K	"Ketol-acid reductoisomerase, chloroplastic OS=Oryza sativa subsp. japonica GN=Os05g0573700 PE=1 SV=1"	---	1	6.72e-05	121.99	GMLEVYNSLSEEGK(1)K	2	-1.528	1_x000D_	chloroplast,mitochondria	GO:0008652 cellular amino acid biosynthetic process; GO:0016053 organic acid biosynthetic process; GO:0044711 single-organism biosynthetic process; GO:0055114 oxidation-reduction process; GO:0009082 branched-chain amino acid biosynthetic process; GO:0044281 small molecule metabolic process; GO:0044763 single-organism cellular process; GO:0006807 nitrogen compound metabolic process; GO:0044699 sin…		GO:0016614 oxidoreductase activity, acting on CH-OH group of donors; GO:0016616 oxidoreductase activity, acting on the CH-OH group of donors, NAD or NADP as acceptor; GO:0004455 ketol-acid reductoisomerase activity; GO:0003824 catalytic activity; GO:0016491 oxidoreductase activity;	K00053	ilvC	ketol-acid reductoisomerase [EC:1.1.1.86]	ats01230 Biosynthesis of amino acids - Aegilops tauschii (wheat D); ats00770 Pantothenate and CoA biosynthesis - Aegilops tauschii (wheat D); ats01100 Metabolic pathways - Aegilops tauschii (wheat D); ats00290 Valine, leucine and isoleucine biosynthesis - Aegilops tauschii (wheat D); ats01210 2-Oxocarboxylic acid metabolism - Aegilops tauschii (wheat D); ats01110 Biosynthesis of secondary metabol…	IPR013116; IPR013328; IPR008927; IPR000506; IPR016040;	Acetohydroxy acid isomeroreductase, NADPH-binding domain; 6-phosphogluconate dehydrogenase, domain 2; 6-phosphogluconate dehydrogenase C-terminal domain-like; Acetohydroxy acid isomeroreductase C-terminal; NAD(P)-binding domain;
A0A1D5SS98	454	K	"Ketol-acid reductoisomerase, chloroplastic OS=Oryza sativa subsp. japonica GN=Os05g0573700 PE=1 SV=1"	---	1	0.00367	72.891	FYDK(1)EGLPAFPMGK	2	0.4785	1_x000D_	chloroplast,mitochondria	GO:0008652 cellular amino acid biosynthetic process; GO:0016053 organic acid biosynthetic process; GO:0044711 single-organism biosynthetic process; GO:0055114 oxidation-reduction process; GO:0009082 branched-chain amino acid biosynthetic process; GO:0044281 small molecule metabolic process; GO:0044763 single-organism cellular process; GO:0006807 nitrogen compound metabolic process; GO:0044699 sin…		GO:0016614 oxidoreductase activity, acting on CH-OH group of donors; GO:0016616 oxidoreductase activity, acting on the CH-OH group of donors, NAD or NADP as acceptor; GO:0004455 ketol-acid reductoisomerase activity; GO:0003824 catalytic activity; GO:0016491 oxidoreductase activity;	K00053	ilvC	ketol-acid reductoisomerase [EC:1.1.1.86]	ats01230 Biosynthesis of amino acids - Aegilops tauschii (wheat D); ats00770 Pantothenate and CoA biosynthesis - Aegilops tauschii (wheat D); ats01100 Metabolic pathways - Aegilops tauschii (wheat D); ats00290 Valine, leucine and isoleucine biosynthesis - Aegilops tauschii (wheat D); ats01210 2-Oxocarboxylic acid metabolism - Aegilops tauschii (wheat D); ats01110 Biosynthesis of secondary metabol…	IPR013116; IPR013328; IPR008927; IPR000506; IPR016040;	Acetohydroxy acid isomeroreductase, NADPH-binding domain; 6-phosphogluconate dehydrogenase, domain 2; 6-phosphogluconate dehydrogenase C-terminal domain-like; Acetohydroxy acid isomeroreductase C-terminal; NAD(P)-binding domain;
A0A1D5SS98	126	K	"Ketol-acid reductoisomerase, chloroplastic OS=Oryza sativa subsp. japonica GN=Os05g0573700 PE=1 SV=1"	---	1	0.000325	94.09	EK(1)VSLAGHEEYIVR	3	3.8694	1_x000D_	chloroplast,mitochondria	GO:0008652 cellular amino acid biosynthetic process; GO:0016053 organic acid biosynthetic process; GO:0044711 single-organism biosynthetic process; GO:0055114 oxidation-reduction process; GO:0009082 branched-chain amino acid biosynthetic process; GO:0044281 small molecule metabolic process; GO:0044763 single-organism cellular process; GO:0006807 nitrogen compound metabolic process; GO:0044699 sin…		GO:0016614 oxidoreductase activity, acting on CH-OH group of donors; GO:0016616 oxidoreductase activity, acting on the CH-OH group of donors, NAD or NADP as acceptor; GO:0004455 ketol-acid reductoisomerase activity; GO:0003824 catalytic activity; GO:0016491 oxidoreductase activity;	K00053	ilvC	ketol-acid reductoisomerase [EC:1.1.1.86]	ats01230 Biosynthesis of amino acids - Aegilops tauschii (wheat D); ats00770 Pantothenate and CoA biosynthesis - Aegilops tauschii (wheat D); ats01100 Metabolic pathways - Aegilops tauschii (wheat D); ats00290 Valine, leucine and isoleucine biosynthesis - Aegilops tauschii (wheat D); ats01210 2-Oxocarboxylic acid metabolism - Aegilops tauschii (wheat D); ats01110 Biosynthesis of secondary metabol…	IPR013116; IPR013328; IPR008927; IPR000506; IPR016040;	Acetohydroxy acid isomeroreductase, NADPH-binding domain; 6-phosphogluconate dehydrogenase, domain 2; 6-phosphogluconate dehydrogenase C-terminal domain-like; Acetohydroxy acid isomeroreductase C-terminal; NAD(P)-binding domain;
A0A1D5SSJ7	197	K	"Protein TIC110, chloroplastic OS=Arabidopsis thaliana GN=TIC110 PE=1 SV=1"	---	1	0.0121	98.009	GTEVEAIK(1)K	2	-0.30175	1_x000D_	chloroplast		GO:0043226 organelle; GO:0043231 intracellular membrane-bounded organelle; GO:0043229 intracellular organelle; GO:0044464 cell part; GO:0005622 intracellular; GO:0005737 cytoplasm; GO:0044424 intracellular part; GO:0043227 membrane-bounded organelle; GO:0005623 cell; GO:0009536 plastid; GO:0044444 cytoplasmic part; GO:0009507 chloroplast;
A0A1D5SSJ7	385	K	"Protein TIC110, chloroplastic OS=Arabidopsis thaliana GN=TIC110 PE=1 SV=1"	---	1	1.61e-05	87.352	GLGPISLAGDFDHDK(1)MVGDLK	3	0.65762	5_x000D_	chloroplast		GO:0043226 organelle; GO:0043231 intracellular membrane-bounded organelle; GO:0043229 intracellular organelle; GO:0044464 cell part; GO:0005622 intracellular; GO:0005737 cytoplasm; GO:0044424 intracellular part; GO:0043227 membrane-bounded organelle; GO:0005623 cell; GO:0009536 plastid; GO:0044444 cytoplasmic part; GO:0009507 chloroplast;
A0A1D5SSJ7	361	K	"Protein TIC110, chloroplastic OS=Arabidopsis thaliana GN=TIC110 PE=1 SV=1"	---	1	4.83e-05	120.87	LLTVLSK(1)FPQGDR	2	-0.57659	1_x000D_	chloroplast		GO:0043226 organelle; GO:0043231 intracellular membrane-bounded organelle; GO:0043229 intracellular organelle; GO:0044464 cell part; GO:0005622 intracellular; GO:0005737 cytoplasm; GO:0044424 intracellular part; GO:0043227 membrane-bounded organelle; GO:0005623 cell; GO:0009536 plastid; GO:0044444 cytoplasmic part; GO:0009507 chloroplast;
A0A1D5SSJ7	441	K	"Protein TIC110, chloroplastic OS=Arabidopsis thaliana GN=TIC110 PE=1 SV=1"	---	1	0.000305	72.315	EAEAIIEGVMSDVK(1)SQVPA	3	-0.59334	2_x000D_	chloroplast		GO:0043226 organelle; GO:0043231 intracellular membrane-bounded organelle; GO:0043229 intracellular organelle; GO:0044464 cell part; GO:0005622 intracellular; GO:0005737 cytoplasm; GO:0044424 intracellular part; GO:0043227 membrane-bounded organelle; GO:0005623 cell; GO:0009536 plastid; GO:0044444 cytoplasmic part; GO:0009507 chloroplast;
A0A1D5SSJ7	278	K	"Protein TIC110, chloroplastic OS=Arabidopsis thaliana GN=TIC110 PE=1 SV=1"	---	1	9.69e-06	149.49	ILYALELK(1)SIGR	2	0.21706	2_x000D_	chloroplast		GO:0043226 organelle; GO:0043231 intracellular membrane-bounded organelle; GO:0043229 intracellular organelle; GO:0044464 cell part; GO:0005622 intracellular; GO:0005737 cytoplasm; GO:0044424 intracellular part; GO:0043227 membrane-bounded organelle; GO:0005623 cell; GO:0009536 plastid; GO:0044444 cytoplasmic part; GO:0009507 chloroplast;
A0A1D5SSJ7	411	K	"Protein TIC110, chloroplastic OS=Arabidopsis thaliana GN=TIC110 PE=1 SV=1"	---	1	4.19e-05	122.64	LDDEK(1)LGPLNELR	2	0.95475	3_x000D_	chloroplast		GO:0043226 organelle; GO:0043231 intracellular membrane-bounded organelle; GO:0043229 intracellular organelle; GO:0044464 cell part; GO:0005622 intracellular; GO:0005737 cytoplasm; GO:0044424 intracellular part; GO:0043227 membrane-bounded organelle; GO:0005623 cell; GO:0009536 plastid; GO:0044444 cytoplasmic part; GO:0009507 chloroplast;
A0A1D5SSJ7	311	K	"Protein TIC110, chloroplastic OS=Arabidopsis thaliana GN=TIC110 PE=1 SV=1"	---	1	7.36e-08	147.39	LFDEVAADMFK(1)EHAK	2	-0.84637	9_x000D_	chloroplast		GO:0043226 organelle; GO:0043231 intracellular membrane-bounded organelle; GO:0043229 intracellular organelle; GO:0044464 cell part; GO:0005622 intracellular; GO:0005737 cytoplasm; GO:0044424 intracellular part; GO:0043227 membrane-bounded organelle; GO:0005623 cell; GO:0009536 plastid; GO:0044444 cytoplasmic part; GO:0009507 chloroplast;
A0A1D5SSJ7	270	K	"Protein TIC110, chloroplastic OS=Arabidopsis thaliana GN=TIC110 PE=1 SV=1"	---	1	0.00728	73.386	ENAK(1)ILYALELK	2	0.74246	1_x000D_	chloroplast		GO:0043226 organelle; GO:0043231 intracellular membrane-bounded organelle; GO:0043229 intracellular organelle; GO:0044464 cell part; GO:0005622 intracellular; GO:0005737 cytoplasm; GO:0044424 intracellular part; GO:0043227 membrane-bounded organelle; GO:0005623 cell; GO:0009536 plastid; GO:0044444 cytoplasmic part; GO:0009507 chloroplast;
A0A1D5SSJ7	55	K	"Protein TIC110, chloroplastic OS=Arabidopsis thaliana GN=TIC110 PE=1 SV=1"	---	1	4e-05	109.72	K(1)ELTGVQPLVEALPPAGR	2	-0.20466	2_x000D_	chloroplast		GO:0043226 organelle; GO:0043231 intracellular membrane-bounded organelle; GO:0043229 intracellular organelle; GO:0044464 cell part; GO:0005622 intracellular; GO:0005737 cytoplasm; GO:0044424 intracellular part; GO:0043227 membrane-bounded organelle; GO:0005623 cell; GO:0009536 plastid; GO:0044444 cytoplasmic part; GO:0009507 chloroplast;
A0A1D5SSP2	41	K	"Chlorophyll a-b binding protein, chloroplastic"	---	1	1.06e-11	173.44	AK(1)QVSSGSPWYGADR	2	-0.039308	1_x000D_	chloroplast	GO:0044267 cellular protein metabolic process; GO:0019684 photosynthesis, light reaction; GO:0044238 primary metabolic process; GO:0044237 cellular metabolic process; GO:0071704 organic substance metabolic process; GO:0008152 metabolic process; GO:0006091 generation of precursor metabolites and energy; GO:0018298 protein-chromophore linkage; GO:0044260 cellular macromolecule metabolic process; GO…	GO:0016020 membrane; GO:0009535 chloroplast thylakoid membrane; GO:0044434 chloroplast part; GO:0098796 membrane protein complex; GO:0005737 cytoplasm; GO:0009534 chloroplast thylakoid; GO:0042651 thylakoid membrane; GO:0031224 intrinsic component of membrane; GO:0032991 macromolecular complex; GO:0044424 intracellular part; GO:0005623 cell; GO:0044422 organelle part; GO:0044425 membrane part; GO…	GO:0097159 organic cyclic compound binding; GO:1901363 heterocyclic compound binding; GO:0016168 chlorophyll binding; GO:0046906 tetrapyrrole binding; GO:0005488 binding;	K08912	LHCB1	light-harvesting complex II chlorophyll a/b binding protein 1	ats01100 Metabolic pathways - Aegilops tauschii (wheat D); ats00196 Photosynthesis - antenna proteins - Aegilops tauschii (wheat D);	IPR023329;	Chlorophyll a/b binding protein domain;
A0A1D5SSX6	42	K	Histone H2B	---	1	5.13e-05	124.6	KGVETYK(1)IYIFK	3	-0.7064	1_x000D_	nucleus		GO:0043229 intracellular organelle; GO:0043232 intracellular non-membrane-bounded organelle; GO:0044446 intracellular organelle part; GO:0032991 macromolecular complex; GO:0044424 intracellular part; GO:0005623 cell; GO:0044422 organelle part; GO:0044427 chromosomal part; GO:0000786 nucleosome; GO:0043228 non-membrane-bounded organelle; GO:0043231 intracellular membrane-bounded organelle; GO:0043…	GO:0097159 organic cyclic compound binding; GO:1901363 heterocyclic compound binding; GO:0003677 DNA binding; GO:0046982 protein heterodimerization activity; GO:0005488 binding; GO:0046983 protein dimerization activity; GO:0003676 nucleic acid binding; GO:0005515 protein binding;	K11252				IPR009072; IPR007125;	Histone-fold; Histone H2A/H2B/H3;
A0A1D5SSX6	36	K	Histone H2B	---	1	0.00617	137.9	K(1)GVETYK	2	-0.042311	1_x000D_	nucleus		GO:0043229 intracellular organelle; GO:0043232 intracellular non-membrane-bounded organelle; GO:0044446 intracellular organelle part; GO:0032991 macromolecular complex; GO:0044424 intracellular part; GO:0005623 cell; GO:0044422 organelle part; GO:0044427 chromosomal part; GO:0000786 nucleosome; GO:0043228 non-membrane-bounded organelle; GO:0043231 intracellular membrane-bounded organelle; GO:0043…	GO:0097159 organic cyclic compound binding; GO:1901363 heterocyclic compound binding; GO:0003677 DNA binding; GO:0046982 protein heterodimerization activity; GO:0005488 binding; GO:0046983 protein dimerization activity; GO:0003676 nucleic acid binding; GO:0005515 protein binding;	K11252				IPR009072; IPR007125;	Histone-fold; Histone H2A/H2B/H3;
A0A1D5SSX6	76	K	Histone H2B	---	1	4.71e-05	74.703	AMSIMNSFINDIFEK(1)LAGESAK	3	-0.30304	1_x000D_	nucleus		GO:0043229 intracellular organelle; GO:0043232 intracellular non-membrane-bounded organelle; GO:0044446 intracellular organelle part; GO:0032991 macromolecular complex; GO:0044424 intracellular part; GO:0005623 cell; GO:0044422 organelle part; GO:0044427 chromosomal part; GO:0000786 nucleosome; GO:0043228 non-membrane-bounded organelle; GO:0043231 intracellular membrane-bounded organelle; GO:0043…	GO:0097159 organic cyclic compound binding; GO:1901363 heterocyclic compound binding; GO:0003677 DNA binding; GO:0046982 protein heterodimerization activity; GO:0005488 binding; GO:0046983 protein dimerization activity; GO:0003676 nucleic acid binding; GO:0005515 protein binding;	K11252				IPR009072; IPR007125;	Histone-fold; Histone H2A/H2B/H3;
A0A1D5SSX6	47	K	Histone H2B	---	1	0.0251	75.109	IYIFK(1)VLK	2	-0.0097973	2_x000D_	nucleus		GO:0043229 intracellular organelle; GO:0043232 intracellular non-membrane-bounded organelle; GO:0044446 intracellular organelle part; GO:0032991 macromolecular complex; GO:0044424 intracellular part; GO:0005623 cell; GO:0044422 organelle part; GO:0044427 chromosomal part; GO:0000786 nucleosome; GO:0043228 non-membrane-bounded organelle; GO:0043231 intracellular membrane-bounded organelle; GO:0043…	GO:0097159 organic cyclic compound binding; GO:1901363 heterocyclic compound binding; GO:0003677 DNA binding; GO:0046982 protein heterodimerization activity; GO:0005488 binding; GO:0046983 protein dimerization activity; GO:0003676 nucleic acid binding; GO:0005515 protein binding;	K11252				IPR009072; IPR007125;	Histone-fold; Histone H2A/H2B/H3;
A0A1D5ST86	708	K	"Protein CHUP1, chloroplastic OS=Arabidopsis thaliana GN=CHUP1 PE=1 SV=1"	---	1	0.00491	65.295	HFDWPESK(1)TDALR	3	-1.5002	1_x000D_	nucleus
A0A1D5SUV2	88	K	40S ribosomal protein S17-4 OS=Arabidopsis thaliana GN=RPS17D PE=2 SV=3	---	1	7.14e-05	109.07	MDFVPEK(1)SALEVDEIR	2	-0.8363	1_x000D_	chloroplast	GO:0006518 peptide metabolic process; GO:0043043 peptide biosynthetic process; GO:0044267 cellular protein metabolic process; GO:0006807 nitrogen compound metabolic process; GO:0009058 biosynthetic process; GO:0043603 cellular amide metabolic process; GO:0044238 primary metabolic process; GO:1901566 organonitrogen compound biosynthetic process; GO:1901576 organic substance biosynthetic process; G…	GO:0005840 ribosome; GO:0043229 intracellular organelle; GO:0016020 membrane; GO:0043232 intracellular non-membrane-bounded organelle; GO:0005737 cytoplasm; GO:0031224 intrinsic component of membrane; GO:0032991 macromolecular complex; GO:0044424 intracellular part; GO:0005623 cell; GO:0016021 integral component of membrane; GO:0043228 non-membrane-bounded organelle; GO:0043226 organelle; GO:0044…	GO:0003735 structural constituent of ribosome; GO:0005198 structural molecule activity;	K02962	RP-S17e	small subunit ribosomal protein S17e	ats03010 Ribosome - Aegilops tauschii (wheat D);
A0A1D5SUV2	72	K	40S ribosomal protein S17-4 OS=Arabidopsis thaliana GN=RPS17D PE=2 SV=3	---	1	1.49e-05	170.52	GISLK(1)LQEEER	2	0.12241	1_x000D_	chloroplast	GO:0006518 peptide metabolic process; GO:0043043 peptide biosynthetic process; GO:0044267 cellular protein metabolic process; GO:0006807 nitrogen compound metabolic process; GO:0009058 biosynthetic process; GO:0043603 cellular amide metabolic process; GO:0044238 primary metabolic process; GO:1901566 organonitrogen compound biosynthetic process; GO:1901576 organic substance biosynthetic process; G…	GO:0005840 ribosome; GO:0043229 intracellular organelle; GO:0016020 membrane; GO:0043232 intracellular non-membrane-bounded organelle; GO:0005737 cytoplasm; GO:0031224 intrinsic component of membrane; GO:0032991 macromolecular complex; GO:0044424 intracellular part; GO:0005623 cell; GO:0016021 integral component of membrane; GO:0043228 non-membrane-bounded organelle; GO:0043226 organelle; GO:0044…	GO:0003735 structural constituent of ribosome; GO:0005198 structural molecule activity;	K02962	RP-S17e	small subunit ribosomal protein S17e	ats03010 Ribosome - Aegilops tauschii (wheat D);
A0A1D5SUV2	19	K	40S ribosomal protein S17-4 OS=Arabidopsis thaliana GN=RPS17D PE=2 SV=3	---	1	0.00108	133.99	QVIEK(1)YYSR	2	1.0352	1_x000D_	chloroplast	GO:0006518 peptide metabolic process; GO:0043043 peptide biosynthetic process; GO:0044267 cellular protein metabolic process; GO:0006807 nitrogen compound metabolic process; GO:0009058 biosynthetic process; GO:0043603 cellular amide metabolic process; GO:0044238 primary metabolic process; GO:1901566 organonitrogen compound biosynthetic process; GO:1901576 organic substance biosynthetic process; G…	GO:0005840 ribosome; GO:0043229 intracellular organelle; GO:0016020 membrane; GO:0043232 intracellular non-membrane-bounded organelle; GO:0005737 cytoplasm; GO:0031224 intrinsic component of membrane; GO:0032991 macromolecular complex; GO:0044424 intracellular part; GO:0005623 cell; GO:0016021 integral component of membrane; GO:0043228 non-membrane-bounded organelle; GO:0043226 organelle; GO:0044…	GO:0003735 structural constituent of ribosome; GO:0005198 structural molecule activity;	K02962	RP-S17e	small subunit ribosomal protein S17e	ats03010 Ribosome - Aegilops tauschii (wheat D);
A0A1D5SUV2	44	K	40S ribosomal protein S17-4 OS=Arabidopsis thaliana GN=RPS17D PE=2 SV=3	---	1	4.01e-06	168.02	VLEEVSILQSK(1)R	3	-0.51561	3_x000D_	chloroplast	GO:0006518 peptide metabolic process; GO:0043043 peptide biosynthetic process; GO:0044267 cellular protein metabolic process; GO:0006807 nitrogen compound metabolic process; GO:0009058 biosynthetic process; GO:0043603 cellular amide metabolic process; GO:0044238 primary metabolic process; GO:1901566 organonitrogen compound biosynthetic process; GO:1901576 organic substance biosynthetic process; G…	GO:0005840 ribosome; GO:0043229 intracellular organelle; GO:0016020 membrane; GO:0043232 intracellular non-membrane-bounded organelle; GO:0005737 cytoplasm; GO:0031224 intrinsic component of membrane; GO:0032991 macromolecular complex; GO:0044424 intracellular part; GO:0005623 cell; GO:0016021 integral component of membrane; GO:0043228 non-membrane-bounded organelle; GO:0043226 organelle; GO:0044…	GO:0003735 structural constituent of ribosome; GO:0005198 structural molecule activity;	K02962	RP-S17e	small subunit ribosomal protein S17e	ats03010 Ribosome - Aegilops tauschii (wheat D);
A0A1D5SV82	92	K	Nascent polypeptide-associated complex subunit beta	---	1	2.38e-06	75.224	K(1)LQDLLPSIINQLGPDNLDNLR	3	0.98359	1_x000D_	cytoplasm	GO:0050794 regulation of cellular process; GO:0006725 cellular aromatic compound metabolic process; GO:0097659 nucleic acid-templated transcription; GO:0060255 regulation of macromolecule metabolic process; GO:0019219 regulation of nucleobase-containing compound metabolic process; GO:0009058 biosynthetic process; GO:0044237 cellular metabolic process; GO:0071704 organic substance metabolic proces…			K01527				IPR002715;	Nascent polypeptide-associated complex NAC domain;
A0A1D5SV82	44	K	Nascent polypeptide-associated complex subunit beta	---	1	0.0125	168.45	LQSTLK(1)R	2	-0.83134	1_x000D_	cytoplasm	GO:0050794 regulation of cellular process; GO:0006725 cellular aromatic compound metabolic process; GO:0097659 nucleic acid-templated transcription; GO:0060255 regulation of macromolecule metabolic process; GO:0019219 regulation of nucleobase-containing compound metabolic process; GO:0009058 biosynthetic process; GO:0044237 cellular metabolic process; GO:0071704 organic substance metabolic proces…			K01527				IPR002715;	Nascent polypeptide-associated complex NAC domain;
A0A1D5SWI2	115	K	"Thylakoid lumenal 17.4 kDa protein, chloroplastic OS=Arabidopsis thaliana GN=TL17 PE=1 SV=2"	---	1	0.000412	106.67	FCDFTNDK(1)NNLK	2	0.59576	1_x000D_	chloroplast
A0A1D5SX19	501	K	Eukaryotic translation initiation factor 3 subunit D	---	1	0.00641	83.869	FEEGK(1)YVLVK	2	-0.27263	1_x000D_	cytoskeleton	GO:0050794 regulation of cellular process; GO:0044085 cellular component biogenesis; GO:0016043 cellular component organization; GO:0022613 ribonucleoprotein complex biogenesis; GO:0006518 peptide metabolic process; GO:0022618 ribonucleoprotein complex assembly; GO:0060255 regulation of macromolecule metabolic process; GO:0010608 posttranscriptional regulation of gene expression; GO:0044267 cellu…	GO:0044464 cell part; GO:0005622 intracellular; GO:0070993 translation preinitiation complex; GO:0005737 cytoplasm; GO:0016282 eukaryotic 43S preinitiation complex; GO:0032991 macromolecular complex; GO:0044424 intracellular part; GO:1990904 ribonucleoprotein complex; GO:0043234 protein complex; GO:0030529 intracellular ribonucleoprotein complex; GO:0005623 cell; GO:0033290 eukaryotic 48S preinit…	GO:0097159 organic cyclic compound binding; GO:1901363 heterocyclic compound binding; GO:0008135 translation factor activity, RNA binding; GO:0098808 mRNA cap binding; GO:0003723 RNA binding; GO:0003729 mRNA binding; GO:0000339 RNA cap binding; GO:0005488 binding; GO:0003676 nucleic acid binding; GO:0003743 translation initiation factor activity;	K03251	EIF3D	translation initiation factor 3 subunit D	ats03013 RNA transport - Aegilops tauschii (wheat D);
A0A1D5SX19	406	K	Eukaryotic translation initiation factor 3 subunit D	---	1	0.0604	43.308	ITGVDWK(1)QK	2	-0.92848	1_x000D_	cytoskeleton	GO:0050794 regulation of cellular process; GO:0044085 cellular component biogenesis; GO:0016043 cellular component organization; GO:0022613 ribonucleoprotein complex biogenesis; GO:0006518 peptide metabolic process; GO:0022618 ribonucleoprotein complex assembly; GO:0060255 regulation of macromolecule metabolic process; GO:0010608 posttranscriptional regulation of gene expression; GO:0044267 cellu…	GO:0044464 cell part; GO:0005622 intracellular; GO:0070993 translation preinitiation complex; GO:0005737 cytoplasm; GO:0016282 eukaryotic 43S preinitiation complex; GO:0032991 macromolecular complex; GO:0044424 intracellular part; GO:1990904 ribonucleoprotein complex; GO:0043234 protein complex; GO:0030529 intracellular ribonucleoprotein complex; GO:0005623 cell; GO:0033290 eukaryotic 48S preinit…	GO:0097159 organic cyclic compound binding; GO:1901363 heterocyclic compound binding; GO:0008135 translation factor activity, RNA binding; GO:0098808 mRNA cap binding; GO:0003723 RNA binding; GO:0003729 mRNA binding; GO:0000339 RNA cap binding; GO:0005488 binding; GO:0003676 nucleic acid binding; GO:0003743 translation initiation factor activity;	K03251	EIF3D	translation initiation factor 3 subunit D	ats03013 RNA transport - Aegilops tauschii (wheat D);
A0A1D5SY55	93	K	Nascent polypeptide-associated complex subunit alpha-like protein OS=Pinus taeda PE=2 SV=1	---	1	9.48e-05	107.13	SK(1)NILFVISKPDVFK	3	-1.4279	1_x000D_	chloroplast				K03626				IPR002715;	Nascent polypeptide-associated complex NAC domain;
A0A1D5SYB5	379	K	Phosphoethanolamine N-methyltransferase OS=Spinacia oleracea GN=PEAMT PE=1 SV=1	---	1	1.11e-09	126.12	GYDLHDVK(1)TYGK	2	-0.91976	1_x000D_	cytoplasm	GO:0008152 metabolic process; GO:0032259 methylation;		GO:0016741 transferase activity, transferring one-carbon groups; GO:0008168 methyltransferase activity; GO:0003824 catalytic activity; GO:0016740 transferase activity;	K05929	E2.1.1.103	phosphoethanolamine N-methyltransferase [EC:2.1.1.103]	ats00564 Glycerophospholipid metabolism - Aegilops tauschii (wheat D);	IPR029063; IPR013216;	S-adenosyl-L-methionine-dependent methyltransferase; Methyltransferase type 11;
A0A1D5SYB5	347	K	Phosphoethanolamine N-methyltransferase OS=Spinacia oleracea GN=PEAMT PE=1 SV=1	---	0.847177	0.0165	51.03	WLK(0.153)PGGK(0.847)VLISDYCR	3	1.2251	1_x000D_	cytoplasm	GO:0008152 metabolic process; GO:0032259 methylation;		GO:0016741 transferase activity, transferring one-carbon groups; GO:0008168 methyltransferase activity; GO:0003824 catalytic activity; GO:0016740 transferase activity;	K05929	E2.1.1.103	phosphoethanolamine N-methyltransferase [EC:2.1.1.103]	ats00564 Glycerophospholipid metabolism - Aegilops tauschii (wheat D);	IPR029063; IPR013216;	S-adenosyl-L-methionine-dependent methyltransferase; Methyltransferase type 11;
A0A1D5SYE6	78	K	"Chlorophyll synthase, chloroplastic OS=Avena sativa GN=CHLG PE=1 SV=1"	4338498	1	6.43e-07	128.59	APAAGSSFNQLLGIK(1)GAK	2	0.17967	1_x000D_	chloroplast	GO:0051188 cofactor biosynthetic process; GO:0046148 pigment biosynthetic process; GO:0006725 cellular aromatic compound metabolic process; GO:0015994 chlorophyll metabolic process; GO:0044699 single-organism process; GO:0009058 biosynthetic process; GO:1901566 organonitrogen compound biosynthetic process; GO:0044237 cellular metabolic process; GO:0071704 organic substance metabolic process; GO:0…	GO:0031224 intrinsic component of membrane; GO:0016020 membrane; GO:0016021 integral component of membrane; GO:0044425 membrane part;	GO:0016765 transferase activity, transferring alkyl or aryl (other than methyl) groups; GO:0004659 prenyltransferase activity; GO:0046408 chlorophyll synthetase activity; GO:0003824 catalytic activity; GO:0016740 transferase activity;	K04040	chlG	chlorophyll/bacteriochlorophyll a synthase [EC:2.5.1.62 2.5.1.133]	ats01100 Metabolic pathways - Aegilops tauschii (wheat D); ats00860 Porphyrin and chlorophyll metabolism - Aegilops tauschii (wheat D); ats01110 Biosynthesis of secondary metabolites - Aegilops tauschii (wheat D);
A0A1D5T065	388	K	Nuclear pore complex protein NUP50B OS=Arabidopsis thaliana GN=NUP50B PE=1 SV=1	---	1	0.0481	49.65	FK(1)DTGIR	2	-2.6592	1_x000D_	nucleus	GO:0006810 transport; GO:0046907 intracellular transport; GO:0051649 establishment of localization in cell; GO:0051179 localization; GO:0051234 establishment of localization; GO:0051641 cellular localization;	GO:0043229 intracellular organelle; GO:0005643 nuclear pore; GO:0005635 nuclear envelope; GO:0044446 intracellular organelle part; GO:0031967 organelle envelope; GO:0012505 endomembrane system; GO:0032991 macromolecular complex; GO:0044424 intracellular part; GO:0005623 cell; GO:0044422 organelle part; GO:0043226 organelle; GO:0043231 intracellular membrane-bounded organelle; GO:0005634 nucleus; …		K15304				IPR000156; IPR011993; IPR015007;	Ran binding domain; PH domain-like; Nuclear pore complex, NUP2/50/61;
A0A1D5T0X9	71	K	Histone H3.2 OS=Pisum sativum PE=1 SV=2	---	1	2.05e-05	155.26	EIAQDFK(1)TDLR	2	0.034041	5_x000D_	nucleus		GO:0043229 intracellular organelle; GO:0043232 intracellular non-membrane-bounded organelle; GO:0044446 intracellular organelle part; GO:0032991 macromolecular complex; GO:0044424 intracellular part; GO:0005623 cell; GO:0044422 organelle part; GO:0044427 chromosomal part; GO:0000786 nucleosome; GO:0043228 non-membrane-bounded organelle; GO:0043231 intracellular membrane-bounded organelle; GO:0043…	GO:0097159 organic cyclic compound binding; GO:1901363 heterocyclic compound binding; GO:0003677 DNA binding; GO:0046982 protein heterodimerization activity; GO:0005488 binding; GO:0046983 protein dimerization activity; GO:0003676 nucleic acid binding; GO:0005515 protein binding;	K11253				IPR009072; IPR007125;	Histone-fold; Histone H2A/H2B/H3;
A0A1D5T0X9	114	K	Histone H3.2 OS=Pisum sativum PE=1 SV=2	---	1	2.8e-06	172.61	VTIMPK(1)DIQLAR	3	-0.024388	7_x000D_	nucleus		GO:0043229 intracellular organelle; GO:0043232 intracellular non-membrane-bounded organelle; GO:0044446 intracellular organelle part; GO:0032991 macromolecular complex; GO:0044424 intracellular part; GO:0005623 cell; GO:0044422 organelle part; GO:0044427 chromosomal part; GO:0000786 nucleosome; GO:0043228 non-membrane-bounded organelle; GO:0043231 intracellular membrane-bounded organelle; GO:0043…	GO:0097159 organic cyclic compound binding; GO:1901363 heterocyclic compound binding; GO:0003677 DNA binding; GO:0046982 protein heterodimerization activity; GO:0005488 binding; GO:0046983 protein dimerization activity; GO:0003676 nucleic acid binding; GO:0005515 protein binding;	K11253				IPR009072; IPR007125;	Histone-fold; Histone H2A/H2B/H3;
A0A1D5T0X9	48	K	Histone H3.2 OS=Pisum sativum PE=1 SV=2	---	1	3.06e-06	194.39	YQK(1)STELLIR	2	-0.45399	5_x000D_	nucleus		GO:0043229 intracellular organelle; GO:0043232 intracellular non-membrane-bounded organelle; GO:0044446 intracellular organelle part; GO:0032991 macromolecular complex; GO:0044424 intracellular part; GO:0005623 cell; GO:0044422 organelle part; GO:0044427 chromosomal part; GO:0000786 nucleosome; GO:0043228 non-membrane-bounded organelle; GO:0043231 intracellular membrane-bounded organelle; GO:0043…	GO:0097159 organic cyclic compound binding; GO:1901363 heterocyclic compound binding; GO:0003677 DNA binding; GO:0046982 protein heterodimerization activity; GO:0005488 binding; GO:0046983 protein dimerization activity; GO:0003676 nucleic acid binding; GO:0005515 protein binding;	K11253				IPR009072; IPR007125;	Histone-fold; Histone H2A/H2B/H3;
A0A1D5T1W9	135	K	Protein trichome birefringence-like 8 OS=Arabidopsis thaliana GN=TBL8 PE=2 SV=1	---	1	0.0564	49.3	LPPASDGAIK(1)R	2	-0.20326	1_x000D_	nucleus								IPR025846;	PMR5 N-terminal domain;
A0A1D5T2P6	67	K	Proteasome subunit beta type	---	1	0.00387	72.321	ATEGPIVADK(1)NCEK	2	1.5723	1_x000D_	cytoplasm	GO:0051603 proteolysis involved in cellular protein catabolic process; GO:0044265 cellular macromolecule catabolic process; GO:0044257 cellular protein catabolic process; GO:0044267 cellular protein metabolic process; GO:0044238 primary metabolic process; GO:0044237 cellular metabolic process; GO:0071704 organic substance metabolic process; GO:1901575 organic substance catabolic process; GO:00081…	GO:0043226 organelle; GO:0043231 intracellular membrane-bounded organelle; GO:0043229 intracellular organelle; GO:1902494 catalytic complex; GO:0005634 nucleus; GO:0000502 proteasome complex; GO:0044464 cell part; GO:0005622 intracellular; GO:0005737 cytoplasm; GO:0005839 proteasome core complex; GO:0032991 macromolecular complex; GO:0044424 intracellular part; GO:1905368 peptidase complex; GO:00…	GO:0004175 endopeptidase activity; GO:0004298 threonine-type endopeptidase activity; GO:0008233 peptidase activity; GO:0070003 threonine-type peptidase activity; GO:0003824 catalytic activity; GO:0070011 peptidase activity, acting on L-amino acid peptides; GO:0016787 hydrolase activity;	K02739	PSMB7	20S proteasome subunit beta 2 [EC:3.4.25.1]	ats03050 Proteasome - Aegilops tauschii (wheat D);	IPR029055;	Nucleophile aminohydrolases, N-terminal;
A0A1D5T2P6	239	K	Proteasome subunit beta type	---	1	0.021	59.227	TFVSSK(1)GYSFNK	2	-0.46762	1_x000D_	cytoplasm	GO:0051603 proteolysis involved in cellular protein catabolic process; GO:0044265 cellular macromolecule catabolic process; GO:0044257 cellular protein catabolic process; GO:0044267 cellular protein metabolic process; GO:0044238 primary metabolic process; GO:0044237 cellular metabolic process; GO:0071704 organic substance metabolic process; GO:1901575 organic substance catabolic process; GO:00081…	GO:0043226 organelle; GO:0043231 intracellular membrane-bounded organelle; GO:0043229 intracellular organelle; GO:1902494 catalytic complex; GO:0005634 nucleus; GO:0000502 proteasome complex; GO:0044464 cell part; GO:0005622 intracellular; GO:0005737 cytoplasm; GO:0005839 proteasome core complex; GO:0032991 macromolecular complex; GO:0044424 intracellular part; GO:1905368 peptidase complex; GO:00…	GO:0004175 endopeptidase activity; GO:0004298 threonine-type endopeptidase activity; GO:0008233 peptidase activity; GO:0070003 threonine-type peptidase activity; GO:0003824 catalytic activity; GO:0070011 peptidase activity, acting on L-amino acid peptides; GO:0016787 hydrolase activity;	K02739	PSMB7	20S proteasome subunit beta 2 [EC:3.4.25.1]	ats03050 Proteasome - Aegilops tauschii (wheat D);	IPR029055;	Nucleophile aminohydrolases, N-terminal;
A0A1D5T2P6	245	K	Proteasome subunit beta type	---	1	7.29e-10	154.46	GYSFNK(1)GHTEVLSTK	2	-0.54058	2_x000D_	cytoplasm	GO:0051603 proteolysis involved in cellular protein catabolic process; GO:0044265 cellular macromolecule catabolic process; GO:0044257 cellular protein catabolic process; GO:0044267 cellular protein metabolic process; GO:0044238 primary metabolic process; GO:0044237 cellular metabolic process; GO:0071704 organic substance metabolic process; GO:1901575 organic substance catabolic process; GO:00081…	GO:0043226 organelle; GO:0043231 intracellular membrane-bounded organelle; GO:0043229 intracellular organelle; GO:1902494 catalytic complex; GO:0005634 nucleus; GO:0000502 proteasome complex; GO:0044464 cell part; GO:0005622 intracellular; GO:0005737 cytoplasm; GO:0005839 proteasome core complex; GO:0032991 macromolecular complex; GO:0044424 intracellular part; GO:1905368 peptidase complex; GO:00…	GO:0004175 endopeptidase activity; GO:0004298 threonine-type endopeptidase activity; GO:0008233 peptidase activity; GO:0070003 threonine-type peptidase activity; GO:0003824 catalytic activity; GO:0070011 peptidase activity, acting on L-amino acid peptides; GO:0016787 hydrolase activity;	K02739	PSMB7	20S proteasome subunit beta 2 [EC:3.4.25.1]	ats03050 Proteasome - Aegilops tauschii (wheat D);	IPR029055;	Nucleophile aminohydrolases, N-terminal;
A0A1D5T356	119	K	Alanine aminotransferase 2 OS=Hordeum vulgare PE=1 SV=1	---	1	0.000141	99.927	ATGAYSHSQGIK(1)GLR	3	-0.30061	1_x000D_	cytoplasm	GO:0009058 biosynthetic process; GO:0008152 metabolic process;		GO:0097159 organic cyclic compound binding; GO:1901363 heterocyclic compound binding; GO:0003824 catalytic activity; GO:0005488 binding; GO:0043167 ion binding; GO:0043168 anion binding; GO:0048037 cofactor binding; GO:0030170 pyridoxal phosphate binding;	K00814	GPT	alanine transaminase [EC:2.6.1.2]	ats00250 Alanine, aspartate and glutamate metabolism - Aegilops tauschii (wheat D); ats00710 Carbon fixation in photosynthetic organisms - Aegilops tauschii (wheat D); ats01230 Biosynthesis of amino acids - Aegilops tauschii (wheat D); ats00220 Arginine biosynthesis - Aegilops tauschii (wheat D); ats01100 Metabolic pathways - Aegilops tauschii (wheat D); ats01210 2-Oxocarboxylic acid metabolism -…	IPR015424; IPR004839; IPR015422; IPR015421;	Pyridoxal phosphate-dependent transferase; Aminotransferase, class I/classII; Pyridoxal phosphate-dependent transferase, major region, subdomain 2; Pyridoxal phosphate-dependent transferase, major region, subdomain 1;
A0A1D5T356	361	K	Alanine aminotransferase 2 OS=Hordeum vulgare PE=1 SV=1	---	1	0.0524	43.548	ASDESYASYK(1)AEK	2	0.53589	1_x000D_	cytoplasm	GO:0009058 biosynthetic process; GO:0008152 metabolic process;		GO:0097159 organic cyclic compound binding; GO:1901363 heterocyclic compound binding; GO:0003824 catalytic activity; GO:0005488 binding; GO:0043167 ion binding; GO:0043168 anion binding; GO:0048037 cofactor binding; GO:0030170 pyridoxal phosphate binding;	K00814	GPT	alanine transaminase [EC:2.6.1.2]	ats00250 Alanine, aspartate and glutamate metabolism - Aegilops tauschii (wheat D); ats00710 Carbon fixation in photosynthetic organisms - Aegilops tauschii (wheat D); ats01230 Biosynthesis of amino acids - Aegilops tauschii (wheat D); ats00220 Arginine biosynthesis - Aegilops tauschii (wheat D); ats01100 Metabolic pathways - Aegilops tauschii (wheat D); ats01210 2-Oxocarboxylic acid metabolism -…	IPR015424; IPR004839; IPR015422; IPR015421;	Pyridoxal phosphate-dependent transferase; Aminotransferase, class I/classII; Pyridoxal phosphate-dependent transferase, major region, subdomain 2; Pyridoxal phosphate-dependent transferase, major region, subdomain 1;
A0A1D5T367	315	K	"6-phosphofructo-2-kinase/fructose-2,6-bisphosphatase OS=Arabidopsis thaliana GN=FKFBP PE=1 SV=1"	---	1	0.00747	99.139	GK(1)TFTAVK	2	0.39553	1_x000D_	cytoplasm	GO:0016310 phosphorylation; GO:0044281 small molecule metabolic process; GO:0044699 single-organism process; GO:0005975 carbohydrate metabolic process; GO:0044238 primary metabolic process; GO:0044237 cellular metabolic process; GO:0006796 phosphate-containing compound metabolic process; GO:0071704 organic substance metabolic process; GO:0044723 single-organism carbohydrate metabolic process; GO:…		GO:1901265 nucleoside phosphate binding; GO:0016773 phosphotransferase activity, alcohol group as acceptor; GO:0097159 organic cyclic compound binding; GO:1901363 heterocyclic compound binding; GO:0016301 kinase activity; GO:0030247 polysaccharide binding; GO:0003824 catalytic activity; GO:0032553 ribonucleotide binding; GO:0005488 binding; GO:0032550 purine ribonucleoside binding; GO:0043168 ani…	K01103	PFKFB3	6-phosphofructo-2-kinase / fructose-2,6-biphosphatase 3 [EC:2.7.1.105 3.1.3.46]	ats00051 Fructose and mannose metabolism - Aegilops tauschii (wheat D);	IPR013783; IPR013784; IPR027417; IPR002044; IPR013079;	Immunoglobulin-like fold; Carbohydrate-binding-like fold; P-loop containing nucleoside triphosphate hydrolase; Carbohydrate binding module family 20; 6-phosphofructo-2-kinase;
A0A1D5T367	340	K	"6-phosphofructo-2-kinase/fructose-2,6-bisphosphatase OS=Arabidopsis thaliana GN=FKFBP PE=1 SV=1"	---	1	0.00353	172.15	HFNVGK(1)YR	2	0.93111	1_x000D_	cytoplasm	GO:0016310 phosphorylation; GO:0044281 small molecule metabolic process; GO:0044699 single-organism process; GO:0005975 carbohydrate metabolic process; GO:0044238 primary metabolic process; GO:0044237 cellular metabolic process; GO:0006796 phosphate-containing compound metabolic process; GO:0071704 organic substance metabolic process; GO:0044723 single-organism carbohydrate metabolic process; GO:…		GO:1901265 nucleoside phosphate binding; GO:0016773 phosphotransferase activity, alcohol group as acceptor; GO:0097159 organic cyclic compound binding; GO:1901363 heterocyclic compound binding; GO:0016301 kinase activity; GO:0030247 polysaccharide binding; GO:0003824 catalytic activity; GO:0032553 ribonucleotide binding; GO:0005488 binding; GO:0032550 purine ribonucleoside binding; GO:0043168 ani…	K01103	PFKFB3	6-phosphofructo-2-kinase / fructose-2,6-biphosphatase 3 [EC:2.7.1.105 3.1.3.46]	ats00051 Fructose and mannose metabolism - Aegilops tauschii (wheat D);	IPR013783; IPR013784; IPR027417; IPR002044; IPR013079;	Immunoglobulin-like fold; Carbohydrate-binding-like fold; P-loop containing nucleoside triphosphate hydrolase; Carbohydrate binding module family 20; 6-phosphofructo-2-kinase;
A0A1D5T371	588	K	"Stromal 70 kDa heat shock-related protein, chloroplastic OS=Pisum sativum GN=HSP70 PE=2 SV=1"	---	1	1.66e-05	125.33	NQAESVIYQTEK(1)QLK	3	0.74589	2_x000D_	chloroplast	GO:0006457 protein folding; GO:0009987 cellular process;		GO:0005524 ATP binding; GO:1901265 nucleoside phosphate binding; GO:0001882 nucleoside binding; GO:0043167 ion binding; GO:0005515 protein binding; GO:0000166 nucleotide binding; GO:0097159 organic cyclic compound binding; GO:1901363 heterocyclic compound binding; GO:0032549 ribonucleoside binding; GO:0097367 carbohydrate derivative binding; GO:0032553 ribonucleotide binding; GO:0005488 binding; …	K03283	HSPA1s	heat shock 70kDa protein 1/2/6/8	ats03040 Spliceosome - Aegilops tauschii (wheat D); ats04144 Endocytosis - Aegilops tauschii (wheat D); ats04141 Protein processing in endoplasmic reticulum - Aegilops tauschii (wheat D);	IPR029048; IPR029047;	Heat shock protein 70kD, C-terminal domain; Heat shock protein 70kD, peptide-binding domain;
A0A1D5T371	130	K	"Stromal 70 kDa heat shock-related protein, chloroplastic OS=Pisum sativum GN=HSP70 PE=2 SV=1"	---	1	1.23e-06	134.88	MNEVAEESK(1)QVSYR	2	1.2961	2_x000D_	chloroplast	GO:0006457 protein folding; GO:0009987 cellular process;		GO:0005524 ATP binding; GO:1901265 nucleoside phosphate binding; GO:0001882 nucleoside binding; GO:0043167 ion binding; GO:0005515 protein binding; GO:0000166 nucleotide binding; GO:0097159 organic cyclic compound binding; GO:1901363 heterocyclic compound binding; GO:0032549 ribonucleoside binding; GO:0097367 carbohydrate derivative binding; GO:0032553 ribonucleotide binding; GO:0005488 binding; …	K03283	HSPA1s	heat shock 70kDa protein 1/2/6/8	ats03040 Spliceosome - Aegilops tauschii (wheat D); ats04144 Endocytosis - Aegilops tauschii (wheat D); ats04141 Protein processing in endoplasmic reticulum - Aegilops tauschii (wheat D);	IPR029048; IPR029047;	Heat shock protein 70kD, C-terminal domain; Heat shock protein 70kD, peptide-binding domain;
A0A1D5T371	394	K	"Stromal 70 kDa heat shock-related protein, chloroplastic OS=Pisum sativum GN=HSP70 PE=2 SV=1"	---	1	0.00107	161.51	IPAVQDLVK(1)K	2	2.6077	4_x000D_	chloroplast	GO:0006457 protein folding; GO:0009987 cellular process;		GO:0005524 ATP binding; GO:1901265 nucleoside phosphate binding; GO:0001882 nucleoside binding; GO:0043167 ion binding; GO:0005515 protein binding; GO:0000166 nucleotide binding; GO:0097159 organic cyclic compound binding; GO:1901363 heterocyclic compound binding; GO:0032549 ribonucleoside binding; GO:0097367 carbohydrate derivative binding; GO:0032553 ribonucleotide binding; GO:0005488 binding; …	K03283	HSPA1s	heat shock 70kDa protein 1/2/6/8	ats03040 Spliceosome - Aegilops tauschii (wheat D); ats04144 Endocytosis - Aegilops tauschii (wheat D); ats04141 Protein processing in endoplasmic reticulum - Aegilops tauschii (wheat D);	IPR029048; IPR029047;	Heat shock protein 70kD, C-terminal domain; Heat shock protein 70kD, peptide-binding domain;
A0A1D5T371	567	K	"Stromal 70 kDa heat shock-related protein, chloroplastic OS=Pisum sativum GN=HSP70 PE=2 SV=1"	---	1	0.00375	111.74	FAAEDK(1)EK	2	0.39814	1_x000D_	chloroplast	GO:0006457 protein folding; GO:0009987 cellular process;		GO:0005524 ATP binding; GO:1901265 nucleoside phosphate binding; GO:0001882 nucleoside binding; GO:0043167 ion binding; GO:0005515 protein binding; GO:0000166 nucleotide binding; GO:0097159 organic cyclic compound binding; GO:1901363 heterocyclic compound binding; GO:0032549 ribonucleoside binding; GO:0097367 carbohydrate derivative binding; GO:0032553 ribonucleotide binding; GO:0005488 binding; …	K03283	HSPA1s	heat shock 70kDa protein 1/2/6/8	ats03040 Spliceosome - Aegilops tauschii (wheat D); ats04144 Endocytosis - Aegilops tauschii (wheat D); ats04141 Protein processing in endoplasmic reticulum - Aegilops tauschii (wheat D);	IPR029048; IPR029047;	Heat shock protein 70kD, C-terminal domain; Heat shock protein 70kD, peptide-binding domain;
A0A1D5T371	610	K	"Stromal 70 kDa heat shock-related protein, chloroplastic OS=Pisum sativum GN=HSP70 PE=2 SV=1"	---	1	1.92e-13	182.15	LK(1)ELQDAVAGGSTQTIK	2	-0.095709	4_x000D_	chloroplast	GO:0006457 protein folding; GO:0009987 cellular process;		GO:0005524 ATP binding; GO:1901265 nucleoside phosphate binding; GO:0001882 nucleoside binding; GO:0043167 ion binding; GO:0005515 protein binding; GO:0000166 nucleotide binding; GO:0097159 organic cyclic compound binding; GO:1901363 heterocyclic compound binding; GO:0032549 ribonucleoside binding; GO:0097367 carbohydrate derivative binding; GO:0032553 ribonucleotide binding; GO:0005488 binding; …	K03283	HSPA1s	heat shock 70kDa protein 1/2/6/8	ats03040 Spliceosome - Aegilops tauschii (wheat D); ats04144 Endocytosis - Aegilops tauschii (wheat D); ats04141 Protein processing in endoplasmic reticulum - Aegilops tauschii (wheat D);	IPR029048; IPR029047;	Heat shock protein 70kD, C-terminal domain; Heat shock protein 70kD, peptide-binding domain;
A0A1D5T371	344	K	"Stromal 70 kDa heat shock-related protein, chloroplastic OS=Pisum sativum GN=HSP70 PE=2 SV=1"	---	1	3.38e-08	170.18	GK(1)FEELCSDLLDR	2	1.2181	1_x000D_	chloroplast	GO:0006457 protein folding; GO:0009987 cellular process;		GO:0005524 ATP binding; GO:1901265 nucleoside phosphate binding; GO:0001882 nucleoside binding; GO:0043167 ion binding; GO:0005515 protein binding; GO:0000166 nucleotide binding; GO:0097159 organic cyclic compound binding; GO:1901363 heterocyclic compound binding; GO:0032549 ribonucleoside binding; GO:0097367 carbohydrate derivative binding; GO:0032553 ribonucleotide binding; GO:0005488 binding; …	K03283	HSPA1s	heat shock 70kDa protein 1/2/6/8	ats03040 Spliceosome - Aegilops tauschii (wheat D); ats04144 Endocytosis - Aegilops tauschii (wheat D); ats04141 Protein processing in endoplasmic reticulum - Aegilops tauschii (wheat D);	IPR029048; IPR029047;	Heat shock protein 70kD, C-terminal domain; Heat shock protein 70kD, peptide-binding domain;
A0A1D5T371	179	K	"Stromal 70 kDa heat shock-related protein, chloroplastic OS=Pisum sativum GN=HSP70 PE=2 SV=1"	---	1	0.00603	104.01	FLNDK(1)VTK	2	-0.55312	1_x000D_	chloroplast	GO:0006457 protein folding; GO:0009987 cellular process;		GO:0005524 ATP binding; GO:1901265 nucleoside phosphate binding; GO:0001882 nucleoside binding; GO:0043167 ion binding; GO:0005515 protein binding; GO:0000166 nucleotide binding; GO:0097159 organic cyclic compound binding; GO:1901363 heterocyclic compound binding; GO:0032549 ribonucleoside binding; GO:0097367 carbohydrate derivative binding; GO:0032553 ribonucleotide binding; GO:0005488 binding; …	K03283	HSPA1s	heat shock 70kDa protein 1/2/6/8	ats03040 Spliceosome - Aegilops tauschii (wheat D); ats04144 Endocytosis - Aegilops tauschii (wheat D); ats04141 Protein processing in endoplasmic reticulum - Aegilops tauschii (wheat D);	IPR029048; IPR029047;	Heat shock protein 70kD, C-terminal domain; Heat shock protein 70kD, peptide-binding domain;
A0A1D5T371	576	K	"Stromal 70 kDa heat shock-related protein, chloroplastic OS=Pisum sativum GN=HSP70 PE=2 SV=1"	---	1	8.14e-10	150.59	DAIDTK(1)NQAESVIYQTEK	2	-0.12463	1_x000D_	chloroplast	GO:0006457 protein folding; GO:0009987 cellular process;		GO:0005524 ATP binding; GO:1901265 nucleoside phosphate binding; GO:0001882 nucleoside binding; GO:0043167 ion binding; GO:0005515 protein binding; GO:0000166 nucleotide binding; GO:0097159 organic cyclic compound binding; GO:1901363 heterocyclic compound binding; GO:0032549 ribonucleoside binding; GO:0097367 carbohydrate derivative binding; GO:0032553 ribonucleotide binding; GO:0005488 binding; …	K03283	HSPA1s	heat shock 70kDa protein 1/2/6/8	ats03040 Spliceosome - Aegilops tauschii (wheat D); ats04144 Endocytosis - Aegilops tauschii (wheat D); ats04141 Protein processing in endoplasmic reticulum - Aegilops tauschii (wheat D);	IPR029048; IPR029047;	Heat shock protein 70kD, C-terminal domain; Heat shock protein 70kD, peptide-binding domain;
A0A1D5T371	182	K	"Stromal 70 kDa heat shock-related protein, chloroplastic OS=Pisum sativum GN=HSP70 PE=2 SV=1"	---	1	0.000185	92.264	VTK(1)AVITVPAYFNDSQR	2	0.55388	1_x000D_	chloroplast	GO:0006457 protein folding; GO:0009987 cellular process;		GO:0005524 ATP binding; GO:1901265 nucleoside phosphate binding; GO:0001882 nucleoside binding; GO:0043167 ion binding; GO:0005515 protein binding; GO:0000166 nucleotide binding; GO:0097159 organic cyclic compound binding; GO:1901363 heterocyclic compound binding; GO:0032549 ribonucleoside binding; GO:0097367 carbohydrate derivative binding; GO:0032553 ribonucleotide binding; GO:0005488 binding; …	K03283	HSPA1s	heat shock 70kDa protein 1/2/6/8	ats03040 Spliceosome - Aegilops tauschii (wheat D); ats04144 Endocytosis - Aegilops tauschii (wheat D); ats04141 Protein processing in endoplasmic reticulum - Aegilops tauschii (wheat D);	IPR029048; IPR029047;	Heat shock protein 70kD, C-terminal domain; Heat shock protein 70kD, peptide-binding domain;
A0A1D5T371	368	K	"Stromal 70 kDa heat shock-related protein, chloroplastic OS=Pisum sativum GN=HSP70 PE=2 SV=1"	---	1	0.0362	79.713	DAK(1)LSLK	2	-0.43465	1_x000D_	chloroplast	GO:0006457 protein folding; GO:0009987 cellular process;		GO:0005524 ATP binding; GO:1901265 nucleoside phosphate binding; GO:0001882 nucleoside binding; GO:0043167 ion binding; GO:0005515 protein binding; GO:0000166 nucleotide binding; GO:0097159 organic cyclic compound binding; GO:1901363 heterocyclic compound binding; GO:0032549 ribonucleoside binding; GO:0097367 carbohydrate derivative binding; GO:0032553 ribonucleotide binding; GO:0005488 binding; …	K03283	HSPA1s	heat shock 70kDa protein 1/2/6/8	ats03040 Spliceosome - Aegilops tauschii (wheat D); ats04144 Endocytosis - Aegilops tauschii (wheat D); ats04141 Protein processing in endoplasmic reticulum - Aegilops tauschii (wheat D);	IPR029048; IPR029047;	Heat shock protein 70kD, C-terminal domain; Heat shock protein 70kD, peptide-binding domain;
A0A1D5T371	561	K	"Stromal 70 kDa heat shock-related protein, chloroplastic OS=Pisum sativum GN=HSP70 PE=2 SV=1"	---	1	0.000617	95.264	MVEEAEK(1)FAAEDK	2	1.0971	1_x000D_	chloroplast	GO:0006457 protein folding; GO:0009987 cellular process;		GO:0005524 ATP binding; GO:1901265 nucleoside phosphate binding; GO:0001882 nucleoside binding; GO:0043167 ion binding; GO:0005515 protein binding; GO:0000166 nucleotide binding; GO:0097159 organic cyclic compound binding; GO:1901363 heterocyclic compound binding; GO:0032549 ribonucleoside binding; GO:0097367 carbohydrate derivative binding; GO:0032553 ribonucleotide binding; GO:0005488 binding; …	K03283	HSPA1s	heat shock 70kDa protein 1/2/6/8	ats03040 Spliceosome - Aegilops tauschii (wheat D); ats04144 Endocytosis - Aegilops tauschii (wheat D); ats04141 Protein processing in endoplasmic reticulum - Aegilops tauschii (wheat D);	IPR029048; IPR029047;	Heat shock protein 70kD, C-terminal domain; Heat shock protein 70kD, peptide-binding domain;
A0A1D5T371	569	K	"Stromal 70 kDa heat shock-related protein, chloroplastic OS=Pisum sativum GN=HSP70 PE=2 SV=1"	---	0.999763	0.00313	140.45	FAAEDKEK(1)R	2	1.041	1_x000D_	chloroplast	GO:0006457 protein folding; GO:0009987 cellular process;		GO:0005524 ATP binding; GO:1901265 nucleoside phosphate binding; GO:0001882 nucleoside binding; GO:0043167 ion binding; GO:0005515 protein binding; GO:0000166 nucleotide binding; GO:0097159 organic cyclic compound binding; GO:1901363 heterocyclic compound binding; GO:0032549 ribonucleoside binding; GO:0097367 carbohydrate derivative binding; GO:0032553 ribonucleotide binding; GO:0005488 binding; …	K03283	HSPA1s	heat shock 70kDa protein 1/2/6/8	ats03040 Spliceosome - Aegilops tauschii (wheat D); ats04144 Endocytosis - Aegilops tauschii (wheat D); ats04141 Protein processing in endoplasmic reticulum - Aegilops tauschii (wheat D);	IPR029048; IPR029047;	Heat shock protein 70kD, C-terminal domain; Heat shock protein 70kD, peptide-binding domain;
A0A1D5T371	153	K	"Stromal 70 kDa heat shock-related protein, chloroplastic OS=Pisum sativum GN=HSP70 PE=2 SV=1"	---	1	4.41e-11	147.64	LDCPAIGK(1)QFAAEEISAQVLR	2	0.38885	4_x000D_	chloroplast	GO:0006457 protein folding; GO:0009987 cellular process;		GO:0005524 ATP binding; GO:1901265 nucleoside phosphate binding; GO:0001882 nucleoside binding; GO:0043167 ion binding; GO:0005515 protein binding; GO:0000166 nucleotide binding; GO:0097159 organic cyclic compound binding; GO:1901363 heterocyclic compound binding; GO:0032549 ribonucleoside binding; GO:0097367 carbohydrate derivative binding; GO:0032553 ribonucleotide binding; GO:0005488 binding; …	K03283	HSPA1s	heat shock 70kDa protein 1/2/6/8	ats03040 Spliceosome - Aegilops tauschii (wheat D); ats04144 Endocytosis - Aegilops tauschii (wheat D); ats04141 Protein processing in endoplasmic reticulum - Aegilops tauschii (wheat D);	IPR029048; IPR029047;	Heat shock protein 70kD, C-terminal domain; Heat shock protein 70kD, peptide-binding domain;
A0A1D5T371	591	K	"Stromal 70 kDa heat shock-related protein, chloroplastic OS=Pisum sativum GN=HSP70 PE=2 SV=1"	---	1	0.00319	113.62	QLK(1)ELGDK	2	0.42969	1_x000D_	chloroplast	GO:0006457 protein folding; GO:0009987 cellular process;		GO:0005524 ATP binding; GO:1901265 nucleoside phosphate binding; GO:0001882 nucleoside binding; GO:0043167 ion binding; GO:0005515 protein binding; GO:0000166 nucleotide binding; GO:0097159 organic cyclic compound binding; GO:1901363 heterocyclic compound binding; GO:0032549 ribonucleoside binding; GO:0097367 carbohydrate derivative binding; GO:0032553 ribonucleotide binding; GO:0005488 binding; …	K03283	HSPA1s	heat shock 70kDa protein 1/2/6/8	ats03040 Spliceosome - Aegilops tauschii (wheat D); ats04144 Endocytosis - Aegilops tauschii (wheat D); ats04141 Protein processing in endoplasmic reticulum - Aegilops tauschii (wheat D);	IPR029048; IPR029047;	Heat shock protein 70kD, C-terminal domain; Heat shock protein 70kD, peptide-binding domain;
A0A1D5T371	145	K	"Stromal 70 kDa heat shock-related protein, chloroplastic OS=Pisum sativum GN=HSP70 PE=2 SV=1"	---	1	2.08e-06	91.355	DDNGNVK(1)LDCPAIGK	2	1.2603	1_x000D_	chloroplast	GO:0006457 protein folding; GO:0009987 cellular process;		GO:0005524 ATP binding; GO:1901265 nucleoside phosphate binding; GO:0001882 nucleoside binding; GO:0043167 ion binding; GO:0005515 protein binding; GO:0000166 nucleotide binding; GO:0097159 organic cyclic compound binding; GO:1901363 heterocyclic compound binding; GO:0032549 ribonucleoside binding; GO:0097367 carbohydrate derivative binding; GO:0032553 ribonucleotide binding; GO:0005488 binding; …	K03283	HSPA1s	heat shock 70kDa protein 1/2/6/8	ats03040 Spliceosome - Aegilops tauschii (wheat D); ats04144 Endocytosis - Aegilops tauschii (wheat D); ats04141 Protein processing in endoplasmic reticulum - Aegilops tauschii (wheat D);	IPR029048; IPR029047;	Heat shock protein 70kD, C-terminal domain; Heat shock protein 70kD, peptide-binding domain;
A0A1D5T371	602	K	"Stromal 70 kDa heat shock-related protein, chloroplastic OS=Pisum sativum GN=HSP70 PE=2 SV=1"	---	1	3.28e-06	143.58	VPGDVK(1)EK	2	-1.2663	2_x000D_	chloroplast	GO:0006457 protein folding; GO:0009987 cellular process;		GO:0005524 ATP binding; GO:1901265 nucleoside phosphate binding; GO:0001882 nucleoside binding; GO:0043167 ion binding; GO:0005515 protein binding; GO:0000166 nucleotide binding; GO:0097159 organic cyclic compound binding; GO:1901363 heterocyclic compound binding; GO:0032549 ribonucleoside binding; GO:0097367 carbohydrate derivative binding; GO:0032553 ribonucleotide binding; GO:0005488 binding; …	K03283	HSPA1s	heat shock 70kDa protein 1/2/6/8	ats03040 Spliceosome - Aegilops tauschii (wheat D); ats04144 Endocytosis - Aegilops tauschii (wheat D); ats04141 Protein processing in endoplasmic reticulum - Aegilops tauschii (wheat D);	IPR029048; IPR029047;	Heat shock protein 70kD, C-terminal domain; Heat shock protein 70kD, peptide-binding domain;
A0A1D5T371	608	K	"Stromal 70 kDa heat shock-related protein, chloroplastic OS=Pisum sativum GN=HSP70 PE=2 SV=1"	---	1	0.00657	125.82	EKVEGK(1)LK	2	0.51595	1_x000D_	chloroplast	GO:0006457 protein folding; GO:0009987 cellular process;		GO:0005524 ATP binding; GO:1901265 nucleoside phosphate binding; GO:0001882 nucleoside binding; GO:0043167 ion binding; GO:0005515 protein binding; GO:0000166 nucleotide binding; GO:0097159 organic cyclic compound binding; GO:1901363 heterocyclic compound binding; GO:0032549 ribonucleoside binding; GO:0097367 carbohydrate derivative binding; GO:0032553 ribonucleotide binding; GO:0005488 binding; …	K03283	HSPA1s	heat shock 70kDa protein 1/2/6/8	ats03040 Spliceosome - Aegilops tauschii (wheat D); ats04144 Endocytosis - Aegilops tauschii (wheat D); ats04141 Protein processing in endoplasmic reticulum - Aegilops tauschii (wheat D);	IPR029048; IPR029047;	Heat shock protein 70kD, C-terminal domain; Heat shock protein 70kD, peptide-binding domain;
A0A1D5T371	89	K	"Stromal 70 kDa heat shock-related protein, chloroplastic OS=Pisum sativum GN=HSP70 PE=2 SV=1"	---	1	0.000331	98.582	TTPSVVAYTK(1)AGDR	2	0.81	1_x000D_	chloroplast	GO:0006457 protein folding; GO:0009987 cellular process;		GO:0005524 ATP binding; GO:1901265 nucleoside phosphate binding; GO:0001882 nucleoside binding; GO:0043167 ion binding; GO:0005515 protein binding; GO:0000166 nucleotide binding; GO:0097159 organic cyclic compound binding; GO:1901363 heterocyclic compound binding; GO:0032549 ribonucleoside binding; GO:0097367 carbohydrate derivative binding; GO:0032553 ribonucleotide binding; GO:0005488 binding; …	K03283	HSPA1s	heat shock 70kDa protein 1/2/6/8	ats03040 Spliceosome - Aegilops tauschii (wheat D); ats04144 Endocytosis - Aegilops tauschii (wheat D); ats04141 Protein processing in endoplasmic reticulum - Aegilops tauschii (wheat D);	IPR029048; IPR029047;	Heat shock protein 70kD, C-terminal domain; Heat shock protein 70kD, peptide-binding domain;
A0A1D5T371	372	K	"Stromal 70 kDa heat shock-related protein, chloroplastic OS=Pisum sativum GN=HSP70 PE=2 SV=1"	---	1	0.00416	60.062	LSLK(1)EIDEVILVGGSTR	2	0.049509	1_x000D_	chloroplast	GO:0006457 protein folding; GO:0009987 cellular process;		GO:0005524 ATP binding; GO:1901265 nucleoside phosphate binding; GO:0001882 nucleoside binding; GO:0043167 ion binding; GO:0005515 protein binding; GO:0000166 nucleotide binding; GO:0097159 organic cyclic compound binding; GO:1901363 heterocyclic compound binding; GO:0032549 ribonucleoside binding; GO:0097367 carbohydrate derivative binding; GO:0032553 ribonucleotide binding; GO:0005488 binding; …	K03283	HSPA1s	heat shock 70kDa protein 1/2/6/8	ats03040 Spliceosome - Aegilops tauschii (wheat D); ats04144 Endocytosis - Aegilops tauschii (wheat D); ats04141 Protein processing in endoplasmic reticulum - Aegilops tauschii (wheat D);	IPR029048; IPR029047;	Heat shock protein 70kD, C-terminal domain; Heat shock protein 70kD, peptide-binding domain;
A0A1D5T409	76	K	"Arginine--tRNA ligase, chloroplastic/mitochondrial OS=Arabidopsis thaliana GN=EMB1027 PE=1 SV=1"	---	1	0.000278	101.9	TWAPILPVK(1)R	2	0.96889	1_x000D_	cytoplasm	GO:0006518 peptide metabolic process; GO:0006725 cellular aromatic compound metabolic process; GO:0044267 cellular protein metabolic process; GO:0044699 single-organism process; GO:0009058 biosynthetic process; GO:1901566 organonitrogen compound biosynthetic process; GO:0043039 tRNA aminoacylation; GO:0044237 cellular metabolic process; GO:0071704 organic substance metabolic process; GO:0008152 m…	GO:0044424 intracellular part; GO:0005623 cell; GO:0044464 cell part; GO:0005622 intracellular; GO:0005737 cytoplasm;	GO:0016876 ligase activity, forming aminoacyl-tRNA and related compounds; GO:0005524 ATP binding; GO:1901265 nucleoside phosphate binding; GO:0016875 ligase activity, forming carbon-oxygen bonds; GO:0016874 ligase activity; GO:0001882 nucleoside binding; GO:0043167 ion binding; GO:0000166 nucleotide binding; GO:0097159 organic cyclic compound binding; GO:1901363 heterocyclic compound binding; GO:…	K01887	RARS	arginyl-tRNA synthetase [EC:6.1.1.19]	ats00970 Aminoacyl-tRNA biosynthesis - Aegilops tauschii (wheat D);	IPR014729; IPR008909; IPR005148; IPR009080;	Rossmann-like alpha/beta/alpha sandwich fold; DALR anticodon binding; Arginyl tRNA synthetase N-terminal domain; Aminoacyl-tRNA synthetase, class Ia, anticodon-binding;
A0A1D5T4Q9	360	K	"Glutamate--cysteine ligase B, chloroplastic OS=Oryza sativa subsp. japonica GN=GSH1-2 PE=3 SV=1"	---	1	0.000789	104.82	LLNLYETK(1)WQR	2	-0.18605	2_x000D_	cytoplasm	GO:0006790 sulfur compound metabolic process; GO:0006518 peptide metabolic process; GO:0043043 peptide biosynthetic process; GO:0042398 cellular modified amino acid biosynthetic process; GO:0006807 nitrogen compound metabolic process; GO:0009058 biosynthetic process; GO:0043603 cellular amide metabolic process; GO:1901566 organonitrogen compound biosynthetic process; GO:0044237 cellular metabolic…		GO:0016879 ligase activity, forming carbon-nitrogen bonds; GO:0004357 glutamate-cysteine ligase activity; GO:0016881 acid-amino acid ligase activity; GO:0003824 catalytic activity; GO:0016874 ligase activity;	K01919	gshA	glutamate--cysteine ligase [EC:6.3.2.2]	ats01100 Metabolic pathways - Aegilops tauschii (wheat D); ats00270 Cysteine and methionine metabolism - Aegilops tauschii (wheat D); ats00480 Glutathione metabolism - Aegilops tauschii (wheat D);
A0A1D5T4Q9	331	K	"Glutamate--cysteine ligase B, chloroplastic OS=Oryza sativa subsp. japonica GN=GSH1-2 PE=3 SV=1"	---	1	0.00289	106.42	GYK(1)EVGFLR	2	-0.027009	1_x000D_	cytoplasm	GO:0006790 sulfur compound metabolic process; GO:0006518 peptide metabolic process; GO:0043043 peptide biosynthetic process; GO:0042398 cellular modified amino acid biosynthetic process; GO:0006807 nitrogen compound metabolic process; GO:0009058 biosynthetic process; GO:0043603 cellular amide metabolic process; GO:1901566 organonitrogen compound biosynthetic process; GO:0044237 cellular metabolic…		GO:0016879 ligase activity, forming carbon-nitrogen bonds; GO:0004357 glutamate-cysteine ligase activity; GO:0016881 acid-amino acid ligase activity; GO:0003824 catalytic activity; GO:0016874 ligase activity;	K01919	gshA	glutamate--cysteine ligase [EC:6.3.2.2]	ats01100 Metabolic pathways - Aegilops tauschii (wheat D); ats00270 Cysteine and methionine metabolism - Aegilops tauschii (wheat D); ats00480 Glutathione metabolism - Aegilops tauschii (wheat D);
A0A1D5T4V5	35	K	Peptidyl-prolyl cis-trans isomerase	---	1	3.52e-11	159.22	VYFDISIGNPVGK(1)NVGR	3	0.65627	3_x000D_	cytoplasm	GO:0044267 cellular protein metabolic process; GO:0044238 primary metabolic process; GO:0018208 peptidyl-proline modification; GO:0000413 protein peptidyl-prolyl isomerization; GO:0044237 cellular metabolic process; GO:0071704 organic substance metabolic process; GO:0006457 protein folding; GO:0018193 peptidyl-amino acid modification; GO:0008152 metabolic process; GO:0044260 cellular macromolecul…		GO:0003755 peptidyl-prolyl cis-trans isomerase activity; GO:0016853 isomerase activity; GO:0003824 catalytic activity; GO:0016859 cis-trans isomerase activity;	K03768				IPR002130; IPR029000;	Cyclophilin-type peptidyl-prolyl cis-trans isomerase domain; Cyclophilin-like domain;
A0A1D5T4V5	69	K	Peptidyl-prolyl cis-trans isomerase	---	1	0.00014	125.74	GFGYK(1)GSSFHR	2	-0.59703	2_x000D_	cytoplasm	GO:0044267 cellular protein metabolic process; GO:0044238 primary metabolic process; GO:0018208 peptidyl-proline modification; GO:0000413 protein peptidyl-prolyl isomerization; GO:0044237 cellular metabolic process; GO:0071704 organic substance metabolic process; GO:0006457 protein folding; GO:0018193 peptidyl-amino acid modification; GO:0008152 metabolic process; GO:0044260 cellular macromolecul…		GO:0003755 peptidyl-prolyl cis-trans isomerase activity; GO:0016853 isomerase activity; GO:0003824 catalytic activity; GO:0016859 cis-trans isomerase activity;	K03768				IPR002130; IPR029000;	Cyclophilin-type peptidyl-prolyl cis-trans isomerase domain; Cyclophilin-like domain;
A0A1D5T4V5	64	K	Peptidyl-prolyl cis-trans isomerase	---	1	5.79e-05	128.01	ALCAGEK(1)GFGYK	2	-0.36517	1_x000D_	cytoplasm	GO:0044267 cellular protein metabolic process; GO:0044238 primary metabolic process; GO:0018208 peptidyl-proline modification; GO:0000413 protein peptidyl-prolyl isomerization; GO:0044237 cellular metabolic process; GO:0071704 organic substance metabolic process; GO:0006457 protein folding; GO:0018193 peptidyl-amino acid modification; GO:0008152 metabolic process; GO:0044260 cellular macromolecul…		GO:0003755 peptidyl-prolyl cis-trans isomerase activity; GO:0016853 isomerase activity; GO:0003824 catalytic activity; GO:0016859 cis-trans isomerase activity;	K03768				IPR002130; IPR029000;	Cyclophilin-type peptidyl-prolyl cis-trans isomerase domain; Cyclophilin-like domain;
A0A1D5T4V5	89	K	Peptidyl-prolyl cis-trans isomerase	---	1	6.81e-16	179.9	DFMIQGGDFDK(1)GNGTGGK	2	-1.1051	2_x000D_	cytoplasm	GO:0044267 cellular protein metabolic process; GO:0044238 primary metabolic process; GO:0018208 peptidyl-proline modification; GO:0000413 protein peptidyl-prolyl isomerization; GO:0044237 cellular metabolic process; GO:0071704 organic substance metabolic process; GO:0006457 protein folding; GO:0018193 peptidyl-amino acid modification; GO:0008152 metabolic process; GO:0044260 cellular macromolecul…		GO:0003755 peptidyl-prolyl cis-trans isomerase activity; GO:0016853 isomerase activity; GO:0003824 catalytic activity; GO:0016859 cis-trans isomerase activity;	K03768				IPR002130; IPR029000;	Cyclophilin-type peptidyl-prolyl cis-trans isomerase domain; Cyclophilin-like domain;
A0A1D5T4V5	78	K	Peptidyl-prolyl cis-trans isomerase	---	1	5.78e-07	143.93	VIK(1)DFMIQGGDFDK	2	-0.43138	4_x000D_	cytoplasm	GO:0044267 cellular protein metabolic process; GO:0044238 primary metabolic process; GO:0018208 peptidyl-proline modification; GO:0000413 protein peptidyl-prolyl isomerization; GO:0044237 cellular metabolic process; GO:0071704 organic substance metabolic process; GO:0006457 protein folding; GO:0018193 peptidyl-amino acid modification; GO:0008152 metabolic process; GO:0044260 cellular macromolecul…		GO:0003755 peptidyl-prolyl cis-trans isomerase activity; GO:0016853 isomerase activity; GO:0003824 catalytic activity; GO:0016859 cis-trans isomerase activity;	K03768				IPR002130; IPR029000;	Cyclophilin-type peptidyl-prolyl cis-trans isomerase domain; Cyclophilin-like domain;
A0A1D5T4V5	96	K	Peptidyl-prolyl cis-trans isomerase	---	1	6.59e-06	161.22	GNGTGGK(1)SIYGR	2	0.95234	2_x000D_	cytoplasm	GO:0044267 cellular protein metabolic process; GO:0044238 primary metabolic process; GO:0018208 peptidyl-proline modification; GO:0000413 protein peptidyl-prolyl isomerization; GO:0044237 cellular metabolic process; GO:0071704 organic substance metabolic process; GO:0006457 protein folding; GO:0018193 peptidyl-amino acid modification; GO:0008152 metabolic process; GO:0044260 cellular macromolecul…		GO:0003755 peptidyl-prolyl cis-trans isomerase activity; GO:0016853 isomerase activity; GO:0003824 catalytic activity; GO:0016859 cis-trans isomerase activity;	K03768				IPR002130; IPR029000;	Cyclophilin-type peptidyl-prolyl cis-trans isomerase domain; Cyclophilin-like domain;
A0A1D5T5C3	85	K	transmembrane protein [Arabidopsis thaliana]	---	1	3.47e-08	171.73	K(1)DTCPECDGAGFVR	3	0.11727	3_x000D_	chloroplast		GO:0031224 intrinsic component of membrane; GO:0016020 membrane; GO:0016021 integral component of membrane; GO:0044425 membrane part;	GO:0005515 protein binding; GO:0031072 heat shock protein binding; GO:0051082 unfolded protein binding; GO:0005488 binding;					IPR001305;	Heat shock protein DnaJ, cysteine-rich domain;
A0A1D5T5C3	111	K	transmembrane protein [Arabidopsis thaliana]	---	1	1.29e-18	153.09	K(1)DQAQIVCANCNGLGK	2	1.6255	1_x000D_	chloroplast		GO:0031224 intrinsic component of membrane; GO:0016020 membrane; GO:0016021 integral component of membrane; GO:0044425 membrane part;	GO:0005515 protein binding; GO:0031072 heat shock protein binding; GO:0051082 unfolded protein binding; GO:0005488 binding;					IPR001305;	Heat shock protein DnaJ, cysteine-rich domain;
A0A1D5T638	237	K	"Oxygen-evolving enhancer protein 2, chloroplastic OS=Triticum aestivum GN=PSBP PE=2 SV=1"	---	1	3.18e-06	179.6	LYVCK(1)AQAGDK(1)R	3	0.4911	7_x000D_	chloroplast	GO:0008152 metabolic process; GO:0044237 cellular metabolic process; GO:0009987 cellular process; GO:0015979 photosynthesis;	GO:0016020 membrane; GO:0009523 photosystem II; GO:0019898 extrinsic component of membrane; GO:0098796 membrane protein complex; GO:0009654 photosystem II oxygen evolving complex; GO:0042651 thylakoid membrane; GO:0032991 macromolecular complex; GO:0044424 intracellular part; GO:0005623 cell; GO:0034357 photosynthetic membrane; GO:0009521 photosystem; GO:1902494 catalytic complex; GO:0044425 memb…	GO:0043169 cation binding; GO:0046872 metal ion binding; GO:0005509 calcium ion binding; GO:0005488 binding; GO:0043167 ion binding;	K02717	psbP	photosystem II oxygen-evolving enhancer protein 2	ats01100 Metabolic pathways - Aegilops tauschii (wheat D); ats00195 Photosynthesis - Aegilops tauschii (wheat D);	IPR016123;	Mog1/PsbP, alpha/beta/alpha sandwich;
A0A1D5T638	251	K	"Oxygen-evolving enhancer protein 2, chloroplastic OS=Triticum aestivum GN=PSBP PE=2 SV=1"	---	1	0.000719	106.26	K(1)FVENAAGSFSVA	2	-0.32998	5_x000D_	chloroplast	GO:0008152 metabolic process; GO:0044237 cellular metabolic process; GO:0009987 cellular process; GO:0015979 photosynthesis;	GO:0016020 membrane; GO:0009523 photosystem II; GO:0019898 extrinsic component of membrane; GO:0098796 membrane protein complex; GO:0009654 photosystem II oxygen evolving complex; GO:0042651 thylakoid membrane; GO:0032991 macromolecular complex; GO:0044424 intracellular part; GO:0005623 cell; GO:0034357 photosynthetic membrane; GO:0009521 photosystem; GO:1902494 catalytic complex; GO:0044425 memb…	GO:0043169 cation binding; GO:0046872 metal ion binding; GO:0005509 calcium ion binding; GO:0005488 binding; GO:0043167 ion binding;	K02717	psbP	photosystem II oxygen-evolving enhancer protein 2	ats01100 Metabolic pathways - Aegilops tauschii (wheat D); ats00195 Photosynthesis - Aegilops tauschii (wheat D);	IPR016123;	Mog1/PsbP, alpha/beta/alpha sandwich;
A0A1D5T638	111	K	"Oxygen-evolving enhancer protein 2, chloroplastic OS=Triticum aestivum GN=PSBP PE=2 SV=1"	---	1	0.000296	113.7	WNPSK(1)ER	2	-0.28257	3_x000D_	chloroplast	GO:0008152 metabolic process; GO:0044237 cellular metabolic process; GO:0009987 cellular process; GO:0015979 photosynthesis;	GO:0016020 membrane; GO:0009523 photosystem II; GO:0019898 extrinsic component of membrane; GO:0098796 membrane protein complex; GO:0009654 photosystem II oxygen evolving complex; GO:0042651 thylakoid membrane; GO:0032991 macromolecular complex; GO:0044424 intracellular part; GO:0005623 cell; GO:0034357 photosynthetic membrane; GO:0009521 photosystem; GO:1902494 catalytic complex; GO:0044425 memb…	GO:0043169 cation binding; GO:0046872 metal ion binding; GO:0005509 calcium ion binding; GO:0005488 binding; GO:0043167 ion binding;	K02717	psbP	photosystem II oxygen-evolving enhancer protein 2	ats01100 Metabolic pathways - Aegilops tauschii (wheat D); ats00195 Photosynthesis - Aegilops tauschii (wheat D);	IPR016123;	Mog1/PsbP, alpha/beta/alpha sandwich;
A0A1D5T638	220	K	"Oxygen-evolving enhancer protein 2, chloroplastic OS=Triticum aestivum GN=PSBP PE=2 SV=1"	---	1	6.7e-31	230.62	TADGDEGGK(1)HQLITATVADGK(1)LYVCK	3	0.073337	13_x000D_	chloroplast	GO:0008152 metabolic process; GO:0044237 cellular metabolic process; GO:0009987 cellular process; GO:0015979 photosynthesis;	GO:0016020 membrane; GO:0009523 photosystem II; GO:0019898 extrinsic component of membrane; GO:0098796 membrane protein complex; GO:0009654 photosystem II oxygen evolving complex; GO:0042651 thylakoid membrane; GO:0032991 macromolecular complex; GO:0044424 intracellular part; GO:0005623 cell; GO:0034357 photosynthetic membrane; GO:0009521 photosystem; GO:1902494 catalytic complex; GO:0044425 memb…	GO:0043169 cation binding; GO:0046872 metal ion binding; GO:0005509 calcium ion binding; GO:0005488 binding; GO:0043167 ion binding;	K02717	psbP	photosystem II oxygen-evolving enhancer protein 2	ats01100 Metabolic pathways - Aegilops tauschii (wheat D); ats00195 Photosynthesis - Aegilops tauschii (wheat D);	IPR016123;	Mog1/PsbP, alpha/beta/alpha sandwich;
A0A1D5T638	243	K	"Oxygen-evolving enhancer protein 2, chloroplastic OS=Triticum aestivum GN=PSBP PE=2 SV=1"	---	1	0.000101	178.71	LYVCK(1)AQAGDK(1)R	3	0.4911	2_x000D_	chloroplast	GO:0008152 metabolic process; GO:0044237 cellular metabolic process; GO:0009987 cellular process; GO:0015979 photosynthesis;	GO:0016020 membrane; GO:0009523 photosystem II; GO:0019898 extrinsic component of membrane; GO:0098796 membrane protein complex; GO:0009654 photosystem II oxygen evolving complex; GO:0042651 thylakoid membrane; GO:0032991 macromolecular complex; GO:0044424 intracellular part; GO:0005623 cell; GO:0034357 photosynthetic membrane; GO:0009521 photosystem; GO:1902494 catalytic complex; GO:0044425 memb…	GO:0043169 cation binding; GO:0046872 metal ion binding; GO:0005509 calcium ion binding; GO:0005488 binding; GO:0043167 ion binding;	K02717	psbP	photosystem II oxygen-evolving enhancer protein 2	ats01100 Metabolic pathways - Aegilops tauschii (wheat D); ats00195 Photosynthesis - Aegilops tauschii (wheat D);	IPR016123;	Mog1/PsbP, alpha/beta/alpha sandwich;
A0A1D5T638	87	K	"Oxygen-evolving enhancer protein 2, chloroplastic OS=Triticum aestivum GN=PSBP PE=2 SV=1"	---	1	1.46e-09	193.06	K(1)NTDFVAYSGEGFK	2	-0.58012	6_x000D_	chloroplast	GO:0008152 metabolic process; GO:0044237 cellular metabolic process; GO:0009987 cellular process; GO:0015979 photosynthesis;	GO:0016020 membrane; GO:0009523 photosystem II; GO:0019898 extrinsic component of membrane; GO:0098796 membrane protein complex; GO:0009654 photosystem II oxygen evolving complex; GO:0042651 thylakoid membrane; GO:0032991 macromolecular complex; GO:0044424 intracellular part; GO:0005623 cell; GO:0034357 photosynthetic membrane; GO:0009521 photosystem; GO:1902494 catalytic complex; GO:0044425 memb…	GO:0043169 cation binding; GO:0046872 metal ion binding; GO:0005509 calcium ion binding; GO:0005488 binding; GO:0043167 ion binding;	K02717	psbP	photosystem II oxygen-evolving enhancer protein 2	ats01100 Metabolic pathways - Aegilops tauschii (wheat D); ats00195 Photosynthesis - Aegilops tauschii (wheat D);	IPR016123;	Mog1/PsbP, alpha/beta/alpha sandwich;
A0A1D5T638	106	K	"Oxygen-evolving enhancer protein 2, chloroplastic OS=Triticum aestivum GN=PSBP PE=2 SV=1"	---	1	3.4e-05	146.71	LMIPAK(1)WNPSK(1)ER	2	0.095711	8_x000D_	chloroplast	GO:0008152 metabolic process; GO:0044237 cellular metabolic process; GO:0009987 cellular process; GO:0015979 photosynthesis;	GO:0016020 membrane; GO:0009523 photosystem II; GO:0019898 extrinsic component of membrane; GO:0098796 membrane protein complex; GO:0009654 photosystem II oxygen evolving complex; GO:0042651 thylakoid membrane; GO:0032991 macromolecular complex; GO:0044424 intracellular part; GO:0005623 cell; GO:0034357 photosynthetic membrane; GO:0009521 photosystem; GO:1902494 catalytic complex; GO:0044425 memb…	GO:0043169 cation binding; GO:0046872 metal ion binding; GO:0005509 calcium ion binding; GO:0005488 binding; GO:0043167 ion binding;	K02717	psbP	photosystem II oxygen-evolving enhancer protein 2	ats01100 Metabolic pathways - Aegilops tauschii (wheat D); ats00195 Photosynthesis - Aegilops tauschii (wheat D);	IPR016123;	Mog1/PsbP, alpha/beta/alpha sandwich;
A0A1D5T638	141	K	"Oxygen-evolving enhancer protein 2, chloroplastic OS=Triticum aestivum GN=PSBP PE=2 SV=1"	---	1	5.66e-09	132.14	YEDNFDATSNLSVIINPTTK(1)K	2	0.4058	9_x000D_	chloroplast	GO:0008152 metabolic process; GO:0044237 cellular metabolic process; GO:0009987 cellular process; GO:0015979 photosynthesis;	GO:0016020 membrane; GO:0009523 photosystem II; GO:0019898 extrinsic component of membrane; GO:0098796 membrane protein complex; GO:0009654 photosystem II oxygen evolving complex; GO:0042651 thylakoid membrane; GO:0032991 macromolecular complex; GO:0044424 intracellular part; GO:0005623 cell; GO:0034357 photosynthetic membrane; GO:0009521 photosystem; GO:1902494 catalytic complex; GO:0044425 memb…	GO:0043169 cation binding; GO:0046872 metal ion binding; GO:0005509 calcium ion binding; GO:0005488 binding; GO:0043167 ion binding;	K02717	psbP	photosystem II oxygen-evolving enhancer protein 2	ats01100 Metabolic pathways - Aegilops tauschii (wheat D); ats00195 Photosynthesis - Aegilops tauschii (wheat D);	IPR016123;	Mog1/PsbP, alpha/beta/alpha sandwich;
A0A1D5T638	232	K	"Oxygen-evolving enhancer protein 2, chloroplastic OS=Triticum aestivum GN=PSBP PE=2 SV=1"	---	1	2.69e-15	202.35	TADGDEGGK(1)HQLITATVADGK(1)LYVCK	3	0.073337	14_x000D_	chloroplast	GO:0008152 metabolic process; GO:0044237 cellular metabolic process; GO:0009987 cellular process; GO:0015979 photosynthesis;	GO:0016020 membrane; GO:0009523 photosystem II; GO:0019898 extrinsic component of membrane; GO:0098796 membrane protein complex; GO:0009654 photosystem II oxygen evolving complex; GO:0042651 thylakoid membrane; GO:0032991 macromolecular complex; GO:0044424 intracellular part; GO:0005623 cell; GO:0034357 photosynthetic membrane; GO:0009521 photosystem; GO:1902494 catalytic complex; GO:0044425 memb…	GO:0043169 cation binding; GO:0046872 metal ion binding; GO:0005509 calcium ion binding; GO:0005488 binding; GO:0043167 ion binding;	K02717	psbP	photosystem II oxygen-evolving enhancer protein 2	ats01100 Metabolic pathways - Aegilops tauschii (wheat D); ats00195 Photosynthesis - Aegilops tauschii (wheat D);	IPR016123;	Mog1/PsbP, alpha/beta/alpha sandwich;
A0A1D5T638	100	K	"Oxygen-evolving enhancer protein 2, chloroplastic OS=Triticum aestivum GN=PSBP PE=2 SV=1"	---	1	1.16e-06	114.99	NTDFVAYSGEGFK(1)LMIPAK	2	0.094072	6_x000D_	chloroplast	GO:0008152 metabolic process; GO:0044237 cellular metabolic process; GO:0009987 cellular process; GO:0015979 photosynthesis;	GO:0016020 membrane; GO:0009523 photosystem II; GO:0019898 extrinsic component of membrane; GO:0098796 membrane protein complex; GO:0009654 photosystem II oxygen evolving complex; GO:0042651 thylakoid membrane; GO:0032991 macromolecular complex; GO:0044424 intracellular part; GO:0005623 cell; GO:0034357 photosynthetic membrane; GO:0009521 photosystem; GO:1902494 catalytic complex; GO:0044425 memb…	GO:0043169 cation binding; GO:0046872 metal ion binding; GO:0005509 calcium ion binding; GO:0005488 binding; GO:0043167 ion binding;	K02717	psbP	photosystem II oxygen-evolving enhancer protein 2	ats01100 Metabolic pathways - Aegilops tauschii (wheat D); ats00195 Photosynthesis - Aegilops tauschii (wheat D);	IPR016123;	Mog1/PsbP, alpha/beta/alpha sandwich;
A0A1D5T695	58	K	60S ribosomal protein L23A OS=Fritillaria agrestis GN=RPL23A PE=2 SV=1	---	1	0.00154	106.4	NK(1)LDQYQILK	2	0.24089	1_x000D_	cytoplasm	GO:0006518 peptide metabolic process; GO:0043043 peptide biosynthetic process; GO:0044267 cellular protein metabolic process; GO:0006807 nitrogen compound metabolic process; GO:0009058 biosynthetic process; GO:0043603 cellular amide metabolic process; GO:0044238 primary metabolic process; GO:1901566 organonitrogen compound biosynthetic process; GO:1901576 organic substance biosynthetic process; G…	GO:0005840 ribosome; GO:0043226 organelle; GO:0043229 intracellular organelle; GO:0043232 intracellular non-membrane-bounded organelle; GO:0044464 cell part; GO:0005622 intracellular; GO:0005737 cytoplasm; GO:0032991 macromolecular complex; GO:0044424 intracellular part; GO:1990904 ribonucleoprotein complex; GO:0005623 cell; GO:0030529 intracellular ribonucleoprotein complex; GO:0044444 cytoplasm…	GO:0097159 organic cyclic compound binding; GO:1901363 heterocyclic compound binding; GO:1901265 nucleoside phosphate binding; GO:0005488 binding; GO:0000166 nucleotide binding; GO:0005198 structural molecule activity; GO:0003735 structural constituent of ribosome; GO:0036094 small molecule binding;	K02893	RP-L23Ae	large subunit ribosomal protein L23Ae	ats03010 Ribosome - Aegilops tauschii (wheat D);	IPR012678; IPR005633; IPR012677;	Ribosomal protein L23/L15e core domain; Ribosomal protein L23/L25, N-terminal; Nucleotide-binding alpha-beta plait domain;
A0A1D5T695	121	K	60S ribosomal protein L23A OS=Fritillaria agrestis GN=RPL23A PE=2 SV=1	---	1	0.0334	44.945	VNTLIRPDGK(1)K	3	0.4815	1_x000D_	cytoplasm	GO:0006518 peptide metabolic process; GO:0043043 peptide biosynthetic process; GO:0044267 cellular protein metabolic process; GO:0006807 nitrogen compound metabolic process; GO:0009058 biosynthetic process; GO:0043603 cellular amide metabolic process; GO:0044238 primary metabolic process; GO:1901566 organonitrogen compound biosynthetic process; GO:1901576 organic substance biosynthetic process; G…	GO:0005840 ribosome; GO:0043226 organelle; GO:0043229 intracellular organelle; GO:0043232 intracellular non-membrane-bounded organelle; GO:0044464 cell part; GO:0005622 intracellular; GO:0005737 cytoplasm; GO:0032991 macromolecular complex; GO:0044424 intracellular part; GO:1990904 ribonucleoprotein complex; GO:0005623 cell; GO:0030529 intracellular ribonucleoprotein complex; GO:0044444 cytoplasm…	GO:0097159 organic cyclic compound binding; GO:1901363 heterocyclic compound binding; GO:1901265 nucleoside phosphate binding; GO:0005488 binding; GO:0000166 nucleotide binding; GO:0005198 structural molecule activity; GO:0003735 structural constituent of ribosome; GO:0036094 small molecule binding;	K02893	RP-L23Ae	large subunit ribosomal protein L23Ae	ats03010 Ribosome - Aegilops tauschii (wheat D);	IPR012678; IPR005633; IPR012677;	Ribosomal protein L23/L15e core domain; Ribosomal protein L23/L25, N-terminal; Nucleotide-binding alpha-beta plait domain;
A0A1D5T6W7	114	K	"Thioredoxin X, chloroplastic OS=Oryza sativa subsp. japonica GN=TRX-X PE=2 SV=1"	4337394	1	0.000101	105.17	IVK(1)IDHDANPQIIEK	3	-0.25808	1_x000D_	chloroplast	GO:0050794 regulation of cellular process; GO:0065008 regulation of biological quality; GO:0055114 oxidation-reduction process; GO:0045454 cell redox homeostasis; GO:0044281 small molecule metabolic process; GO:0044763 single-organism cellular process; GO:0019725 cellular homeostasis; GO:0018904 ether metabolic process; GO:0044699 single-organism process; GO:0071704 organic substance metabolic pr…	GO:0005623 cell;	GO:0015035 protein disulfide oxidoreductase activity; GO:0016667 oxidoreductase activity, acting on a sulfur group of donors; GO:0015036 disulfide oxidoreductase activity; GO:0003824 catalytic activity; GO:0016491 oxidoreductase activity;	K03671				IPR012336; IPR013766;	Thioredoxin-like fold; Thioredoxin domain;
A0A1D5T6W7	126	K	"Thioredoxin X, chloroplastic OS=Oryza sativa subsp. japonica GN=TRX-X PE=2 SV=1"	4337394	1	0.000113	85.493	IDHDANPQIIEK(1)YK	2	0.27294	1_x000D_	chloroplast	GO:0050794 regulation of cellular process; GO:0065008 regulation of biological quality; GO:0055114 oxidation-reduction process; GO:0045454 cell redox homeostasis; GO:0044281 small molecule metabolic process; GO:0044763 single-organism cellular process; GO:0019725 cellular homeostasis; GO:0018904 ether metabolic process; GO:0044699 single-organism process; GO:0071704 organic substance metabolic pr…	GO:0005623 cell;	GO:0015035 protein disulfide oxidoreductase activity; GO:0016667 oxidoreductase activity, acting on a sulfur group of donors; GO:0015036 disulfide oxidoreductase activity; GO:0003824 catalytic activity; GO:0016491 oxidoreductase activity;	K03671				IPR012336; IPR013766;	Thioredoxin-like fold; Thioredoxin domain;
A0A1D5T7G4	50	K	transmembrane protein [Arabidopsis thaliana]	---	1	0.0231	63.076	ALGSAIDK(1)K	2	1.5553	1_x000D_	chloroplast		GO:0031224 intrinsic component of membrane; GO:0016020 membrane; GO:0016021 integral component of membrane; GO:0044425 membrane part;
A0A1D5T8H3	369	K	Aminomethyltransferase	---	1	0.00339	129.42	K(1)NIAMGYVK	2	-0.094777	2_x000D_	chloroplast	GO:1901606 alpha-amino acid catabolic process; GO:0044712 single-organism catabolic process; GO:0044281 small molecule metabolic process; GO:0044763 single-organism cellular process; GO:0006807 nitrogen compound metabolic process; GO:0044699 single-organism process; GO:0044282 small molecule catabolic process; GO:1901605 alpha-amino acid metabolic process; GO:0044238 primary metabolic process; GO…		GO:0016769 transferase activity, transferring nitrogenous groups; GO:0008168 methyltransferase activity; GO:0003824 catalytic activity; GO:0005488 binding; GO:0016741 transferase activity, transferring one-carbon groups; GO:0005515 protein binding; GO:0004047 aminomethyltransferase activity; GO:0008483 transaminase activity; GO:0016740 transferase activity;	K00605	gcvT	aminomethyltransferase [EC:2.1.2.10]	ats01100 Metabolic pathways - Aegilops tauschii (wheat D); ats00670 One carbon pool by folate - Aegilops tauschii (wheat D); ats00630 Glyoxylate and dicarboxylate metabolism - Aegilops tauschii (wheat D); ats01200 Carbon metabolism - Aegilops tauschii (wheat D); ats00260 Glycine, serine and threonine metabolism - Aegilops tauschii (wheat D); ats01110 Biosynthesis of secondary metabolites - Aegilo…	IPR029043; IPR006222; IPR013977; IPR027266;	Glycine cleavage T-protein/YgfZ, C-terminal domain; Glycine cleavage T-protein-like, N-terminal; Glycine cleavage T-protein, C-terminal barrel domain; GTP-binding protein TrmE/Glycine cleavage system T protein, domain 1;
A0A1D5T8H3	259	K	Aminomethyltransferase	---	1	0.00149	115.71	ALLEK(1)SEGK	2	0.015103	1_x000D_	chloroplast	GO:1901606 alpha-amino acid catabolic process; GO:0044712 single-organism catabolic process; GO:0044281 small molecule metabolic process; GO:0044763 single-organism cellular process; GO:0006807 nitrogen compound metabolic process; GO:0044699 single-organism process; GO:0044282 small molecule catabolic process; GO:1901605 alpha-amino acid metabolic process; GO:0044238 primary metabolic process; GO…		GO:0016769 transferase activity, transferring nitrogenous groups; GO:0008168 methyltransferase activity; GO:0003824 catalytic activity; GO:0005488 binding; GO:0016741 transferase activity, transferring one-carbon groups; GO:0005515 protein binding; GO:0004047 aminomethyltransferase activity; GO:0008483 transaminase activity; GO:0016740 transferase activity;	K00605	gcvT	aminomethyltransferase [EC:2.1.2.10]	ats01100 Metabolic pathways - Aegilops tauschii (wheat D); ats00670 One carbon pool by folate - Aegilops tauschii (wheat D); ats00630 Glyoxylate and dicarboxylate metabolism - Aegilops tauschii (wheat D); ats01200 Carbon metabolism - Aegilops tauschii (wheat D); ats00260 Glycine, serine and threonine metabolism - Aegilops tauschii (wheat D); ats01110 Biosynthesis of secondary metabolites - Aegilo…	IPR029043; IPR006222; IPR013977; IPR027266;	Glycine cleavage T-protein/YgfZ, C-terminal domain; Glycine cleavage T-protein-like, N-terminal; Glycine cleavage T-protein, C-terminal barrel domain; GTP-binding protein TrmE/Glycine cleavage system T protein, domain 1;
A0A1D5T8H3	368	K	Aminomethyltransferase	---	1	1e-12	118.9	SHSEIVSGTGENIGEVTSGGFSPCLK(1)K	3	-0.42506	2_x000D_	chloroplast	GO:1901606 alpha-amino acid catabolic process; GO:0044712 single-organism catabolic process; GO:0044281 small molecule metabolic process; GO:0044763 single-organism cellular process; GO:0006807 nitrogen compound metabolic process; GO:0044699 single-organism process; GO:0044282 small molecule catabolic process; GO:1901605 alpha-amino acid metabolic process; GO:0044238 primary metabolic process; GO…		GO:0016769 transferase activity, transferring nitrogenous groups; GO:0008168 methyltransferase activity; GO:0003824 catalytic activity; GO:0005488 binding; GO:0016741 transferase activity, transferring one-carbon groups; GO:0005515 protein binding; GO:0004047 aminomethyltransferase activity; GO:0008483 transaminase activity; GO:0016740 transferase activity;	K00605	gcvT	aminomethyltransferase [EC:2.1.2.10]	ats01100 Metabolic pathways - Aegilops tauschii (wheat D); ats00670 One carbon pool by folate - Aegilops tauschii (wheat D); ats00630 Glyoxylate and dicarboxylate metabolism - Aegilops tauschii (wheat D); ats01200 Carbon metabolism - Aegilops tauschii (wheat D); ats00260 Glycine, serine and threonine metabolism - Aegilops tauschii (wheat D); ats01110 Biosynthesis of secondary metabolites - Aegilo…	IPR029043; IPR006222; IPR013977; IPR027266;	Glycine cleavage T-protein/YgfZ, C-terminal domain; Glycine cleavage T-protein-like, N-terminal; Glycine cleavage T-protein, C-terminal barrel domain; GTP-binding protein TrmE/Glycine cleavage system T protein, domain 1;
A0A1D5T8H3	160	K	Aminomethyltransferase	---	1	1.45e-07	135.69	DK(1)DLAHIGAHMEAFQK	4	0.066846	2_x000D_	chloroplast	GO:1901606 alpha-amino acid catabolic process; GO:0044712 single-organism catabolic process; GO:0044281 small molecule metabolic process; GO:0044763 single-organism cellular process; GO:0006807 nitrogen compound metabolic process; GO:0044699 single-organism process; GO:0044282 small molecule catabolic process; GO:1901605 alpha-amino acid metabolic process; GO:0044238 primary metabolic process; GO…		GO:0016769 transferase activity, transferring nitrogenous groups; GO:0008168 methyltransferase activity; GO:0003824 catalytic activity; GO:0005488 binding; GO:0016741 transferase activity, transferring one-carbon groups; GO:0005515 protein binding; GO:0004047 aminomethyltransferase activity; GO:0008483 transaminase activity; GO:0016740 transferase activity;	K00605	gcvT	aminomethyltransferase [EC:2.1.2.10]	ats01100 Metabolic pathways - Aegilops tauschii (wheat D); ats00670 One carbon pool by folate - Aegilops tauschii (wheat D); ats00630 Glyoxylate and dicarboxylate metabolism - Aegilops tauschii (wheat D); ats01200 Carbon metabolism - Aegilops tauschii (wheat D); ats00260 Glycine, serine and threonine metabolism - Aegilops tauschii (wheat D); ats01110 Biosynthesis of secondary metabolites - Aegilo…	IPR029043; IPR006222; IPR013977; IPR027266;	Glycine cleavage T-protein/YgfZ, C-terminal domain; Glycine cleavage T-protein-like, N-terminal; Glycine cleavage T-protein, C-terminal barrel domain; GTP-binding protein TrmE/Glycine cleavage system T protein, domain 1;
A0A1D5T8H3	394	K	Aminomethyltransferase	---	1	0.000732	115.89	GK(1)QYDAVVTK	2	-0.31139	2_x000D_	chloroplast	GO:1901606 alpha-amino acid catabolic process; GO:0044712 single-organism catabolic process; GO:0044281 small molecule metabolic process; GO:0044763 single-organism cellular process; GO:0006807 nitrogen compound metabolic process; GO:0044699 single-organism process; GO:0044282 small molecule catabolic process; GO:1901605 alpha-amino acid metabolic process; GO:0044238 primary metabolic process; GO…		GO:0016769 transferase activity, transferring nitrogenous groups; GO:0008168 methyltransferase activity; GO:0003824 catalytic activity; GO:0005488 binding; GO:0016741 transferase activity, transferring one-carbon groups; GO:0005515 protein binding; GO:0004047 aminomethyltransferase activity; GO:0008483 transaminase activity; GO:0016740 transferase activity;	K00605	gcvT	aminomethyltransferase [EC:2.1.2.10]	ats01100 Metabolic pathways - Aegilops tauschii (wheat D); ats00670 One carbon pool by folate - Aegilops tauschii (wheat D); ats00630 Glyoxylate and dicarboxylate metabolism - Aegilops tauschii (wheat D); ats01200 Carbon metabolism - Aegilops tauschii (wheat D); ats00260 Glycine, serine and threonine metabolism - Aegilops tauschii (wheat D); ats01110 Biosynthesis of secondary metabolites - Aegilo…	IPR029043; IPR006222; IPR013977; IPR027266;	Glycine cleavage T-protein/YgfZ, C-terminal domain; Glycine cleavage T-protein-like, N-terminal; Glycine cleavage T-protein, C-terminal barrel domain; GTP-binding protein TrmE/Glycine cleavage system T protein, domain 1;
A0A1D5T8H3	377	K	Aminomethyltransferase	---	1	0.014	56.205	NIAMGYVK(1)NGLHK	3	-0.94919	1_x000D_	chloroplast	GO:1901606 alpha-amino acid catabolic process; GO:0044712 single-organism catabolic process; GO:0044281 small molecule metabolic process; GO:0044763 single-organism cellular process; GO:0006807 nitrogen compound metabolic process; GO:0044699 single-organism process; GO:0044282 small molecule catabolic process; GO:1901605 alpha-amino acid metabolic process; GO:0044238 primary metabolic process; GO…		GO:0016769 transferase activity, transferring nitrogenous groups; GO:0008168 methyltransferase activity; GO:0003824 catalytic activity; GO:0005488 binding; GO:0016741 transferase activity, transferring one-carbon groups; GO:0005515 protein binding; GO:0004047 aminomethyltransferase activity; GO:0008483 transaminase activity; GO:0016740 transferase activity;	K00605	gcvT	aminomethyltransferase [EC:2.1.2.10]	ats01100 Metabolic pathways - Aegilops tauschii (wheat D); ats00670 One carbon pool by folate - Aegilops tauschii (wheat D); ats00630 Glyoxylate and dicarboxylate metabolism - Aegilops tauschii (wheat D); ats01200 Carbon metabolism - Aegilops tauschii (wheat D); ats00260 Glycine, serine and threonine metabolism - Aegilops tauschii (wheat D); ats01110 Biosynthesis of secondary metabolites - Aegilo…	IPR029043; IPR006222; IPR013977; IPR027266;	Glycine cleavage T-protein/YgfZ, C-terminal domain; Glycine cleavage T-protein-like, N-terminal; Glycine cleavage T-protein, C-terminal barrel domain; GTP-binding protein TrmE/Glycine cleavage system T protein, domain 1;
A0A1D5T8H3	143	K	Aminomethyltransferase	---	1	2.34e-06	76.889	GGAIDDSVVTK(1)VNDHHVYLVVNAGCR	4	0.20123	1_x000D_	chloroplast	GO:1901606 alpha-amino acid catabolic process; GO:0044712 single-organism catabolic process; GO:0044281 small molecule metabolic process; GO:0044763 single-organism cellular process; GO:0006807 nitrogen compound metabolic process; GO:0044699 single-organism process; GO:0044282 small molecule catabolic process; GO:1901605 alpha-amino acid metabolic process; GO:0044238 primary metabolic process; GO…		GO:0016769 transferase activity, transferring nitrogenous groups; GO:0008168 methyltransferase activity; GO:0003824 catalytic activity; GO:0005488 binding; GO:0016741 transferase activity, transferring one-carbon groups; GO:0005515 protein binding; GO:0004047 aminomethyltransferase activity; GO:0008483 transaminase activity; GO:0016740 transferase activity;	K00605	gcvT	aminomethyltransferase [EC:2.1.2.10]	ats01100 Metabolic pathways - Aegilops tauschii (wheat D); ats00670 One carbon pool by folate - Aegilops tauschii (wheat D); ats00630 Glyoxylate and dicarboxylate metabolism - Aegilops tauschii (wheat D); ats01200 Carbon metabolism - Aegilops tauschii (wheat D); ats00260 Glycine, serine and threonine metabolism - Aegilops tauschii (wheat D); ats01110 Biosynthesis of secondary metabolites - Aegilo…	IPR029043; IPR006222; IPR013977; IPR027266;	Glycine cleavage T-protein/YgfZ, C-terminal domain; Glycine cleavage T-protein-like, N-terminal; Glycine cleavage T-protein, C-terminal barrel domain; GTP-binding protein TrmE/Glycine cleavage system T protein, domain 1;
A0A1D5T8H3	211	K	Aminomethyltransferase	---	1	1.84e-05	140.91	EDLSK(1)MYFSDFK	2	-0.37564	4_x000D_	chloroplast	GO:1901606 alpha-amino acid catabolic process; GO:0044712 single-organism catabolic process; GO:0044281 small molecule metabolic process; GO:0044763 single-organism cellular process; GO:0006807 nitrogen compound metabolic process; GO:0044699 single-organism process; GO:0044282 small molecule catabolic process; GO:1901605 alpha-amino acid metabolic process; GO:0044238 primary metabolic process; GO…		GO:0016769 transferase activity, transferring nitrogenous groups; GO:0008168 methyltransferase activity; GO:0003824 catalytic activity; GO:0005488 binding; GO:0016741 transferase activity, transferring one-carbon groups; GO:0005515 protein binding; GO:0004047 aminomethyltransferase activity; GO:0008483 transaminase activity; GO:0016740 transferase activity;	K00605	gcvT	aminomethyltransferase [EC:2.1.2.10]	ats01100 Metabolic pathways - Aegilops tauschii (wheat D); ats00670 One carbon pool by folate - Aegilops tauschii (wheat D); ats00630 Glyoxylate and dicarboxylate metabolism - Aegilops tauschii (wheat D); ats01200 Carbon metabolism - Aegilops tauschii (wheat D); ats00260 Glycine, serine and threonine metabolism - Aegilops tauschii (wheat D); ats01110 Biosynthesis of secondary metabolites - Aegilo…	IPR029043; IPR006222; IPR013977; IPR027266;	Glycine cleavage T-protein/YgfZ, C-terminal domain; Glycine cleavage T-protein-like, N-terminal; Glycine cleavage T-protein, C-terminal barrel domain; GTP-binding protein TrmE/Glycine cleavage system T protein, domain 1;
A0A1D5T8H3	308	K	Aminomethyltransferase	---	1	0.00179	92.8	K(1)AEGGFLGAEVILK	2	0.74704	2_x000D_	chloroplast	GO:1901606 alpha-amino acid catabolic process; GO:0044712 single-organism catabolic process; GO:0044281 small molecule metabolic process; GO:0044763 single-organism cellular process; GO:0006807 nitrogen compound metabolic process; GO:0044699 single-organism process; GO:0044282 small molecule catabolic process; GO:1901605 alpha-amino acid metabolic process; GO:0044238 primary metabolic process; GO…		GO:0016769 transferase activity, transferring nitrogenous groups; GO:0008168 methyltransferase activity; GO:0003824 catalytic activity; GO:0005488 binding; GO:0016741 transferase activity, transferring one-carbon groups; GO:0005515 protein binding; GO:0004047 aminomethyltransferase activity; GO:0008483 transaminase activity; GO:0016740 transferase activity;	K00605	gcvT	aminomethyltransferase [EC:2.1.2.10]	ats01100 Metabolic pathways - Aegilops tauschii (wheat D); ats00670 One carbon pool by folate - Aegilops tauschii (wheat D); ats00630 Glyoxylate and dicarboxylate metabolism - Aegilops tauschii (wheat D); ats01200 Carbon metabolism - Aegilops tauschii (wheat D); ats00260 Glycine, serine and threonine metabolism - Aegilops tauschii (wheat D); ats01110 Biosynthesis of secondary metabolites - Aegilo…	IPR029043; IPR006222; IPR013977; IPR027266;	Glycine cleavage T-protein/YgfZ, C-terminal domain; Glycine cleavage T-protein-like, N-terminal; Glycine cleavage T-protein, C-terminal barrel domain; GTP-binding protein TrmE/Glycine cleavage system T protein, domain 1;
A0A1D5T8H3	402	K	Aminomethyltransferase	---	1	0.000169	105.17	QYDAVVTK(1)MPFVPTK	2	-0.25649	3_x000D_	chloroplast	GO:1901606 alpha-amino acid catabolic process; GO:0044712 single-organism catabolic process; GO:0044281 small molecule metabolic process; GO:0044763 single-organism cellular process; GO:0006807 nitrogen compound metabolic process; GO:0044699 single-organism process; GO:0044282 small molecule catabolic process; GO:1901605 alpha-amino acid metabolic process; GO:0044238 primary metabolic process; GO…		GO:0016769 transferase activity, transferring nitrogenous groups; GO:0008168 methyltransferase activity; GO:0003824 catalytic activity; GO:0005488 binding; GO:0016741 transferase activity, transferring one-carbon groups; GO:0005515 protein binding; GO:0004047 aminomethyltransferase activity; GO:0008483 transaminase activity; GO:0016740 transferase activity;	K00605	gcvT	aminomethyltransferase [EC:2.1.2.10]	ats01100 Metabolic pathways - Aegilops tauschii (wheat D); ats00670 One carbon pool by folate - Aegilops tauschii (wheat D); ats00630 Glyoxylate and dicarboxylate metabolism - Aegilops tauschii (wheat D); ats01200 Carbon metabolism - Aegilops tauschii (wheat D); ats00260 Glycine, serine and threonine metabolism - Aegilops tauschii (wheat D); ats01110 Biosynthesis of secondary metabolites - Aegilo…	IPR029043; IPR006222; IPR013977; IPR027266;	Glycine cleavage T-protein/YgfZ, C-terminal domain; Glycine cleavage T-protein-like, N-terminal; Glycine cleavage T-protein, C-terminal barrel domain; GTP-binding protein TrmE/Glycine cleavage system T protein, domain 1;
A0A1D5T8H3	180	K	Aminomethyltransferase	---	1	6.01e-05	114.31	GGDVK(1)WHVHDER	4	0.19804	4_x000D_	chloroplast	GO:1901606 alpha-amino acid catabolic process; GO:0044712 single-organism catabolic process; GO:0044281 small molecule metabolic process; GO:0044763 single-organism cellular process; GO:0006807 nitrogen compound metabolic process; GO:0044699 single-organism process; GO:0044282 small molecule catabolic process; GO:1901605 alpha-amino acid metabolic process; GO:0044238 primary metabolic process; GO…		GO:0016769 transferase activity, transferring nitrogenous groups; GO:0008168 methyltransferase activity; GO:0003824 catalytic activity; GO:0005488 binding; GO:0016741 transferase activity, transferring one-carbon groups; GO:0005515 protein binding; GO:0004047 aminomethyltransferase activity; GO:0008483 transaminase activity; GO:0016740 transferase activity;	K00605	gcvT	aminomethyltransferase [EC:2.1.2.10]	ats01100 Metabolic pathways - Aegilops tauschii (wheat D); ats00670 One carbon pool by folate - Aegilops tauschii (wheat D); ats00630 Glyoxylate and dicarboxylate metabolism - Aegilops tauschii (wheat D); ats01200 Carbon metabolism - Aegilops tauschii (wheat D); ats00260 Glycine, serine and threonine metabolism - Aegilops tauschii (wheat D); ats01110 Biosynthesis of secondary metabolites - Aegilo…	IPR029043; IPR006222; IPR013977; IPR027266;	Glycine cleavage T-protein/YgfZ, C-terminal domain; Glycine cleavage T-protein-like, N-terminal; Glycine cleavage T-protein, C-terminal barrel domain; GTP-binding protein TrmE/Glycine cleavage system T protein, domain 1;
A0A1D5T8H3	174	K	Aminomethyltransferase	---	0.999999	0.00129	63.436	DKDLAHIGAHMEAFQK(1)K	3	-0.14841	2_x000D_	chloroplast	GO:1901606 alpha-amino acid catabolic process; GO:0044712 single-organism catabolic process; GO:0044281 small molecule metabolic process; GO:0044763 single-organism cellular process; GO:0006807 nitrogen compound metabolic process; GO:0044699 single-organism process; GO:0044282 small molecule catabolic process; GO:1901605 alpha-amino acid metabolic process; GO:0044238 primary metabolic process; GO…		GO:0016769 transferase activity, transferring nitrogenous groups; GO:0008168 methyltransferase activity; GO:0003824 catalytic activity; GO:0005488 binding; GO:0016741 transferase activity, transferring one-carbon groups; GO:0005515 protein binding; GO:0004047 aminomethyltransferase activity; GO:0008483 transaminase activity; GO:0016740 transferase activity;	K00605	gcvT	aminomethyltransferase [EC:2.1.2.10]	ats01100 Metabolic pathways - Aegilops tauschii (wheat D); ats00670 One carbon pool by folate - Aegilops tauschii (wheat D); ats00630 Glyoxylate and dicarboxylate metabolism - Aegilops tauschii (wheat D); ats01200 Carbon metabolism - Aegilops tauschii (wheat D); ats00260 Glycine, serine and threonine metabolism - Aegilops tauschii (wheat D); ats01110 Biosynthesis of secondary metabolites - Aegilo…	IPR029043; IPR006222; IPR013977; IPR027266;	Glycine cleavage T-protein/YgfZ, C-terminal domain; Glycine cleavage T-protein-like, N-terminal; Glycine cleavage T-protein, C-terminal barrel domain; GTP-binding protein TrmE/Glycine cleavage system T protein, domain 1;
A0A1D5T8H3	382	K	Aminomethyltransferase	---	1	0.00297	88.987	NGLHK(1)AGTEFK	2	-0.84076	1_x000D_	chloroplast	GO:1901606 alpha-amino acid catabolic process; GO:0044712 single-organism catabolic process; GO:0044281 small molecule metabolic process; GO:0044763 single-organism cellular process; GO:0006807 nitrogen compound metabolic process; GO:0044699 single-organism process; GO:0044282 small molecule catabolic process; GO:1901605 alpha-amino acid metabolic process; GO:0044238 primary metabolic process; GO…		GO:0016769 transferase activity, transferring nitrogenous groups; GO:0008168 methyltransferase activity; GO:0003824 catalytic activity; GO:0005488 binding; GO:0016741 transferase activity, transferring one-carbon groups; GO:0005515 protein binding; GO:0004047 aminomethyltransferase activity; GO:0008483 transaminase activity; GO:0016740 transferase activity;	K00605	gcvT	aminomethyltransferase [EC:2.1.2.10]	ats01100 Metabolic pathways - Aegilops tauschii (wheat D); ats00670 One carbon pool by folate - Aegilops tauschii (wheat D); ats00630 Glyoxylate and dicarboxylate metabolism - Aegilops tauschii (wheat D); ats01200 Carbon metabolism - Aegilops tauschii (wheat D); ats00260 Glycine, serine and threonine metabolism - Aegilops tauschii (wheat D); ats01110 Biosynthesis of secondary metabolites - Aegilo…	IPR029043; IPR006222; IPR013977; IPR027266;	Glycine cleavage T-protein/YgfZ, C-terminal domain; Glycine cleavage T-protein-like, N-terminal; Glycine cleavage T-protein, C-terminal barrel domain; GTP-binding protein TrmE/Glycine cleavage system T protein, domain 1;
A0A1D5T8H3	409	K	Aminomethyltransferase	---	1	0.00164	105.2	MPFVPTK(1)YYK	2	-0.035388	2_x000D_	chloroplast	GO:1901606 alpha-amino acid catabolic process; GO:0044712 single-organism catabolic process; GO:0044281 small molecule metabolic process; GO:0044763 single-organism cellular process; GO:0006807 nitrogen compound metabolic process; GO:0044699 single-organism process; GO:0044282 small molecule catabolic process; GO:1901605 alpha-amino acid metabolic process; GO:0044238 primary metabolic process; GO…		GO:0016769 transferase activity, transferring nitrogenous groups; GO:0008168 methyltransferase activity; GO:0003824 catalytic activity; GO:0005488 binding; GO:0016741 transferase activity, transferring one-carbon groups; GO:0005515 protein binding; GO:0004047 aminomethyltransferase activity; GO:0008483 transaminase activity; GO:0016740 transferase activity;	K00605	gcvT	aminomethyltransferase [EC:2.1.2.10]	ats01100 Metabolic pathways - Aegilops tauschii (wheat D); ats00670 One carbon pool by folate - Aegilops tauschii (wheat D); ats00630 Glyoxylate and dicarboxylate metabolism - Aegilops tauschii (wheat D); ats01200 Carbon metabolism - Aegilops tauschii (wheat D); ats00260 Glycine, serine and threonine metabolism - Aegilops tauschii (wheat D); ats01110 Biosynthesis of secondary metabolites - Aegilo…	IPR029043; IPR006222; IPR013977; IPR027266;	Glycine cleavage T-protein/YgfZ, C-terminal domain; Glycine cleavage T-protein-like, N-terminal; Glycine cleavage T-protein, C-terminal barrel domain; GTP-binding protein TrmE/Glycine cleavage system T protein, domain 1;
A0A1D5T8H3	321	K	Aminomethyltransferase	---	1	1.13e-18	150.34	AEGGFLGAEVILK(1)QLK	3	-0.65369	2_x000D_	chloroplast	GO:1901606 alpha-amino acid catabolic process; GO:0044712 single-organism catabolic process; GO:0044281 small molecule metabolic process; GO:0044763 single-organism cellular process; GO:0006807 nitrogen compound metabolic process; GO:0044699 single-organism process; GO:0044282 small molecule catabolic process; GO:1901605 alpha-amino acid metabolic process; GO:0044238 primary metabolic process; GO…		GO:0016769 transferase activity, transferring nitrogenous groups; GO:0008168 methyltransferase activity; GO:0003824 catalytic activity; GO:0005488 binding; GO:0016741 transferase activity, transferring one-carbon groups; GO:0005515 protein binding; GO:0004047 aminomethyltransferase activity; GO:0008483 transaminase activity; GO:0016740 transferase activity;	K00605	gcvT	aminomethyltransferase [EC:2.1.2.10]	ats01100 Metabolic pathways - Aegilops tauschii (wheat D); ats00670 One carbon pool by folate - Aegilops tauschii (wheat D); ats00630 Glyoxylate and dicarboxylate metabolism - Aegilops tauschii (wheat D); ats01200 Carbon metabolism - Aegilops tauschii (wheat D); ats00260 Glycine, serine and threonine metabolism - Aegilops tauschii (wheat D); ats01110 Biosynthesis of secondary metabolites - Aegilo…	IPR029043; IPR006222; IPR013977; IPR027266;	Glycine cleavage T-protein/YgfZ, C-terminal domain; Glycine cleavage T-protein-like, N-terminal; Glycine cleavage T-protein, C-terminal barrel domain; GTP-binding protein TrmE/Glycine cleavage system T protein, domain 1;
A0A1D5T8H3	44	K	Aminomethyltransferase	---	1	0.00014	114.31	K(1)TALYDFHVAHGGK	4	-0.59439	4_x000D_	chloroplast	GO:1901606 alpha-amino acid catabolic process; GO:0044712 single-organism catabolic process; GO:0044281 small molecule metabolic process; GO:0044763 single-organism cellular process; GO:0006807 nitrogen compound metabolic process; GO:0044699 single-organism process; GO:0044282 small molecule catabolic process; GO:1901605 alpha-amino acid metabolic process; GO:0044238 primary metabolic process; GO…		GO:0016769 transferase activity, transferring nitrogenous groups; GO:0008168 methyltransferase activity; GO:0003824 catalytic activity; GO:0005488 binding; GO:0016741 transferase activity, transferring one-carbon groups; GO:0005515 protein binding; GO:0004047 aminomethyltransferase activity; GO:0008483 transaminase activity; GO:0016740 transferase activity;	K00605	gcvT	aminomethyltransferase [EC:2.1.2.10]	ats01100 Metabolic pathways - Aegilops tauschii (wheat D); ats00670 One carbon pool by folate - Aegilops tauschii (wheat D); ats00630 Glyoxylate and dicarboxylate metabolism - Aegilops tauschii (wheat D); ats01200 Carbon metabolism - Aegilops tauschii (wheat D); ats00260 Glycine, serine and threonine metabolism - Aegilops tauschii (wheat D); ats01110 Biosynthesis of secondary metabolites - Aegilo…	IPR029043; IPR006222; IPR013977; IPR027266;	Glycine cleavage T-protein/YgfZ, C-terminal domain; Glycine cleavage T-protein-like, N-terminal; Glycine cleavage T-protein, C-terminal barrel domain; GTP-binding protein TrmE/Glycine cleavage system T protein, domain 1;
A0A1D5T8H3	388	K	Aminomethyltransferase	---	1	0.000586	125.75	AGTEFK(1)VVVR	2	-0.60332	1_x000D_	chloroplast	GO:1901606 alpha-amino acid catabolic process; GO:0044712 single-organism catabolic process; GO:0044281 small molecule metabolic process; GO:0044763 single-organism cellular process; GO:0006807 nitrogen compound metabolic process; GO:0044699 single-organism process; GO:0044282 small molecule catabolic process; GO:1901605 alpha-amino acid metabolic process; GO:0044238 primary metabolic process; GO…		GO:0016769 transferase activity, transferring nitrogenous groups; GO:0008168 methyltransferase activity; GO:0003824 catalytic activity; GO:0005488 binding; GO:0016741 transferase activity, transferring one-carbon groups; GO:0005515 protein binding; GO:0004047 aminomethyltransferase activity; GO:0008483 transaminase activity; GO:0016740 transferase activity;	K00605	gcvT	aminomethyltransferase [EC:2.1.2.10]	ats01100 Metabolic pathways - Aegilops tauschii (wheat D); ats00670 One carbon pool by folate - Aegilops tauschii (wheat D); ats00630 Glyoxylate and dicarboxylate metabolism - Aegilops tauschii (wheat D); ats01200 Carbon metabolism - Aegilops tauschii (wheat D); ats00260 Glycine, serine and threonine metabolism - Aegilops tauschii (wheat D); ats01110 Biosynthesis of secondary metabolites - Aegilo…	IPR029043; IPR006222; IPR013977; IPR027266;	Glycine cleavage T-protein/YgfZ, C-terminal domain; Glycine cleavage T-protein-like, N-terminal; Glycine cleavage T-protein, C-terminal barrel domain; GTP-binding protein TrmE/Glycine cleavage system T protein, domain 1;
A0A1D5T8Q1	127	K	transcriptional regulator ATRX-like [Aegilops tauschii subsp. tauschii]	---	1	0.0486	85.265	SPLFAK(1)R	2	-2.1187	1_x000D_	nucleus			GO:0005488 binding;					IPR011989; IPR016024;	Armadillo-like helical; Armadillo-type fold;
A0A1D5T9J0	52	K	"Chlorophyll a-b binding protein, chloroplastic"	---	1	0.00584	131.62	K(1)SWIPAVK	2	-0.27839	3_x000D_	chloroplast	GO:0044267 cellular protein metabolic process; GO:0019684 photosynthesis, light reaction; GO:0044238 primary metabolic process; GO:0044237 cellular metabolic process; GO:0071704 organic substance metabolic process; GO:0008152 metabolic process; GO:0006091 generation of precursor metabolites and energy; GO:0018298 protein-chromophore linkage; GO:0044260 cellular macromolecule metabolic process; GO…	GO:0016020 membrane; GO:0009535 chloroplast thylakoid membrane; GO:0044434 chloroplast part; GO:0098796 membrane protein complex; GO:0005737 cytoplasm; GO:0009534 chloroplast thylakoid; GO:0042651 thylakoid membrane; GO:0031224 intrinsic component of membrane; GO:0032991 macromolecular complex; GO:0044424 intracellular part; GO:0005623 cell; GO:0044422 organelle part; GO:0044425 membrane part; GO…	GO:0097159 organic cyclic compound binding; GO:1901363 heterocyclic compound binding; GO:0016168 chlorophyll binding; GO:0046906 tetrapyrrole binding; GO:0005488 binding;	K08917	LHCB6	light-harvesting complex II chlorophyll a/b binding protein 6	ats01100 Metabolic pathways - Aegilops tauschii (wheat D); ats00196 Photosynthesis - antenna proteins - Aegilops tauschii (wheat D);	IPR023329;	Chlorophyll a/b binding protein domain;
A0A1D5T9J0	93	K	"Chlorophyll a-b binding protein, chloroplastic"	---	1	0.00135	169.12	DPAFLK(1)WYR	2	0.28069	3_x000D_	chloroplast	GO:0044267 cellular protein metabolic process; GO:0019684 photosynthesis, light reaction; GO:0044238 primary metabolic process; GO:0044237 cellular metabolic process; GO:0071704 organic substance metabolic process; GO:0008152 metabolic process; GO:0006091 generation of precursor metabolites and energy; GO:0018298 protein-chromophore linkage; GO:0044260 cellular macromolecule metabolic process; GO…	GO:0016020 membrane; GO:0009535 chloroplast thylakoid membrane; GO:0044434 chloroplast part; GO:0098796 membrane protein complex; GO:0005737 cytoplasm; GO:0009534 chloroplast thylakoid; GO:0042651 thylakoid membrane; GO:0031224 intrinsic component of membrane; GO:0032991 macromolecular complex; GO:0044424 intracellular part; GO:0005623 cell; GO:0044422 organelle part; GO:0044425 membrane part; GO…	GO:0097159 organic cyclic compound binding; GO:1901363 heterocyclic compound binding; GO:0016168 chlorophyll binding; GO:0046906 tetrapyrrole binding; GO:0005488 binding;	K08917	LHCB6	light-harvesting complex II chlorophyll a/b binding protein 6	ats01100 Metabolic pathways - Aegilops tauschii (wheat D); ats00196 Photosynthesis - antenna proteins - Aegilops tauschii (wheat D);	IPR023329;	Chlorophyll a/b binding protein domain;
A0A1D5T9J0	198	K	"Chlorophyll a-b binding protein, chloroplastic"	---	1	0.00199	134.48	VAEIK(1)HSR	2	0.16887	1_x000D_	chloroplast	GO:0044267 cellular protein metabolic process; GO:0019684 photosynthesis, light reaction; GO:0044238 primary metabolic process; GO:0044237 cellular metabolic process; GO:0071704 organic substance metabolic process; GO:0008152 metabolic process; GO:0006091 generation of precursor metabolites and energy; GO:0018298 protein-chromophore linkage; GO:0044260 cellular macromolecule metabolic process; GO…	GO:0016020 membrane; GO:0009535 chloroplast thylakoid membrane; GO:0044434 chloroplast part; GO:0098796 membrane protein complex; GO:0005737 cytoplasm; GO:0009534 chloroplast thylakoid; GO:0042651 thylakoid membrane; GO:0031224 intrinsic component of membrane; GO:0032991 macromolecular complex; GO:0044424 intracellular part; GO:0005623 cell; GO:0044422 organelle part; GO:0044425 membrane part; GO…	GO:0097159 organic cyclic compound binding; GO:1901363 heterocyclic compound binding; GO:0016168 chlorophyll binding; GO:0046906 tetrapyrrole binding; GO:0005488 binding;	K08917	LHCB6	light-harvesting complex II chlorophyll a/b binding protein 6	ats01100 Metabolic pathways - Aegilops tauschii (wheat D); ats00196 Photosynthesis - antenna proteins - Aegilops tauschii (wheat D);	IPR023329;	Chlorophyll a/b binding protein domain;
A0A1D5T9J0	178	K	"Chlorophyll a-b binding protein, chloroplastic"	---	1	0.00351	44.848	FFDPLGLGGETK(1)DGVYIPDTEK	3	-0.49897	1_x000D_	chloroplast	GO:0044267 cellular protein metabolic process; GO:0019684 photosynthesis, light reaction; GO:0044238 primary metabolic process; GO:0044237 cellular metabolic process; GO:0071704 organic substance metabolic process; GO:0008152 metabolic process; GO:0006091 generation of precursor metabolites and energy; GO:0018298 protein-chromophore linkage; GO:0044260 cellular macromolecule metabolic process; GO…	GO:0016020 membrane; GO:0009535 chloroplast thylakoid membrane; GO:0044434 chloroplast part; GO:0098796 membrane protein complex; GO:0005737 cytoplasm; GO:0009534 chloroplast thylakoid; GO:0042651 thylakoid membrane; GO:0031224 intrinsic component of membrane; GO:0032991 macromolecular complex; GO:0044424 intracellular part; GO:0005623 cell; GO:0044422 organelle part; GO:0044425 membrane part; GO…	GO:0097159 organic cyclic compound binding; GO:1901363 heterocyclic compound binding; GO:0016168 chlorophyll binding; GO:0046906 tetrapyrrole binding; GO:0005488 binding;	K08917	LHCB6	light-harvesting complex II chlorophyll a/b binding protein 6	ats01100 Metabolic pathways - Aegilops tauschii (wheat D); ats00196 Photosynthesis - antenna proteins - Aegilops tauschii (wheat D);	IPR023329;	Chlorophyll a/b binding protein domain;
A0A1D5T9J0	188	K	"Chlorophyll a-b binding protein, chloroplastic"	---	1	0.0101	63.185	DGVYIPDTEK(1)LER	2	0.36425	3_x000D_	chloroplast	GO:0044267 cellular protein metabolic process; GO:0019684 photosynthesis, light reaction; GO:0044238 primary metabolic process; GO:0044237 cellular metabolic process; GO:0071704 organic substance metabolic process; GO:0008152 metabolic process; GO:0006091 generation of precursor metabolites and energy; GO:0018298 protein-chromophore linkage; GO:0044260 cellular macromolecule metabolic process; GO…	GO:0016020 membrane; GO:0009535 chloroplast thylakoid membrane; GO:0044434 chloroplast part; GO:0098796 membrane protein complex; GO:0005737 cytoplasm; GO:0009534 chloroplast thylakoid; GO:0042651 thylakoid membrane; GO:0031224 intrinsic component of membrane; GO:0032991 macromolecular complex; GO:0044424 intracellular part; GO:0005623 cell; GO:0044422 organelle part; GO:0044425 membrane part; GO…	GO:0097159 organic cyclic compound binding; GO:1901363 heterocyclic compound binding; GO:0016168 chlorophyll binding; GO:0046906 tetrapyrrole binding; GO:0005488 binding;	K08917	LHCB6	light-harvesting complex II chlorophyll a/b binding protein 6	ats01100 Metabolic pathways - Aegilops tauschii (wheat D); ats00196 Photosynthesis - antenna proteins - Aegilops tauschii (wheat D);	IPR023329;	Chlorophyll a/b binding protein domain;
A0A1D5T9J0	193	K	"Chlorophyll a-b binding protein, chloroplastic"	---	1	0.00371	120.46	LK(1)VAEIK	2	-0.0163	1_x000D_	chloroplast	GO:0044267 cellular protein metabolic process; GO:0019684 photosynthesis, light reaction; GO:0044238 primary metabolic process; GO:0044237 cellular metabolic process; GO:0071704 organic substance metabolic process; GO:0008152 metabolic process; GO:0006091 generation of precursor metabolites and energy; GO:0018298 protein-chromophore linkage; GO:0044260 cellular macromolecule metabolic process; GO…	GO:0016020 membrane; GO:0009535 chloroplast thylakoid membrane; GO:0044434 chloroplast part; GO:0098796 membrane protein complex; GO:0005737 cytoplasm; GO:0009534 chloroplast thylakoid; GO:0042651 thylakoid membrane; GO:0031224 intrinsic component of membrane; GO:0032991 macromolecular complex; GO:0044424 intracellular part; GO:0005623 cell; GO:0044422 organelle part; GO:0044425 membrane part; GO…	GO:0097159 organic cyclic compound binding; GO:1901363 heterocyclic compound binding; GO:0016168 chlorophyll binding; GO:0046906 tetrapyrrole binding; GO:0005488 binding;	K08917	LHCB6	light-harvesting complex II chlorophyll a/b binding protein 6	ats01100 Metabolic pathways - Aegilops tauschii (wheat D); ats00196 Photosynthesis - antenna proteins - Aegilops tauschii (wheat D);	IPR023329;	Chlorophyll a/b binding protein domain;
A0A1D5TA45	64	K	Haloacid dehalogenase-like hydrolase domain-containing protein At4g39970 OS=Arabidopsis thaliana GN=At4g39970 PE=2 SV=1	---	1	0.0511	48.944	LMDEVK(1)GAGIK	2	4.2935	1_x000D_	chloroplast	GO:0008152 metabolic process;		GO:0016787 hydrolase activity; GO:0003824 catalytic activity;					IPR023214;	HAD-like domain;
A0A1D5TA45	46	K	Haloacid dehalogenase-like hydrolase domain-containing protein At4g39970 OS=Arabidopsis thaliana GN=At4g39970 PE=2 SV=1	---	1	0.0384	53.013	AIIK(1)SGTVEPR	2	-0.23198	1_x000D_	chloroplast	GO:0008152 metabolic process;		GO:0016787 hydrolase activity; GO:0003824 catalytic activity;					IPR023214;	HAD-like domain;
A0A1D5TA45	37	K	Haloacid dehalogenase-like hydrolase domain-containing protein At4g39970 OS=Arabidopsis thaliana GN=At4g39970 PE=2 SV=1	---	1	2.11e-05	138.24	LVDVIQDWK(1)TER	2	1.2525	1_x000D_	chloroplast	GO:0008152 metabolic process;		GO:0016787 hydrolase activity; GO:0003824 catalytic activity;					IPR023214;	HAD-like domain;
A0A1D5TAW7	124	K	Superoxide dismutase	4338417	0.961727	0.000536	45.253	NLK(0.038)PISEGGGEPPHGK(0.962)LGWAIDEDFGSIEK	4	-0.45461	1_x000D_	mitochondria	GO:0006801 superoxide metabolic process; GO:0033554 cellular response to stress; GO:0051716 cellular response to stimulus; GO:0000303 response to superoxide; GO:0034614 cellular response to reactive oxygen species; GO:0006950 response to stress; GO:0071451 cellular response to superoxide; GO:0071450 cellular response to oxygen radical; GO:0055114 oxidation-reduction process; GO:0009636 response t…		GO:0004784 superoxide dismutase activity; GO:0003824 catalytic activity; GO:0016721 oxidoreductase activity, acting on superoxide radicals as acceptor; GO:0005488 binding; GO:0043167 ion binding; GO:0016209 antioxidant activity; GO:0043169 cation binding; GO:0046872 metal ion binding; GO:0016491 oxidoreductase activity;	K04564	SOD2	superoxide dismutase, Fe-Mn family [EC:1.15.1.1]	ats04146 Peroxisome - Aegilops tauschii (wheat D);	IPR019831; IPR019832;	Manganese/iron superoxide dismutase, N-terminal; Manganese/iron superoxide dismutase, C-terminal;
A0A1D5TBJ5	245	K	"Zeaxanthin epoxidase, chloroplastic"	---	1	0.0291	65.157	AWEESVK(1)SR	2	-0.23667	1_x000D_	cytoplasm	GO:0044699 single-organism process; GO:0008152 metabolic process; GO:0055114 oxidation-reduction process; GO:0044710 single-organism metabolic process;		GO:1901265 nucleoside phosphate binding; GO:0050660 flavin adenine dinucleotide binding; GO:0043167 ion binding; GO:0005515 protein binding; GO:0000166 nucleotide binding; GO:0048037 cofactor binding; GO:0016491 oxidoreductase activity; GO:0071949 FAD binding; GO:1901363 heterocyclic compound binding; GO:0097159 organic cyclic compound binding; GO:0003824 catalytic activity; GO:0005488 binding; G…	K09838	ZEP	zeaxanthin epoxidase [EC:1.14.15.21]	ats01100 Metabolic pathways - Aegilops tauschii (wheat D); ats00906 Carotenoid biosynthesis - Aegilops tauschii (wheat D); ats01110 Biosynthesis of secondary metabolites - Aegilops tauschii (wheat D);	IPR008984; IPR002938; IPR000253; IPR023753;	SMAD/FHA domain; FAD-binding domain; Forkhead-associated (FHA) domain; FAD/NAD(P)-binding domain;
A0A1D5TC64	153	K	Remorin OS=Solanum tuberosum PE=1 SV=1	---	1	0.0086	96.492	NK(1)AAMIHK	2	0.83499	1_x000D_	nucleus								IPR005516; IPR005518;	Remorin, C-terminal; Remorin, N-terminal;
A0A1D5TC64	113	K	Remorin OS=Solanum tuberosum PE=1 SV=1	---	1	5.27e-05	141.13	K(1)VSAILSWENTK	2	-1.661	1_x000D_	nucleus								IPR005516; IPR005518;	Remorin, C-terminal; Remorin, N-terminal;
A0A1D5TCS7	21	K	Glutathione peroxidase	---	1	0.0306	53.038	DSSGK(1)DVDLSVYK	2	1.5976	1_x000D_	nucleus	GO:0008152 metabolic process; GO:1990748 cellular detoxification; GO:0042221 response to chemical; GO:0006950 response to stress; GO:0055114 oxidation-reduction process; GO:0044710 single-organism metabolic process; GO:0009636 response to toxic substance; GO:0006979 response to oxidative stress; GO:0044699 single-organism process; GO:0098869 cellular oxidant detoxification; GO:0050896 response to…		GO:0016209 antioxidant activity; GO:0004601 peroxidase activity; GO:0004602 glutathione peroxidase activity; GO:0003824 catalytic activity; GO:0016491 oxidoreductase activity; GO:0016684 oxidoreductase activity, acting on peroxide as acceptor;	K00432	gpx	glutathione peroxidase [EC:1.11.1.9]	ats00480 Glutathione metabolism - Aegilops tauschii (wheat D); ats00590 Arachidonic acid metabolism - Aegilops tauschii (wheat D);	IPR012336;	Thioredoxin-like fold;
A0A1D5TCS7	16	K	Glutathione peroxidase	---	1	1.48e-18	174.19	AAASSATSVHDFTVK(1)DSSGK	2	3.9678	1_x000D_	nucleus	GO:0008152 metabolic process; GO:1990748 cellular detoxification; GO:0042221 response to chemical; GO:0006950 response to stress; GO:0055114 oxidation-reduction process; GO:0044710 single-organism metabolic process; GO:0009636 response to toxic substance; GO:0006979 response to oxidative stress; GO:0044699 single-organism process; GO:0098869 cellular oxidant detoxification; GO:0050896 response to…		GO:0016209 antioxidant activity; GO:0004601 peroxidase activity; GO:0004602 glutathione peroxidase activity; GO:0003824 catalytic activity; GO:0016491 oxidoreductase activity; GO:0016684 oxidoreductase activity, acting on peroxide as acceptor;	K00432	gpx	glutathione peroxidase [EC:1.11.1.9]	ats00480 Glutathione metabolism - Aegilops tauschii (wheat D); ats00590 Arachidonic acid metabolism - Aegilops tauschii (wheat D);	IPR012336;	Thioredoxin-like fold;
A0A1D5TCS7	121	K	Glutathione peroxidase	---	1	0.00182	76.073	SSK(1)GGLFGDSIK	2	0.18121	1_x000D_	nucleus	GO:0008152 metabolic process; GO:1990748 cellular detoxification; GO:0042221 response to chemical; GO:0006950 response to stress; GO:0055114 oxidation-reduction process; GO:0044710 single-organism metabolic process; GO:0009636 response to toxic substance; GO:0006979 response to oxidative stress; GO:0044699 single-organism process; GO:0098869 cellular oxidant detoxification; GO:0050896 response to…		GO:0016209 antioxidant activity; GO:0004601 peroxidase activity; GO:0004602 glutathione peroxidase activity; GO:0003824 catalytic activity; GO:0016491 oxidoreductase activity; GO:0016684 oxidoreductase activity, acting on peroxide as acceptor;	K00432	gpx	glutathione peroxidase [EC:1.11.1.9]	ats00480 Glutathione metabolism - Aegilops tauschii (wheat D); ats00590 Arachidonic acid metabolism - Aegilops tauschii (wheat D);	IPR012336;	Thioredoxin-like fold;
A0A1D5TDT1	200	K	"Probable L-ascorbate peroxidase 7, chloroplastic OS=Oryza sativa subsp. japonica GN=APX7 PE=2 SV=1"	4335896	1	0.000569	49.094	VDVTGPEQCPPEGK(1)LPDAGPSAPADHLR	3	-1.2502	1_x000D_	chloroplast	GO:0008152 metabolic process; GO:1990748 cellular detoxification; GO:0042221 response to chemical; GO:0006950 response to stress; GO:0055114 oxidation-reduction process; GO:0044710 single-organism metabolic process; GO:0009636 response to toxic substance; GO:0006979 response to oxidative stress; GO:0044699 single-organism process; GO:0098869 cellular oxidant detoxification; GO:0050896 response to…		GO:0097159 organic cyclic compound binding; GO:1901363 heterocyclic compound binding; GO:0020037 heme binding; GO:0003824 catalytic activity; GO:0005488 binding; GO:0016209 antioxidant activity; GO:0004601 peroxidase activity; GO:0046906 tetrapyrrole binding; GO:0016491 oxidoreductase activity; GO:0016684 oxidoreductase activity, acting on peroxide as acceptor;	K00434	E1.11.1.11	L-ascorbate peroxidase [EC:1.11.1.11]	ats00053 Ascorbate and aldarate metabolism - Aegilops tauschii (wheat D); ats00480 Glutathione metabolism - Aegilops tauschii (wheat D);	IPR002016;	Haem peroxidase, plant/fungal/bacterial;
A0A1D5TDT1	279	K	"Probable L-ascorbate peroxidase 7, chloroplastic OS=Oryza sativa subsp. japonica GN=APX7 PE=2 SV=1"	4335896	1	0.00054	128.81	FDNSYFK(1)EIK	2	-0.36369	1_x000D_	chloroplast	GO:0008152 metabolic process; GO:1990748 cellular detoxification; GO:0042221 response to chemical; GO:0006950 response to stress; GO:0055114 oxidation-reduction process; GO:0044710 single-organism metabolic process; GO:0009636 response to toxic substance; GO:0006979 response to oxidative stress; GO:0044699 single-organism process; GO:0098869 cellular oxidant detoxification; GO:0050896 response to…		GO:0097159 organic cyclic compound binding; GO:1901363 heterocyclic compound binding; GO:0020037 heme binding; GO:0003824 catalytic activity; GO:0005488 binding; GO:0016209 antioxidant activity; GO:0004601 peroxidase activity; GO:0046906 tetrapyrrole binding; GO:0016491 oxidoreductase activity; GO:0016684 oxidoreductase activity, acting on peroxide as acceptor;	K00434	E1.11.1.11	L-ascorbate peroxidase [EC:1.11.1.11]	ats00053 Ascorbate and aldarate metabolism - Aegilops tauschii (wheat D); ats00480 Glutathione metabolism - Aegilops tauschii (wheat D);	IPR002016;	Haem peroxidase, plant/fungal/bacterial;
A0A1D5TF29	90	K	Probable ribose-5-phosphate isomerase 1 OS=Arabidopsis thaliana GN=RPI1 PE=1 SV=1	---	1	0.0165	58.63	VFDK(1)LPGFHAR	3	0.31203	1_x000D_	cytoplasm	GO:0006739 NADP metabolic process; GO:0019362 pyridine nucleotide metabolic process; GO:0006725 cellular aromatic compound metabolic process; GO:0046496 nicotinamide nucleotide metabolic process; GO:0009117 nucleotide metabolic process; GO:0044699 single-organism process; GO:0072524 pyridine-containing compound metabolic process; GO:0044237 cellular metabolic process; GO:0006796 phosphate-contain…		GO:0016853 isomerase activity; GO:0016860 intramolecular oxidoreductase activity; GO:0004751 ribose-5-phosphate isomerase activity; GO:0003824 catalytic activity; GO:0016861 intramolecular oxidoreductase activity, interconverting aldoses and ketoses;	K01807	rpiA	ribose 5-phosphate isomerase A [EC:5.3.1.6]	ats00030 Pentose phosphate pathway - Aegilops tauschii (wheat D); ats00710 Carbon fixation in photosynthetic organisms - Aegilops tauschii (wheat D); ats01230 Biosynthesis of amino acids - Aegilops tauschii (wheat D); ats01100 Metabolic pathways - Aegilops tauschii (wheat D); ats01200 Carbon metabolism - Aegilops tauschii (wheat D); ats01110 Biosynthesis of secondary metabolites - Aegilops tausch…
A0A1D5TGI2	236	K	MICOS complex subunit mic60 [Aegilops tauschii subsp. tauschii]	---	1	0.00648	74.611	ETK(1)SDGIVGGVK	2	1.5289	1_x000D_	chloroplast		GO:0043229 intracellular organelle; GO:0016020 membrane; GO:0044429 mitochondrial part; GO:0031090 organelle membrane; GO:0031967 organelle envelope; GO:0044446 intracellular organelle part; GO:0005737 cytoplasm; GO:0031224 intrinsic component of membrane; GO:0044424 intracellular part; GO:0005623 cell; GO:0016021 integral component of membrane; GO:0044422 organelle part; GO:0005739 mitochondrion…		K17785
A0A1D5TGS3	14	K	Aquaporin PIP1-2 OS=Zea mays GN=PIP1-2 PE=1 SV=1	---	1	0.00178	113.66	LGANK(1)YSER	2	0.17491	1_x000D_	cytoplasm	GO:0006810 transport; GO:0051179 localization; GO:0051234 establishment of localization;	GO:0031224 intrinsic component of membrane; GO:0016020 membrane; GO:0016021 integral component of membrane; GO:0044425 membrane part;	GO:0005215 transporter activity;	K09872				IPR023271;	Aquaporin-like;
A0A1D5TGU9	69	K	Abscisic stress-ripening protein 2 OS=Solanum lycopersicum GN=ASR2 PE=4 SV=1	---	1	0.0136	69.92	STGDDEYSGAGYK(1)K	2	0.33592	1_x000D_	nucleus	GO:0006950 response to stress; GO:0050896 response to stimulus;
A0A1D5TI87	100	K	Zeta-carotene desaturase	---	1	0.0466	47.621	TFIGGK(1)VGSFVDK	2	1.7244	1_x000D_	chloroplast	GO:0016116 carotenoid metabolic process; GO:0046148 pigment biosynthetic process; GO:0006720 isoprenoid metabolic process; GO:0044711 single-organism biosynthetic process; GO:0042440 pigment metabolic process; GO:0016119 carotene metabolic process; GO:0055114 oxidation-reduction process; GO:0044763 single-organism cellular process; GO:0052889 9,9'-di-cis-zeta-carotene desaturation to 7,9,7',9'-te…	GO:0043226 organelle; GO:0043231 intracellular membrane-bounded organelle; GO:0043229 intracellular organelle; GO:0009509 chromoplast; GO:0044464 cell part; GO:0005622 intracellular; GO:0005737 cytoplasm; GO:0044424 intracellular part; GO:0005623 cell; GO:0043227 membrane-bounded organelle; GO:0009536 plastid; GO:0044444 cytoplasmic part; GO:0009507 chloroplast;	GO:0016627 oxidoreductase activity, acting on the CH-CH group of donors; GO:0052887 7,9,9'-tricis-neurosporene:quinone oxidoreductase activity; GO:0016719 carotene 7,8-desaturase activity; GO:0016705 oxidoreductase activity, acting on paired donors, with incorporation or reduction of molecular oxygen; GO:0052886 9,9'-dicis-carotene:quinone oxidoreductase activity; GO:0016635 oxidoreductase activi…	K00514	ZDS	zeta-carotene desaturase [EC:1.3.5.6]	ats01100 Metabolic pathways - Aegilops tauschii (wheat D); ats00906 Carotenoid biosynthesis - Aegilops tauschii (wheat D); ats01110 Biosynthesis of secondary metabolites - Aegilops tauschii (wheat D);	IPR002937; IPR023753;	Amine oxidase; FAD/NAD(P)-binding domain;
A0A1D5TIQ1	146	K	Polyadenylate-binding protein RBP45 OS=Nicotiana plumbaginifolia GN=RBP45 PE=1 SV=1	---	1	6.87e-05	92.679	NK(1)HTGQPEGYGFIEFQSR	3	-0.27653	1_x000D_	nucleus			GO:0097159 organic cyclic compound binding; GO:1901363 heterocyclic compound binding; GO:1901265 nucleoside phosphate binding; GO:0005488 binding; GO:0003676 nucleic acid binding; GO:0000166 nucleotide binding; GO:0036094 small molecule binding;					IPR000504; IPR012677;	RNA recognition motif domain; Nucleotide-binding alpha-beta plait domain;
A0A1D5TJ01	209	K	"Dihydrolipoyllysine-residue succinyltransferase component of 2-oxoglutarate dehydrogenase complex 1, mitochondrial OS=Arabidopsis thaliana GN=At5g55070 PE=1 SV=1"	---	1	0.00147	85.271	TSPTEPQLPPK(1)ER	2	0.017592	1_x000D_	mitochondria	GO:0072350 tricarboxylic acid metabolic process; GO:0055114 oxidation-reduction process; GO:0044281 small molecule metabolic process; GO:0044763 single-organism cellular process; GO:0006099 tricarboxylic acid cycle; GO:0044699 single-organism process; GO:0044238 primary metabolic process; GO:0045333 cellular respiration; GO:0044237 cellular metabolic process; GO:0071704 organic substance metaboli…	GO:1902494 catalytic complex; GO:0044464 cell part; GO:0005622 intracellular; GO:1990204 oxidoreductase complex; GO:0005737 cytoplasm; GO:0032991 macromolecular complex; GO:0044424 intracellular part; GO:0045252 oxoglutarate dehydrogenase complex; GO:1990234 transferase complex; GO:0043234 protein complex; GO:0005623 cell; GO:0045239 tricarboxylic acid cycle enzyme complex; GO:0044444 cytoplasmic…	GO:0016417 S-acyltransferase activity; GO:0016751 S-succinyltransferase activity; GO:0016746 transferase activity, transferring acyl groups; GO:0004149 dihydrolipoyllysine-residue succinyltransferase activity; GO:0003824 catalytic activity; GO:0016748 succinyltransferase activity; GO:0016740 transferase activity; GO:0016747 transferase activity, transferring acyl groups other than amino-acyl grou…	K00658	DLST	2-oxoglutarate dehydrogenase E2 component (dihydrolipoamide succinyltransferase) [EC:2.3.1.61]	ats00310 Lysine degradation - Aegilops tauschii (wheat D); ats01100 Metabolic pathways - Aegilops tauschii (wheat D); ats01200 Carbon metabolism - Aegilops tauschii (wheat D); ats00020 Citrate cycle (TCA cycle) - Aegilops tauschii (wheat D); ats01110 Biosynthesis of secondary metabolites - Aegilops tauschii (wheat D);	IPR001078; IPR011053; IPR000089; IPR023213;	2-oxoacid dehydrogenase acyltransferase, catalytic domain; Single hybrid motif; Biotin/lipoyl attachment; Chloramphenicol acetyltransferase-like domain;
A0A1D5TJ86	223	K	"tyrosine phosphatase, putative [Medicago truncatula]"	---	1	0.0177	69.672	DGK(1)YEDALEK	2	0.19064	1_x000D_	chloroplast			GO:0005515 protein binding; GO:0005488 binding;					IPR011990; IPR001478; IPR013026;	Tetratricopeptide-like helical domain; PDZ domain; Tetratricopeptide repeat-containing domain;
A0A1D5TJX6	240	K	"29 kDa ribonucleoprotein B, chloroplastic OS=Nicotiana sylvestris PE=2 SV=1"	---	1	0.00106	144.5	VTVAESK(1)PR	2	-0.9846	1_x000D_	chloroplast			GO:0097159 organic cyclic compound binding; GO:1901363 heterocyclic compound binding; GO:1901265 nucleoside phosphate binding; GO:0005488 binding; GO:0003676 nucleic acid binding; GO:0000166 nucleotide binding; GO:0036094 small molecule binding;	K11294				IPR000504; IPR012677;	RNA recognition motif domain; Nucleotide-binding alpha-beta plait domain;
A0A1D5TJX6	221	K	"29 kDa ribonucleoprotein B, chloroplastic OS=Nicotiana sylvestris PE=2 SV=1"	---	1	8.27e-05	188.28	VLDAK(1)VIYDR	2	0.082726	3_x000D_	chloroplast			GO:0097159 organic cyclic compound binding; GO:1901363 heterocyclic compound binding; GO:1901265 nucleoside phosphate binding; GO:0005488 binding; GO:0003676 nucleic acid binding; GO:0000166 nucleotide binding; GO:0036094 small molecule binding;	K11294				IPR000504; IPR012677;	RNA recognition motif domain; Nucleotide-binding alpha-beta plait domain;
A0A1D5TJX6	216	K	"29 kDa ribonucleoprotein B, chloroplastic OS=Nicotiana sylvestris PE=2 SV=1"	---	1	0.000537	48.18	LYVGNLSWGVDNSTLENLFSEQGK(1)VLDAK	3	-1.0107	1_x000D_	chloroplast			GO:0097159 organic cyclic compound binding; GO:1901363 heterocyclic compound binding; GO:1901265 nucleoside phosphate binding; GO:0005488 binding; GO:0003676 nucleic acid binding; GO:0000166 nucleotide binding; GO:0036094 small molecule binding;	K11294				IPR000504; IPR012677;	RNA recognition motif domain; Nucleotide-binding alpha-beta plait domain;
A0A1D5TK02	111	K	"Copper-transporting ATPase PAA1, chloroplastic OS=Arabidopsis thaliana GN=PAA1 PE=2 SV=1"	---	1	6.07e-06	165.58	VAEDWQK(1)QCGEK	2	0.36692	1_x000D_	chloroplast				K01533
A0A1D5TKM0	19	K	Eukaryotic translation initiation factor 5A	---	1	0.00141	69.331	ADAGASK(1)TYPMQAGAIR	2	2.8123	1_x000D_	cytoplasm	GO:0032270 positive regulation of cellular protein metabolic process; GO:0006518 peptide metabolic process; GO:0010608 posttranscriptional regulation of gene expression; GO:0043243 positive regulation of protein complex disassembly; GO:0006449 regulation of translational termination; GO:0009891 positive regulation of biosynthetic process; GO:0009058 biosynthetic process; GO:0044237 cellular metab…		GO:0097159 organic cyclic compound binding; GO:1901363 heterocyclic compound binding; GO:0043022 ribosome binding; GO:0008135 translation factor activity, RNA binding; GO:0003723 RNA binding; GO:0003746 translation elongation factor activity; GO:0005488 binding; GO:0003676 nucleic acid binding; GO:0044877 macromolecular complex binding; GO:0043021 ribonucleoprotein complex binding;	K03263				IPR008991; IPR012340; IPR014722; IPR020189;	Translation protein SH3-like domain; Nucleic acid-binding, OB-fold; Ribosomal protein L2 domain 2; Translation elongation factor, IF5A C-terminal;
A0A1D5TKM0	12	K	Eukaryotic translation initiation factor 5A	---	1	3.28e-16	180.62	SDSEDHHFESK(1)ADAGASK	3	0.17377	1_x000D_	cytoplasm	GO:0032270 positive regulation of cellular protein metabolic process; GO:0006518 peptide metabolic process; GO:0010608 posttranscriptional regulation of gene expression; GO:0043243 positive regulation of protein complex disassembly; GO:0006449 regulation of translational termination; GO:0009891 positive regulation of biosynthetic process; GO:0009058 biosynthetic process; GO:0044237 cellular metab…		GO:0097159 organic cyclic compound binding; GO:1901363 heterocyclic compound binding; GO:0043022 ribosome binding; GO:0008135 translation factor activity, RNA binding; GO:0003723 RNA binding; GO:0003746 translation elongation factor activity; GO:0005488 binding; GO:0003676 nucleic acid binding; GO:0044877 macromolecular complex binding; GO:0043021 ribonucleoprotein complex binding;	K03263				IPR008991; IPR012340; IPR014722; IPR020189;	Translation protein SH3-like domain; Nucleic acid-binding, OB-fold; Ribosomal protein L2 domain 2; Translation elongation factor, IF5A C-terminal;
A0A1D5TL17	331	K	GTP-binding protein	---	1	0.0389	54.343	YK(1)DMGTVVMGK	2	-1.1193	1_x000D_	cytoskeleton			GO:1901265 nucleoside phosphate binding; GO:0001882 nucleoside binding; GO:0043167 ion binding; GO:0016817 hydrolase activity, acting on acid anhydrides; GO:0016787 hydrolase activity; GO:0000166 nucleotide binding; GO:0017111 nucleoside-triphosphatase activity; GO:0097159 organic cyclic compound binding; GO:1901363 heterocyclic compound binding; GO:0032549 ribonucleoside binding; GO:0097367 carb…	K03267	ERF3	peptide chain release factor subunit 3	ats03015 mRNA surveillance pathway - Aegilops tauschii (wheat D);	IPR004161; IPR027417; IPR000795; IPR009000;	Translation elongation factor EFTu-like, domain 2; P-loop containing nucleoside triphosphate hydrolase; Transcription factor, GTP-binding domain; Translation protein, beta-barrel domain;
A0A1D5TL46	390	K	ARM repeat superfamily protein [Arabidopsis thaliana]	---	1	0.00126	103.55	LATSTK(1)TMAR	2	-3.688	1_x000D_	plasma membrane		GO:0031224 intrinsic component of membrane; GO:0016020 membrane; GO:0016021 integral component of membrane; GO:0044425 membrane part;	GO:0005488 binding;					IPR016024;	Armadillo-type fold;
A0A1D5TLJ3	101	K	Fatty-acid-binding protein 1 OS=Arabidopsis thaliana GN=FAP1 PE=1 SV=1	---	1	8.75e-05	121.09	K(1)TTILGLK	2	-1.0816	1_x000D_	chloroplast	GO:0008152 metabolic process; GO:0009058 biosynthetic process; GO:0009813 flavonoid biosynthetic process; GO:0009812 flavonoid metabolic process; GO:1901576 organic substance biosynthetic process; GO:0071704 organic substance metabolic process;	GO:0031224 intrinsic component of membrane; GO:0016020 membrane; GO:0016021 integral component of membrane; GO:0044425 membrane part;	GO:0016872 intramolecular lyase activity; GO:0045430 chalcone isomerase activity; GO:0016853 isomerase activity; GO:0003824 catalytic activity;					IPR016088; IPR016087;	Chalcone isomerase, 3-layer sandwich; Chalcone isomerase;
A0A1D5TM38	128	K	"Chlorophyll a-b binding protein, chloroplastic"	---	1	0.000366	100.22	WVGVEFK(1)EPVWFK	2	0.40157	1_x000D_	chloroplast	GO:0044267 cellular protein metabolic process; GO:0019684 photosynthesis, light reaction; GO:0044238 primary metabolic process; GO:0044237 cellular metabolic process; GO:0071704 organic substance metabolic process; GO:0008152 metabolic process; GO:0006091 generation of precursor metabolites and energy; GO:0018298 protein-chromophore linkage; GO:0044260 cellular macromolecule metabolic process; GO…	GO:0016020 membrane; GO:0009535 chloroplast thylakoid membrane; GO:0044434 chloroplast part; GO:0098796 membrane protein complex; GO:0005737 cytoplasm; GO:0009534 chloroplast thylakoid; GO:0042651 thylakoid membrane; GO:0031224 intrinsic component of membrane; GO:0032991 macromolecular complex; GO:0044424 intracellular part; GO:0005623 cell; GO:0044422 organelle part; GO:0044425 membrane part; GO…	GO:0097159 organic cyclic compound binding; GO:1901363 heterocyclic compound binding; GO:0016168 chlorophyll binding; GO:0046906 tetrapyrrole binding; GO:0005488 binding;	K08914	LHCB3	light-harvesting complex II chlorophyll a/b binding protein 3	ats01100 Metabolic pathways - Aegilops tauschii (wheat D); ats00196 Photosynthesis - antenna proteins - Aegilops tauschii (wheat D);	IPR023329;	Chlorophyll a/b binding protein domain;
A0A1D5TMA4	112	K	40S ribosomal protein S6	---	1	0.0111	119.57	K(1)LFNLGK	2	0.0017817	1_x000D_	nucleus	GO:0006518 peptide metabolic process; GO:0043043 peptide biosynthetic process; GO:0044267 cellular protein metabolic process; GO:0006807 nitrogen compound metabolic process; GO:0009058 biosynthetic process; GO:0043603 cellular amide metabolic process; GO:0044238 primary metabolic process; GO:1901566 organonitrogen compound biosynthetic process; GO:1901576 organic substance biosynthetic process; G…	GO:0005840 ribosome; GO:0043226 organelle; GO:0043229 intracellular organelle; GO:0043232 intracellular non-membrane-bounded organelle; GO:0044464 cell part; GO:0005622 intracellular; GO:0005737 cytoplasm; GO:0032991 macromolecular complex; GO:0044424 intracellular part; GO:1990904 ribonucleoprotein complex; GO:0005623 cell; GO:0030529 intracellular ribonucleoprotein complex; GO:0044444 cytoplasm…	GO:0003735 structural constituent of ribosome; GO:0005198 structural molecule activity;	K02991	RP-S6e	small subunit ribosomal protein S6e	ats03010 Ribosome - Aegilops tauschii (wheat D);
A0A1D5TMA4	118	K	40S ribosomal protein S6	---	1	0.00247	80.245	LFNLGK(1)DDDVR	2	-0.31646	1_x000D_	nucleus	GO:0006518 peptide metabolic process; GO:0043043 peptide biosynthetic process; GO:0044267 cellular protein metabolic process; GO:0006807 nitrogen compound metabolic process; GO:0009058 biosynthetic process; GO:0043603 cellular amide metabolic process; GO:0044238 primary metabolic process; GO:1901566 organonitrogen compound biosynthetic process; GO:1901576 organic substance biosynthetic process; G…	GO:0005840 ribosome; GO:0043226 organelle; GO:0043229 intracellular organelle; GO:0043232 intracellular non-membrane-bounded organelle; GO:0044464 cell part; GO:0005622 intracellular; GO:0005737 cytoplasm; GO:0032991 macromolecular complex; GO:0044424 intracellular part; GO:1990904 ribonucleoprotein complex; GO:0005623 cell; GO:0030529 intracellular ribonucleoprotein complex; GO:0044444 cytoplasm…	GO:0003735 structural constituent of ribosome; GO:0005198 structural molecule activity;	K02991	RP-S6e	small subunit ribosomal protein S6e	ats03010 Ribosome - Aegilops tauschii (wheat D);
A0A1D5TMA4	2	K	40S ribosomal protein S6	---	1	3.67e-08	154.1	MK(1)LNIANPTTGCQK	2	1.8443	1_x000D_	nucleus	GO:0006518 peptide metabolic process; GO:0043043 peptide biosynthetic process; GO:0044267 cellular protein metabolic process; GO:0006807 nitrogen compound metabolic process; GO:0009058 biosynthetic process; GO:0043603 cellular amide metabolic process; GO:0044238 primary metabolic process; GO:1901566 organonitrogen compound biosynthetic process; GO:1901576 organic substance biosynthetic process; G…	GO:0005840 ribosome; GO:0043226 organelle; GO:0043229 intracellular organelle; GO:0043232 intracellular non-membrane-bounded organelle; GO:0044464 cell part; GO:0005622 intracellular; GO:0005737 cytoplasm; GO:0032991 macromolecular complex; GO:0044424 intracellular part; GO:1990904 ribonucleoprotein complex; GO:0005623 cell; GO:0030529 intracellular ribonucleoprotein complex; GO:0044444 cytoplasm…	GO:0003735 structural constituent of ribosome; GO:0005198 structural molecule activity;	K02991	RP-S6e	small subunit ribosomal protein S6e	ats03010 Ribosome - Aegilops tauschii (wheat D);
A0A1D5TMA4	14	K	40S ribosomal protein S6	---	1	1.2e-07	167.71	LNIANPTTGCQK(1)K	2	-0.46043	1_x000D_	nucleus	GO:0006518 peptide metabolic process; GO:0043043 peptide biosynthetic process; GO:0044267 cellular protein metabolic process; GO:0006807 nitrogen compound metabolic process; GO:0009058 biosynthetic process; GO:0043603 cellular amide metabolic process; GO:0044238 primary metabolic process; GO:1901566 organonitrogen compound biosynthetic process; GO:1901576 organic substance biosynthetic process; G…	GO:0005840 ribosome; GO:0043226 organelle; GO:0043229 intracellular organelle; GO:0043232 intracellular non-membrane-bounded organelle; GO:0044464 cell part; GO:0005622 intracellular; GO:0005737 cytoplasm; GO:0032991 macromolecular complex; GO:0044424 intracellular part; GO:1990904 ribonucleoprotein complex; GO:0005623 cell; GO:0030529 intracellular ribonucleoprotein complex; GO:0044444 cytoplasm…	GO:0003735 structural constituent of ribosome; GO:0005198 structural molecule activity;	K02991	RP-S6e	small subunit ribosomal protein S6e	ats03010 Ribosome - Aegilops tauschii (wheat D);
A0A1D5TMS5	11	K	Unknown	---	1	0.000151	90.385	PFTPGPYSGK(1)STLALVAR	2	-1.5885	1_x000D_	chloroplast		GO:0031224 intrinsic component of membrane; GO:0016020 membrane; GO:0016021 integral component of membrane; GO:0044425 membrane part;
A0A1D5TMY4	223	K	Ribulose bisphosphate carboxylase small chain	---	1	0.0127	82.278	QVLNEVEEVK(1)K	2	-3.7534	1_x000D_	chloroplast	GO:0008152 metabolic process; GO:0043094 cellular metabolic compound salvage; GO:0055114 oxidation-reduction process; GO:0044710 single-organism metabolic process; GO:0044699 single-organism process; GO:0015977 carbon fixation; GO:0009853 photorespiration; GO:0009987 cellular process; GO:0044237 cellular metabolic process; GO:0015979 photosynthesis; GO:0071704 organic substance metabolic process;	GO:0043226 organelle; GO:0043231 intracellular membrane-bounded organelle; GO:0043229 intracellular organelle; GO:0044464 cell part; GO:0005622 intracellular; GO:0005737 cytoplasm; GO:0044424 intracellular part; GO:0043227 membrane-bounded organelle; GO:0005623 cell; GO:0009536 plastid; GO:0044444 cytoplasmic part; GO:0009507 chloroplast;	GO:0003824 catalytic activity; GO:0016830 carbon-carbon lyase activity; GO:0016984 ribulose-bisphosphate carboxylase activity; GO:0016831 carboxy-lyase activity; GO:0016829 lyase activity; GO:0004497 monooxygenase activity; GO:0016491 oxidoreductase activity;	K01602	rbcS	ribulose-bisphosphate carboxylase small chain [EC:4.1.1.39]	ats00710 Carbon fixation in photosynthetic organisms - Aegilops tauschii (wheat D); ats01100 Metabolic pathways - Aegilops tauschii (wheat D); ats00630 Glyoxylate and dicarboxylate metabolism - Aegilops tauschii (wheat D); ats01200 Carbon metabolism - Aegilops tauschii (wheat D);	IPR024680; IPR000894;	Ribulose-1,5-bisphosphate carboxylase small subunit, N-terminal; Ribulose bisphosphate carboxylase small chain, domain;
A0A1D5TN51	231	K	"Probable ribose-5-phosphate isomerase 3, chloroplastic OS=Arabidopsis thaliana GN=RPI3 PE=1 SV=1"	---	1	2.03e-05	155.99	TPIK(1)DALGAGK	2	-0.031276	2_x000D_	mitochondria	GO:0006739 NADP metabolic process; GO:0019362 pyridine nucleotide metabolic process; GO:0006725 cellular aromatic compound metabolic process; GO:0046496 nicotinamide nucleotide metabolic process; GO:0009117 nucleotide metabolic process; GO:0044699 single-organism process; GO:0072524 pyridine-containing compound metabolic process; GO:0044237 cellular metabolic process; GO:0006796 phosphate-contain…		GO:0016853 isomerase activity; GO:0016860 intramolecular oxidoreductase activity; GO:0004751 ribose-5-phosphate isomerase activity; GO:0003824 catalytic activity; GO:0016861 intramolecular oxidoreductase activity, interconverting aldoses and ketoses;	K01807	rpiA	ribose 5-phosphate isomerase A [EC:5.3.1.6]	ats00030 Pentose phosphate pathway - Aegilops tauschii (wheat D); ats00710 Carbon fixation in photosynthetic organisms - Aegilops tauschii (wheat D); ats01230 Biosynthesis of amino acids - Aegilops tauschii (wheat D); ats01100 Metabolic pathways - Aegilops tauschii (wheat D); ats01200 Carbon metabolism - Aegilops tauschii (wheat D); ats01110 Biosynthesis of secondary metabolites - Aegilops tausch…
A0A1D5TN51	227	K	"Probable ribose-5-phosphate isomerase 3, chloroplastic OS=Arabidopsis thaliana GN=RPI3 PE=1 SV=1"	---	0.999999	1.16e-05	66.36	LNEDDKPYVTDNSNYIVDLYFK(1)TPIK	3	-1.2496	2_x000D_	mitochondria	GO:0006739 NADP metabolic process; GO:0019362 pyridine nucleotide metabolic process; GO:0006725 cellular aromatic compound metabolic process; GO:0046496 nicotinamide nucleotide metabolic process; GO:0009117 nucleotide metabolic process; GO:0044699 single-organism process; GO:0072524 pyridine-containing compound metabolic process; GO:0044237 cellular metabolic process; GO:0006796 phosphate-contain…		GO:0016853 isomerase activity; GO:0016860 intramolecular oxidoreductase activity; GO:0004751 ribose-5-phosphate isomerase activity; GO:0003824 catalytic activity; GO:0016861 intramolecular oxidoreductase activity, interconverting aldoses and ketoses;	K01807	rpiA	ribose 5-phosphate isomerase A [EC:5.3.1.6]	ats00030 Pentose phosphate pathway - Aegilops tauschii (wheat D); ats00710 Carbon fixation in photosynthetic organisms - Aegilops tauschii (wheat D); ats01230 Biosynthesis of amino acids - Aegilops tauschii (wheat D); ats01100 Metabolic pathways - Aegilops tauschii (wheat D); ats01200 Carbon metabolism - Aegilops tauschii (wheat D); ats01110 Biosynthesis of secondary metabolites - Aegilops tausch…
A0A1D5TNA2	12	K	Photosystem II CP43 reaction center protein OS=Agrostis stolonifera GN=psbC PE=3 SV=1	---	1	2.11e-07	130.87	K(1)LTNLTLSPSVIFGYLLK	2	-0.47484	2_x000D_	nucleus	GO:0055114 oxidation-reduction process; GO:0044267 cellular protein metabolic process; GO:0044763 single-organism cellular process; GO:0044699 single-organism process; GO:0019684 photosynthesis, light reaction; GO:0044238 primary metabolic process; GO:0044237 cellular metabolic process; GO:0071704 organic substance metabolic process; GO:0008152 metabolic process; GO:0006091 generation of precurso…	GO:0009521 photosystem; GO:0016020 membrane; GO:0044464 cell part; GO:0005622 intracellular; GO:0098796 membrane protein complex; GO:0044425 membrane part; GO:0009579 thylakoid; GO:0031224 intrinsic component of membrane; GO:0032991 macromolecular complex; GO:0044424 intracellular part; GO:0005623 cell; GO:0043234 protein complex; GO:0016021 integral component of membrane; GO:0044436 thylakoid pa…	GO:0097159 organic cyclic compound binding; GO:1901363 heterocyclic compound binding; GO:0016168 chlorophyll binding; GO:0046906 tetrapyrrole binding; GO:0005488 binding;	K02705
A0A1D5TNJ7	495	K	Serine/threonine-protein kinase RIO1	---	1	0.0134	84.568	VK(1)EEK(1)REK	2	0.93807	1_x000D_	nucleus	GO:0016310 phosphorylation; GO:0044267 cellular protein metabolic process; GO:0044238 primary metabolic process; GO:0044237 cellular metabolic process; GO:0006796 phosphate-containing compound metabolic process; GO:0071704 organic substance metabolic process; GO:0008152 metabolic process; GO:0006468 protein phosphorylation; GO:0006793 phosphorus metabolic process; GO:0044260 cellular macromolecul…		GO:0005524 ATP binding; GO:1901265 nucleoside phosphate binding; GO:0016773 phosphotransferase activity, alcohol group as acceptor; GO:0001882 nucleoside binding; GO:0043167 ion binding; GO:0004672 protein kinase activity; GO:0000166 nucleotide binding; GO:0097159 organic cyclic compound binding; GO:1901363 heterocyclic compound binding; GO:0032549 ribonucleoside binding; GO:0097367 carbohydrate …	K07178	RIOK1	RIO kinase 1 [EC:2.7.11.1]	ats03008 Ribosome biogenesis in eukaryotes - Aegilops tauschii (wheat D);	IPR000719; IPR000687; IPR011009;	Protein kinase domain; RIO kinase; Protein kinase-like domain;
A0A1D5TNJ7	498	K	Serine/threonine-protein kinase RIO1	---	1	0.0134	84.568	VK(1)EEK(1)REK	2	0.93807	1_x000D_	nucleus	GO:0016310 phosphorylation; GO:0044267 cellular protein metabolic process; GO:0044238 primary metabolic process; GO:0044237 cellular metabolic process; GO:0006796 phosphate-containing compound metabolic process; GO:0071704 organic substance metabolic process; GO:0008152 metabolic process; GO:0006468 protein phosphorylation; GO:0006793 phosphorus metabolic process; GO:0044260 cellular macromolecul…		GO:0005524 ATP binding; GO:1901265 nucleoside phosphate binding; GO:0016773 phosphotransferase activity, alcohol group as acceptor; GO:0001882 nucleoside binding; GO:0043167 ion binding; GO:0004672 protein kinase activity; GO:0000166 nucleotide binding; GO:0097159 organic cyclic compound binding; GO:1901363 heterocyclic compound binding; GO:0032549 ribonucleoside binding; GO:0097367 carbohydrate …	K07178	RIOK1	RIO kinase 1 [EC:2.7.11.1]	ats03008 Ribosome biogenesis in eukaryotes - Aegilops tauschii (wheat D);	IPR000719; IPR000687; IPR011009;	Protein kinase domain; RIO kinase; Protein kinase-like domain;
A0A1D5TP43	215	K	"Chlorophyll a-b binding protein, chloroplastic"	---	1	0.0192	50.226	LYPGGSYFDPLGLAADPEK(1)K	2	-0.5292	1_x000D_	chloroplast	GO:0044267 cellular protein metabolic process; GO:0019684 photosynthesis, light reaction; GO:0044238 primary metabolic process; GO:0044237 cellular metabolic process; GO:0071704 organic substance metabolic process; GO:0008152 metabolic process; GO:0006091 generation of precursor metabolites and energy; GO:0018298 protein-chromophore linkage; GO:0044260 cellular macromolecule metabolic process; GO…	GO:0016020 membrane; GO:0009535 chloroplast thylakoid membrane; GO:0044434 chloroplast part; GO:0098796 membrane protein complex; GO:0005737 cytoplasm; GO:0009534 chloroplast thylakoid; GO:0042651 thylakoid membrane; GO:0031224 intrinsic component of membrane; GO:0032991 macromolecular complex; GO:0044424 intracellular part; GO:0005623 cell; GO:0044422 organelle part; GO:0044425 membrane part; GO…	GO:0097159 organic cyclic compound binding; GO:1901363 heterocyclic compound binding; GO:0016168 chlorophyll binding; GO:0046906 tetrapyrrole binding; GO:0005488 binding;	K08915	LHCB4	light-harvesting complex II chlorophyll a/b binding protein 4	ats01100 Metabolic pathways - Aegilops tauschii (wheat D); ats00196 Photosynthesis - antenna proteins - Aegilops tauschii (wheat D);	IPR023329;	Chlorophyll a/b binding protein domain;
A0A1D5TP43	225	K	"Chlorophyll a-b binding protein, chloroplastic"	---	1	2.03e-09	216.91	ETLQLAEIK(1)HAR	2	0.31127	4_x000D_	chloroplast	GO:0044267 cellular protein metabolic process; GO:0019684 photosynthesis, light reaction; GO:0044238 primary metabolic process; GO:0044237 cellular metabolic process; GO:0071704 organic substance metabolic process; GO:0008152 metabolic process; GO:0006091 generation of precursor metabolites and energy; GO:0018298 protein-chromophore linkage; GO:0044260 cellular macromolecule metabolic process; GO…	GO:0016020 membrane; GO:0009535 chloroplast thylakoid membrane; GO:0044434 chloroplast part; GO:0098796 membrane protein complex; GO:0005737 cytoplasm; GO:0009534 chloroplast thylakoid; GO:0042651 thylakoid membrane; GO:0031224 intrinsic component of membrane; GO:0032991 macromolecular complex; GO:0044424 intracellular part; GO:0005623 cell; GO:0044422 organelle part; GO:0044425 membrane part; GO…	GO:0097159 organic cyclic compound binding; GO:1901363 heterocyclic compound binding; GO:0016168 chlorophyll binding; GO:0046906 tetrapyrrole binding; GO:0005488 binding;	K08915	LHCB4	light-harvesting complex II chlorophyll a/b binding protein 4	ats01100 Metabolic pathways - Aegilops tauschii (wheat D); ats00196 Photosynthesis - antenna proteins - Aegilops tauschii (wheat D);	IPR023329;	Chlorophyll a/b binding protein domain;
A0A1D5TP43	216	K	"Chlorophyll a-b binding protein, chloroplastic"	---	1	0.000944	173.04	K(1)ETLQLAEIK	2	0.18539	2_x000D_	chloroplast	GO:0044267 cellular protein metabolic process; GO:0019684 photosynthesis, light reaction; GO:0044238 primary metabolic process; GO:0044237 cellular metabolic process; GO:0071704 organic substance metabolic process; GO:0008152 metabolic process; GO:0006091 generation of precursor metabolites and energy; GO:0018298 protein-chromophore linkage; GO:0044260 cellular macromolecule metabolic process; GO…	GO:0016020 membrane; GO:0009535 chloroplast thylakoid membrane; GO:0044434 chloroplast part; GO:0098796 membrane protein complex; GO:0005737 cytoplasm; GO:0009534 chloroplast thylakoid; GO:0042651 thylakoid membrane; GO:0031224 intrinsic component of membrane; GO:0032991 macromolecular complex; GO:0044424 intracellular part; GO:0005623 cell; GO:0044422 organelle part; GO:0044425 membrane part; GO…	GO:0097159 organic cyclic compound binding; GO:1901363 heterocyclic compound binding; GO:0016168 chlorophyll binding; GO:0046906 tetrapyrrole binding; GO:0005488 binding;	K08915	LHCB4	light-harvesting complex II chlorophyll a/b binding protein 4	ats01100 Metabolic pathways - Aegilops tauschii (wheat D); ats00196 Photosynthesis - antenna proteins - Aegilops tauschii (wheat D);	IPR023329;	Chlorophyll a/b binding protein domain;
A0A1D5TP43	101	K	"Chlorophyll a-b binding protein, chloroplastic"	---	1	1.06e-05	85.498	FEDADVK(1)STPFQPYAEVFGLQR	2	-0.51068	2_x000D_	chloroplast	GO:0044267 cellular protein metabolic process; GO:0019684 photosynthesis, light reaction; GO:0044238 primary metabolic process; GO:0044237 cellular metabolic process; GO:0071704 organic substance metabolic process; GO:0008152 metabolic process; GO:0006091 generation of precursor metabolites and energy; GO:0018298 protein-chromophore linkage; GO:0044260 cellular macromolecule metabolic process; GO…	GO:0016020 membrane; GO:0009535 chloroplast thylakoid membrane; GO:0044434 chloroplast part; GO:0098796 membrane protein complex; GO:0005737 cytoplasm; GO:0009534 chloroplast thylakoid; GO:0042651 thylakoid membrane; GO:0031224 intrinsic component of membrane; GO:0032991 macromolecular complex; GO:0044424 intracellular part; GO:0005623 cell; GO:0044422 organelle part; GO:0044425 membrane part; GO…	GO:0097159 organic cyclic compound binding; GO:1901363 heterocyclic compound binding; GO:0016168 chlorophyll binding; GO:0046906 tetrapyrrole binding; GO:0005488 binding;	K08915	LHCB4	light-harvesting complex II chlorophyll a/b binding protein 4	ats01100 Metabolic pathways - Aegilops tauschii (wheat D); ats00196 Photosynthesis - antenna proteins - Aegilops tauschii (wheat D);	IPR023329;	Chlorophyll a/b binding protein domain;
A0A1D5TP45	159	K	"Protein THYLAKOID FORMATION1, chloroplastic OS=Oryza sativa subsp. japonica GN=THF1 PE=2 SV=1"	4343584	1	0.00085	95.608	LCAALNINK(1)K	2	-0.51787	1_x000D_	chloroplast	GO:0044085 cellular component biogenesis; GO:0016043 cellular component organization; GO:0034622 cellular macromolecular complex assembly; GO:0071822 protein complex subunit organization; GO:0019684 photosynthesis, light reaction; GO:0010207 photosystem II assembly; GO:0044237 cellular metabolic process; GO:0043933 macromolecular complex subunit organization; GO:0008152 metabolic process; GO:0006…
A0A1D5TP45	120	K	"Protein THYLAKOID FORMATION1, chloroplastic OS=Oryza sativa subsp. japonica GN=THF1 PE=2 SV=1"	4343584	1	1.87e-05	160.91	AQGK(1)GNFSYSR	2	-0.39295	1_x000D_	chloroplast	GO:0044085 cellular component biogenesis; GO:0016043 cellular component organization; GO:0034622 cellular macromolecular complex assembly; GO:0071822 protein complex subunit organization; GO:0019684 photosynthesis, light reaction; GO:0010207 photosystem II assembly; GO:0044237 cellular metabolic process; GO:0043933 macromolecular complex subunit organization; GO:0008152 metabolic process; GO:0006…
A0A1D5TP45	175	K	"Protein THYLAKOID FORMATION1, chloroplastic OS=Oryza sativa subsp. japonica GN=THF1 PE=2 SV=1"	4343584	1	0.000385	167.76	NLLSK(1)LVQAK	2	-0.65272	1_x000D_	chloroplast	GO:0044085 cellular component biogenesis; GO:0016043 cellular component organization; GO:0034622 cellular macromolecular complex assembly; GO:0071822 protein complex subunit organization; GO:0019684 photosynthesis, light reaction; GO:0010207 photosystem II assembly; GO:0044237 cellular metabolic process; GO:0043933 macromolecular complex subunit organization; GO:0008152 metabolic process; GO:0006…
A0A1D5TP45	5	K	"Protein THYLAKOID FORMATION1, chloroplastic OS=Oryza sativa subsp. japonica GN=THF1 PE=2 SV=1"	4343584	1	0.00207	130.28	MNFLK(1)SYK	2	0.13062	2_x000D_	chloroplast	GO:0044085 cellular component biogenesis; GO:0016043 cellular component organization; GO:0034622 cellular macromolecular complex assembly; GO:0071822 protein complex subunit organization; GO:0019684 photosynthesis, light reaction; GO:0010207 photosystem II assembly; GO:0044237 cellular metabolic process; GO:0043933 macromolecular complex subunit organization; GO:0008152 metabolic process; GO:0006…
A0A1D5TP45	150	K	"Protein THYLAKOID FORMATION1, chloroplastic OS=Oryza sativa subsp. japonica GN=THF1 PE=2 SV=1"	4343584	1	2.98e-11	118.36	LLELSNATEPTVLDK(1)LCAALNINK	3	0.054663	1_x000D_	chloroplast	GO:0044085 cellular component biogenesis; GO:0016043 cellular component organization; GO:0034622 cellular macromolecular complex assembly; GO:0071822 protein complex subunit organization; GO:0019684 photosynthesis, light reaction; GO:0010207 photosystem II assembly; GO:0044237 cellular metabolic process; GO:0043933 macromolecular complex subunit organization; GO:0008152 metabolic process; GO:0006…
A0A1D5TP56	214	K	"Probable plastid-lipid-associated protein 6, chloroplastic OS=Arabidopsis thaliana GN=PAP6 PE=1 SV=1"	---	1	0.0228	70.439	INFDK(1)TTVK	2	0.22773	1_x000D_	chloroplast								IPR006843;	Plastid lipid-associated protein/fibrillin conserved domain;
A0A1D5TP56	79	K	"Probable plastid-lipid-associated protein 6, chloroplastic OS=Arabidopsis thaliana GN=PAP6 PE=1 SV=1"	---	1	6.59e-06	161.19	IK(1)LLSAVAGLNR	2	0.39468	1_x000D_	chloroplast								IPR006843;	Plastid lipid-associated protein/fibrillin conserved domain;
A0A1D5TQC7	981	K	"Ferredoxin-dependent glutamate synthase, chloroplastic OS=Oryza sativa subsp. japonica GN=GLU PE=2 SV=2"	---	1	1.73e-07	140.8	IGGK(1)SNSGEGGEDPIR	2	0.48331	1_x000D_	chloroplast	GO:0043648 dicarboxylic acid metabolic process; GO:0016053 organic acid biosynthetic process; GO:0044699 single-organism process; GO:0009058 biosynthetic process; GO:1901566 organonitrogen compound biosynthetic process; GO:0044237 cellular metabolic process; GO:0009084 glutamine family amino acid biosynthetic process; GO:0071704 organic substance metabolic process; GO:0008152 metabolic process; G…		GO:0015930 glutamate synthase activity; GO:0016638 oxidoreductase activity, acting on the CH-NH2 group of donors; GO:0003824 catalytic activity; GO:0016491 oxidoreductase activity;	K00284				IPR013785; IPR002489; IPR029055; IPR006982; IPR002932; IPR017932;	Aldolase-type TIM barrel; Glutamate synthase, alpha subunit, C-terminal; Nucleophile aminohydrolases, N-terminal; Glutamate synthase, central-N; Glutamate synthase domain; Glutamine amidotransferase type 2 domain;
A0A1D5TQC7	942	K	"Ferredoxin-dependent glutamate synthase, chloroplastic OS=Oryza sativa subsp. japonica GN=GLU PE=2 SV=2"	---	1	2.58e-08	142.39	TPIPIGK(1)VEPATSIVER	2	-1.0103	1_x000D_	chloroplast	GO:0043648 dicarboxylic acid metabolic process; GO:0016053 organic acid biosynthetic process; GO:0044699 single-organism process; GO:0009058 biosynthetic process; GO:1901566 organonitrogen compound biosynthetic process; GO:0044237 cellular metabolic process; GO:0009084 glutamine family amino acid biosynthetic process; GO:0071704 organic substance metabolic process; GO:0008152 metabolic process; G…		GO:0015930 glutamate synthase activity; GO:0016638 oxidoreductase activity, acting on the CH-NH2 group of donors; GO:0003824 catalytic activity; GO:0016491 oxidoreductase activity;	K00284				IPR013785; IPR002489; IPR029055; IPR006982; IPR002932; IPR017932;	Aldolase-type TIM barrel; Glutamate synthase, alpha subunit, C-terminal; Nucleophile aminohydrolases, N-terminal; Glutamate synthase, central-N; Glutamate synthase domain; Glutamine amidotransferase type 2 domain;
A0A1D5TQC7	1286	K	"Ferredoxin-dependent glutamate synthase, chloroplastic OS=Oryza sativa subsp. japonica GN=GLU PE=2 SV=2"	---	1	0.0546	66.799	TDLLK(1)PK	2	-4.3355	1_x000D_	chloroplast	GO:0043648 dicarboxylic acid metabolic process; GO:0016053 organic acid biosynthetic process; GO:0044699 single-organism process; GO:0009058 biosynthetic process; GO:1901566 organonitrogen compound biosynthetic process; GO:0044237 cellular metabolic process; GO:0009084 glutamine family amino acid biosynthetic process; GO:0071704 organic substance metabolic process; GO:0008152 metabolic process; G…		GO:0015930 glutamate synthase activity; GO:0016638 oxidoreductase activity, acting on the CH-NH2 group of donors; GO:0003824 catalytic activity; GO:0016491 oxidoreductase activity;	K00284				IPR013785; IPR002489; IPR029055; IPR006982; IPR002932; IPR017932;	Aldolase-type TIM barrel; Glutamate synthase, alpha subunit, C-terminal; Nucleophile aminohydrolases, N-terminal; Glutamate synthase, central-N; Glutamate synthase domain; Glutamine amidotransferase type 2 domain;
A0A1D5TQC7	773	K	"Ferredoxin-dependent glutamate synthase, chloroplastic OS=Oryza sativa subsp. japonica GN=GLU PE=2 SV=2"	---	1	0.00029	141.91	LSNK(1)TVNLMR	2	0.6737	1_x000D_	chloroplast	GO:0043648 dicarboxylic acid metabolic process; GO:0016053 organic acid biosynthetic process; GO:0044699 single-organism process; GO:0009058 biosynthetic process; GO:1901566 organonitrogen compound biosynthetic process; GO:0044237 cellular metabolic process; GO:0009084 glutamine family amino acid biosynthetic process; GO:0071704 organic substance metabolic process; GO:0008152 metabolic process; G…		GO:0015930 glutamate synthase activity; GO:0016638 oxidoreductase activity, acting on the CH-NH2 group of donors; GO:0003824 catalytic activity; GO:0016491 oxidoreductase activity;	K00284				IPR013785; IPR002489; IPR029055; IPR006982; IPR002932; IPR017932;	Aldolase-type TIM barrel; Glutamate synthase, alpha subunit, C-terminal; Nucleophile aminohydrolases, N-terminal; Glutamate synthase, central-N; Glutamate synthase domain; Glutamine amidotransferase type 2 domain;
A0A1D5TQC7	505	K	"Ferredoxin-dependent glutamate synthase, chloroplastic OS=Oryza sativa subsp. japonica GN=GLU PE=2 SV=2"	---	1	4.31e-08	136.35	NVASAK(1)PYGTWLQESTR	2	-0.18021	1_x000D_	chloroplast	GO:0043648 dicarboxylic acid metabolic process; GO:0016053 organic acid biosynthetic process; GO:0044699 single-organism process; GO:0009058 biosynthetic process; GO:1901566 organonitrogen compound biosynthetic process; GO:0044237 cellular metabolic process; GO:0009084 glutamine family amino acid biosynthetic process; GO:0071704 organic substance metabolic process; GO:0008152 metabolic process; G…		GO:0015930 glutamate synthase activity; GO:0016638 oxidoreductase activity, acting on the CH-NH2 group of donors; GO:0003824 catalytic activity; GO:0016491 oxidoreductase activity;	K00284				IPR013785; IPR002489; IPR029055; IPR006982; IPR002932; IPR017932;	Aldolase-type TIM barrel; Glutamate synthase, alpha subunit, C-terminal; Nucleophile aminohydrolases, N-terminal; Glutamate synthase, central-N; Glutamate synthase domain; Glutamine amidotransferase type 2 domain;
[truncated: 2,948 more rows]
