# Supplementary material for: Global Profiling of 2-hydroxyisobutyrylome in Common Wheat
Source: Genomics Proteomics Bioinformatics. 2021 Feb 11;20(4):688–701. doi: 10.1016/j.gpb.2020.06.008 (PMC9880814; doi:10.1016/j.gpb.2020.06.008)
Supplement: Supplementary Table S2 — Structural features analyses of 2-hydroxyisobutyrylation proteins in common wheat [file mmc4.xlsx]

## Sheet: Table S2
Table S2 Structural features analyses of 2-hydroxyisobutyrylation proteins in common wheat
Protein ID	Position	Amino acid	Surface	Helix	Strand	Coli	Type
W5EAE3	100	K	40.07	0.268	0.043	0.689	Un-modified Lys
W5EAE3	201	K	38.548	0.353	0.048	0.598	Un-modified Lys
W5EAE3	224	K	16.497	0.782	0.003	0.215	Un-modified Lys
W5EAE3	225	K	23.347	0.802	0.014	0.185	Un-modified Lys
W5EAE3	227	K	20.673	0.717	0.014	0.269	Un-modified Lys
W5EAE3	235	K	22.915	0.268	0.043	0.689	Un-modified Lys
W5EAE3	259	K	19.13	0.353	0.048	0.598	Un-modified Lys
W5EAE3	270	K	25.527	0.199	0.152	0.649	Un-modified Lys
W5EAE3	282	K	28.819	0.278	0.093	0.628	Un-modified Lys
W5EAE3	285	K	21.393	0.191	0.086	0.723	Un-modified Lys
W5EAE3	297	K	29.683	0.268	0.043	0.689	Un-modified Lys
W5EAE3	299	K	31.122	0.184	0.043	0.773	Modified Lys
W5EAE3	306	K	15.695	0.386	0.097	0.517	Un-modified Lys
W5EAE3	314	K	44.308	0.184	0.043	0.773	Un-modified Lys
W5EAE3	327	K	31.328	0.118	0.15	0.732	Un-modified Lys
A0A1D6BIH3	4	K	73.126	0.113	0.087	0.8	Un-modified Lys
A0A1D6BIH3	114	K	42.539	0.113	0.043	0.844	Modified Lys
A0A1D6BIH3	135	K	44.637	0.118	0.15	0.732	Un-modified Lys
A0A1D6BIH3	151	K	37.561	0.191	0.086	0.723	Un-modified Lys
A0A1D6BIH3	191	K	42.025	0.184	0.043	0.773	Un-modified Lys
A0A1D6BIH3	200	K	28.675	0.622	0.015	0.363	Un-modified Lys
A0A1D6BIH3	205	K	39.165	0.184	0.043	0.773	Un-modified Lys
A0A1D6BIH3	229	K	43.238	0.353	0.048	0.598	Un-modified Lys
A0A1D6BIH3	246	K	29.641	0.184	0.043	0.773	Un-modified Lys
A0A1D5UFM0	35	K	58.912	0.353	0.048	0.598	Un-modified Lys
A0A1D5UFM0	36	K	54.243	0.257	0.016	0.727	Modified Lys
A0A1D5UFM0	45	K	35.504	0.606	0.105	0.289	Modified Lys
A0A1D5UFM0	52	K	43.67	0.339	0.016	0.645	Modified Lys
A0A1D5UFM0	56	K	63.849	0.184	0.043	0.773	Un-modified Lys
A0A1D5UFM0	75	K	31.04	0.135	0.317	0.548	Modified Lys
A0A1D5UFM0	78	K	32.398	0.064	0.216	0.721	Modified Lys
A0A1D5UFM0	95	K	53.359	0.053	0.043	0.903	Un-modified Lys
A0A1D5UFM0	105	K	44.431	0.184	0.043	0.773	Modified Lys
A0A1D5UFM0	111	K	50.15	0.278	0.093	0.628	Un-modified Lys
A0A1D5UFM0	114	K	57.699	0.191	0.086	0.723	Un-modified Lys
A0A1D5UFM0	124	K	46.221	0.184	0.043	0.773	Un-modified Lys
A0A1D5UFM0	141	K	88.184	0.052	0.084	0.864	Un-modified Lys
W5GE67	34	K	43.979	0.353	0.048	0.598	Un-modified Lys
W5GE67	44	K	43.691	0.113	0.043	0.844	Un-modified Lys
W5GE67	81	K	30.958	0.353	0.048	0.598	Un-modified Lys
W5GE67	82	K	37.191	0.353	0.048	0.598	Un-modified Lys
W5GE67	88	K	37.52	0.43	0.016	0.555	Un-modified Lys
W5GE67	89	K	36.82	0.339	0.016	0.645	Un-modified Lys
W5GE67	90	K	54.613	0.257	0.016	0.727	Un-modified Lys
W5GE67	102	K	74.073	0.113	0.043	0.844	Modified Lys
A0A1D6DLG3	55	K	38.651	0.268	0.043	0.689	Un-modified Lys
A0A1D6DLG3	79	K	39.474	0.191	0.086	0.723	Un-modified Lys
A0A1D6DLG3	90	K	44.369	0.268	0.043	0.689	Un-modified Lys
A0A1D6DLG3	100	K	31.081	0.191	0.086	0.723	Un-modified Lys
A0A1D6DLG3	124	K	27.296	0.561	0.047	0.393	Un-modified Lys
A0A1D6DLG3	125	K	35.216	0.561	0.047	0.393	Un-modified Lys
A0A1D6DLG3	127	K	41.449	0.353	0.048	0.598	Un-modified Lys
A0A1D6DLG3	178	K	30.238	0.278	0.093	0.628	Un-modified Lys
A0A1D6DLG3	209	K	32.85	0.191	0.086	0.723	Un-modified Lys
A0A1D6DLG3	214	K	18.122	0.118	0.15	0.732	Un-modified Lys
A0A1D6DLG3	237	K	27.152	0.561	0.047	0.393	Modified Lys
A0A1D6DLG3	239	K	19.85	0.622	0.015	0.363	Un-modified Lys
A0A1D6DLG3	246	K	43.567	0.268	0.043	0.689	Un-modified Lys
A0A1D6DLG3	282	K	43.423	0.052	0.084	0.864	Un-modified Lys
A0A1D6DLG3	290	K	42.127	0.268	0.043	0.689	Un-modified Lys
A0A1D6DLG3	291	K	38.363	0.268	0.043	0.689	Un-modified Lys
A0A1D6DLG3	294	K	40.687	0.278	0.093	0.628	Un-modified Lys
A0A1D6DLG3	298	K	32.295	0.184	0.043	0.773	Un-modified Lys
A0A1D6DLG3	306	K	42.827	0.268	0.043	0.689	Un-modified Lys
A0A1D6DLG3	307	K	39.906	0.268	0.043	0.689	Un-modified Lys
A0A1D6DLG3	327	K	20.755	0.191	0.086	0.723	Un-modified Lys
A0A1D6DLG3	338	K	25.363	0.522	0.016	0.462	Modified Lys
A0A1D6DLG3	344	K	30.588	0.522	0.016	0.462	Un-modified Lys
A0A1D6DLG3	385	K	32.459	0.386	0.097	0.517	Un-modified Lys
A0A1D6DLG3	388	K	39.062	0.278	0.093	0.628	Un-modified Lys
A0A1D6DLG3	412	K	43.999	0.268	0.043	0.689	Un-modified Lys
A0A1D6DLG3	441	K	39.926	0.113	0.087	0.8	Un-modified Lys
A0A1D6DLG3	483	K	38.569	0.268	0.043	0.689	Un-modified Lys
A0A1D6S578	42	K	22.401	0.386	0.097	0.517	Un-modified Lys
A0A1D6S578	66	K	30.855	0.113	0.087	0.8	Un-modified Lys
A0A1D6S578	74	K	32.624	0.268	0.043	0.689	Un-modified Lys
A0A1D6S578	78	K	23.203	0.268	0.043	0.689	Modified Lys
A0A1D6S578	80	K	21.907	0.353	0.048	0.598	Un-modified Lys
A0A1D6S578	87	K	23.244	0.522	0.016	0.462	Un-modified Lys
A0A1D6S578	91	K	21.29	0.522	0.016	0.462	Modified Lys
A0A1D6S578	93	K	21.105	0.561	0.047	0.393	Modified Lys
A0A1D6S578	127	K	29.086	0.191	0.086	0.723	Modified Lys
A0A1D6S578	144	K	51.692	0.118	0.15	0.732	Un-modified Lys
A0A1D5ZCZ4	29	K	27.77	0.353	0.048	0.598	Un-modified Lys
A0A1D5ZCZ4	46	K	26.042	0.199	0.152	0.649	Un-modified Lys
A0A1D5ZCZ4	55	K	38.733	0.184	0.043	0.773	Un-modified Lys
A0A1D5ZCZ4	57	K	38.836	0.184	0.043	0.773	Un-modified Lys
A0A1D5ZCZ4	72	K	39.186	0.052	0.084	0.864	Un-modified Lys
A0A1D5ZCZ4	88	K	45.048	0.113	0.043	0.844	Un-modified Lys
A0A1D5ZCZ4	104	K	52.7	0.268	0.043	0.689	Un-modified Lys
A0A1D5ZCZ4	141	K	59.818	0.116	0.016	0.868	Un-modified Lys
A0A1D5ZCZ4	174	K	42.518	0.278	0.093	0.628	Un-modified Lys
A0A1D5ZCZ4	193	K	22.812	0.522	0.016	0.462	Un-modified Lys
A0A1D5ZCZ4	197	K	45.007	0.353	0.048	0.598	Un-modified Lys
A0A1D5ZCZ4	198	K	55.806	0.184	0.043	0.773	Un-modified Lys
A0A1D5ZCZ4	213	K	48.607	0.184	0.043	0.773	Un-modified Lys
A0A1D5ZCZ4	217	K	42.312	0.113	0.087	0.8	Un-modified Lys
A0A1D5ZCZ4	228	K	25.157	0.118	0.15	0.732	Un-modified Lys
A0A1D5ZCZ4	229	K	28.099	0.118	0.15	0.732	Un-modified Lys
A0A1D5ZCZ4	235	K	35.216	0.125	0.227	0.648	Un-modified Lys
A0A1D5ZCZ4	243	K	13.37	0.923	0.002	0.076	Un-modified Lys
A0A1D5ZCZ4	246	K	15.16	0.97	0.001	0.029	Un-modified Lys
A0A1D5ZCZ4	248	K	20.405	0.923	0.002	0.076	Un-modified Lys
A0A1D5ZCZ4	249	K	23.882	0.923	0.002	0.076	Un-modified Lys
A0A1D5ZCZ4	250	K	24.129	0.859	0.002	0.139	Un-modified Lys
A0A1D5ZCZ4	251	K	38.301	0.782	0.003	0.215	Un-modified Lys
A0A1D5ZCZ4	252	K	40.132	0.6	0.003	0.397	Un-modified Lys
A0A1D5ZCZ4	254	K	46.714	0.339	0.016	0.645	Un-modified Lys
A0A1D5ZCZ4	267	K	26.844	0.353	0.048	0.598	Un-modified Lys
A0A1D5ZCZ4	273	K	28.531	0.522	0.016	0.462	Un-modified Lys
A0A1D5ZCZ4	279	K	26.062	0.191	0.086	0.723	Un-modified Lys
A0A1D5ZCZ4	287	K	31.575	0.056	0.142	0.802	Un-modified Lys
A0A1D5ZCZ4	300	K	49.224	0.052	0.084	0.864	Un-modified Lys
A0A1D5ZCZ4	311	K	24.314	0.353	0.048	0.598	Un-modified Lys
A0A1D5ZCZ4	318	K	21.989	0.353	0.048	0.598	Un-modified Lys
A0A1D5ZCZ4	328	K	35.154	0.43	0.016	0.555	Un-modified Lys
A0A1D5ZCZ4	329	K	37.849	0.43	0.016	0.555	Un-modified Lys
A0A1D5ZCZ4	330	K	44.657	0.339	0.016	0.645	Un-modified Lys
A0A1D5ZCZ4	335	K	21.413	0.386	0.097	0.517	Un-modified Lys
A0A1D5ZCZ4	359	K	32.603	0.191	0.086	0.723	Un-modified Lys
A0A1D5ZCZ4	380	K	35.01	0.43	0.016	0.555	Un-modified Lys
A0A1D5ZCZ4	383	K	26.782	0.622	0.015	0.363	Un-modified Lys
A0A1D5ZCZ4	387	K	26.144	0.522	0.016	0.462	Un-modified Lys
A0A1D5ZCZ4	391	K	32.727	0.257	0.016	0.727	Un-modified Lys
A0A1D5ZCZ4	392	K	42.806	0.181	0.017	0.803	Un-modified Lys
A0A1D5ZCZ4	404	K	30.485	0.257	0.016	0.727	Un-modified Lys
A0A1D5ZCZ4	409	K	22.894	0.118	0.15	0.732	Un-modified Lys
A0A1D5ZCZ4	416	K	34.866	0.113	0.043	0.844	Un-modified Lys
A0A1D5ZCZ4	419	K	30.67	0.199	0.152	0.649	Modified Lys
A0A1D5ZCZ4	431	K	40.934	0.191	0.086	0.723	Un-modified Lys
A0A1D5ZCZ4	442	K	51.425	0.053	0.043	0.903	Un-modified Lys
A0A1D5ZCZ4	451	K	35.278	0.353	0.048	0.598	Un-modified Lys
A0A1D5ZCZ4	458	K	44.719	0.561	0.047	0.393	Un-modified Lys
A0A1D5ZCZ4	472	K	44.267	0.622	0.015	0.363	Un-modified Lys
A0A1D5ZCZ4	473	K	45.892	0.522	0.016	0.462	Un-modified Lys
A0A1D5ZCZ4	475	K	46.797	0.43	0.016	0.555	Un-modified Lys
A0A1D5ZCZ4	476	K	54.922	0.353	0.048	0.598	Un-modified Lys
A0A1D5ZCZ4	482	K	44.02	0.339	0.016	0.645	Un-modified Lys
A0A1D5ZCZ4	486	K	39.083	0.353	0.048	0.598	Un-modified Lys
A0A1D5ZCZ4	494	K	27.975	0.923	0.002	0.076	Un-modified Lys
A0A1D5ZCZ4	495	K	27.399	0.859	0.002	0.139	Un-modified Lys
A0A1D5ZCZ4	496	K	29.395	0.859	0.002	0.139	Un-modified Lys
A0A1D5ZCZ4	501	K	27.461	0.522	0.016	0.462	Un-modified Lys
A0A1D5ZCZ4	503	K	35.689	0.339	0.016	0.645	Un-modified Lys
A0A1D5ZCZ4	509	K	34.455	0.353	0.048	0.598	Un-modified Lys
A0A1D5ZCZ4	518	K	40.42	0.353	0.048	0.598	Un-modified Lys
A0A1D5ZCZ4	521	K	40.42	0.191	0.086	0.723	Un-modified Lys
A0A1D5ZCZ4	551	K	44.801	0.353	0.048	0.598	Un-modified Lys
A0A1D5ZCZ4	567	K	54.511	0.257	0.016	0.727	Un-modified Lys
A0A1D5ZCZ4	568	K	48.648	0.257	0.016	0.727	Un-modified Lys
A0A1D5ZCZ4	590	K	40.399	0.184	0.043	0.773	Un-modified Lys
A0A1D5ZCZ4	593	K	40.893	0.113	0.043	0.844	Un-modified Lys
A0A1D5ZCZ4	596	K	42.498	0.113	0.043	0.844	Un-modified Lys
A0A1D5ZCZ4	629	K	38.178	0.118	0.15	0.732	Un-modified Lys
A0A1D5ZCZ4	658	K	60.62	0.056	0.142	0.802	Un-modified Lys
W4ZM65	3	K	91.249	0.053	0.043	0.903	Un-modified Lys
W4ZM65	10	K	52.762	0.257	0.016	0.727	Un-modified Lys
W4ZM65	99	K	30.505	0.278	0.093	0.628	Modified Lys
W4ZM65	118	K	28.51	0.622	0.015	0.363	Un-modified Lys
W4ZM65	121	K	29.086	0.43	0.016	0.555	Un-modified Lys
W4ZM65	126	K	26.391	0.278	0.093	0.628	Un-modified Lys
W4ZM65	132	K	33.323	0.268	0.043	0.689	Modified Lys
W4ZM65	137	K	42.991	0.268	0.043	0.689	Un-modified Lys
W4ZM65	143	K	15.715	0.125	0.227	0.648	Un-modified Lys
W4ZM65	172	K	30.711	0.502	0.102	0.396	Un-modified Lys
W4ZM65	176	K	38.075	0.191	0.086	0.723	Un-modified Lys
W4ZM65	185	K	45.357	0.113	0.043	0.844	Modified Lys
W4ZM65	214	K	39.638	0.113	0.043	0.844	Un-modified Lys
W4ZM65	224	K	27.214	0.113	0.087	0.8	Un-modified Lys
W4ZM65	235	K	48.298	0.018	0.088	0.893	Un-modified Lys
A0A1D5TKM0	12	K	26.103	0.02	0.205	0.775	Modified Lys
A0A1D5TKM0	19	K	51.322	0.113	0.043	0.844	Modified Lys
A0A1D5TKM0	30	K	40.42	0.386	0.097	0.517	Un-modified Lys
A0A1D5TKM0	37	K	31.513	0.386	0.097	0.517	Un-modified Lys
A0A1D5TKM0	42	K	48.648	0.113	0.043	0.844	Un-modified Lys
A0A1D5TKM0	50	K	50.15	0.184	0.043	0.773	Un-modified Lys
A0A1D5TKM0	53	K	56.588	0.113	0.043	0.844	Un-modified Lys
A0A1D5TKM0	58	K	45.151	0.052	0.084	0.864	Un-modified Lys
A0A1D5TKM0	70	K	38.466	0.353	0.048	0.598	Un-modified Lys
A0A1D5TKM0	71	K	45.398	0.278	0.093	0.628	Un-modified Lys
A0A1D5TKM0	113	K	49.409	0.113	0.087	0.8	Un-modified Lys
A0A1D5TKM0	117	K	31.76	0.064	0.216	0.721	Un-modified Lys
A0A1D6AS28	14	K	37.047	0.113	0.043	0.844	Un-modified Lys
A0A1D6AS28	85	K	34.331	0.052	0.084	0.864	Un-modified Lys
A0A1D6AS28	89	K	23.47	0.184	0.043	0.773	Un-modified Lys
A0A1D6AS28	126	K	42.786	0.053	0.043	0.903	Un-modified Lys
A0A1D6AS28	161	K	28.016	0.125	0.227	0.648	Un-modified Lys
A0A1D6AS28	215	K	36.861	0.056	0.142	0.802	Un-modified Lys
A0A1D6AS28	224	K	31.246	0.113	0.087	0.8	Un-modified Lys
A0A1D6AS28	248	K	30.999	0.113	0.043	0.844	Un-modified Lys
A0A1D6AS28	270	K	19.521	0.386	0.097	0.517	Un-modified Lys
A0A1D6AS28	278	K	29.148	0.052	0.084	0.864	Un-modified Lys
A0A1D6AS28	295	K	26.576	0.052	0.084	0.864	Un-modified Lys
A0A1D6AS28	300	K	25.815	0.191	0.086	0.723	Un-modified Lys
A0A1D6AS28	303	K	16.723	0.125	0.227	0.648	Un-modified Lys
A0A1D6AS28	305	K	26	0.199	0.152	0.649	Un-modified Lys
A0A1D6AS28	327	K	23.964	0.386	0.097	0.517	Un-modified Lys
A0A1D6AS28	334	K	33.365	0.622	0.015	0.363	Un-modified Lys
A0A1D6AS28	336	K	34.146	0.522	0.016	0.462	Un-modified Lys
A0A1D6AS28	358	K	41.325	0.622	0.015	0.363	Un-modified Lys
A0A1D6AS28	359	K	70.267	0.522	0.016	0.462	Un-modified Lys
A0A1D5XDW4	12	K	26.206	0.184	0.043	0.773	Un-modified Lys
A0A1D5XDW4	54	K	44.719	0.522	0.016	0.462	Un-modified Lys
A0A1D5XDW4	59	K	40.482	0.191	0.086	0.723	Un-modified Lys
A0A1D5XDW4	61	K	33.488	0.118	0.15	0.732	Un-modified Lys
A0A1D5XDW4	77	K	16.909	0.353	0.048	0.598	Un-modified Lys
A0A1D5XDW4	83	K	23.47	0.118	0.15	0.732	Un-modified Lys
A0A1D5XDW4	94	K	38.486	0.064	0.216	0.721	Un-modified Lys
A0A1D5XDW4	102	K	28.592	0.125	0.227	0.648	Un-modified Lys
A0A1D5XDW4	120	K	28.366	0.339	0.016	0.645	Un-modified Lys
A0A1D5XDW4	121	K	37.047	0.339	0.016	0.645	Un-modified Lys
A0A1D5XDW4	145	K	39.227	0.257	0.016	0.727	Un-modified Lys
A0A1D5XDW4	158	K	34.948	0.191	0.086	0.723	Un-modified Lys
A0A1D5XDW4	164	K	35.236	0.113	0.087	0.8	Un-modified Lys
A0A1D5XDW4	194	K	33.653	0.184	0.043	0.773	Un-modified Lys
A0A1D5XDW4	221	K	172.233	0.003	0.003	0.994	Un-modified Lys
A0A1D5SEM9	6	K	68.93	0.113	0.087	0.8	Un-modified Lys
A0A1D5SEM9	29	K	22.504	0.353	0.048	0.598	Un-modified Lys
A0A1D5SEM9	31	K	41.346	0.278	0.093	0.628	Modified Lys
A0A1D5SEM9	45	K	37.108	0.113	0.087	0.8	Modified Lys
A0A1D5SEM9	54	K	37.602	0.191	0.086	0.723	Modified Lys
A0A1D5SEM9	67	K	38.486	0.278	0.093	0.628	Un-modified Lys
A0A1D5SEM9	129	K	34.372	0.43	0.016	0.555	Un-modified Lys
A0A1D5SEM9	166	K	33.077	0.184	0.043	0.773	Un-modified Lys
A0A1D5SEM9	189	K	27.543	0.386	0.097	0.517	Un-modified Lys
A0A1D5SEM9	213	K	34.64	0.113	0.087	0.8	Un-modified Lys
A0A1D5SEM9	252	K	29.724	0.278	0.093	0.628	Un-modified Lys
A0A1D5SEM9	254	K	32.398	0.191	0.086	0.723	Modified Lys
A0A1D5SEM9	261	K	21.146	0.191	0.086	0.723	Modified Lys
A0A1D5SEM9	264	K	41.119	0.052	0.084	0.864	Modified Lys
A0A1D5SEM9	273	K	25.486	0.191	0.086	0.723	Un-modified Lys
A0A1D5SEM9	274	K	31.842	0.191	0.086	0.723	Un-modified Lys
W5DSB4	14	K	48.998	0.386	0.097	0.517	Un-modified Lys
W5DSB4	15	K	46.879	0.268	0.043	0.689	Un-modified Lys
W5DSB4	22	K	32.747	0.191	0.086	0.723	Un-modified Lys
W5DSB4	30	K	47.414	0.118	0.15	0.732	Un-modified Lys
W5DSB4	35	K	45.048	0.113	0.087	0.8	Un-modified Lys
W5DSB4	47	K	35.175	0.052	0.084	0.864	Un-modified Lys
W5DSB4	55	K	48.154	0.052	0.084	0.864	Modified Lys
W5DSB4	67	K	42.559	0.113	0.087	0.8	Un-modified Lys
W5DSB4	75	K	58.398	0.43	0.016	0.555	Un-modified Lys
W5DSB4	77	K	62.224	0.43	0.016	0.555	Un-modified Lys
W5DSB4	78	K	48.442	0.43	0.016	0.555	Un-modified Lys
W5DSB4	84	K	53.317	0.43	0.016	0.555	Un-modified Lys
W5DSB4	88	K	26.35	0.257	0.016	0.727	Un-modified Lys
W5DSB4	93	K	19.171	0.859	0.002	0.139	Un-modified Lys
W5DSB4	97	K	43.135	0.6	0.003	0.397	Un-modified Lys
W5DSB4	100	K	47.599	0.339	0.016	0.645	Un-modified Lys
W5DSB4	103	K	33.2	0.116	0.016	0.868	Modified Lys
W5DSB4	117	K	34.804	0.184	0.043	0.773	Modified Lys
W5DSB4	134	K	36.759	0.522	0.016	0.462	Modified Lys
W5DSB4	138	K	37.005	0.717	0.014	0.269	Un-modified Lys
W5DSB4	139	K	53.503	0.717	0.014	0.269	Un-modified Lys
W5DSB4	140	K	45.707	0.717	0.014	0.269	Un-modified Lys
W5DSB4	146	K	109.144	0.058	0.017	0.925	Un-modified Lys
Q9LKJ3	6	K	49.779	0.191	0.086	0.723	Un-modified Lys
Q9LKJ3	8	K	40.07	0.191	0.086	0.723	Un-modified Lys
Q9LKJ3	70	K	22.154	0.052	0.084	0.864	Un-modified Lys
Q9LKJ3	74	K	24.231	0.184	0.043	0.773	Un-modified Lys
Q9LKJ3	108	K	28.777	0.353	0.048	0.598	Modified Lys
Q9LKJ3	161	K	12.568	0.622	0.015	0.363	Modified Lys
Q9LKJ3	166	K	37.129	0.522	0.016	0.462	Un-modified Lys
Q9LKJ3	179	K	26.247	0.052	0.084	0.864	Un-modified Lys
Q9LKJ3	207	K	38.774	0.278	0.093	0.628	Un-modified Lys
Q9LKJ3	209	K	42.107	0.113	0.087	0.8	Un-modified Lys
Q9LKJ3	229	K	30.32	0.191	0.086	0.723	Un-modified Lys
Q9LKJ3	231	K	45.912	0.113	0.043	0.844	Un-modified Lys
Q9LKJ3	285	K	14.872	0.878	0.01	0.111	Un-modified Lys
Q9LKJ3	290	K	31.945	0.694	0.003	0.303	Un-modified Lys
Q9LKJ3	308	K	13.473	0.802	0.014	0.185	Un-modified Lys
Q9LKJ3	311	K	33.673	0.522	0.016	0.462	Un-modified Lys
Q9LKJ3	318	K	45.521	0.113	0.087	0.8	Un-modified Lys
Q9LKJ3	325	K	38.548	0.056	0.142	0.802	Un-modified Lys
Q9LKJ3	363	K	38.548	0.056	0.142	0.802	Un-modified Lys
Q9LKJ3	379	K	36.903	0.184	0.043	0.773	Un-modified Lys
Q9LKJ3	386	K	17.258	0.717	0.014	0.269	Un-modified Lys
Q9LKJ3	387	K	18.719	0.717	0.014	0.269	Un-modified Lys
Q9LKJ3	401	K	18.636	0.717	0.014	0.269	Un-modified Lys
Q9LKJ3	412	K	37.005	0.522	0.016	0.462	Un-modified Lys
Q9LKJ3	417	K	50.396	0.353	0.048	0.598	Un-modified Lys
Q9LKJ3	430	K	38.816	0.191	0.086	0.723	Un-modified Lys
Q9LKJ3	458	K	25.034	0.199	0.152	0.649	Un-modified Lys
Q9LKJ3	472	K	36.985	0.268	0.043	0.689	Un-modified Lys
Q9LKJ3	476	K	34.825	0.113	0.087	0.8	Un-modified Lys
Q9LKJ3	499	K	39.844	0.113	0.087	0.8	Un-modified Lys
Q9LKJ3	502	K	42.271	0.113	0.087	0.8	Un-modified Lys
Q9LKJ3	524	K	29.744	0.113	0.087	0.8	Un-modified Lys
Q9LKJ3	533	K	25.877	0.522	0.016	0.462	Un-modified Lys
Q9LKJ3	537	K	26.453	0.622	0.015	0.363	Un-modified Lys
Q9LKJ3	538	K	30.217	0.622	0.015	0.363	Un-modified Lys
Q9LKJ3	542	K	49.8	0.181	0.017	0.803	Un-modified Lys
Q9LKJ3	563	K	22.504	0.622	0.015	0.363	Un-modified Lys
Q9LKJ3	569	K	26.515	0.561	0.047	0.393	Un-modified Lys
Q9LKJ3	583	K	16.6	0.717	0.014	0.269	Un-modified Lys
Q9LKJ3	584	K	33.694	0.717	0.014	0.269	Un-modified Lys
Q9LKJ3	586	K	38.116	0.43	0.016	0.555	Un-modified Lys
Q9LKJ3	595	K	37.664	0.278	0.093	0.628	Un-modified Lys
Q9LKJ3	606	K	34.146	0.191	0.086	0.723	Un-modified Lys
Q9LKJ3	615	K	30.464	0.522	0.016	0.462	Modified Lys
Q9LKJ3	619	K	43.629	0.278	0.093	0.628	Un-modified Lys
Q9LKJ3	636	K	33.899	0.199	0.152	0.649	Un-modified Lys
Q9LKJ3	639	K	23.162	0.125	0.227	0.648	Un-modified Lys
Q9LKJ3	678	K	58.686	0.113	0.087	0.8	Un-modified Lys
Q9LKJ3	712	K	30.752	0.184	0.043	0.773	Un-modified Lys
Q9LKJ3	721	K	38.466	0.522	0.016	0.462	Un-modified Lys
Q9LKJ3	729	K	20.2	0.307	0.165	0.527	Un-modified Lys
Q9LKJ3	738	K	25.095	0.268	0.043	0.689	Un-modified Lys
Q9LKJ3	791	K	15.757	0.717	0.014	0.269	Un-modified Lys
Q9LKJ3	793	K	22.894	0.717	0.014	0.269	Un-modified Lys
Q9LKJ3	794	K	23.018	0.622	0.015	0.363	Un-modified Lys
Q9LKJ3	795	K	42.827	0.43	0.016	0.555	Un-modified Lys
Q9LKJ3	798	K	41.407	0.184	0.043	0.773	Un-modified Lys
Q9LKJ3	809	K	52.186	0.184	0.043	0.773	Un-modified Lys
Q9LKJ3	821	K	31.081	0.052	0.084	0.864	Un-modified Lys
A0A1D5TP45	5	K	70.061	0.353	0.048	0.598	Modified Lys
A0A1D5TP45	8	K	31.719	0.268	0.043	0.689	Un-modified Lys
A0A1D5TP45	32	K	24.622	0.184	0.043	0.773	Un-modified Lys
A0A1D5TP45	67	K	33.57	0.052	0.084	0.864	Un-modified Lys
A0A1D5TP45	111	K	43.958	0.191	0.086	0.723	Un-modified Lys
A0A1D5TP45	120	K	39.371	0.191	0.086	0.723	Modified Lys
A0A1D5TP45	150	K	42.765	0.113	0.087	0.8	Modified Lys
A0A1D5TP45	159	K	39.35	0.268	0.043	0.689	Modified Lys
A0A1D5TP45	160	K	42.765	0.184	0.043	0.773	Un-modified Lys
A0A1D5TP45	175	K	33.57	0.522	0.016	0.462	Modified Lys
A0A1D5TP45	180	K	16.929	0.694	0.003	0.303	Un-modified Lys
A0A1D5TP45	184	K	12.321	0.782	0.003	0.215	Un-modified Lys
A0A1D5TP45	191	K	17.896	0.97	0.001	0.029	Un-modified Lys
A0A1D5TP45	192	K	29.189	0.97	0.001	0.029	Un-modified Lys
A0A1D5TP45	193	K	37.088	0.923	0.002	0.076	Un-modified Lys
A0A1D5TP45	202	K	41.058	0.113	0.043	0.844	Un-modified Lys
A0A1D5TP45	209	K	38.013	0.113	0.087	0.8	Un-modified Lys
A0A1D5TP45	218	K	98.448	0.053	0.043	0.903	Un-modified Lys
A0A1D5T065	12	K	27.543	0.43	0.016	0.555	Un-modified Lys
A0A1D5T065	17	K	34.043	0.191	0.086	0.723	Un-modified Lys
A0A1D5T065	21	K	27.296	0.052	0.084	0.864	Un-modified Lys
A0A1D5T065	39	K	33.961	0.268	0.043	0.689	Un-modified Lys
A0A1D5T065	40	K	44.184	0.268	0.043	0.689	Un-modified Lys
A0A1D5T065	50	K	17.587	0.802	0.014	0.185	Un-modified Lys
A0A1D5T065	53	K	18.451	0.802	0.014	0.185	Un-modified Lys
A0A1D5T065	98	K	38.548	0.053	0.043	0.903	Un-modified Lys
A0A1D5T065	115	K	34.866	0.056	0.142	0.802	Un-modified Lys
A0A1D5T065	127	K	32.357	0.199	0.152	0.649	Un-modified Lys
A0A1D5T065	134	K	33.015	0.278	0.093	0.628	Un-modified Lys
A0A1D5T065	139	K	38.24	0.053	0.043	0.903	Un-modified Lys
A0A1D5T065	146	K	24.252	0.064	0.216	0.721	Un-modified Lys
A0A1D5T065	155	K	28.675	0.118	0.15	0.732	Un-modified Lys
A0A1D5T065	156	K	37.972	0.118	0.15	0.732	Un-modified Lys
A0A1D5T065	166	K	28.839	0.125	0.227	0.648	Un-modified Lys
A0A1D5T065	169	K	33.611	0.113	0.087	0.8	Un-modified Lys
A0A1D5T065	174	K	20.714	0.056	0.142	0.802	Un-modified Lys
A0A1D5T065	183	K	40.111	0.113	0.087	0.8	Un-modified Lys
A0A1D5T065	190	K	40.132	0.118	0.15	0.732	Un-modified Lys
A0A1D5T065	195	K	38.466	0.056	0.142	0.802	Un-modified Lys
A0A1D5T065	237	K	53.811	0.053	0.043	0.903	Un-modified Lys
A0A1D5T065	248	K	32.542	0.113	0.087	0.8	Un-modified Lys
A0A1D5T065	279	K	31.246	0.268	0.043	0.689	Un-modified Lys
A0A1D5T065	280	K	38.98	0.191	0.086	0.723	Un-modified Lys
A0A1D5T065	296	K	27.811	0.052	0.084	0.864	Un-modified Lys
A0A1D5T065	314	K	15.859	0.622	0.015	0.363	Un-modified Lys
A0A1D5T065	322	K	33.694	0.278	0.093	0.628	Un-modified Lys
A0A1D5T065	340	K	37.89	0.353	0.048	0.598	Un-modified Lys
A0A1D5T065	358	K	40.626	0.268	0.043	0.689	Un-modified Lys
A0A1D5T065	362	K	29.909	0.113	0.087	0.8	Un-modified Lys
A0A1D5T065	363	K	36.347	0.052	0.084	0.864	Un-modified Lys
A0A1D5T065	386	K	31.164	0.278	0.093	0.628	Un-modified Lys
A0A1D5T065	388	K	21.434	0.268	0.043	0.689	Modified Lys
A0A1D5T065	397	K	22.133	0.278	0.093	0.628	Un-modified Lys
A0A1D5T065	404	K	65.927	0.018	0.019	0.964	Un-modified Lys
A0A1D5WBD9	34	K	35.997	0.113	0.087	0.8	Un-modified Lys
A0A1D5WBD9	37	K	44.678	0.184	0.043	0.773	Modified Lys
A0A1D5WBD9	57	K	28.777	0.268	0.043	0.689	Un-modified Lys
A0A1D5WBD9	76	K	43.958	0.353	0.048	0.598	Un-modified Lys
A0A1D5WBD9	90	K	24.972	0.386	0.097	0.517	Modified Lys
A0A1D5WBD9	95	K	30.855	0.386	0.097	0.517	Modified Lys
A0A1D5WBD9	102	K	50.109	0.113	0.087	0.8	Un-modified Lys
A0A1D5WBD9	109	K	37.149	0.278	0.093	0.628	Un-modified Lys
A0A1D5WBD9	125	K	37.149	0.353	0.048	0.598	Modified Lys
A0A1D5WBD9	130	K	20.2	0.561	0.047	0.393	Modified Lys
A0A1D5WBD9	132	K	27.79	0.561	0.047	0.393	Modified Lys
A0A1D5WBD9	143	K	28.613	0.268	0.043	0.689	Modified Lys
A0A1D5WBD9	149	K	46.673	0.268	0.043	0.689	Un-modified Lys
A0A1D5WBD9	160	K	35.216	0.268	0.043	0.689	Un-modified Lys
A0A1D5WBD9	202	K	32.295	0.184	0.043	0.773	Un-modified Lys
A0A1D5WBD9	221	K	37.849	0.113	0.043	0.844	Un-modified Lys
A0A1D5WBD9	250	K	35.627	0.191	0.086	0.723	Un-modified Lys
A0A1D5WBD9	254	K	48.607	0.184	0.043	0.773	Un-modified Lys
A0A1D5Z991	14	K	20.364	0.066	0.296	0.638	Un-modified Lys
A0A1D5Z991	25	K	51.919	0.278	0.093	0.628	Modified Lys
A0A1D5Z991	42	K	54.737	0.018	0.047	0.935	Un-modified Lys
A0A1D5Z991	59	K	46.18	0.113	0.087	0.8	Un-modified Lys
A0A1D5Z991	62	K	44.452	0.113	0.087	0.8	Un-modified Lys
A0A1D5Z991	88	K	49.635	0.118	0.15	0.732	Un-modified Lys
A0A1D5Z991	98	K	56.67	0.053	0.043	0.903	Un-modified Lys
W5EF24	20	K	39.762	0.353	0.048	0.598	Un-modified Lys
W5EF24	26	K	48.648	0.191	0.086	0.723	Un-modified Lys
W5EF24	36	K	54.079	0.113	0.087	0.8	Un-modified Lys
W5EF24	51	K	43.259	0.053	0.043	0.903	Un-modified Lys
W5EF24	58	K	34.187	0.622	0.015	0.363	Un-modified Lys
W5EF24	78	K	55.868	0.113	0.043	0.844	Un-modified Lys
W5EF24	89	K	54.881	0.268	0.043	0.689	Un-modified Lys
W5EF24	91	K	60.599	0.184	0.043	0.773	Un-modified Lys
W5EF24	146	K	38.898	0.622	0.015	0.363	Un-modified Lys
W5EF24	150	K	38.301	0.782	0.003	0.215	Un-modified Lys
W5EF24	154	K	44.123	0.782	0.003	0.215	Un-modified Lys
W5EF24	157	K	49.574	0.522	0.016	0.462	Un-modified Lys
W5EF24	164	K	44.555	0.268	0.043	0.689	Un-modified Lys
W5EF24	173	K	46.468	0.307	0.165	0.527	Modified Lys
W5EF24	175	K	55.971	0.268	0.043	0.689	Un-modified Lys
W5EF24	186	K	54.922	0.191	0.086	0.723	Un-modified Lys
W5EF24	203	K	44.328	0.353	0.048	0.598	Un-modified Lys
W5EF24	204	K	53.4	0.268	0.043	0.689	Un-modified Lys
W5EF24	234	K	78.475	0.184	0.043	0.773	Modified Lys
W5EF24	236	K	102.397	0.058	0.017	0.925	Un-modified Lys
W5H3N4	30	K	43.876	0.184	0.043	0.773	Un-modified Lys
W5H3N4	51	K	50.705	0.184	0.043	0.773	Un-modified Lys
W5H3N4	62	K	28.448	0.199	0.152	0.649	Un-modified Lys
W5H3N4	115	K	31.02	0.184	0.043	0.773	Modified Lys
W5H3N4	125	K	33.941	0.353	0.048	0.598	Un-modified Lys
W5H3N4	169	K	26.679	0.43	0.016	0.555	Un-modified Lys
W5H3N4	178	K	30.937	0.184	0.043	0.773	Un-modified Lys
W5H3N4	189	K	28.633	0.191	0.086	0.723	Un-modified Lys
W5H3N4	196	K	33.447	0.43	0.016	0.555	Un-modified Lys
W5H3N4	203	K	41.469	0.113	0.087	0.8	Un-modified Lys
W5H3N4	217	K	42.93	0.353	0.048	0.598	Un-modified Lys
W5H3N4	231	K	52.022	0.353	0.048	0.598	Un-modified Lys
A0A1D5ZFH0	15	K	29.826	0.622	0.015	0.363	Un-modified Lys
A0A1D5ZFH0	22	K	27.358	0.802	0.014	0.185	Un-modified Lys
A0A1D5ZFH0	58	K	25.651	0.056	0.142	0.802	Un-modified Lys
A0A1D5ZFH0	69	K	24.519	0.353	0.048	0.598	Un-modified Lys
A0A1D5ZFH0	85	K	34.455	0.339	0.016	0.645	Un-modified Lys
A0A1D5ZFH0	86	K	32.562	0.257	0.016	0.727	Un-modified Lys
A0A1D5ZFH0	96	K	25.445	0.018	0.047	0.935	Un-modified Lys
A0A1D5ZFH0	111	K	29.127	0.353	0.048	0.598	Un-modified Lys
A0A1D5ZFH0	118	K	31.678	0.339	0.016	0.645	Un-modified Lys
A0A1D5ZFH0	119	K	39.104	0.353	0.048	0.598	Un-modified Lys
A0A1D5ZFH0	132	K	26.083	0.43	0.016	0.555	Un-modified Lys
A0A1D5ZFH0	135	K	49.738	0.257	0.016	0.727	Un-modified Lys
A0A1D5ZFH0	137	K	44.349	0.113	0.043	0.844	Un-modified Lys
A0A1D5ZFH0	149	K	27.091	0.191	0.086	0.723	Un-modified Lys
A0A1D5ZFH0	166	K	21.804	0.386	0.097	0.517	Modified Lys
A0A1D5ZFH0	183	K	20.282	0.278	0.093	0.628	Un-modified Lys
A0A1D5ZFH0	198	K	18.883	0.353	0.048	0.598	Un-modified Lys
A0A1D5ZFH0	209	K	13.514	0.118	0.15	0.732	Modified Lys
A0A1D5ZFH0	240	K	22.915	0.191	0.086	0.723	Un-modified Lys
A0A1D5ZFH0	242	K	29.395	0.184	0.043	0.773	Un-modified Lys
A0A1D5ZFH0	257	K	24.91	0.522	0.016	0.462	Un-modified Lys
A0A1D5ZFH0	277	K	32.357	0.184	0.043	0.773	Un-modified Lys
A0A1D5ZFH0	294	K	17.238	0.622	0.015	0.363	Un-modified Lys
A0A1D5ZFH0	297	K	29.847	0.43	0.016	0.555	Un-modified Lys
A0A1D5ZFH0	329	K	31.41	0.717	0.014	0.269	Un-modified Lys
A0A1D5ZFH0	331	K	32.706	0.717	0.014	0.269	Un-modified Lys
A0A1D5ZFH0	333	K	38.857	0.522	0.016	0.462	Un-modified Lys
A0A1D5ZFH0	358	K	39.844	0.191	0.086	0.723	Un-modified Lys
A0A1D5ZFH0	470	K	43.958	0.522	0.016	0.462	Un-modified Lys
A0A1D5ZFH0	496	K	28.469	0.191	0.086	0.723	Un-modified Lys
A0A1D5ZFH0	529	K	36.944	0.191	0.086	0.723	Un-modified Lys
A0A1D5ZFH0	534	K	22.236	0.056	0.142	0.802	Un-modified Lys
A0A1D5ZFH0	607	K	27.872	0.113	0.087	0.8	Un-modified Lys
A0A1D5ZFH0	648	K	22.318	0.191	0.086	0.723	Un-modified Lys
A0A1D5ZFH0	659	K	19.295	0.802	0.014	0.185	Un-modified Lys
A0A1D5ZFH0	661	K	10.84	0.802	0.014	0.185	Un-modified Lys
A0A1D5ZFH0	681	K	35.463	0.191	0.086	0.723	Un-modified Lys
A0A1D5ZFH0	705	K	41.263	0.118	0.15	0.732	Un-modified Lys
A0A1D5WCC9	12	K	40.811	0.184	0.043	0.773	Un-modified Lys
A0A1D5WCC9	14	K	31.575	0.113	0.043	0.844	Un-modified Lys
A0A1D5WCC9	52	K	30.937	0.064	0.216	0.721	Un-modified Lys
A0A1D5WCC9	65	K	38.301	0.113	0.087	0.8	Un-modified Lys
A0A1D5WCC9	75	K	33.077	0.113	0.043	0.844	Modified Lys
A0A1D5WCC9	80	K	45.624	0.191	0.086	0.723	Un-modified Lys
A0A1D5WCC9	86	K	38.507	0.353	0.048	0.598	Un-modified Lys
A0A1D5WCC9	94	K	46.262	0.184	0.043	0.773	Un-modified Lys
A0A1D5WCC9	115	K	45.604	0.268	0.043	0.689	Un-modified Lys
A0A1D5WCC9	131	K	37.417	0.113	0.087	0.8	Un-modified Lys
A0A1D5WCC9	176	K	22.997	0.184	0.043	0.773	Un-modified Lys
A0A1D5WCC9	178	K	32.315	0.268	0.043	0.689	Un-modified Lys
A0A1D5WCC9	197	K	36.717	0.191	0.086	0.723	Un-modified Lys
A0A1D5WCC9	234	K	27.79	0.113	0.087	0.8	Un-modified Lys
A0A1D5WCC9	239	K	36.141	0.113	0.043	0.844	Un-modified Lys
A0A1D5WCC9	241	K	30.876	0.113	0.043	0.844	Un-modified Lys
A0A1D5WCC9	248	K	32.048	0.522	0.016	0.462	Un-modified Lys
A0A1D5WCC9	255	K	45.542	0.184	0.043	0.773	Un-modified Lys
A0A1D5WCC9	271	K	49.965	0.353	0.048	0.598	Un-modified Lys
A0A1D5WCC9	275	K	35.566	0.113	0.087	0.8	Un-modified Lys
A0A1D5WCC9	292	K	35.607	0.113	0.043	0.844	Un-modified Lys
A0A1D5WCC9	294	K	41.881	0.184	0.043	0.773	Un-modified Lys
A0A1D5WCC9	295	K	41.778	0.184	0.043	0.773	Un-modified Lys
A0A1D5WCC9	299	K	29.456	0.278	0.093	0.628	Modified Lys
A0A1D5WCC9	305	K	38.301	0.184	0.043	0.773	Un-modified Lys
A0A1D5WCC9	306	K	47.393	0.113	0.043	0.844	Un-modified Lys
A0A1D5SQ74	34	K	20.611	0.622	0.015	0.363	Un-modified Lys
A0A1D5SQ74	35	K	30.711	0.522	0.016	0.462	Un-modified Lys
A0A1D5SQ74	75	K	44.719	0.184	0.043	0.773	Un-modified Lys
A0A1D5SQ74	94	K	42.642	0.052	0.084	0.864	Un-modified Lys
A0A1D5SQ74	112	K	50.643	0.018	0.019	0.964	Un-modified Lys
A0A1D5SQ74	126	K	29.724	0.113	0.087	0.8	Modified Lys
A0A1D5SQ74	134	K	38.63	0.278	0.093	0.628	Un-modified Lys
A0A1D5SQ74	135	K	36.512	0.278	0.093	0.628	Un-modified Lys
A0A1D5SQ74	138	K	34.228	0.191	0.086	0.723	Un-modified Lys
A0A1D5SQ74	166	K	39.885	0.191	0.086	0.723	Un-modified Lys
A0A1D5SQ74	175	K	39.741	0.113	0.043	0.844	Un-modified Lys
A0A1D5SQ74	191	K	37.623	0.052	0.084	0.864	Un-modified Lys
A0A1D5SQ74	205	K	34.228	0.056	0.142	0.802	Un-modified Lys
A0A1D5SQ74	220	K	47.722	0.052	0.084	0.864	Un-modified Lys
A0A1D5SQ74	253	K	33.899	0.113	0.087	0.8	Un-modified Lys
A0A1D5SQ74	265	K	42.312	0.053	0.043	0.903	Un-modified Lys
A0A1D5SQ74	286	K	42.21	0.184	0.043	0.773	Un-modified Lys
A0A1D5SQ74	287	K	60.62	0.184	0.043	0.773	Un-modified Lys
A0A1D5SQ74	317	K	38.384	0.052	0.084	0.864	Un-modified Lys
A0A1D5SQ74	345	K	49.018	0.113	0.087	0.8	Un-modified Lys
A0A1D5SQ74	388	K	26.72	0.561	0.047	0.393	Un-modified Lys
A0A1D5SQ74	393	K	27.502	0.561	0.047	0.393	Un-modified Lys
A0A1D5SQ74	400	K	28.387	0.199	0.152	0.649	Un-modified Lys
A0A1D5SQ74	444	K	18.204	0.386	0.097	0.517	Un-modified Lys
A0A1D5SQ74	451	K	88.286	0.113	0.043	0.844	Un-modified Lys
A0A1D5XL34	7	K	58.09	0.184	0.043	0.773	Un-modified Lys
A0A1D5XL34	14	K	43.917	0.118	0.15	0.732	Un-modified Lys
A0A1D5XL34	59	K	35.792	0.064	0.216	0.721	Un-modified Lys
A0A1D5XL34	147	K	30.073	0.268	0.043	0.689	Un-modified Lys
A0A1D5XL34	151	K	38.692	0.278	0.093	0.628	Un-modified Lys
A0A1D5XL34	171	K	45.151	0.353	0.048	0.598	Un-modified Lys
A0A1D5XL34	177	K	26.371	0.199	0.152	0.649	Un-modified Lys
A0A1D5XL34	216	K	34.187	0.191	0.086	0.723	Un-modified Lys
A0A1D5XL34	222	K	25.836	0.118	0.15	0.732	Un-modified Lys
A0A1D5XL34	248	K	23.162	0.386	0.097	0.517	Un-modified Lys
A0A1D5XL34	284	K	50.294	0.184	0.043	0.773	Un-modified Lys
A0A1D5XL34	297	K	27.07	0.268	0.043	0.689	Un-modified Lys
A0A1D5XL34	301	K	23.738	0.278	0.093	0.628	Un-modified Lys
A0A1D5XL34	307	K	35.031	0.268	0.043	0.689	Un-modified Lys
A0A1D5XL34	312	K	34.599	0.191	0.086	0.723	Un-modified Lys
A0A1D5XL34	324	K	45.686	0.191	0.086	0.723	Un-modified Lys
A0A1D5XL34	326	K	51.137	0.113	0.087	0.8	Un-modified Lys
A0A1D5XL34	355	K	41.284	0.268	0.043	0.689	Un-modified Lys
A0A1D5XL34	356	K	39.926	0.184	0.043	0.773	Un-modified Lys
A0A1D5XL34	365	K	31.39	0.191	0.086	0.723	Un-modified Lys
A0A1D5XL34	369	K	33.694	0.113	0.087	0.8	Un-modified Lys
A0A1D5XL34	380	K	29.724	0.386	0.097	0.517	Un-modified Lys
A0A1D5XL34	381	K	37.746	0.278	0.093	0.628	Un-modified Lys
A0A1D5XL34	385	K	24.561	0.353	0.048	0.598	Un-modified Lys
A0A1D5XL34	390	K	48.915	0.353	0.048	0.598	Un-modified Lys
A0A1D5XL34	473	K	21.023	0.118	0.15	0.732	Un-modified Lys
A0A1D5XL34	480	K	37.581	0.268	0.043	0.689	Un-modified Lys
A0A1D5XL34	483	K	29.456	0.191	0.086	0.723	Modified Lys
A0A1D5XL34	502	K	34.311	0.113	0.087	0.8	Un-modified Lys
A0A1D5XL34	511	K	25.034	0.118	0.15	0.732	Un-modified Lys
A0A1D5XL34	520	K	22.339	0.052	0.084	0.864	Un-modified Lys
A0A1D5XL34	531	K	28.654	0.113	0.087	0.8	Un-modified Lys
A0A1D5XL34	544	K	34.928	0.113	0.087	0.8	Un-modified Lys
A0A1D5XL34	575	K	25.589	0.622	0.015	0.363	Un-modified Lys
A0A1D5XL34	578	K	25.157	0.622	0.015	0.363	Un-modified Lys
A0A1D5XL34	585	K	40.153	0.268	0.043	0.689	Un-modified Lys
A0A1D5XL34	613	K	27.646	0.278	0.093	0.628	Un-modified Lys
A0A1D5XL34	616	K	26.042	0.278	0.093	0.628	Modified Lys
A0A1D5XL34	622	K	35.73	0.113	0.087	0.8	Un-modified Lys
A0A1D5XL34	631	K	25.712	0.113	0.087	0.8	Un-modified Lys
A0A1D5XL34	640	K	40.626	0.268	0.043	0.689	Un-modified Lys
A0A1D5XL34	642	K	32.85	0.268	0.043	0.689	Un-modified Lys
A0A1D5XL34	667	K	36.738	0.191	0.086	0.723	Un-modified Lys
A0A1D5XL34	675	K	32.953	0.191	0.086	0.723	Un-modified Lys
A0A1D5XL34	680	K	37.273	0.339	0.016	0.645	Un-modified Lys
A0A1D5XL34	701	K	35.463	0.268	0.043	0.689	Un-modified Lys
A0A1D5XL34	729	K	30.32	0.118	0.15	0.732	Un-modified Lys
A0A1D5XL34	742	K	37.808	0.052	0.084	0.864	Un-modified Lys
A0A1D5XL34	771	K	51.878	0.268	0.043	0.689	Un-modified Lys
A0A1D5VI11	4	K	83.802	0.184	0.043	0.773	Un-modified Lys
A0A1D5VI11	38	K	38.877	0.43	0.016	0.555	Un-modified Lys
A0A1D5VI11	48	K	48.813	0.43	0.016	0.555	Un-modified Lys
A0A1D5VI11	51	K	45.851	0.113	0.043	0.844	Un-modified Lys
A0A1D5VI11	58	K	47.146	0.278	0.093	0.628	Modified Lys
A0A1D5VI11	61	K	53.071	0.113	0.087	0.8	Un-modified Lys
A0A1D5VI11	78	K	38.466	0.199	0.152	0.649	Un-modified Lys
A0A1D5VI11	83	K	37.335	0.118	0.15	0.732	Un-modified Lys
A0A1D5VI11	101	K	51.98	0.113	0.043	0.844	Un-modified Lys
A0A1D5VI11	160	K	61.401	0.43	0.016	0.555	Un-modified Lys
A0A1D5VI11	169	K	40.749	0.268	0.043	0.689	Un-modified Lys
A0A1D5VI11	207	K	29.641	0.353	0.048	0.598	Un-modified Lys
A0A1D5VI11	211	K	36.183	0.268	0.043	0.689	Un-modified Lys
A0A1D5VI11	215	K	36.244	0.353	0.048	0.598	Un-modified Lys
A0A1D5VI11	218	K	29.909	0.268	0.043	0.689	Un-modified Lys
A0A1D5VI11	230	K	31.184	0.522	0.016	0.462	Un-modified Lys
A0A1D5VI11	238	K	49.368	0.43	0.016	0.555	Un-modified Lys
A0A1D5VI11	267	K	44.493	0.278	0.093	0.628	Un-modified Lys
A0A1D5VI11	282	K	47.681	0.116	0.016	0.868	Un-modified Lys
A0A1D5VI11	296	K	53.647	0.113	0.043	0.844	Un-modified Lys
A0A1D5VI11	309	K	52.33	0.353	0.048	0.598	Un-modified Lys
A0A1D5VI11	312	K	53.585	0.184	0.043	0.773	Un-modified Lys
A0A1D5VI11	344	K	41.366	0.113	0.087	0.8	Un-modified Lys
A0A1D5VI11	363	K	48.648	0.622	0.015	0.363	Un-modified Lys
A0A1D5VI11	365	K	40.667	0.522	0.016	0.462	Un-modified Lys
A0A1D5VI11	373	K	50.767	0.191	0.086	0.723	Un-modified Lys
A0A1D5VI11	388	K	38.404	0.386	0.097	0.517	Un-modified Lys
A0A1D5VI11	402	K	33.385	0.66	0.049	0.291	Un-modified Lys
A0A1D5VI11	413	K	30.156	0.113	0.087	0.8	Un-modified Lys
A0A1D5VI11	436	K	43.958	0.191	0.086	0.723	Un-modified Lys
A0A1D5VI11	438	K	57.987	0.113	0.043	0.844	Un-modified Lys
A0A1D5VI11	479	K	34.187	0.622	0.015	0.363	Un-modified Lys
A0A1D5VI11	482	K	47.702	0.353	0.048	0.598	Un-modified Lys
A0A1D5VI11	483	K	49.389	0.181	0.017	0.803	Un-modified Lys
A0A1D5VI11	519	K	27.605	0.118	0.15	0.732	Un-modified Lys
A0A1D5VI11	526	K	51.919	0.184	0.043	0.773	Un-modified Lys
A0A1D5VI11	562	K	35.175	0.181	0.017	0.803	Un-modified Lys
A0A1D5VI11	573	K	49.101	0.353	0.048	0.598	Un-modified Lys
A0A1D5VI11	589	K	34.187	0.386	0.097	0.517	Un-modified Lys
A0A1D5VI11	591	K	31.081	0.268	0.043	0.689	Un-modified Lys
A0A1D5VI11	604	K	57.596	0.184	0.043	0.773	Un-modified Lys
A0A1D6D8N9	12	K	39.926	0.184	0.043	0.773	Un-modified Lys
A0A1D6D8N9	19	K	39.762	0.184	0.043	0.773	Modified Lys
A0A1D6D8N9	35	K	35.113	0.184	0.043	0.773	Un-modified Lys
A0A1D6D8N9	40	K	35.73	0.113	0.087	0.8	Un-modified Lys
A0A1D6D8N9	70	K	27.05	0.522	0.016	0.462	Un-modified Lys
A0A1D6D8N9	71	K	27.728	0.43	0.016	0.555	Un-modified Lys
A0A1D6D8N9	78	K	30.505	0.268	0.043	0.689	Modified Lys
A0A1D6D8N9	107	K	44.637	0.268	0.043	0.689	Un-modified Lys
A0A1D6D8N9	131	K	38.877	0.184	0.043	0.773	Un-modified Lys
A0A1D6D8N9	164	K	30.67	0.191	0.086	0.723	Un-modified Lys
A0A1D6D8N9	174	K	45.11	0.052	0.084	0.864	Un-modified Lys
A0A1D6D8N9	193	K	40.255	0.191	0.086	0.723	Un-modified Lys
A0A1D6D8N9	207	K	60.208	0.052	0.084	0.864	Un-modified Lys
A0A1D6D8N9	225	K	28.345	0.052	0.084	0.864	Un-modified Lys
A0A1D6D8N9	231	K	35.792	0.118	0.15	0.732	Un-modified Lys
A0A1D6D8N9	242	K	37.89	0.191	0.086	0.723	Un-modified Lys
A0A1D6D8N9	270	K	51.014	0.353	0.048	0.598	Un-modified Lys
A0A1D6D8N9	292	K	67.223	0.053	0.043	0.903	Un-modified Lys
A0A1D5Y508	5	K	70	0.113	0.087	0.8	Un-modified Lys
A0A1D5Y508	8	K	35.236	0.064	0.216	0.721	Un-modified Lys
A0A1D5Y508	27	K	32.871	0.278	0.093	0.628	Un-modified Lys
A0A1D5Y508	40	K	34.722	0.113	0.043	0.844	Un-modified Lys
A0A1D5Y508	53	K	34.928	0.113	0.043	0.844	Modified Lys
A0A1D5Y508	86	K	43.176	0.191	0.086	0.723	Un-modified Lys
A0A1D5Y508	98	K	36.409	0.184	0.043	0.773	Un-modified Lys
A0A1D5Y508	104	K	47.928	0.053	0.043	0.903	Un-modified Lys
A0A1D5Y508	129	K	50.561	0.113	0.087	0.8	Un-modified Lys
A0A1D5Y508	162	K	37.067	0.353	0.048	0.598	Un-modified Lys
A0A1D5Y508	163	K	43.444	0.353	0.048	0.598	Un-modified Lys
A0A1D5Y508	166	K	36.039	0.184	0.043	0.773	Un-modified Lys
A0A1D5Y508	184	K	53.544	0.278	0.093	0.628	Un-modified Lys
A0A1D5Y508	219	K	32.891	0.353	0.048	0.598	Un-modified Lys
A0A1D5Y508	222	K	31.822	0.278	0.093	0.628	Un-modified Lys
A0A1D5Y508	225	K	40.852	0.191	0.086	0.723	Un-modified Lys
A0A1D5Y508	244	K	35.463	0.199	0.152	0.649	Un-modified Lys
A0A1D5Y508	246	K	47.949	0.113	0.087	0.8	Un-modified Lys
A0A1D5Y508	270	K	33.529	0.386	0.097	0.517	Un-modified Lys
A0A1D5Y508	277	K	33.982	0.199	0.152	0.649	Un-modified Lys
A0A1D5Y508	281	K	25.733	0.118	0.15	0.732	Un-modified Lys
A0A1D5Y508	305	K	30.32	0.386	0.097	0.517	Un-modified Lys
A0A1D5Y508	321	K	34.311	0.184	0.043	0.773	Un-modified Lys
A0A1D5Y508	328	K	34.393	0.353	0.048	0.598	Un-modified Lys
A0A1D5Y508	331	K	40.029	0.353	0.048	0.598	Un-modified Lys
A0A1D5Y508	333	K	45.151	0.268	0.043	0.689	Un-modified Lys
A0A1D5Y508	379	K	29.456	0.113	0.087	0.8	Un-modified Lys
A0A1D5Y508	381	K	36.964	0.052	0.084	0.864	Un-modified Lys
A0A1D5Y508	388	K	41.202	0.118	0.15	0.732	Un-modified Lys
A0A1D5Y508	391	K	44.39	0.052	0.084	0.864	Un-modified Lys
A0A1D5Y508	410	K	37.191	0.278	0.093	0.628	Un-modified Lys
A0A1D5Y508	425	K	32.871	0.113	0.087	0.8	Un-modified Lys
A0A1D5Y508	434	K	105.154	0.018	0.019	0.964	Un-modified Lys
A0A1D5XLM2	52	K	26.186	0.113	0.043	0.844	Un-modified Lys
A0A1D5XLM2	76	K	29.333	0.278	0.093	0.628	Modified Lys
A0A1D5XLM2	82	K	36.121	0.056	0.142	0.802	Un-modified Lys
A0A1D5XLM2	101	K	33.221	0.199	0.152	0.649	Modified Lys
A0A1D5XLM2	104	K	30.32	0.113	0.087	0.8	Un-modified Lys
A0A1D5XLM2	119	K	46.241	0.278	0.093	0.628	Un-modified Lys
A0A1D5XLM2	126	K	46.324	0.113	0.087	0.8	Un-modified Lys
A0A1D5XLM2	138	K	28.222	0.118	0.15	0.732	Modified Lys
A0A1D5XLM2	140	K	49.409	0.191	0.086	0.723	Un-modified Lys
A0A1D5XLM2	142	K	40.379	0.184	0.043	0.773	Modified Lys
A0A1D5XLM2	149	K	26.926	0.191	0.086	0.723	Un-modified Lys
A0A1D5XLM2	219	K	39.556	0.386	0.097	0.517	Modified Lys
A0A1D5XLM2	220	K	41.387	0.278	0.093	0.628	Un-modified Lys
A0A1D5XLM2	232	K	45.069	0.257	0.016	0.727	Un-modified Lys
A0A1D5XLM2	253	K	23.697	0.522	0.016	0.462	Modified Lys
A0A1D5XLM2	258	K	11.19	0.859	0.002	0.139	Un-modified Lys
A0A1D5XLM2	259	K	14.934	0.923	0.002	0.076	Un-modified Lys
A0A1D5XLM2	260	K	15.489	0.923	0.002	0.076	Un-modified Lys
A0A1D5XLM2	263	K	61.443	0.782	0.003	0.215	Un-modified Lys
A0A1D5XLM2	270	K	57.452	0.184	0.043	0.773	Un-modified Lys
A0A1D5XLM2	275	K	167.81	0.003	0.003	0.994	Un-modified Lys
A0A1D5WXH9	51	K	32.624	0.191	0.086	0.723	Un-modified Lys
A0A1D5WXH9	54	K	30.012	0.191	0.086	0.723	Un-modified Lys
A0A1D5WXH9	80	K	43.752	0.191	0.086	0.723	Un-modified Lys
A0A1D5WXH9	102	K	51.425	0.113	0.087	0.8	Un-modified Lys
A0A1D5WXH9	156	K	35.607	0.191	0.086	0.723	Un-modified Lys
A0A1D5WXH9	169	K	44.863	0.353	0.048	0.598	Un-modified Lys
A0A1D5WXH9	173	K	28.633	0.278	0.093	0.628	Un-modified Lys
A0A1D5WXH9	176	K	35.771	0.191	0.086	0.723	Un-modified Lys
A0A1D5WXH9	178	K	38.795	0.053	0.043	0.903	Modified Lys
A0A1D5WXH9	186	K	36.183	0.113	0.087	0.8	Un-modified Lys
W5C9Y4	20	K	36.368	0.184	0.043	0.773	Un-modified Lys
W5C9Y4	58	K	34.866	0.353	0.048	0.598	Modified Lys
W5C9Y4	84	K	36.244	0.052	0.084	0.864	Modified Lys
W5C9Y4	93	K	27.235	0.191	0.086	0.723	Modified Lys
W5C9Y4	117	K	29.97	0.125	0.227	0.648	Modified Lys
W5C9Y4	137	K	19.583	0.561	0.047	0.393	Modified Lys
W5C9Y4	174	K	99.518	0.058	0.017	0.925	Modified Lys
D8L9P6	3	K	87.896	0.184	0.043	0.773	Un-modified Lys
D8L9P6	6	K	73.599	0.184	0.043	0.773	Un-modified Lys
D8L9P6	7	K	58.069	0.184	0.043	0.773	Un-modified Lys
D8L9P6	13	K	38.857	0.278	0.093	0.628	Un-modified Lys
D8L9P6	24	K	31.863	0.782	0.003	0.215	Un-modified Lys
D8L9P6	27	K	38.692	0.622	0.015	0.363	Un-modified Lys
D8L9P6	28	K	46.324	0.43	0.016	0.555	Un-modified Lys
D8L9P6	36	K	41.778	0.018	0.047	0.935	Un-modified Lys
D8L9P6	44	K	22.236	0.522	0.016	0.462	Modified Lys
D8L9P6	50	K	51.713	0.268	0.043	0.689	Un-modified Lys
D8L9P6	58	K	55.107	0.113	0.043	0.844	Modified Lys
D8L9P6	62	K	44.184	0.268	0.043	0.689	Un-modified Lys
D8L9P6	64	K	42.066	0.191	0.086	0.723	Un-modified Lys
W5BCL4	42	K	39.824	0.278	0.093	0.628	Un-modified Lys
W5BCL4	48	K	28.572	0.199	0.152	0.649	Un-modified Lys
W5BCL4	60	K	41.058	0.052	0.084	0.864	Un-modified Lys
W5BCL4	85	K	37.047	0.561	0.047	0.393	Un-modified Lys
W5BCL4	88	K	39.618	0.113	0.043	0.844	Un-modified Lys
W5BCL4	132	K	42.498	0.184	0.043	0.773	Un-modified Lys
W5BCL4	142	K	44.596	0.113	0.043	0.844	Un-modified Lys
W5BCL4	160	K	38.219	0.43	0.016	0.555	Un-modified Lys
W5BCL4	161	K	52.145	0.339	0.016	0.645	Un-modified Lys
W5BCL4	201	K	33.159	0.056	0.142	0.802	Un-modified Lys
W5BCL4	211	K	25.034	0.502	0.102	0.396	Modified Lys
W5BCL4	221	K	30.773	0.606	0.105	0.289	Un-modified Lys
W5BCL4	247	K	39.309	0.113	0.087	0.8	Un-modified Lys
W5BCL4	271	K	35.874	0.191	0.086	0.723	Un-modified Lys
W5BCL4	293	K	23.491	0.43	0.016	0.555	Un-modified Lys
W5BCL4	302	K	33.015	0.278	0.093	0.628	Un-modified Lys
W5BCL4	310	K	41.222	0.118	0.15	0.732	Un-modified Lys
W5BCL4	333	K	39.042	0.184	0.043	0.773	Un-modified Lys
W5BCL4	368	K	39.7	0.43	0.016	0.555	Un-modified Lys
Q9SDV6	24	K	35.936	0.268	0.043	0.689	Un-modified Lys
Q9SDV6	63	K	35.895	0.191	0.086	0.723	Un-modified Lys
Q9SDV6	72	K	38.486	0.113	0.087	0.8	Un-modified Lys
Q9SDV6	82	K	49.553	0.053	0.043	0.903	Modified Lys
Q9SDV6	90	K	41.695	0.278	0.093	0.628	Un-modified Lys
Q9SDV6	108	K	38.528	0.353	0.048	0.598	Un-modified Lys
Q9SDV6	110	K	43.711	0.268	0.043	0.689	Un-modified Lys
Q9SDV6	121	K	47.62	0.184	0.043	0.773	Un-modified Lys
Q9SDV6	140	K	172.582	0.003	0.003	0.994	Un-modified Lys
W5FN82	67	K	25.342	0.191	0.086	0.723	Un-modified Lys
W5FN82	88	K	32.027	0.622	0.015	0.363	Un-modified Lys
W5FN82	91	K	36.738	0.353	0.048	0.598	Un-modified Lys
W5FN82	111	K	28.531	0.191	0.086	0.723	Un-modified Lys
W5FN82	120	K	21.29	0.386	0.097	0.517	Un-modified Lys
W5FN82	122	K	22.874	0.278	0.093	0.628	Un-modified Lys
W5FN82	127	K	13.926	0.522	0.016	0.462	Un-modified Lys
W5FN82	140	K	24.951	0.717	0.014	0.269	Un-modified Lys
W5FN82	141	K	21.845	0.522	0.016	0.462	Un-modified Lys
W5FN82	155	K	17.155	0.066	0.296	0.638	Un-modified Lys
W5FN82	161	K	18.698	0.118	0.15	0.732	Un-modified Lys
W5FN82	172	K	29.641	0.113	0.043	0.844	Un-modified Lys
W5FN82	177	K	30.67	0.184	0.043	0.773	Un-modified Lys
W5FN82	191	K	21.537	0.717	0.014	0.269	Un-modified Lys
W5FN82	192	K	23.964	0.522	0.016	0.462	Un-modified Lys
W5FN82	199	K	24.828	0.278	0.093	0.628	Un-modified Lys
W5FN82	214	K	30.546	0.191	0.086	0.723	Un-modified Lys
W5FN82	221	K	33.632	0.268	0.043	0.689	Un-modified Lys
W5FN82	234	K	24.91	0.268	0.043	0.689	Un-modified Lys
W5FN82	237	K	19.11	0.353	0.048	0.598	Un-modified Lys
W5FN82	248	K	21.722	0.622	0.015	0.363	Un-modified Lys
W5FN82	256	K	26.412	0.268	0.043	0.689	Un-modified Lys
W5FN82	266	K	20.879	0.622	0.015	0.363	Un-modified Lys
W5FN82	275	K	24.931	0.268	0.043	0.689	Un-modified Lys
W5FN82	284	K	25.63	0.43	0.016	0.555	Un-modified Lys
W5FN82	293	K	16.456	0.561	0.047	0.393	Modified Lys
W5FN82	297	K	11.334	0.802	0.014	0.185	Un-modified Lys
W5FN82	305	K	32.192	0.522	0.016	0.462	Un-modified Lys
W5FN82	308	K	34.372	0.184	0.043	0.773	Un-modified Lys
W5FN82	310	K	47.722	0.353	0.048	0.598	Un-modified Lys
W5FN82	312	K	41.099	0.278	0.093	0.628	Un-modified Lys
W5FN82	328	K	34.619	0.056	0.142	0.802	Un-modified Lys
W5FN82	363	K	37.972	0.058	0.017	0.925	Un-modified Lys
W5FN82	389	K	29.847	0.353	0.048	0.598	Un-modified Lys
W5FN82	407	K	16.024	0.113	0.087	0.8	Un-modified Lys
W5FN82	425	K	17.916	0.191	0.086	0.723	Un-modified Lys
W5FN82	439	K	23.388	0.021	0.279	0.699	Un-modified Lys
W5FN82	448	K	47.866	0.053	0.043	0.903	Un-modified Lys
W5FN82	472	K	29.621	0.191	0.086	0.723	Un-modified Lys
W5FN82	475	K	35.339	0.184	0.043	0.773	Un-modified Lys
W5FN82	490	K	42.971	0.118	0.15	0.732	Un-modified Lys
W5FN82	504	K	27.482	0.386	0.097	0.517	Un-modified Lys
W5FN82	505	K	32.603	0.353	0.048	0.598	Un-modified Lys
W5FN82	517	K	16.723	0.056	0.142	0.802	Un-modified Lys
W5FN82	544	K	21.701	0.278	0.093	0.628	Un-modified Lys
W5FN82	551	K	33.138	0.113	0.043	0.844	Un-modified Lys
W5FN82	598	K	37.746	0.018	0.141	0.84	Un-modified Lys
W5FN82	672	K	24.869	0.064	0.216	0.721	Un-modified Lys
W5FN82	730	K	20.858	0.278	0.093	0.628	Un-modified Lys
W5FN82	748	K	48.957	0.053	0.043	0.903	Un-modified Lys
A0A1D6DAE0	53	K	48.442	0.191	0.086	0.723	Un-modified Lys
A0A1D6DAE0	71	K	40.543	0.307	0.165	0.527	Un-modified Lys
A0A1D6DAE0	73	K	34.907	0.191	0.086	0.723	Un-modified Lys
A0A1D6DAE0	80	K	37.89	0.113	0.087	0.8	Un-modified Lys
A0A1D6DAE0	112	K	48.751	0.268	0.043	0.689	Un-modified Lys
A0A1D6DAE0	133	K	23.368	0.694	0.003	0.303	Modified Lys
A0A1D6DAE0	137	K	45.439	0.339	0.016	0.645	Modified Lys
A0A1D6DAE0	147	K	47.229	0.43	0.016	0.555	Modified Lys
A0A1D6DAE0	148	K	69.197	0.339	0.016	0.645	Un-modified Lys
A0A1D6DAE0	149	K	75.245	0.257	0.016	0.727	Un-modified Lys
A0A1D6BU43	28	K	49.203	0.116	0.016	0.868	Modified Lys
A0A1D6BU43	73	K	39.536	0.199	0.152	0.649	Un-modified Lys
A0A1D6BU43	83	K	33.488	0.353	0.048	0.598	Modified Lys
A0A1D6BU43	85	K	39.309	0.184	0.043	0.773	Un-modified Lys
A0A1D6BU43	88	K	33.467	0.113	0.087	0.8	Un-modified Lys
A0A1D6BU43	133	K	31.966	0.353	0.048	0.598	Un-modified Lys
A0A1D6BU43	134	K	38.342	0.353	0.048	0.598	Un-modified Lys
A0A1D6BU43	151	K	44.061	0.053	0.043	0.903	Modified Lys
A0A1D6BU43	164	K	45.995	0.113	0.087	0.8	Un-modified Lys
A0A1D6BU43	182	K	33.961	0.118	0.15	0.732	Modified Lys
A0A1D6BU43	193	K	39.206	0.278	0.093	0.628	Un-modified Lys
A0A1D6BU43	201	K	33.138	0.278	0.093	0.628	Modified Lys
A0A1D6BU43	206	K	34.228	0.184	0.043	0.773	Modified Lys
A0A1D6BU43	223	K	24.067	0.113	0.087	0.8	Modified Lys
A0A1D6BU43	230	K	16.518	0.199	0.152	0.649	Modified Lys
A0A1D6BU43	237	K	43.135	0.113	0.043	0.844	Un-modified Lys
A0A1D6BU43	238	K	42.292	0.113	0.087	0.8	Un-modified Lys
A0A1D6BU43	255	K	50.396	0.053	0.043	0.903	Un-modified Lys
A0A1D6BU43	288	K	82.177	0.181	0.017	0.803	Un-modified Lys
A0A1D6BU43	291	K	176.388	0.003	0.003	0.994	Un-modified Lys
A0A1D5S7R2	23	K	51.281	0.184	0.043	0.773	Un-modified Lys
A0A1D5S7R2	104	K	38.836	0.113	0.087	0.8	Un-modified Lys
A0A1D5S7R2	126	K	51.672	0.113	0.043	0.844	Modified Lys
A0A1D5S7R2	145	K	37.869	0.02	0.205	0.775	Un-modified Lys
A0A1D5S7R2	171	K	56.938	0.113	0.087	0.8	Un-modified Lys
A0A1D5S7R2	181	K	63.006	0.113	0.043	0.844	Un-modified Lys
A0A1D5S7R2	193	K	27.276	0.561	0.047	0.393	Un-modified Lys
A0A1D5S7R2	197	K	22.627	0.622	0.015	0.363	Un-modified Lys
A0A1D5S7R2	199	K	38.672	0.561	0.047	0.393	Un-modified Lys
A0A1D5S7R2	204	K	26.659	0.386	0.097	0.517	Un-modified Lys
A0A1D5S7R2	210	K	38.939	0.191	0.086	0.723	Un-modified Lys
A0A1D5S7R2	215	K	46.9	0.052	0.084	0.864	Un-modified Lys
A0A1D5S7R2	229	K	37.417	0.191	0.086	0.723	Un-modified Lys
A0A1D5S7R2	236	K	31.225	0.056	0.142	0.802	Un-modified Lys
A0A1D5S7R2	246	K	39.618	0.056	0.142	0.802	Un-modified Lys
A0A1D5S7R2	307	K	38.774	0.191	0.086	0.723	Un-modified Lys
A0A1D5S7R2	318	K	42.21	0.113	0.087	0.8	Un-modified Lys
A0A1D5S7R2	323	K	44.781	0.268	0.043	0.689	Un-modified Lys
A0A1D5S7R2	326	K	44.555	0.268	0.043	0.689	Un-modified Lys
A0A1D5S7R2	336	K	43.3	0.43	0.016	0.555	Un-modified Lys
A0A1D5S7R2	338	K	62.409	0.43	0.016	0.555	Un-modified Lys
A0A1D5S7R2	341	K	46.324	0.053	0.043	0.903	Un-modified Lys
A0A1D5S7R2	404	K	40.646	0.278	0.093	0.628	Un-modified Lys
A0A1D5VLL6	12	K	58.995	0.184	0.043	0.773	Un-modified Lys
A0A1D5VLL6	52	K	34.084	0.066	0.296	0.638	Un-modified Lys
A0A1D5VLL6	54	K	47.229	0.056	0.142	0.802	Un-modified Lys
A0A1D5VLL6	63	K	54.264	0.191	0.086	0.723	Un-modified Lys
A0A1D5VLL6	100	K	51.096	0.268	0.043	0.689	Un-modified Lys
A0A1D5VLL6	126	K	64.22	0.184	0.043	0.773	Un-modified Lys
A0A1D5VLL6	142	K	37.623	0.353	0.048	0.598	Un-modified Lys
A0A1D5VLL6	174	K	45.048	0.353	0.048	0.598	Un-modified Lys
A0A1D5VLL6	264	K	49.862	0.191	0.086	0.723	Un-modified Lys
A0A1D5VLL6	266	K	46.529	0.113	0.087	0.8	Un-modified Lys
A0A1D5VLL6	297	K	43.855	0.561	0.047	0.393	Un-modified Lys
A0A1D5VLL6	299	K	42.148	0.353	0.048	0.598	Un-modified Lys
A0A1D5VLL6	324	K	58.151	0.386	0.097	0.517	Un-modified Lys
A0A1D5VLL6	341	K	39.638	0.056	0.142	0.802	Un-modified Lys
A0A1D5VLL6	347	K	45.851	0.113	0.043	0.844	Un-modified Lys
A0A1D5VLL6	369	K	39.659	0.191	0.086	0.723	Un-modified Lys
A0A1D5VLL6	396	K	43.691	0.268	0.043	0.689	Un-modified Lys
A0A1D5VLL6	400	K	41.325	0.184	0.043	0.773	Modified Lys
A0A1D5VLL6	405	K	55.457	0.353	0.048	0.598	Un-modified Lys
A0A1D5VLL6	410	K	62.656	0.113	0.043	0.844	Un-modified Lys
A0A1D5VLL6	428	K	44.411	0.622	0.015	0.363	Un-modified Lys
A0A1D5VLL6	435	K	54.264	0.184	0.043	0.773	Un-modified Lys
A0A1D5VLL6	451	K	60.455	0.113	0.087	0.8	Un-modified Lys
A0A1D5VLL6	477	K	77.323	0.191	0.086	0.723	Un-modified Lys
A0A1D5VLL6	481	K	179.021	0.003	0.003	0.994	Un-modified Lys
A0A1D5WT05	62	K	49.08	0.113	0.043	0.844	Un-modified Lys
A0A1D5WT05	63	K	45.192	0.058	0.017	0.925	Un-modified Lys
A0A1D5WT05	78	K	43.917	0.118	0.15	0.732	Un-modified Lys
A0A1D5WT05	116	K	22.195	0.717	0.014	0.269	Un-modified Lys
A0A1D5WT05	126	K	35.874	0.056	0.142	0.802	Un-modified Lys
A0A1D5WT05	153	K	34.126	0.056	0.142	0.802	Un-modified Lys
A0A1D5WT05	187	K	51.775	0.339	0.016	0.645	Un-modified Lys
A0A1D5WT05	216	K	46.241	0.278	0.093	0.628	Un-modified Lys
A0A1D5WT05	217	K	51.343	0.191	0.086	0.723	Un-modified Lys
A0A1D5WT05	227	K	41.119	0.278	0.093	0.628	Un-modified Lys
A0A1D5WT05	269	K	42.971	0.113	0.087	0.8	Un-modified Lys
A0A1D5WT05	281	K	51.857	0.43	0.016	0.555	Un-modified Lys
A0A1D5WT05	282	K	43.094	0.339	0.016	0.645	Un-modified Lys
A0A1D5WT05	284	K	48.052	0.268	0.043	0.689	Un-modified Lys
A0A1D5WT05	287	K	51.363	0.268	0.043	0.689	Un-modified Lys
A0A1D5WT05	289	K	48.339	0.113	0.087	0.8	Un-modified Lys
A0A1D5WT05	309	K	39.268	0.191	0.086	0.723	Un-modified Lys
A0A1D5WT05	320	K	31.966	0.118	0.15	0.732	Un-modified Lys
A0A1D5WT05	357	K	63.109	0.113	0.043	0.844	Un-modified Lys
A0A1D5WT05	363	K	34.331	0.339	0.016	0.645	Un-modified Lys
A0A1D5WT05	369	K	32.48	0.802	0.014	0.185	Un-modified Lys
A0A1D5WT05	378	K	47.188	0.184	0.043	0.773	Un-modified Lys
A0A1D5WT05	382	K	56.67	0.116	0.016	0.868	Un-modified Lys
A0A1D5WT05	389	K	49.162	0.118	0.15	0.732	Un-modified Lys
A0A1D5WT05	416	K	40.42	0.717	0.014	0.269	Un-modified Lys
A0A1D5WT05	422	K	54.531	0.43	0.016	0.555	Un-modified Lys
A0A1D5WT05	446	K	41.346	0.268	0.043	0.689	Un-modified Lys
A0A1D5WT05	462	K	37.705	0.561	0.047	0.393	Un-modified Lys
A0A1D5WT05	467	K	25.095	0.66	0.049	0.291	Un-modified Lys
A0A1D5WT05	468	K	18.575	0.622	0.015	0.363	Un-modified Lys
A0A1D5WT05	475	K	31.246	0.018	0.088	0.893	Un-modified Lys
A0A1D5WT05	519	K	18.513	0.561	0.047	0.393	Un-modified Lys
A0A1D5WT05	524	K	40.667	0.353	0.048	0.598	Un-modified Lys
A0A1D5WT05	536	K	33.323	0.118	0.15	0.732	Un-modified Lys
A0A1D5WT05	554	K	36.203	0.386	0.097	0.517	Un-modified Lys
A0A1D5WT05	577	K	41.757	0.43	0.016	0.555	Un-modified Lys
A0A1D5WT05	603	K	27.091	0.622	0.015	0.363	Un-modified Lys
A0A1D5WT05	608	K	60.352	0.257	0.016	0.727	Un-modified Lys
A0A1D6AHX9	5	K	63.376	0.053	0.043	0.903	Un-modified Lys
A0A1D6AHX9	16	K	24.087	0.502	0.102	0.396	Un-modified Lys
A0A1D6AHX9	17	K	32.871	0.386	0.097	0.517	Un-modified Lys
A0A1D6AHX9	20	K	31.081	0.278	0.093	0.628	Un-modified Lys
A0A1D6AHX9	26	K	25.733	0.118	0.15	0.732	Un-modified Lys
A0A1D6AHX9	28	K	27.152	0.064	0.216	0.721	Un-modified Lys
A0A1D6AHX9	40	K	24.725	0.125	0.227	0.648	Un-modified Lys
A0A1D6AHX9	44	K	23.347	0.125	0.227	0.648	Un-modified Lys
A0A1D6AHX9	58	K	15.16	0.056	0.142	0.802	Un-modified Lys
A0A1D6AHX9	90	K	31.842	0.113	0.087	0.8	Un-modified Lys
A0A1D6AHX9	98	K	20.117	0.353	0.048	0.598	Un-modified Lys
A0A1D6AHX9	108	K	23.429	0.717	0.014	0.269	Un-modified Lys
A0A1D6AHX9	110	K	32.603	0.522	0.016	0.462	Un-modified Lys
A0A1D6AHX9	112	K	38.918	0.257	0.016	0.727	Un-modified Lys
A0A1D6AHX9	129	K	27.379	0.278	0.093	0.628	Un-modified Lys
A0A1D6AHX9	130	K	27.975	0.278	0.093	0.628	Un-modified Lys
A0A1D6AHX9	137	K	19.439	0.191	0.086	0.723	Un-modified Lys
A0A1D6AHX9	148	K	19.747	0.191	0.086	0.723	Un-modified Lys
A0A1D6AHX9	150	K	30.546	0.191	0.086	0.723	Modified Lys
A0A1D6AHX9	157	K	30.711	0.191	0.086	0.723	Un-modified Lys
A0A1D6AHX9	188	K	21.516	0.561	0.047	0.393	Un-modified Lys
A0A1D6AHX9	195	K	27.07	0.184	0.043	0.773	Un-modified Lys
A0A1D6AHX9	201	K	42.909	0.184	0.043	0.773	Un-modified Lys
A0A1D6AHX9	202	K	37.808	0.116	0.016	0.868	Un-modified Lys
A0A1D6AHX9	218	K	30.567	0.268	0.043	0.689	Un-modified Lys
A0A1D6AHX9	222	K	19.418	0.561	0.047	0.393	Un-modified Lys
W5I877	24	K	50.52	0.184	0.043	0.773	Un-modified Lys
W5I877	25	K	56.321	0.113	0.043	0.844	Un-modified Lys
W5I877	46	K	42.498	0.268	0.043	0.689	Un-modified Lys
W5I877	55	K	37.437	0.268	0.043	0.689	Modified Lys
W5I877	61	K	39.515	0.191	0.086	0.723	Modified Lys
W5I877	67	K	57.617	0.268	0.043	0.689	Un-modified Lys
W5I877	68	K	52.207	0.278	0.093	0.628	Modified Lys
W5I877	75	K	62.019	0.191	0.086	0.723	Modified Lys
W5I877	96	K	52.947	0.113	0.043	0.844	Un-modified Lys
W5I877	101	K	48.319	0.118	0.15	0.732	Modified Lys
W5I877	125	K	39.515	0.353	0.048	0.598	Modified Lys
W5I877	133	K	57.287	0.184	0.043	0.773	Un-modified Lys
W5I877	158	K	45.398	0.118	0.15	0.732	Un-modified Lys
W5I877	175	K	45.748	0.257	0.016	0.727	Un-modified Lys
W5I877	178	K	35.463	0.43	0.016	0.555	Modified Lys
W5I877	185	K	39.165	0.622	0.015	0.363	Modified Lys
W5I877	186	K	49.471	0.522	0.016	0.462	Un-modified Lys
W5I877	189	K	50.129	0.339	0.016	0.645	Un-modified Lys
W5I877	220	K	46.2	0.353	0.048	0.598	Un-modified Lys
W5I877	224	K	48.216	0.353	0.048	0.598	Un-modified Lys
W5I877	262	K	40.749	0.113	0.043	0.844	Un-modified Lys
W5I877	271	K	30.423	0.268	0.043	0.689	Modified Lys
W5I877	277	K	44.308	0.268	0.043	0.689	Modified Lys
W5I877	278	K	50.047	0.268	0.043	0.689	Un-modified Lys
W5I877	324	K	50.273	0.184	0.043	0.773	Modified Lys
W5I877	329	K	31.102	0.184	0.043	0.773	Modified Lys
W5I877	337	K	42.251	0.268	0.043	0.689	Modified Lys
W5I877	363	K	55.601	0.113	0.087	0.8	Modified Lys
W5I877	374	K	55.004	0.191	0.086	0.723	Modified Lys
W5I877	379	K	70.349	0.113	0.043	0.844	Modified Lys
W5I877	402	K	42.045	0.353	0.048	0.598	Modified Lys
W5I877	414	K	23.45	0.66	0.049	0.291	Modified Lys
W5I877	416	K	34.928	0.66	0.049	0.291	Un-modified Lys
W5I877	423	K	49.882	0.191	0.086	0.723	Un-modified Lys
W5I877	442	K	26.083	0.802	0.014	0.185	Un-modified Lys
W5I877	444	K	28.572	0.802	0.014	0.185	Un-modified Lys
W5I877	445	K	30.69	0.622	0.015	0.363	Un-modified Lys
W5I877	456	K	55.909	0.184	0.043	0.773	Modified Lys
W5I877	477	K	44.555	0.268	0.043	0.689	Modified Lys
W5I877	482	K	36.861	0.268	0.043	0.689	Modified Lys
W5I877	491	K	43.032	0.113	0.087	0.8	Modified Lys
W5I877	506	K	31.246	0.191	0.086	0.723	Modified Lys
W5I877	510	K	47.969	0.184	0.043	0.773	Modified Lys
W5I877	522	K	50.808	0.113	0.087	0.8	Modified Lys
W5I877	530	K	32.11	0.064	0.216	0.721	Un-modified Lys
W5I877	553	K	45.686	0.118	0.15	0.732	Un-modified Lys
W5I877	567	K	45.048	0.113	0.043	0.844	Un-modified Lys
W5I877	580	K	39.001	0.278	0.093	0.628	Un-modified Lys
W4ZWP2	31	K	54.202	0.116	0.016	0.868	Un-modified Lys
W4ZWP2	75	K	46.57	0.113	0.043	0.844	Un-modified Lys
W4ZWP2	79	K	42.148	0.052	0.084	0.864	Un-modified Lys
W4ZWP2	92	K	44.884	0.199	0.152	0.649	Un-modified Lys
W4ZWP2	121	K	36.162	0.191	0.086	0.723	Modified Lys
W4ZWP2	126	K	36.882	0.199	0.152	0.649	Modified Lys
W4ZWP2	135	K	33.982	0.118	0.15	0.732	Un-modified Lys
W4ZWP2	146	K	43.032	0.118	0.15	0.732	Un-modified Lys
W4ZWP2	153	K	45.089	0.113	0.087	0.8	Un-modified Lys
W4ZWP2	161	K	39.597	0.191	0.086	0.723	Un-modified Lys
W4ZWP2	195	K	31.966	0.053	0.043	0.903	Un-modified Lys
W4ZWP2	232	K	39.392	0.353	0.048	0.598	Un-modified Lys
W4ZWP2	233	K	46.858	0.184	0.043	0.773	Un-modified Lys
A0A1D6CKT8	64	K	31.431	0.056	0.142	0.802	Un-modified Lys
A0A1D6CKT8	76	K	52.166	0.052	0.084	0.864	Un-modified Lys
A0A1D6CKT8	126	K	50.273	0.353	0.048	0.598	Un-modified Lys
A0A1D6CKT8	131	K	30.197	0.113	0.087	0.8	Un-modified Lys
A0A1D6CKT8	147	K	37.52	0.113	0.043	0.844	Un-modified Lys
A0A1D6CKT8	154	K	41.222	0.353	0.048	0.598	Un-modified Lys
A0A1D6CKT8	176	K	23.614	0.386	0.097	0.517	Un-modified Lys
A0A1D6CKT8	197	K	39.412	0.191	0.086	0.723	Un-modified Lys
A0A1D6CKT8	206	K	35.38	0.113	0.087	0.8	Un-modified Lys
A0A1D6CKT8	216	K	33.426	0.113	0.043	0.844	Un-modified Lys
A0A1D6CKT8	225	K	36.306	0.561	0.047	0.393	Modified Lys
A0A1D6CKT8	229	K	46.118	0.184	0.043	0.773	Modified Lys
A0A1D6CKT8	239	K	34.928	0.118	0.15	0.732	Un-modified Lys
A0A1D6CKT8	244	K	44.225	0.199	0.152	0.649	Un-modified Lys
A0A1D6BUL1	4	K	77.693	0.053	0.043	0.903	Un-modified Lys
A0A1D6BUL1	29	K	37.746	0.717	0.014	0.269	Un-modified Lys
A0A1D6BUL1	38	K	30.978	0.268	0.043	0.689	Un-modified Lys
A0A1D6BUL1	120	K	53.77	0.113	0.043	0.844	Un-modified Lys
A0A1D6BUL1	152	K	27.235	0.118	0.15	0.732	Modified Lys
A0A1D6BUL1	159	K	34.208	0.113	0.043	0.844	Un-modified Lys
A0A1D6BUL1	171	K	33.982	0.199	0.152	0.649	Modified Lys
A0A1D6BUL1	176	K	31.493	0.199	0.152	0.649	Un-modified Lys
A0A1D6BUL1	180	K	31.225	0.056	0.142	0.802	Un-modified Lys
A0A1D6BUL1	195	K	28.325	0.184	0.043	0.773	Un-modified Lys
A0A1D6BUL1	207	K	40.07	0.053	0.043	0.903	Modified Lys
A0A1D6BUL1	213	K	47.311	0.052	0.084	0.864	Un-modified Lys
A0A1D6BUL1	223	K	34.887	0.268	0.043	0.689	Modified Lys
A0A1D6BUL1	225	K	47.064	0.113	0.043	0.844	Un-modified Lys
A0A1D6BUL1	247	K	30.588	0.118	0.15	0.732	Un-modified Lys
A0A1D6BUL1	268	K	48.545	0.268	0.043	0.689	Un-modified Lys
A0A1D6BUL1	280	K	31.081	0.056	0.142	0.802	Un-modified Lys
A0A1D6BUL1	292	K	42.724	0.191	0.086	0.723	Un-modified Lys
A0A1D6BUL1	296	K	41.325	0.113	0.043	0.844	Un-modified Lys
A0A1D6BUL1	321	K	82.712	0.113	0.087	0.8	Un-modified Lys
A0A1D5ZWY6	11	K	32.213	0.268	0.043	0.689	Un-modified Lys
A0A1D5ZWY6	19	K	30.238	0.113	0.043	0.844	Un-modified Lys
A0A1D5ZWY6	32	K	27.831	0.113	0.087	0.8	Un-modified Lys
A0A1D5ZWY6	58	K	33.982	0.184	0.043	0.773	Un-modified Lys
A0A1D5ZWY6	102	K	30.217	0.43	0.016	0.555	Un-modified Lys
A0A1D5ZWY6	113	K	43.218	0.43	0.016	0.555	Un-modified Lys
A0A1D5ZWY6	119	K	27.296	0.113	0.087	0.8	Un-modified Lys
A0A1D5ZWY6	135	K	44.411	0.118	0.15	0.732	Un-modified Lys
A0A1D5ZWY6	145	K	32.439	0.278	0.093	0.628	Modified Lys
A0A1D5ZWY6	198	K	30.526	0.386	0.097	0.517	Un-modified Lys
A0A1D5ZWY6	199	K	32.603	0.278	0.093	0.628	Un-modified Lys
A0A1D5ZWY6	207	K	26.967	0.184	0.043	0.773	Modified Lys
A0A1D5ZWY6	245	K	36.594	0.191	0.086	0.723	Un-modified Lys
A0A1D5ZWY6	247	K	25.98	0.113	0.087	0.8	Modified Lys
A0A1D5ZWY6	260	K	34.969	0.278	0.093	0.628	Un-modified Lys
A0A1D5ZWY6	281	K	37.211	0.113	0.087	0.8	Un-modified Lys
A0A1D5ZWY6	297	K	25.815	0.561	0.047	0.393	Un-modified Lys
A0A1D5ZWY6	301	K	79.935	0.257	0.016	0.727	Modified Lys
W5BNZ6	6	K	32.171	0.859	0.002	0.139	Un-modified Lys
W5BNZ6	7	K	43.65	0.878	0.01	0.111	Un-modified Lys
W5BNZ6	10	K	44.061	0.782	0.003	0.215	Un-modified Lys
W5BNZ6	11	K	66.811	0.694	0.003	0.303	Un-modified Lys
W5BNZ6	24	K	43.65	0.278	0.093	0.628	Un-modified Lys
W5BNZ6	27	K	45.748	0.113	0.087	0.8	Un-modified Lys
W5BNZ6	47	K	14.132	0.056	0.142	0.802	Modified Lys
W5BNZ6	55	K	16.353	0.561	0.047	0.393	Modified Lys
W5BNZ6	63	K	34.948	0.113	0.087	0.8	Modified Lys
W5BNZ6	86	K	35.504	0.184	0.043	0.773	Un-modified Lys
W5BNZ6	94	K	34.496	0.113	0.087	0.8	Modified Lys
W5BNZ6	107	K	18.492	0.386	0.097	0.517	Un-modified Lys
W5BNZ6	111	K	17.443	0.561	0.047	0.393	Un-modified Lys
W5BNZ6	117	K	32.83	0.268	0.043	0.689	Un-modified Lys
W5BNZ6	124	K	35.36	0.268	0.043	0.689	Un-modified Lys
W5BNZ6	128	K	33.365	0.522	0.016	0.462	Modified Lys
W5BNZ6	132	K	37.211	0.353	0.048	0.598	Un-modified Lys
W5BNZ6	133	K	38.096	0.268	0.043	0.689	Un-modified Lys
W5BNZ6	135	K	38.507	0.184	0.043	0.773	Un-modified Lys
A0A1D5TDT1	57	K	37.828	0.113	0.043	0.844	Un-modified Lys
A0A1D5TDT1	59	K	40.317	0.113	0.043	0.844	Un-modified Lys
A0A1D5TDT1	80	K	26.782	0.622	0.015	0.363	Un-modified Lys
A0A1D5TDT1	112	K	28.736	0.125	0.227	0.648	Un-modified Lys
A0A1D5TDT1	115	K	28.037	0.118	0.15	0.732	Un-modified Lys
A0A1D5TDT1	134	K	35.195	0.113	0.087	0.8	Un-modified Lys
A0A1D5TDT1	146	K	26.782	0.353	0.048	0.598	Un-modified Lys
A0A1D5TDT1	152	K	22.833	0.268	0.043	0.689	Un-modified Lys
A0A1D5TDT1	154	K	29.559	0.113	0.043	0.844	Un-modified Lys
A0A1D5TDT1	179	K	28.777	0.386	0.097	0.517	Un-modified Lys
A0A1D5TDT1	183	K	34.043	0.199	0.152	0.649	Un-modified Lys
A0A1D5TDT1	200	K	26.823	0.118	0.15	0.732	Modified Lys
A0A1D5TDT1	225	K	32.583	0.113	0.087	0.8	Un-modified Lys
A0A1D5TDT1	248	K	35.874	0.199	0.152	0.649	Un-modified Lys
A0A1D5TDT1	252	K	40.441	0.113	0.087	0.8	Un-modified Lys
A0A1D5TDT1	255	K	34.846	0.113	0.087	0.8	Un-modified Lys
A0A1D5TDT1	272	K	31.698	0.199	0.152	0.649	Un-modified Lys
A0A1D5TDT1	282	K	20.94	0.386	0.097	0.517	Un-modified Lys
A0A1D5TDT1	284	K	31.472	0.268	0.043	0.689	Un-modified Lys
A0A1D5TDT1	305	K	17.32	0.191	0.086	0.723	Un-modified Lys
A0A1D5TDT1	310	K	21.619	0.113	0.087	0.8	Un-modified Lys
A0A1D5TDT1	320	K	14.646	0.199	0.152	0.649	Un-modified Lys
A0A1D5TDT1	328	K	37.911	0.052	0.084	0.864	Un-modified Lys
A0A1D5TDT1	335	K	29.251	0.113	0.043	0.844	Un-modified Lys
A0A1D6S1K9	24	K	27.173	0.622	0.015	0.363	Un-modified Lys
A0A1D6S1K9	44	K	45.933	0.053	0.043	0.903	Un-modified Lys
A0A1D6S1K9	46	K	27.831	0.052	0.084	0.864	Un-modified Lys
A0A1D6S1K9	83	K	38.404	0.268	0.043	0.689	Un-modified Lys
A0A1D6S1K9	85	K	32.315	0.268	0.043	0.689	Un-modified Lys
A0A1D6S1K9	92	K	28.325	0.386	0.097	0.517	Un-modified Lys
A0A1D6S1K9	115	K	31.328	0.278	0.093	0.628	Modified Lys
A0A1D6S1K9	122	K	36.615	0.191	0.086	0.723	Modified Lys
A0A1D6S1K9	127	K	47.908	0.113	0.087	0.8	Un-modified Lys
A0A1D6S1K9	156	K	28.88	0.561	0.047	0.393	Un-modified Lys
A0A1D6S1K9	158	K	41.593	0.353	0.048	0.598	Un-modified Lys
A0A1D6S1K9	181	K	33.365	0.353	0.048	0.598	Un-modified Lys
A0A1D6S1K9	192	K	38.178	0.268	0.043	0.689	Un-modified Lys
A0A1D6S1K9	202	K	34.537	0.113	0.087	0.8	Un-modified Lys
A0A1D6S1K9	223	K	19.315	0.278	0.093	0.628	Un-modified Lys
A0A1D6S1K9	225	K	22.339	0.191	0.086	0.723	Modified Lys
A0A1D6S1K9	232	K	37.499	0.113	0.043	0.844	Un-modified Lys
A0A1D6S1K9	241	K	41.51	0.113	0.087	0.8	Un-modified Lys
A0A1D6S1K9	244	K	34.208	0.191	0.086	0.723	Modified Lys
A0A1D6S1K9	249	K	64.281	0.116	0.016	0.868	Modified Lys
A0A1D6CQH6	48	K	46.447	0.184	0.043	0.773	Un-modified Lys
A0A1D6CQH6	83	K	27.77	0.278	0.093	0.628	Un-modified Lys
A0A1D6CQH6	87	K	24.725	0.386	0.097	0.517	Un-modified Lys
A0A1D6CQH6	115	K	24.705	0.125	0.227	0.648	Un-modified Lys
A0A1D6CQH6	122	K	24.766	0.199	0.152	0.649	Un-modified Lys
A0A1D6CQH6	142	K	31.842	0.118	0.15	0.732	Un-modified Lys
A0A1D6CQH6	154	K	30.526	0.353	0.048	0.598	Un-modified Lys
A0A1D6CQH6	165	K	39.165	0.056	0.142	0.802	Un-modified Lys
A0A1D6CQH6	177	K	24.766	0.622	0.015	0.363	Un-modified Lys
A0A1D6CQH6	178	K	27.852	0.717	0.014	0.269	Un-modified Lys
A0A1D6CQH6	181	K	29.415	0.522	0.016	0.462	Un-modified Lys
A0A1D6CQH6	228	K	31.328	0.278	0.093	0.628	Un-modified Lys
A0A1D6CQH6	245	K	51.404	0.184	0.043	0.773	Un-modified Lys
A0A1D6CQH6	284	K	22.401	0.184	0.043	0.773	Un-modified Lys
A0A1D6CQH6	288	K	17.443	0.717	0.014	0.269	Un-modified Lys
A0A1D6CQH6	297	K	42.23	0.113	0.087	0.8	Un-modified Lys
A0A1D6CQH6	301	K	44.575	0.191	0.086	0.723	Un-modified Lys
A0A1D6CQH6	344	K	43.362	0.052	0.084	0.864	Un-modified Lys
A0A1D6CQH6	351	K	43.053	0.113	0.087	0.8	Un-modified Lys
A0A1D6CQH6	438	K	30.382	0.113	0.087	0.8	Un-modified Lys
A0A1D6CQH6	459	K	47.085	0.191	0.086	0.723	Un-modified Lys
A0A1D6CQH6	466	K	82.527	0.018	0.047	0.935	Un-modified Lys
A0A1D5Y8D8	12	K	29.456	0.113	0.043	0.844	Un-modified Lys
A0A1D5Y8D8	83	K	36.265	0.191	0.086	0.723	Un-modified Lys
A0A1D5Y8D8	122	K	35.874	0.181	0.017	0.803	Un-modified Lys
A0A1D5Y8D8	125	K	37.417	0.113	0.043	0.844	Un-modified Lys
A0A1D5Y8D8	139	K	31.41	0.268	0.043	0.689	Un-modified Lys
A0A1D5Y8D8	141	K	34.002	0.184	0.043	0.773	Un-modified Lys
A0A1D5Y8D8	148	K	30.834	0.622	0.015	0.363	Un-modified Lys
A0A1D5Y8D8	149	K	31.74	0.622	0.015	0.363	Un-modified Lys
A0A1D5Y8D8	195	K	40.852	0.268	0.043	0.689	Un-modified Lys
A0A1D5Y8D8	201	K	38.054	0.113	0.087	0.8	Un-modified Lys
A0A1D5Y8D8	208	K	43.197	0.191	0.086	0.723	Un-modified Lys
A0A1D5Y8D8	250	K	41.963	0.199	0.152	0.649	Un-modified Lys
A0A1D5Y8D8	272	K	32.768	0.181	0.017	0.803	Un-modified Lys
A0A1D5Y8D8	284	K	48.175	0.064	0.216	0.721	Un-modified Lys
A0A1D5Y8D8	327	K	20.364	0.052	0.084	0.864	Un-modified Lys
A0A1D5Y8D8	336	K	20.056	0.717	0.014	0.269	Un-modified Lys
A0A1D5Y8D8	353	K	26.494	0.199	0.152	0.649	Modified Lys
A0A1D5Y8D8	372	K	33.694	0.268	0.043	0.689	Un-modified Lys
A0A1D5Y8D8	382	K	51.055	0.191	0.086	0.723	Un-modified Lys
A0A1D5Y8D8	393	K	35.936	0.268	0.043	0.689	Un-modified Lys
A0A1D5Y8D8	398	K	45.254	0.268	0.043	0.689	Modified Lys
A0A1D5Y8D8	403	K	35.895	0.113	0.087	0.8	Un-modified Lys
A0A1D5Y8D8	432	K	41.881	0.191	0.086	0.723	Un-modified Lys
A0A1D5Y8D8	456	K	41.161	0.353	0.048	0.598	Un-modified Lys
A0A1D5Y8D8	464	K	35.504	0.113	0.087	0.8	Un-modified Lys
A0A1D5Y8D8	503	K	34.105	0.268	0.043	0.689	Un-modified Lys
A0A1D5Y8D8	506	K	35.298	0.113	0.043	0.844	Un-modified Lys
A0A1D5Y8D8	534	K	42.477	0.353	0.048	0.598	Un-modified Lys
A0A1D5Y8D8	535	K	40.399	0.268	0.043	0.689	Un-modified Lys
A0A1D5Y8D8	572	K	34.64	0.257	0.016	0.727	Un-modified Lys
A0A1D5Y8D8	575	K	39.186	0.113	0.043	0.844	Un-modified Lys
A0A1D5Y8D8	605	K	24.828	0.125	0.227	0.648	Un-modified Lys
A0A1D5Y8D8	622	K	29.024	0.184	0.043	0.773	Un-modified Lys
A0A1D5Y8D8	651	K	28.325	0.307	0.165	0.527	Un-modified Lys
A0A1D5Y8D8	699	K	26.083	0.278	0.093	0.628	Un-modified Lys
A0A1D5Y8D8	703	K	31.184	0.191	0.086	0.723	Un-modified Lys
A0A1D5Y8D8	712	K	23.162	0.184	0.043	0.773	Un-modified Lys
A0A1D5Y8D8	729	K	54.449	0.113	0.043	0.844	Un-modified Lys
A0A1D5Y8D8	740	K	97.337	0.058	0.017	0.925	Un-modified Lys
A0A1D5Y8D8	741	K	160.014	0.003	0.003	0.994	Un-modified Lys
A0A1D5RWD1	6	K	49.142	0.118	0.15	0.732	Un-modified Lys
A0A1D5RWD1	10	K	32.562	0.113	0.087	0.8	Un-modified Lys
A0A1D5RWD1	16	K	27.482	0.118	0.15	0.732	Un-modified Lys
A0A1D5RWD1	38	K	18.739	0.113	0.043	0.844	Un-modified Lys
A0A1D5RWD1	64	K	34.969	0.118	0.15	0.732	Modified Lys
A0A1D5RWD1	151	K	28.613	0.113	0.043	0.844	Modified Lys
A0A1D5RWD1	197	K	70.74	0.053	0.043	0.903	Un-modified Lys
A0A1D5ZWH0	16	K	31.266	0.353	0.048	0.598	Un-modified Lys
A0A1D5ZWH0	19	K	27.523	0.561	0.047	0.393	Un-modified Lys
A0A1D5ZWH0	24	K	41.881	0.522	0.016	0.462	Un-modified Lys
A0A1D5ZWH0	46	K	29.395	0.622	0.015	0.363	Un-modified Lys
A0A1D5ZWH0	50	K	35.915	0.622	0.015	0.363	Un-modified Lys
A0A1D5ZWH0	52	K	31.698	0.622	0.015	0.363	Un-modified Lys
A0A1D5ZWH0	54	K	47.023	0.43	0.016	0.555	Un-modified Lys
A0A1D5ZWH0	105	K	30.69	0.522	0.016	0.462	Un-modified Lys
A0A1D5ZWH0	120	K	47.29	0.113	0.043	0.844	Un-modified Lys
A0A1D5ZWH0	136	K	47.702	0.278	0.093	0.628	Un-modified Lys
A0A1D5ZWH0	197	K	48.381	0.116	0.016	0.868	Un-modified Lys
A0A1D5ZWH0	202	K	34.393	0.622	0.015	0.363	Un-modified Lys
A0A1D5ZWH0	208	K	33.365	0.622	0.015	0.363	Un-modified Lys
A0A1D5ZWH0	213	K	46.632	0.268	0.043	0.689	Un-modified Lys
A0A1D5ZWH0	221	K	39.906	0.353	0.048	0.598	Un-modified Lys
A0A1D5ZWH0	230	K	26.947	0.307	0.165	0.527	Un-modified Lys
A0A1D5ZWH0	266	K	43.444	0.43	0.016	0.555	Un-modified Lys
A0A1D5ZWH0	268	K	33.262	0.268	0.043	0.689	Un-modified Lys
A0A1D5ZWH0	292	K	41.037	0.353	0.048	0.598	Un-modified Lys
A0A1D5ZWH0	303	K	36.923	0.353	0.048	0.598	Un-modified Lys
A0A1D5ZWH0	317	K	45.892	0.268	0.043	0.689	Un-modified Lys
A0A1D5ZWH0	328	K	42.765	0.056	0.142	0.802	Un-modified Lys
A0A1D5ZWH0	358	K	42.95	0.339	0.016	0.645	Un-modified Lys
A0A1D5ZWH0	371	K	30.876	0.113	0.087	0.8	Un-modified Lys
A0A1D5ZWH0	391	K	24.725	0.268	0.043	0.689	Un-modified Lys
A0A1D5ZWH0	395	K	26.288	0.278	0.093	0.628	Un-modified Lys
A0A1D5ZWH0	436	K	35.216	0.118	0.15	0.732	Un-modified Lys
A0A1D5ZWH0	452	K	51.446	0.191	0.086	0.723	Un-modified Lys
A0A1D5ZWH0	468	K	32.521	0.268	0.043	0.689	Modified Lys
A0A1D5ZWH0	479	K	46.221	0.113	0.043	0.844	Un-modified Lys
A0A1D5ZWH0	487	K	35.997	0.113	0.087	0.8	Un-modified Lys
A0A1D5ZWH0	500	K	30.341	0.859	0.002	0.139	Un-modified Lys
A0A1D5TK02	18	K	58.337	0.058	0.017	0.925	Un-modified Lys
A0A1D5TK02	91	K	42.333	0.278	0.093	0.628	Un-modified Lys
A0A1D5TK02	104	K	44.863	0.278	0.093	0.628	Un-modified Lys
A0A1D5TK02	111	K	49.574	0.191	0.086	0.723	Modified Lys
A0A1D5TK02	116	K	54.901	0.184	0.043	0.773	Un-modified Lys
A0A1D5SSP2	15	K	43.341	0.268	0.043	0.689	Un-modified Lys
A0A1D5SSP2	18	K	44.452	0.184	0.043	0.773	Un-modified Lys
A0A1D5SSP2	35	K	36.841	0.43	0.016	0.555	Un-modified Lys
A0A1D5SSP2	39	K	48.319	0.257	0.016	0.727	Un-modified Lys
A0A1D5SSP2	41	K	53.482	0.268	0.043	0.689	Modified Lys
A0A1D5SSP2	124	K	34.599	0.278	0.093	0.628	Un-modified Lys
A0A1D5SSP2	132	K	47.126	0.191	0.086	0.723	Un-modified Lys
A0A1D5SSP2	184	K	26.33	0.561	0.047	0.393	Un-modified Lys
A0A1D5SSP2	186	K	24.273	0.561	0.047	0.393	Un-modified Lys
A0A1D5SSP2	189	K	28.222	0.522	0.016	0.462	Un-modified Lys
A0A1D5SSP2	210	K	31.986	0.353	0.048	0.598	Un-modified Lys
A0A1D5SSP2	239	K	151.436	0.003	0.003	0.994	Un-modified Lys
A0A1D6A4M9	46	K	15.571	0.191	0.086	0.723	Un-modified Lys
A0A1D6A4M9	58	K	23.244	0.064	0.216	0.721	Un-modified Lys
A0A1D6A4M9	77	K	23.532	0.113	0.087	0.8	Un-modified Lys
A0A1D6A4M9	111	K	16.23	0.018	0.141	0.84	Un-modified Lys
A0A1D6A4M9	129	K	22.689	0.184	0.043	0.773	Un-modified Lys
A0A1D6A4M9	147	K	25.404	0.184	0.043	0.773	Un-modified Lys
A0A1D6A4M9	204	K	32.562	0.191	0.086	0.723	Un-modified Lys
A0A1D6A4M9	210	K	36.265	0.184	0.043	0.773	Un-modified Lys
A0A1D6A4M9	217	K	26.33	0.181	0.017	0.803	Modified Lys
A0A1D6A4M9	248	K	19.5	0.052	0.084	0.864	Un-modified Lys
A0A1D6A4M9	259	K	18.698	0.353	0.048	0.598	Un-modified Lys
A0A1D6A4M9	275	K	29.168	0.184	0.043	0.773	Un-modified Lys
A0A1D6A4M9	336	K	14.481	0.02	0.205	0.775	Un-modified Lys
A0A1D6A4M9	372	K	25.301	0.113	0.087	0.8	Un-modified Lys
A0A1D6A4M9	389	K	38.054	0.053	0.043	0.903	Un-modified Lys
A0A1D6A4M9	424	K	24.519	0.278	0.093	0.628	Un-modified Lys
A0A1D5S3L0	17	K	29.395	0.268	0.043	0.689	Un-modified Lys
A0A1D5S3L0	68	K	15.818	0.802	0.014	0.185	Un-modified Lys
A0A1D5S3L0	69	K	24.684	0.717	0.014	0.269	Un-modified Lys
A0A1D5S3L0	71	K	17.772	0.622	0.015	0.363	Un-modified Lys
A0A1D5S3L0	73	K	34.064	0.43	0.016	0.555	Un-modified Lys
A0A1D5S3L0	89	K	44.287	0.113	0.043	0.844	Un-modified Lys
A0A1D5S3L0	91	K	35.586	0.052	0.084	0.864	Modified Lys
A0A1D5S3L0	128	K	40.091	0.353	0.048	0.598	Un-modified Lys
A0A1D5S3L0	130	K	31.74	0.353	0.048	0.598	Un-modified Lys
A0A1D5S3L0	137	K	31.431	0.278	0.093	0.628	Un-modified Lys
A0A1D5S3L0	160	K	34.372	0.191	0.086	0.723	Un-modified Lys
A0A1D5S3L0	167	K	39.741	0.113	0.043	0.844	Un-modified Lys
A0A1D5S3L0	172	K	39.248	0.191	0.086	0.723	Un-modified Lys
A0A1D5S3L0	191	K	34.578	0.118	0.15	0.732	Un-modified Lys
A0A1D5S3L0	201	K	20.529	0.66	0.049	0.291	Un-modified Lys
A0A1D5S3L0	203	K	40.009	0.522	0.016	0.462	Un-modified Lys
A0A1D5S3L0	226	K	40.749	0.191	0.086	0.723	Un-modified Lys
A0A1D5S3L0	237	K	37.972	0.278	0.093	0.628	Un-modified Lys
A0A1D5S3L0	243	K	33.714	0.118	0.15	0.732	Un-modified Lys
A0A1D5S3L0	247	K	38.178	0.052	0.084	0.864	Un-modified Lys
A0A1D5S3L0	268	K	23.985	0.268	0.043	0.689	Un-modified Lys
A0A1D5S3L0	270	K	28.119	0.268	0.043	0.689	Un-modified Lys
A0A1D5S3L0	277	K	39.597	0.113	0.043	0.844	Un-modified Lys
A0A1D5S3L0	289	K	36.162	0.052	0.084	0.864	Un-modified Lys
A0A1D5WH02	25	K	53.77	0.184	0.043	0.773	Un-modified Lys
A0A1D5WH02	33	K	44.596	0.184	0.043	0.773	Un-modified Lys
A0A1D5WH02	66	K	53.071	0.113	0.087	0.8	Modified Lys
A0A1D5WH02	69	K	48.607	0.113	0.087	0.8	Un-modified Lys
A0A1D5WH02	104	K	44.349	0.268	0.043	0.689	Un-modified Lys
A0A1D5WH02	131	K	23.141	0.622	0.015	0.363	Un-modified Lys
A0A1D5WH02	136	K	39.597	0.353	0.048	0.598	Modified Lys
A0A1D5WH02	142	K	46.776	0.116	0.016	0.868	Modified Lys
W5BL76	3	K	87.052	0.053	0.043	0.903	Un-modified Lys
W5BL76	9	K	24.89	0.199	0.152	0.649	Un-modified Lys
W5BL76	35	K	33.509	0.191	0.086	0.723	Un-modified Lys
W5BL76	74	K	21.393	0.056	0.142	0.802	Un-modified Lys
W5BL76	84	K	33.899	0.622	0.015	0.363	Un-modified Lys
W5BL76	85	K	39.618	0.522	0.016	0.462	Un-modified Lys
W5BL76	94	K	39.762	0.113	0.087	0.8	Un-modified Lys
W5BL76	119	K	34.29	0.184	0.043	0.773	Un-modified Lys
W5BL76	130	K	37.705	0.522	0.016	0.462	Un-modified Lys
W5BL76	140	K	42.21	0.053	0.043	0.903	Un-modified Lys
W5BL76	177	K	39.186	0.199	0.152	0.649	Un-modified Lys
W5BL76	183	K	31.719	0.125	0.227	0.648	Un-modified Lys
W5BL76	193	K	30.937	0.113	0.087	0.8	Un-modified Lys
W5BL76	200	K	25.322	0.43	0.016	0.555	Un-modified Lys
W5BL76	206	K	21.249	0.191	0.086	0.723	Un-modified Lys
W5BL76	208	K	27.687	0.113	0.087	0.8	Un-modified Lys
W5BL76	236	K	48.072	0.113	0.043	0.844	Un-modified Lys
W5BL76	280	K	34.249	0.135	0.317	0.548	Un-modified Lys
W5BL76	306	K	51.857	0.052	0.084	0.864	Un-modified Lys
W5BL76	341	K	28.016	0.353	0.048	0.598	Un-modified Lys
W5BL76	346	K	41.099	0.622	0.015	0.363	Un-modified Lys
W5BL76	348	K	30.917	0.522	0.016	0.462	Un-modified Lys
W5BL76	349	K	45.275	0.522	0.016	0.462	Un-modified Lys
W5BL76	353	K	25.733	0.184	0.043	0.773	Un-modified Lys
W5BL76	354	K	31.39	0.184	0.043	0.773	Un-modified Lys
W5BL76	365	K	22.257	0.622	0.015	0.363	Un-modified Lys
W5BL76	371	K	40.07	0.43	0.016	0.555	Un-modified Lys
W5BL76	377	K	31.781	0.268	0.043	0.689	Un-modified Lys
W5BL76	379	K	44.123	0.113	0.087	0.8	Un-modified Lys
W5BL76	387	K	31.184	0.191	0.086	0.723	Un-modified Lys
W5BL76	398	K	25.815	0.113	0.087	0.8	Un-modified Lys
W5BL76	426	K	39.638	0.353	0.048	0.598	Un-modified Lys
W5BL76	428	K	37.108	0.268	0.043	0.689	Un-modified Lys
W5BL76	431	K	31.575	0.113	0.087	0.8	Un-modified Lys
W5BL76	466	K	30.217	0.522	0.016	0.462	Un-modified Lys
W5BL76	468	K	37.149	0.353	0.048	0.598	Un-modified Lys
W5BL76	472	K	32.768	0.191	0.086	0.723	Un-modified Lys
W5BL76	508	K	38.466	0.052	0.084	0.864	Un-modified Lys
W5BL76	525	K	34.27	0.053	0.043	0.903	Un-modified Lys
W5BL76	540	K	39.824	0.184	0.043	0.773	Un-modified Lys
W5BL76	570	K	42.148	0.268	0.043	0.689	Un-modified Lys
W5BL76	606	K	42.045	0.113	0.043	0.844	Un-modified Lys
W5BL76	624	K	29.127	0.113	0.087	0.8	Un-modified Lys
W5BL76	630	K	17.526	0.113	0.087	0.8	Un-modified Lys
W5BL76	637	K	35.092	0.191	0.086	0.723	Un-modified Lys
W5BL76	638	K	47.517	0.191	0.086	0.723	Un-modified Lys
W5BL76	642	K	48.339	0.191	0.086	0.723	Un-modified Lys
W5BL76	649	K	39.762	0.113	0.043	0.844	Un-modified Lys
W5BL76	655	K	32.377	0.353	0.048	0.598	Un-modified Lys
W5BL76	681	K	24.561	0.113	0.043	0.844	Un-modified Lys
W5BL76	702	K	25.425	0.353	0.048	0.598	Un-modified Lys
W5BL76	727	K	42.765	0.257	0.016	0.727	Un-modified Lys
W5BL76	782	K	50.684	0.018	0.047	0.935	Un-modified Lys
W5BL76	815	K	31.143	0.113	0.087	0.8	Modified Lys
W5BL76	822	K	39.062	0.184	0.043	0.773	Un-modified Lys
W5BL76	859	K	29.95	0.43	0.016	0.555	Un-modified Lys
W5BL76	861	K	33.611	0.184	0.043	0.773	Un-modified Lys
W5BL76	897	K	32.809	0.184	0.043	0.773	Un-modified Lys
W5BL76	904	K	41.346	0.113	0.087	0.8	Un-modified Lys
W5BL76	917	K	64.261	0.268	0.043	0.689	Un-modified Lys
W5BL76	918	K	57.329	0.184	0.043	0.773	Un-modified Lys
W5BL76	921	K	100.402	0.058	0.017	0.925	Un-modified Lys
W5EKS7	17	K	48.504	0.113	0.043	0.844	Un-modified Lys
W5EKS7	18	K	50.15	0.113	0.043	0.844	Un-modified Lys
W5EKS7	56	K	36.183	0.353	0.048	0.598	Un-modified Lys
W5EKS7	60	K	36.841	0.353	0.048	0.598	Un-modified Lys
W5EKS7	62	K	39.268	0.353	0.048	0.598	Un-modified Lys
W5EKS7	63	K	49.101	0.268	0.043	0.689	Un-modified Lys
W5EKS7	69	K	32.974	0.278	0.093	0.628	Un-modified Lys
W5EKS7	76	K	36.944	0.184	0.043	0.773	Modified Lys
W5EKS7	90	K	54.49	0.191	0.086	0.723	Un-modified Lys
W5EKS7	99	K	45.892	0.184	0.043	0.773	Un-modified Lys
W5EKS7	104	K	37.993	0.113	0.087	0.8	Un-modified Lys
W5EKS7	108	K	32.11	0.052	0.084	0.864	Un-modified Lys
W5EKS7	123	K	35.607	0.113	0.043	0.844	Un-modified Lys
W5EKS7	130	K	30.896	0.184	0.043	0.773	Un-modified Lys
W5EKS7	140	K	38.877	0.268	0.043	0.689	Un-modified Lys
W5EKS7	146	K	38.651	0.522	0.016	0.462	Un-modified Lys
W5EKS7	149	K	44.308	0.522	0.016	0.462	Un-modified Lys
W5EKS7	155	K	38.96	0.191	0.086	0.723	Un-modified Lys
W5EKS7	158	K	38.054	0.191	0.086	0.723	Modified Lys
W5EKS7	171	K	36.635	0.191	0.086	0.723	Modified Lys
W5EKS7	178	K	42.683	0.053	0.043	0.903	Modified Lys
W5EKS7	205	K	48.813	0.522	0.016	0.462	Un-modified Lys
W5EKS7	206	K	58.912	0.43	0.016	0.555	Un-modified Lys
W5EKS7	208	K	86.353	0.184	0.043	0.773	Un-modified Lys
W5FEE5	5	K	66.359	0.113	0.087	0.8	Un-modified Lys
W5FEE5	60	K	42.333	0.184	0.043	0.773	Un-modified Lys
W5FEE5	75	K	18.492	0.622	0.015	0.363	Modified Lys
W5FEE5	92	K	30.053	0.191	0.086	0.723	Un-modified Lys
W5FEE5	97	K	19.295	0.118	0.15	0.732	Un-modified Lys
W5FEE5	105	K	35.463	0.113	0.043	0.844	Un-modified Lys
W5FEE5	113	K	28.983	0.278	0.093	0.628	Modified Lys
W5FEE5	117	K	32.069	0.191	0.086	0.723	Un-modified Lys
W5FEE5	131	K	32.933	0.561	0.047	0.393	Un-modified Lys
W5FEE5	145	K	43.074	0.191	0.086	0.723	Un-modified Lys
W5FEE5	164	K	53.317	0.053	0.043	0.903	Un-modified Lys
W5FEE5	192	K	38.075	0.191	0.086	0.723	Modified Lys
W5FEE5	193	K	44.267	0.113	0.087	0.8	Un-modified Lys
W5FEE5	200	K	37.211	0.113	0.087	0.8	Un-modified Lys
W5FEE5	227	K	30.896	0.118	0.15	0.732	Un-modified Lys
W5FEE5	253	K	28.592	0.717	0.014	0.269	Modified Lys
W5FEE5	255	K	36.717	0.43	0.016	0.555	Un-modified Lys
W5FEE5	257	K	35.031	0.257	0.016	0.727	Un-modified Lys
W5FEE5	258	K	40.07	0.184	0.043	0.773	Modified Lys
W5FEE5	278	K	38.651	0.339	0.016	0.645	Un-modified Lys
W5FEE5	319	K	31.719	0.268	0.043	0.689	Modified Lys
W5FEE5	326	K	25.363	0.339	0.016	0.645	Un-modified Lys
W5FEE5	332	K	38.445	0.353	0.048	0.598	Un-modified Lys
W5FEE5	335	K	38.898	0.113	0.043	0.844	Modified Lys
W5FEE5	364	K	27.852	0.278	0.093	0.628	Un-modified Lys
W5FEE5	368	K	36.594	0.053	0.043	0.903	Un-modified Lys
W5FEE5	394	K	44.863	0.191	0.086	0.723	Un-modified Lys
W5FEE5	430	K	48.833	0.353	0.048	0.598	Modified Lys
W5FEE5	431	K	33.015	0.184	0.043	0.773	Un-modified Lys
W5FEE5	465	K	34.722	0.118	0.15	0.732	Un-modified Lys
W5FEE5	500	K	35.566	0.191	0.086	0.723	Un-modified Lys
W5FEE5	505	K	40.111	0.199	0.152	0.649	Un-modified Lys
W5FEE5	507	K	44.925	0.056	0.142	0.802	Modified Lys
W5FEE5	514	K	33.611	0.278	0.093	0.628	Modified Lys
W5FEE5	519	K	42.292	0.191	0.086	0.723	Modified Lys
W5FEE5	524	K	29.641	0.278	0.093	0.628	Un-modified Lys
W5FEE5	531	K	29.744	0.268	0.043	0.689	Un-modified Lys
W5FEE5	533	K	24.602	0.353	0.048	0.598	Un-modified Lys
W5FEE5	540	K	21.269	0.118	0.15	0.732	Un-modified Lys
W5FEE5	541	K	25.733	0.118	0.15	0.732	Un-modified Lys
W5FEE5	542	K	24.828	0.125	0.227	0.648	Un-modified Lys
W5FEE5	546	K	31.225	0.113	0.043	0.844	Un-modified Lys
W5FEE5	564	K	36.882	0.113	0.087	0.8	Modified Lys
W5FEE5	568	K	30.649	0.184	0.043	0.773	Modified Lys
W5FEE5	574	K	27.564	0.353	0.048	0.598	Un-modified Lys
W5FEE5	575	K	32.377	0.353	0.048	0.598	Un-modified Lys
W5FEE5	576	K	35.689	0.268	0.043	0.689	Un-modified Lys
W5FEE5	602	K	30.053	0.278	0.093	0.628	Un-modified Lys
W5FEE5	604	K	36.265	0.386	0.097	0.517	Modified Lys
W5FEE5	616	K	44.225	0.191	0.086	0.723	Un-modified Lys
W5FEE5	643	K	56.568	0.113	0.087	0.8	Un-modified Lys
A0A1D6RUI4	33	K	52.083	0.113	0.087	0.8	Un-modified Lys
A0A1D6RUI4	34	K	53.297	0.113	0.087	0.8	Un-modified Lys
A0A1D6RUI4	51	K	48.607	0.113	0.087	0.8	Un-modified Lys
A0A1D6RUI4	63	K	65.474	0.268	0.043	0.689	Un-modified Lys
A0A1D6RUI4	83	K	51.24	0.113	0.087	0.8	Un-modified Lys
A0A1D6RUI4	96	K	39.371	0.353	0.048	0.598	Modified Lys
A0A1D6RUI4	102	K	52.207	0.339	0.016	0.645	Un-modified Lys
A0A1D6RUI4	126	K	39.268	0.522	0.016	0.462	Un-modified Lys
A0A1D6RUI4	127	K	34.249	0.522	0.016	0.462	Un-modified Lys
A0A1D6RUI4	137	K	55.518	0.268	0.043	0.689	Un-modified Lys
A0A1D6RUI4	160	K	59.674	0.058	0.017	0.925	Un-modified Lys
A0A1D6RUI4	165	K	58.645	0.43	0.016	0.555	Un-modified Lys
A0A1D6RUI4	168	K	79.38	0.43	0.016	0.555	Un-modified Lys
A0A1D6RUI4	169	K	104.043	0.339	0.016	0.645	Un-modified Lys
W5GD62	53	K	52.803	0.191	0.086	0.723	Un-modified Lys
W5GD62	66	K	29.271	0.113	0.087	0.8	Un-modified Lys
W5GD62	86	K	37.849	0.052	0.084	0.864	Modified Lys
W5GD62	107	K	22.936	0.386	0.097	0.517	Un-modified Lys
W5GD62	118	K	34.393	0.113	0.087	0.8	Modified Lys
W5GD62	151	K	28.983	0.118	0.15	0.732	Un-modified Lys
W5GD62	161	K	39.926	0.053	0.043	0.903	Un-modified Lys
W5GD62	165	K	30.608	0.278	0.093	0.628	Modified Lys
W5GD62	172	K	41.922	0.502	0.102	0.396	Un-modified Lys
W5GD62	177	K	26.906	0.216	0.235	0.548	Un-modified Lys
W5GD62	186	K	48.792	0.053	0.043	0.903	Un-modified Lys
W5GD62	205	K	34.825	0.66	0.049	0.291	Un-modified Lys
W5GD62	207	K	27.235	0.561	0.047	0.393	Un-modified Lys
W5GD62	217	K	30.197	0.622	0.015	0.363	Un-modified Lys
W5GD62	219	K	27.77	0.622	0.015	0.363	Un-modified Lys
W5GD62	222	K	32.151	0.522	0.016	0.462	Un-modified Lys
W5GD62	233	K	39.021	0.199	0.152	0.649	Modified Lys
W5GD62	238	K	29.374	0.191	0.086	0.723	Modified Lys
W5GD62	244	K	45.604	0.353	0.048	0.598	Modified Lys
W5GD62	255	K	37.479	0.191	0.086	0.723	Modified Lys
W5GD62	259	K	53.317	0.339	0.016	0.645	Modified Lys
W5GD62	263	K	99.744	0.058	0.017	0.925	Un-modified Lys
W5CN13	5	K	77.158	0.191	0.086	0.723	Un-modified Lys
W5CN13	8	K	59.344	0.191	0.086	0.723	Un-modified Lys
W5CN13	27	K	63.212	0.268	0.043	0.689	Un-modified Lys
W5CN13	41	K	41.839	0.184	0.043	0.773	Modified Lys
W5CN13	56	K	53.503	0.184	0.043	0.773	Un-modified Lys
W5CN13	67	K	50.54	0.43	0.016	0.555	Un-modified Lys
W5CN13	77	K	30.402	0.622	0.015	0.363	Modified Lys
W5CN13	79	K	34.475	0.622	0.015	0.363	Modified Lys
W5CN13	107	K	36.759	0.056	0.142	0.802	Un-modified Lys
W5CN13	137	K	41.017	0.257	0.016	0.727	Un-modified Lys
W5CN13	148	K	47.702	0.184	0.043	0.773	Un-modified Lys
W5CN13	153	K	39.494	0.278	0.093	0.628	Modified Lys
W5CN13	158	K	40.07	0.199	0.152	0.649	Modified Lys
W5CN13	166	K	69.074	0.113	0.043	0.844	Modified Lys
W5A160	7	K	45.316	0.268	0.043	0.689	Un-modified Lys
W5A160	18	K	43.423	0.052	0.084	0.864	Un-modified Lys
W5A160	54	K	33.426	0.184	0.043	0.773	Un-modified Lys
W5A160	82	K	42.168	0.717	0.014	0.269	Modified Lys
W5A160	85	K	46.468	0.522	0.016	0.462	Un-modified Lys
W5A160	90	K	41.695	0.113	0.087	0.8	Un-modified Lys
W5A160	125	K	42.6	0.118	0.15	0.732	Un-modified Lys
W5A160	164	K	33.426	0.199	0.152	0.649	Un-modified Lys
W5A160	171	K	36.121	0.191	0.086	0.723	Un-modified Lys
W5A160	185	K	31.122	0.113	0.087	0.8	Un-modified Lys
W5A160	193	K	46.015	0.113	0.087	0.8	Un-modified Lys
W5A160	223	K	32.994	0.118	0.15	0.732	Un-modified Lys
W5A160	230	K	29.271	0.278	0.093	0.628	Un-modified Lys
W5A160	241	K	27.358	0.268	0.043	0.689	Un-modified Lys
W5A160	258	K	29.95	0.113	0.087	0.8	Un-modified Lys
W5A160	286	K	43.218	0.43	0.016	0.555	Un-modified Lys
W5A160	288	K	53.852	0.339	0.016	0.645	Un-modified Lys
W5A160	309	K	34.352	0.113	0.043	0.844	Un-modified Lys
W5A160	310	K	33.735	0.113	0.087	0.8	Un-modified Lys
W5A160	324	K	30.526	0.386	0.097	0.517	Un-modified Lys
W5A160	327	K	34.434	0.278	0.093	0.628	Un-modified Lys
W5A160	331	K	43.341	0.191	0.086	0.723	Un-modified Lys
W5A160	338	K	43.896	0.052	0.084	0.864	Un-modified Lys
W5A160	360	K	42.333	0.268	0.043	0.689	Un-modified Lys
W5A160	364	K	44.143	0.052	0.084	0.864	Un-modified Lys
A0A1D5SSX6	4	K	77.014	0.339	0.016	0.645	Un-modified Lys
A0A1D5SSX6	7	K	52.885	0.278	0.093	0.628	Un-modified Lys
A0A1D5SSX6	13	K	50.87	0.184	0.043	0.773	Un-modified Lys
A0A1D5SSX6	17	K	54.531	0.184	0.043	0.773	Un-modified Lys
A0A1D5SSX6	29	K	57.308	0.622	0.015	0.363	Un-modified Lys
A0A1D5SSX6	30	K	66.626	0.43	0.016	0.555	Un-modified Lys
A0A1D5SSX6	33	K	53.359	0.268	0.043	0.689	Un-modified Lys
A0A1D5SSX6	36	K	48.237	0.353	0.048	0.598	Modified Lys
A0A1D5SSX6	42	K	21.023	0.353	0.048	0.598	Modified Lys
A0A1D5SSX6	47	K	22.936	0.622	0.015	0.363	Modified Lys
A0A1D5SSX6	50	K	36.697	0.43	0.016	0.555	Un-modified Lys
A0A1D5SSX6	61	K	73.106	0.053	0.043	0.903	Un-modified Lys
A0A1D5SSX6	76	K	32.027	0.191	0.086	0.723	Modified Lys
A0A1D5SSX6	89	K	45.912	0.353	0.048	0.598	Un-modified Lys
A0A1D5SSX6	90	K	36.512	0.268	0.043	0.689	Un-modified Lys
A0A1D5SSX6	112	K	60.167	0.113	0.043	0.844	Un-modified Lys
A0A1D5SSX6	120	K	56.67	0.118	0.15	0.732	Un-modified Lys
A0A1D5SSX6	124	K	88.636	0.053	0.043	0.903	Un-modified Lys
A0A1D6CRM3	3	K	77.467	0.339	0.016	0.645	Un-modified Lys
A0A1D6CRM3	5	K	44.945	0.622	0.015	0.363	Un-modified Lys
A0A1D6CRM3	7	K	37.129	0.802	0.014	0.185	Un-modified Lys
A0A1D6CRM3	10	K	25.589	0.802	0.014	0.185	Un-modified Lys
A0A1D6CRM3	13	K	35.278	0.622	0.015	0.363	Un-modified Lys
A0A1D6CRM3	23	K	18.678	0.307	0.165	0.527	Un-modified Lys
A0A1D6CRM3	29	K	14.44	0.278	0.093	0.628	Modified Lys
A0A1D6CRM3	56	K	28.222	0.268	0.043	0.689	Un-modified Lys
A0A1D6CRM3	67	K	33.591	0.113	0.087	0.8	Un-modified Lys
A0A1D6CRM3	68	K	36.141	0.113	0.087	0.8	Un-modified Lys
A0A1D6CRM3	88	K	23.409	0.113	0.087	0.8	Un-modified Lys
A0A1D6CRM3	94	K	30.382	0.118	0.15	0.732	Un-modified Lys
A0A1D6CRM3	124	K	85.797	0.018	0.088	0.893	Un-modified Lys
W5G882	75	K	29.909	0.622	0.015	0.363	Un-modified Lys
W5G882	82	K	23.738	0.268	0.043	0.689	Un-modified Lys
W5G882	86	K	21.496	0.113	0.087	0.8	Un-modified Lys
W5G882	107	K	29.641	0.125	0.227	0.648	Un-modified Lys
W5G882	141	K	29.58	0.353	0.048	0.598	Un-modified Lys
W5G882	147	K	19.973	0.268	0.043	0.689	Un-modified Lys
W5G882	149	K	22.833	0.113	0.043	0.844	Un-modified Lys
W5G882	174	K	28.942	0.386	0.097	0.517	Un-modified Lys
W5G882	178	K	35.586	0.199	0.152	0.649	Un-modified Lys
W5G882	220	K	31.657	0.113	0.087	0.8	Un-modified Lys
W5G882	243	K	35.977	0.199	0.152	0.649	Un-modified Lys
W5G882	247	K	37.252	0.113	0.087	0.8	Un-modified Lys
W5G882	250	K	30.711	0.113	0.087	0.8	Un-modified Lys
W5G882	267	K	32.994	0.199	0.152	0.649	Un-modified Lys
W5G882	274	K	16.559	0.622	0.015	0.363	Un-modified Lys
W5G882	277	K	17.546	0.717	0.014	0.269	Un-modified Lys
W5G882	300	K	17.197	0.191	0.086	0.723	Un-modified Lys
W5G882	305	K	21.475	0.191	0.086	0.723	Un-modified Lys
W5G882	315	K	14.708	0.118	0.15	0.732	Un-modified Lys
W5G882	323	K	35.134	0.113	0.087	0.8	Un-modified Lys
W5G882	330	K	24.149	0.113	0.087	0.8	Un-modified Lys
W5G882	343	K	26.967	0.118	0.15	0.732	Modified Lys
W5G882	351	K	32.645	0.056	0.142	0.802	Un-modified Lys
W5G882	376	K	23.985	0.43	0.016	0.555	Un-modified Lys
W5G882	380	K	18.924	0.522	0.016	0.462	Un-modified Lys
W5G882	381	K	29.683	0.522	0.016	0.462	Un-modified Lys
W5G882	389	K	26.288	0.522	0.016	0.462	Un-modified Lys
W5G882	405	K	41.572	0.113	0.087	0.8	Un-modified Lys
W5G882	408	K	44.082	0.113	0.087	0.8	Un-modified Lys
A0A1D6AZL3	6	K	55.621	0.113	0.043	0.844	Un-modified Lys
A0A1D6AZL3	7	K	57.041	0.053	0.043	0.903	Un-modified Lys
A0A1D6AZL3	21	K	65.474	0.339	0.016	0.645	Un-modified Lys
A0A1D6AZL3	32	K	37.108	0.339	0.016	0.645	Un-modified Lys
A0A1D6AZL3	44	K	23.244	0.053	0.043	0.903	Un-modified Lys
A0A1D6AZL3	52	K	25.013	0.353	0.048	0.598	Un-modified Lys
A0A1D6AZL3	70	K	35.319	0.353	0.048	0.598	Un-modified Lys
A0A1D6AZL3	78	K	56.403	0.257	0.016	0.727	Un-modified Lys
A0A1D6AZL3	88	K	38.281	0.116	0.016	0.868	Un-modified Lys
A0A1D6AZL3	100	K	41.675	0.859	0.002	0.139	Un-modified Lys
A0A1D6AZL3	126	K	37.952	0.339	0.016	0.645	Un-modified Lys
A0A1D6AZL3	147	K	16.538	0.717	0.014	0.269	Un-modified Lys
A0A1D6AZL3	149	K	19.521	0.802	0.014	0.185	Un-modified Lys
A0A1D6AZL3	152	K	19.562	0.717	0.014	0.269	Modified Lys
A0A1D6AZL3	158	K	28.387	0.694	0.003	0.303	Un-modified Lys
A0A1D6AZL3	163	K	32.891	0.113	0.043	0.844	Un-modified Lys
A0A1D6AZL3	165	K	25.918	0.268	0.043	0.689	Un-modified Lys
A0A1D6AZL3	196	K	37.026	0.018	0.047	0.935	Un-modified Lys
A0A1D6AZL3	209	K	45.748	0.116	0.016	0.868	Un-modified Lys
A0A1D6AZL3	218	K	29.95	0.052	0.084	0.864	Un-modified Lys
A0A1D6AZL3	227	K	33.735	0.268	0.043	0.689	Un-modified Lys
A0A1D6AZL3	233	K	31.657	0.053	0.043	0.903	Un-modified Lys
A0A1D6AZL3	253	K	41.428	0.113	0.043	0.844	Un-modified Lys
A0A1D6AZL3	258	K	35.072	0.339	0.016	0.645	Un-modified Lys
A0A1D6AZL3	260	K	40.338	0.353	0.048	0.598	Un-modified Lys
A0A1D6AZL3	280	K	40.132	0.268	0.043	0.689	Un-modified Lys
A0A1D6AZL3	284	K	24.417	0.278	0.093	0.628	Un-modified Lys
A0A1D6AZL3	288	K	40.77	0.113	0.043	0.844	Un-modified Lys
A0A1D6AZL3	361	K	15.016	0.717	0.014	0.269	Un-modified Lys
A0A1D6AZL3	376	K	33.632	0.307	0.165	0.527	Un-modified Lys
A0A1D6AZL3	382	K	40.111	0.113	0.087	0.8	Un-modified Lys
A0A1D6AZL3	396	K	30.793	0.859	0.002	0.139	Un-modified Lys
A0A1D6AZL3	397	K	43.711	0.782	0.003	0.215	Un-modified Lys
A0A1D6AZL3	408	K	39.906	0.113	0.087	0.8	Un-modified Lys
A0A1D6AZL3	417	K	33.097	0.339	0.016	0.645	Un-modified Lys
A0A1D6AZL3	421	K	24.211	0.717	0.014	0.269	Un-modified Lys
A0A1D6AZL3	428	K	21.311	0.622	0.015	0.363	Un-modified Lys
A0A1D6AZL3	442	K	32.645	0.257	0.016	0.727	Un-modified Lys
A0A1D6AZL3	455	K	43.444	0.268	0.043	0.689	Un-modified Lys
A0A1D6AZL3	468	K	22.072	0.191	0.086	0.723	Un-modified Lys
A0A1D6AZL3	471	K	30.197	0.278	0.093	0.628	Un-modified Lys
A0A1D6AZL3	474	K	30.917	0.184	0.043	0.773	Un-modified Lys
A0A1D6AZL3	485	K	40.173	0.353	0.048	0.598	Un-modified Lys
A0A1D6AZL3	497	K	50.89	0.353	0.048	0.598	Un-modified Lys
A0A1D6AZL3	505	K	57.329	0.184	0.043	0.773	Un-modified Lys
A0A1D6AZL3	511	K	40.729	0.052	0.084	0.864	Un-modified Lys
A0A1D6AZL3	540	K	35.257	0.268	0.043	0.689	Un-modified Lys
A0A1D6AZL3	555	K	37.479	0.113	0.087	0.8	Un-modified Lys
A0A1D6AZL3	566	K	37.787	0.184	0.043	0.773	Un-modified Lys
A0A1D6AZL3	574	K	39.309	0.113	0.043	0.844	Un-modified Lys
A0A1D6AZL3	660	K	26.72	0.064	0.216	0.721	Un-modified Lys
A0A1D6AZL3	686	K	38.322	0.353	0.048	0.598	Un-modified Lys
A0A1D6AZL3	720	K	51.466	0.353	0.048	0.598	Un-modified Lys
A0A1D6AZL3	722	K	53.647	0.116	0.016	0.868	Un-modified Lys
A0A1D5XBY4	36	K	32.048	0.184	0.043	0.773	Un-modified Lys
A0A1D5XBY4	57	K	39.824	0.191	0.086	0.723	Un-modified Lys
A0A1D5XBY4	88	K	19.871	0.184	0.043	0.773	Modified Lys
A0A1D5XBY4	112	K	35.092	0.052	0.084	0.864	Un-modified Lys
A0A1D5XBY4	134	K	39.021	0.113	0.087	0.8	Un-modified Lys
A0A1D5XBY4	169	K	29.785	0.561	0.047	0.393	Un-modified Lys
A0A1D5XBY4	206	K	32.871	0.522	0.016	0.462	Un-modified Lys
A0A1D5XBY4	210	K	22.894	0.522	0.016	0.462	Un-modified Lys
A0A1D5XBY4	212	K	33.118	0.561	0.047	0.393	Un-modified Lys
A0A1D5XBY4	218	K	24.19	0.113	0.043	0.844	Modified Lys
A0A1D5XBY4	253	K	30.012	0.386	0.097	0.517	Un-modified Lys
A0A1D5XBY4	272	K	27.111	0.113	0.087	0.8	Un-modified Lys
A0A1D5XBY4	292	K	22.236	0.386	0.097	0.517	Un-modified Lys
A0A1D5XBY4	294	K	30.094	0.278	0.093	0.628	Un-modified Lys
A0A1D5XBY4	315	K	43.032	0.278	0.093	0.628	Un-modified Lys
A0A1D5XBY4	343	K	19.151	0.184	0.043	0.773	Un-modified Lys
A0A1D5XBY4	350	K	40.996	0.353	0.048	0.598	Un-modified Lys
A0A1D5XBY4	351	K	54.12	0.184	0.043	0.773	Modified Lys
W5HX73	6	K	62.307	0.339	0.016	0.645	Modified Lys
W5HX73	8	K	49.203	0.339	0.016	0.645	Un-modified Lys
W5HX73	9	K	49.965	0.268	0.043	0.689	Un-modified Lys
W5HX73	13	K	45.871	0.339	0.016	0.645	Un-modified Lys
W5HX73	15	K	42.066	0.43	0.016	0.555	Un-modified Lys
W5HX73	18	K	48.957	0.257	0.016	0.727	Un-modified Lys
W5HX73	19	K	62.738	0.116	0.016	0.868	Un-modified Lys
W5HX73	24	K	38.61	0.191	0.086	0.723	Un-modified Lys
W5HX73	32	K	51.322	0.268	0.043	0.689	Modified Lys
W5HX73	40	K	34.825	0.802	0.014	0.185	Modified Lys
W5HX73	46	K	59.427	0.268	0.043	0.689	Un-modified Lys
W5HX73	55	K	44.04	0.191	0.086	0.723	Un-modified Lys
W5HX73	61	K	33.467	0.43	0.016	0.555	Un-modified Lys
W5HX73	63	K	43.485	0.43	0.016	0.555	Un-modified Lys
W5HX73	66	K	47.476	0.339	0.016	0.645	Un-modified Lys
W5HX73	67	K	44.987	0.257	0.016	0.727	Un-modified Lys
W5HX73	71	K	45.686	0.278	0.093	0.628	Un-modified Lys
W5HX73	78	K	61.875	0.181	0.017	0.803	Un-modified Lys
W5HX73	86	K	41.654	0.353	0.048	0.598	Un-modified Lys
W5HX73	89	K	56.218	0.113	0.043	0.844	Un-modified Lys
W5HX73	97	K	42.333	0.191	0.086	0.723	Modified Lys
W5HX73	98	K	59.735	0.191	0.086	0.723	Un-modified Lys
W5HX73	100	K	69.629	0.113	0.087	0.8	Un-modified Lys
A0A1D5RV36	46	K	46.714	0.113	0.043	0.844	Un-modified Lys
A0A1D5RV36	51	K	45.398	0.184	0.043	0.773	Un-modified Lys
A0A1D5RV36	69	K	56.485	0.113	0.043	0.844	Modified Lys
A0A1D5RV36	78	K	40.996	0.268	0.043	0.689	Modified Lys
A0A1D5RV36	82	K	38.281	0.43	0.016	0.555	Modified Lys
A0A1D5RV36	105	K	40.975	0.278	0.093	0.628	Un-modified Lys
A0A1D5RV36	106	K	50.972	0.191	0.086	0.723	Un-modified Lys
A0A1D5RV36	124	K	58.46	0.052	0.084	0.864	Modified Lys
A0A1D5YQM3	3	K	87.793	0.181	0.017	0.803	Un-modified Lys
A0A1D5YQM3	10	K	29.251	0.717	0.014	0.269	Un-modified Lys
A0A1D5YQM3	32	K	33.899	0.118	0.15	0.732	Modified Lys
A0A1D5YQM3	40	K	35.38	0.056	0.142	0.802	Un-modified Lys
A0A1D5YQM3	56	K	28.263	0.353	0.048	0.598	Un-modified Lys
A0A1D5YQM3	70	K	23.923	0.622	0.015	0.363	Un-modified Lys
A0A1D5YQM3	75	K	39.268	0.522	0.016	0.462	Un-modified Lys
A0A1D5YQM3	77	K	64.96	0.321	0.003	0.675	Un-modified Lys
A0A1D5Z0E1	19	K	43.608	0.339	0.016	0.645	Modified Lys
A0A1D5Z0E1	22	K	34.619	0.694	0.003	0.303	Un-modified Lys
A0A1D5Z0E1	25	K	27.605	0.923	0.002	0.076	Un-modified Lys
A0A1D5Z0E1	26	K	23.943	0.923	0.002	0.076	Un-modified Lys
A0A1D5Z0E1	27	K	24.663	0.859	0.002	0.139	Un-modified Lys
A0A1D5Z0E1	31	K	39.803	0.6	0.003	0.397	Un-modified Lys
A0A1D5Z0E1	32	K	46.426	0.522	0.016	0.462	Un-modified Lys
A0A1D5Z0E1	44	K	33.591	0.125	0.227	0.648	Un-modified Lys
A0A1D5Z0E1	46	K	24.849	0.118	0.15	0.732	Un-modified Lys
A0A1D5Z0E1	55	K	28.201	0.113	0.087	0.8	Un-modified Lys
A0A1D5Z0E1	64	K	38.672	0.113	0.087	0.8	Modified Lys
A0A1D5Z0E1	91	K	37.643	0.113	0.087	0.8	Un-modified Lys
A0A1D5Z0E1	113	K	41.819	0.191	0.086	0.723	Un-modified Lys
A0A1D5Z0E1	138	K	24.972	0.278	0.093	0.628	Un-modified Lys
A0A1D5Z0E1	143	K	34.393	0.113	0.043	0.844	Un-modified Lys
A0A1D5Z0E1	152	K	19.171	0.118	0.15	0.732	Un-modified Lys
A0A1D5Z0E1	159	K	13.658	0.064	0.216	0.721	Un-modified Lys
A0A1D5Z0E1	161	K	22.689	0.064	0.216	0.721	Un-modified Lys
A0A1D5Z0E1	181	K	37.972	0.113	0.087	0.8	Un-modified Lys
W5I2Y2	11	K	35.895	0.43	0.016	0.555	Un-modified Lys
W5I2Y2	15	K	41.963	0.43	0.016	0.555	Un-modified Lys
W5I2Y2	21	K	49.306	0.191	0.086	0.723	Un-modified Lys
W5I2Y2	31	K	52.968	0.113	0.043	0.844	Un-modified Lys
W5I2Y2	48	K	39.865	0.43	0.016	0.555	Un-modified Lys
W5I2Y2	78	K	43.896	0.113	0.043	0.844	Un-modified Lys
W5I2Y2	115	K	33.92	0.113	0.043	0.844	Un-modified Lys
W5I2Y2	139	K	38.445	0.191	0.086	0.723	Un-modified Lys
W5I2Y2	157	K	43.526	0.113	0.043	0.844	Un-modified Lys
W5I2Y2	163	K	44.904	0.113	0.087	0.8	Un-modified Lys
W5I2Y2	201	K	30.834	0.386	0.097	0.517	Un-modified Lys
W5I2Y2	204	K	26.432	0.191	0.086	0.723	Un-modified Lys
W5I2Y2	217	K	42.847	0.199	0.152	0.649	Un-modified Lys
W5I2Y2	223	K	33.961	0.191	0.086	0.723	Un-modified Lys
W5I2Y2	230	K	28.448	0.802	0.014	0.185	Un-modified Lys
W5I2Y2	234	K	44.904	0.522	0.016	0.462	Un-modified Lys
W5I2Y2	278	K	30.546	0.191	0.086	0.723	Un-modified Lys
W5I2Y2	288	K	28.037	0.268	0.043	0.689	Un-modified Lys
W5I2Y2	296	K	51.116	0.184	0.043	0.773	Un-modified Lys
W5I2Y2	308	K	38.548	0.113	0.043	0.844	Un-modified Lys
W5I2Y2	319	K	58.172	0.43	0.016	0.555	Un-modified Lys
W5I2Y2	327	K	56.156	0.113	0.043	0.844	Un-modified Lys
W5I2Y2	355	K	28.51	0.386	0.097	0.517	Un-modified Lys
W5I2Y2	356	K	38.774	0.278	0.093	0.628	Un-modified Lys
W5I2Y2	369	K	33.365	0.116	0.016	0.868	Un-modified Lys
W5I2Y2	372	K	42.95	0.116	0.016	0.868	Un-modified Lys
W5I2Y2	383	K	46.529	0.268	0.043	0.689	Un-modified Lys
W5I2Y2	408	K	37.479	0.191	0.086	0.723	Un-modified Lys
W5I2Y2	425	K	59.9	0.268	0.043	0.689	Un-modified Lys
W5I2Y2	427	K	58.542	0.116	0.016	0.868	Un-modified Lys
W5I2Y2	436	K	31.575	0.113	0.087	0.8	Un-modified Lys
W5I2Y2	471	K	55.004	0.113	0.087	0.8	Un-modified Lys
W5I2Y2	493	K	36.162	0.386	0.097	0.517	Un-modified Lys
W5I2Y2	496	K	46.941	0.191	0.086	0.723	Un-modified Lys
W5I2Y2	504	K	39.906	0.113	0.043	0.844	Modified Lys
W5I2Y2	509	K	41.099	0.113	0.043	0.844	Un-modified Lys
W5I2Y2	530	K	49.677	0.353	0.048	0.598	Un-modified Lys
W5I2Y2	531	K	44.39	0.268	0.043	0.689	Un-modified Lys
W5I2Y2	540	K	47.62	0.113	0.087	0.8	Un-modified Lys
W5BFB7	7	K	49.203	0.339	0.016	0.645	Modified Lys
W5BFB7	11	K	35.997	0.522	0.016	0.462	Modified Lys
W5BFB7	14	K	40.852	0.353	0.048	0.598	Modified Lys
W5BFB7	20	K	47.62	0.43	0.016	0.555	Un-modified Lys
W5BFB7	21	K	44.987	0.43	0.016	0.555	Un-modified Lys
W5BFB7	30	K	50.54	0.278	0.093	0.628	Un-modified Lys
W5BFB7	37	K	40.873	0.113	0.087	0.8	Modified Lys
W5BFB7	44	K	35.401	0.386	0.097	0.517	Modified Lys
W5BFB7	57	K	36.82	0.113	0.087	0.8	Un-modified Lys
W5BFB7	58	K	34.907	0.052	0.084	0.864	Un-modified Lys
W5BFB7	80	K	40.626	0.268	0.043	0.689	Un-modified Lys
W5BFB7	96	K	25.383	0.802	0.014	0.185	Modified Lys
W5BFB7	97	K	19.644	0.717	0.014	0.269	Un-modified Lys
W5BFB7	103	K	62.574	0.43	0.016	0.555	Un-modified Lys
W5BFB7	119	K	35.895	0.278	0.093	0.628	Un-modified Lys
W5BFB7	134	K	43.485	0.353	0.048	0.598	Modified Lys
W5BFB7	142	K	40.379	0.278	0.093	0.628	Un-modified Lys
W5BFB7	153	K	61.628	0.353	0.048	0.598	Un-modified Lys
W5BFB7	154	K	75.266	0.184	0.043	0.773	Un-modified Lys
A0A1D5WW18	7	K	66.976	0.184	0.043	0.773	Un-modified Lys
A0A1D5WW18	14	K	46.097	0.113	0.043	0.844	Un-modified Lys
A0A1D5WW18	35	K	55.683	0.268	0.043	0.689	Modified Lys
A0A1D5WW18	84	K	40.091	0.113	0.087	0.8	Un-modified Lys
A0A1D5WW18	91	K	49.039	0.278	0.093	0.628	Un-modified Lys
A0A1D5WW18	100	K	35.236	0.199	0.152	0.649	Un-modified Lys
A0A1D5WW18	103	K	35.072	0.118	0.15	0.732	Un-modified Lys
A0A1D5WW18	132	K	21.598	0.353	0.048	0.598	Un-modified Lys
A0A1D5WW18	139	K	38.733	0.268	0.043	0.689	Un-modified Lys
A0A1D5WW18	156	K	34.352	0.184	0.043	0.773	Un-modified Lys
A0A1D5WW18	199	K	41.119	0.113	0.087	0.8	Un-modified Lys
A0A1D5WW18	221	K	46.447	0.191	0.086	0.723	Un-modified Lys
A0A1D5WW18	232	K	38.61	0.113	0.087	0.8	Un-modified Lys
A0A1D5WW18	234	K	40.255	0.113	0.087	0.8	Un-modified Lys
A0A1D5WW18	242	K	36.985	0.339	0.016	0.645	Un-modified Lys
A0A1D5WW18	301	K	44.699	0.268	0.043	0.689	Un-modified Lys
A0A1D5WW18	315	K	33.899	0.268	0.043	0.689	Un-modified Lys
A0A1D5WW18	322	K	52.474	0.268	0.043	0.689	Un-modified Lys
A0A1D5WW18	342	K	31.369	0.386	0.097	0.517	Un-modified Lys
A0A1D5WW18	343	K	38.054	0.386	0.097	0.517	Un-modified Lys
A0A1D5WW18	348	K	73.887	0.184	0.043	0.773	Un-modified Lys
W5E2W7	15	K	39.556	0.43	0.016	0.555	Un-modified Lys
W5E2W7	32	K	29.168	0.113	0.087	0.8	Un-modified Lys
W5E2W7	93	K	32.315	0.278	0.093	0.628	Un-modified Lys
W5E2W7	139	K	27.173	0.056	0.142	0.802	Un-modified Lys
W5E2W7	170	K	43.506	0.113	0.087	0.8	Modified Lys
W5E2W7	198	K	27.008	0.052	0.084	0.864	Un-modified Lys
W5E2W7	215	K	21.249	0.353	0.048	0.598	Un-modified Lys
W5AP46	2	K	101.04	0.018	0.019	0.964	Un-modified Lys
W5AP46	38	K	40.729	0.268	0.043	0.689	Un-modified Lys
W5AP46	47	K	42.786	0.278	0.093	0.628	Modified Lys
W5AP46	49	K	44.328	0.278	0.093	0.628	Un-modified Lys
W5AP46	61	K	46.18	0.184	0.043	0.773	Un-modified Lys
W5AP46	92	K	47.517	0.622	0.015	0.363	Un-modified Lys
W5AP46	93	K	38.816	0.622	0.015	0.363	Un-modified Lys
W5AP46	96	K	38.651	0.268	0.043	0.689	Un-modified Lys
W5AP46	100	K	37.499	0.268	0.043	0.689	Un-modified Lys
P12119	5	K	70.802	0.184	0.043	0.773	Un-modified Lys
P12119	6	K	63.294	0.184	0.043	0.773	Modified Lys
P12119	17	K	32.645	0.278	0.093	0.628	Un-modified Lys
P12119	20	K	43.691	0.191	0.086	0.723	Un-modified Lys
P12119	94	K	55.868	0.353	0.048	0.598	Un-modified Lys
P12119	119	K	33.385	0.353	0.048	0.598	Un-modified Lys
P12119	153	K	49.862	0.113	0.043	0.844	Un-modified Lys
A0A1D6SD72	41	K	39.001	0.184	0.043	0.773	Un-modified Lys
A0A1D6SD72	43	K	40.214	0.268	0.043	0.689	Un-modified Lys
A0A1D6SD72	47	K	43.3	0.43	0.016	0.555	Un-modified Lys
A0A1D6SD72	52	K	35.751	0.353	0.048	0.598	Un-modified Lys
A0A1D6SD72	53	K	34.516	0.353	0.048	0.598	Un-modified Lys
A0A1D6SD72	58	K	43.979	0.339	0.016	0.645	Un-modified Lys
A0A1D6SD72	59	K	56.115	0.257	0.016	0.727	Un-modified Lys
A0A1D6SD72	60	K	62.512	0.116	0.016	0.868	Un-modified Lys
A0A1D6SD72	81	K	48.813	0.43	0.016	0.555	Modified Lys
A0A1D6SD72	96	K	41.819	0.118	0.15	0.732	Modified Lys
A0A1D6SD72	107	K	48.771	0.43	0.016	0.555	Un-modified Lys
A0A1D5XTW4	5	K	70.74	0.113	0.087	0.8	Modified Lys
A0A1D5XTW4	8	K	36.244	0.064	0.216	0.721	Un-modified Lys
A0A1D5XTW4	27	K	33.982	0.278	0.093	0.628	Modified Lys
A0A1D5XTW4	40	K	35.936	0.113	0.043	0.844	Un-modified Lys
A0A1D5XTW4	53	K	38.281	0.113	0.043	0.844	Modified Lys
A0A1D5XTW4	86	K	44.513	0.191	0.086	0.723	Un-modified Lys
A0A1D5XTW4	98	K	31.534	0.184	0.043	0.773	Un-modified Lys
A0A1D5XTW4	104	K	46.139	0.053	0.043	0.903	Un-modified Lys
A0A1D5XTW4	129	K	51.98	0.113	0.087	0.8	Un-modified Lys
A0A1D5XTW4	162	K	38.219	0.353	0.048	0.598	Modified Lys
A0A1D5XTW4	163	K	44.637	0.353	0.048	0.598	Un-modified Lys
A0A1D5XTW4	166	K	37.047	0.184	0.043	0.773	Un-modified Lys
A0A1D5XTW4	184	K	54.737	0.278	0.093	0.628	Un-modified Lys
A0A1D5XTW4	219	K	34.002	0.353	0.048	0.598	Un-modified Lys
A0A1D5XTW4	222	K	32.912	0.278	0.093	0.628	Un-modified Lys
A0A1D5XTW4	225	K	42.004	0.191	0.086	0.723	Un-modified Lys
A0A1D5XTW4	244	K	35.36	0.199	0.152	0.649	Un-modified Lys
A0A1D5XTW4	246	K	49.635	0.191	0.086	0.723	Un-modified Lys
A0A1D5XTW4	270	K	36.285	0.353	0.048	0.598	Modified Lys
A0A1D5XTW4	277	K	34.208	0.191	0.086	0.723	Modified Lys
A0A1D5XTW4	281	K	26.35	0.118	0.15	0.732	Un-modified Lys
A0A1D5XTW4	305	K	31.472	0.386	0.097	0.517	Un-modified Lys
A0A1D5XTW4	321	K	35.38	0.184	0.043	0.773	Un-modified Lys
A0A1D5XTW4	328	K	35.545	0.353	0.048	0.598	Un-modified Lys
A0A1D5XTW4	331	K	41.181	0.353	0.048	0.598	Un-modified Lys
A0A1D5XTW4	333	K	46.468	0.268	0.043	0.689	Un-modified Lys
A0A1D5XTW4	379	K	30.341	0.113	0.087	0.8	Un-modified Lys
A0A1D5XTW4	381	K	37.952	0.052	0.084	0.864	Modified Lys
A0A1D5XTW4	388	K	42.127	0.118	0.15	0.732	Modified Lys
A0A1D5XTW4	391	K	45.521	0.052	0.084	0.864	Modified Lys
A0A1D5XTW4	410	K	38.137	0.278	0.093	0.628	Un-modified Lys
A0A1D5XTW4	425	K	33.611	0.191	0.086	0.723	Un-modified Lys
A0A1D5XTW4	434	K	106.1	0.018	0.019	0.964	Un-modified Lys
A0A1D6BFK7	94	K	39.33	0.184	0.043	0.773	Un-modified Lys
A0A1D6BFK7	113	K	34.846	0.268	0.043	0.689	Modified Lys
A0A1D6BFK7	184	K	55.395	0.268	0.043	0.689	Un-modified Lys
A0A1D6BFK7	303	K	54.963	0.191	0.086	0.723	Un-modified Lys
A0A1D6BFK7	323	K	93.593	0.181	0.017	0.803	Un-modified Lys
A0A1D6D8Y9	85	K	35.524	0.052	0.084	0.864	Un-modified Lys
A0A1D6D8Y9	90	K	45.192	0.113	0.087	0.8	Modified Lys
A0A1D6D8Y9	98	K	42.395	0.191	0.086	0.723	Modified Lys
A0A1D6D8Y9	100	K	43.279	0.199	0.152	0.649	Un-modified Lys
A0A1D6D8Y9	127	K	34.146	0.353	0.048	0.598	Un-modified Lys
A0A1D6D8Y9	129	K	26.186	0.268	0.043	0.689	Un-modified Lys
A0A1D6D8Y9	163	K	26.926	0.268	0.043	0.689	Modified Lys
A0A1D6D8Y9	171	K	23.347	0.056	0.142	0.802	Un-modified Lys
A0A1D6D8Y9	184	K	32.007	0.191	0.086	0.723	Un-modified Lys
A0A1D6D8Y9	187	K	40.194	0.184	0.043	0.773	Un-modified Lys
A0A1D6D8Y9	190	K	48.422	0.113	0.043	0.844	Modified Lys
A0A1D6D8Y9	199	K	39.947	0.118	0.15	0.732	Un-modified Lys
A0A1D6D8Y9	204	K	36.573	0.199	0.152	0.649	Modified Lys
A0A1D6D8Y9	209	K	33.673	0.386	0.097	0.517	Modified Lys
A0A1D6D8Y9	231	K	52.988	0.268	0.043	0.689	Un-modified Lys
A0A1D6D8Y9	232	K	70.103	0.257	0.016	0.727	Un-modified Lys
W5CQ20	41	K	31.904	0.43	0.016	0.555	Un-modified Lys
W5CQ20	42	K	39.638	0.353	0.048	0.598	Modified Lys
W5CQ20	53	K	25.157	0.056	0.142	0.802	Un-modified Lys
W5CQ20	68	K	38.96	0.113	0.043	0.844	Un-modified Lys
W5CQ20	99	K	22.421	0.717	0.014	0.269	Un-modified Lys
W5CQ20	102	K	19.85	0.622	0.015	0.363	Un-modified Lys
W5CQ20	103	K	28.057	0.522	0.016	0.462	Un-modified Lys
W5CQ20	108	K	20.796	0.278	0.093	0.628	Modified Lys
W5CQ20	113	K	29.148	0.191	0.086	0.723	Un-modified Lys
W5CQ20	136	K	161.104	0.003	0.003	0.994	Un-modified Lys
A0A1D6CMS9	40	K	36.018	0.052	0.084	0.864	Un-modified Lys
A0A1D6CMS9	68	K	38.054	0.056	0.142	0.802	Un-modified Lys
A0A1D6CMS9	74	K	47.517	0.113	0.087	0.8	Modified Lys
A0A1D6CMS9	82	K	40.235	0.353	0.048	0.598	Un-modified Lys
A0A1D6CMS9	84	K	49.45	0.184	0.043	0.773	Un-modified Lys
A0A1D6CMS9	85	K	53.585	0.113	0.043	0.844	Un-modified Lys
A0A1D6CMS9	128	K	57.02	0.339	0.016	0.645	Un-modified Lys
A0A1D6CMS9	134	K	37.047	0.353	0.048	0.598	Un-modified Lys
A0A1D6CMS9	135	K	38.96	0.181	0.017	0.803	Un-modified Lys
A0A1D6CMS9	178	K	36.224	0.199	0.152	0.649	Un-modified Lys
A0A1D6CMS9	179	K	40.482	0.199	0.152	0.649	Un-modified Lys
A0A1D6A291	4	K	81.704	0.113	0.043	0.844	Un-modified Lys
A0A1D6A291	13	K	47.784	0.43	0.016	0.555	Modified Lys
A0A1D6A291	15	K	51.096	0.339	0.016	0.645	Un-modified Lys
A0A1D6A291	19	K	41.428	0.191	0.086	0.723	Un-modified Lys
A0A1D6A291	50	K	39.824	0.113	0.087	0.8	Un-modified Lys
A0A1D6A291	58	K	30.217	0.353	0.048	0.598	Modified Lys
A0A1D6A291	61	K	41.161	0.561	0.047	0.393	Un-modified Lys
A0A1D6A291	68	K	31.41	0.191	0.086	0.723	Un-modified Lys
A0A1D6A291	78	K	37.479	0.268	0.043	0.689	Modified Lys
A0A1D6A291	92	K	44.822	0.268	0.043	0.689	Un-modified Lys
A0A1D6A291	111	K	43.012	0.278	0.093	0.628	Modified Lys
A0A1D6A291	116	K	42.765	0.113	0.087	0.8	Un-modified Lys
A0A1D6A291	145	K	50.026	0.052	0.084	0.864	Un-modified Lys
A0A1D6A291	181	K	33.797	0.113	0.087	0.8	Un-modified Lys
A0A1D6A291	203	K	53.42	0.191	0.086	0.723	Un-modified Lys
A0A1D6A291	210	K	46.468	0.191	0.086	0.723	Un-modified Lys
A0A1D6A291	227	K	41.983	0.386	0.097	0.517	Un-modified Lys
A0A1D6A291	231	K	40.05	0.278	0.093	0.628	Un-modified Lys
A0A1D6A291	241	K	36.964	0.053	0.043	0.903	Un-modified Lys
A0A1D6A291	249	K	26.947	0.191	0.086	0.723	Modified Lys
A0A1D6A291	257	K	22.833	0.43	0.016	0.555	Un-modified Lys
A0A1D6A291	279	K	33.015	0.43	0.016	0.555	Un-modified Lys
A0A1D6A291	283	K	37.047	0.353	0.048	0.598	Un-modified Lys
A0A1D6A291	298	K	42.827	0.353	0.048	0.598	Un-modified Lys
A0A1D6A291	300	K	56.814	0.184	0.043	0.773	Modified Lys
A0A1D6A291	309	K	36.306	0.561	0.047	0.393	Un-modified Lys
A0A1D6A291	343	K	38.98	0.191	0.086	0.723	Modified Lys
A0A1D6A291	350	K	50.952	0.191	0.086	0.723	Un-modified Lys
A0A1D6A291	364	K	36.162	0.125	0.227	0.648	Un-modified Lys
A0A1D5YCT3	121	K	37.088	0.268	0.043	0.689	Un-modified Lys
A0A1D5YCT3	129	K	36.368	0.268	0.043	0.689	Un-modified Lys
A0A1D5YCT3	144	K	33.838	0.278	0.093	0.628	Un-modified Lys
A0A1D5YCT3	185	K	35.833	0.278	0.093	0.628	Un-modified Lys
A0A1D5YCT3	191	K	38.651	0.184	0.043	0.773	Un-modified Lys
A0A1D5YCT3	210	K	44.987	0.053	0.043	0.903	Un-modified Lys
A0A1D5YCT3	231	K	33.776	0.278	0.093	0.628	Modified Lys
A0A1D5YCT3	234	K	36.141	0.191	0.086	0.723	Un-modified Lys
A0A1D5YCT3	256	K	34.043	0.052	0.084	0.864	Un-modified Lys
A0A1D5YCT3	282	K	39.371	0.43	0.016	0.555	Un-modified Lys
A0A1D5YCT3	292	K	44.452	0.184	0.043	0.773	Un-modified Lys
A0A1D5YCT3	309	K	29.353	0.113	0.087	0.8	Un-modified Lys
A0A1D5YCT3	324	K	42.456	0.386	0.097	0.517	Un-modified Lys
A0A1D5YCT3	337	K	29.024	0.191	0.086	0.723	Un-modified Lys
A0A1D5YCT3	340	K	34.187	0.118	0.15	0.732	Un-modified Lys
A0A1D5YCT3	358	K	83	0.116	0.016	0.868	Un-modified Lys
A0A1D5V032	64	K	48.525	0.113	0.087	0.8	Un-modified Lys
A0A1D5V032	72	K	43.752	0.113	0.087	0.8	Un-modified Lys
A0A1D5V032	95	K	36.861	0.353	0.048	0.598	Un-modified Lys
A0A1D5V032	100	K	34.516	0.353	0.048	0.598	Un-modified Lys
A0A1D5V032	106	K	36.429	0.113	0.043	0.844	Un-modified Lys
A0A1D5V032	135	K	22.627	0.191	0.086	0.723	Un-modified Lys
A0A1D5V032	140	K	18.492	0.386	0.097	0.517	Modified Lys
A0A1D5V032	157	K	36.944	0.056	0.142	0.802	Un-modified Lys
A0A1D5V032	202	K	42.806	0.278	0.093	0.628	Un-modified Lys
A0A1D5V032	210	K	31.431	0.125	0.227	0.648	Un-modified Lys
A0A1D5V032	212	K	32.645	0.118	0.15	0.732	Un-modified Lys
A0A1D5WJF1	41	K	43.362	0.053	0.043	0.903	Un-modified Lys
A0A1D5WJF1	116	K	45.727	0.113	0.087	0.8	Un-modified Lys
A0A1D5WJF1	140	K	58.563	0.113	0.087	0.8	Un-modified Lys
A0A1D5WJF1	149	K	47.208	0.113	0.043	0.844	Un-modified Lys
A0A1D5WJF1	190	K	54.058	0.113	0.087	0.8	Modified Lys
A0A1D5WJF1	198	K	39.597	0.184	0.043	0.773	Un-modified Lys
A0A1D5WJF1	227	K	54.367	0.191	0.086	0.723	Un-modified Lys
A0A1D5WJF1	272	K	44.349	0.118	0.15	0.732	Un-modified Lys
A0A1D5WJF1	279	K	52.844	0.053	0.043	0.903	Un-modified Lys
A0A1D5WJF1	294	K	46.509	0.184	0.043	0.773	Un-modified Lys
A0A1D6S3G6	5	K	59.488	0.053	0.043	0.903	Un-modified Lys
A0A1D6S3G6	27	K	27.605	0.199	0.152	0.649	Modified Lys
A0A1D6S3G6	34	K	21.866	0.064	0.216	0.721	Modified Lys
A0A1D6S3G6	46	K	21.372	0.118	0.15	0.732	Un-modified Lys
A0A1D6S3G6	51	K	23.08	0.118	0.15	0.732	Un-modified Lys
A0A1D6S3G6	76	K	24.417	0.268	0.043	0.689	Un-modified Lys
A0A1D6S3G6	85	K	26.474	0.113	0.087	0.8	Un-modified Lys
A0A1D6S3G6	88	K	30.917	0.113	0.087	0.8	Un-modified Lys
A0A1D6S3G6	90	K	44.719	0.191	0.086	0.723	Un-modified Lys
A0A1D6S3G6	140	K	39.165	0.113	0.087	0.8	Un-modified Lys
A0A1D6S3G6	148	K	43.814	0.053	0.043	0.903	Un-modified Lys
A0A1D6S3G6	179	K	28.695	0.113	0.043	0.844	Un-modified Lys
A0A1D6S3G6	192	K	22.174	0.191	0.086	0.723	Un-modified Lys
A0A1D6S3G6	211	K	160.631	0.003	0.003	0.994	Un-modified Lys
A0A1D5WF85	36	K	52.577	0.43	0.016	0.555	Un-modified Lys
A0A1D5WF85	81	K	33.632	0.056	0.142	0.802	Un-modified Lys
A0A1D5WF85	97	K	33.879	0.125	0.227	0.648	Un-modified Lys
A0A1D5WF85	111	K	33.179	0.113	0.087	0.8	Un-modified Lys
A0A1D5WF85	119	K	36.368	0.278	0.093	0.628	Un-modified Lys
A0A1D5WF85	120	K	37.52	0.278	0.093	0.628	Un-modified Lys
A0A1D5WF85	147	K	54.346	0.053	0.043	0.903	Un-modified Lys
A0A1D5WF85	164	K	48.586	0.113	0.087	0.8	Un-modified Lys
A0A1D5WF85	181	K	30.793	0.125	0.227	0.648	Un-modified Lys
A0A1D5WF85	187	K	45.645	0.113	0.087	0.8	Un-modified Lys
A0A1D5WF85	199	K	49.368	0.118	0.15	0.732	Un-modified Lys
A0A1D5WF85	215	K	39.227	0.052	0.084	0.864	Un-modified Lys
A0A1D5WF85	253	K	58.81	0.184	0.043	0.773	Un-modified Lys
A0A1D5WF85	266	K	47.434	0.058	0.017	0.925	Un-modified Lys
A0A1D5WF85	279	K	54.017	0.268	0.043	0.689	Un-modified Lys
A0A1D5WF85	324	K	32.974	0.307	0.165	0.527	Un-modified Lys
A0A1D5WF85	326	K	39.638	0.113	0.087	0.8	Un-modified Lys
A0A1D5WF85	343	K	12.774	0.802	0.014	0.185	Modified Lys
A0A1D5WF85	350	K	19.829	0.859	0.002	0.139	Un-modified Lys
A0A1D5WTY5	13	K	38.054	0.125	0.227	0.648	Un-modified Lys
A0A1D5WTY5	40	K	57.041	0.058	0.017	0.925	Un-modified Lys
A0A1D5WTY5	55	K	25.013	0.717	0.014	0.269	Un-modified Lys
A0A1D5WTY5	59	K	36.1	0.339	0.016	0.645	Modified Lys
A0A1D5WTY5	82	K	52.124	0.386	0.097	0.517	Un-modified Lys
A0A1D5WTY5	90	K	50.458	0.268	0.043	0.689	Un-modified Lys
A0A1D5WTY5	153	K	40.173	0.184	0.043	0.773	Un-modified Lys
A0A1D5WTY5	168	K	51.98	0.184	0.043	0.773	Modified Lys
A0A1D5WTY5	177	K	36.018	0.561	0.047	0.393	Modified Lys
A0A1D5WTY5	178	K	35.339	0.561	0.047	0.393	Un-modified Lys
A0A1D5WTY5	187	K	82.712	0.184	0.043	0.773	Un-modified Lys
A0A1D5XA84	36	K	43.156	0.268	0.043	0.689	Un-modified Lys
A0A1D5XA84	81	K	61.155	0.113	0.087	0.8	Un-modified Lys
A0A1D5XA84	139	K	40.831	0.386	0.097	0.517	Un-modified Lys
A0A1D5XA84	142	K	47.661	0.268	0.043	0.689	Modified Lys
A0A1D5XA84	150	K	20.796	0.622	0.015	0.363	Un-modified Lys
A0A1D5XA84	151	K	26.083	0.522	0.016	0.462	Un-modified Lys
A0A1D5XA84	160	K	21.455	0.191	0.086	0.723	Un-modified Lys
A0A1D5XA84	163	K	32.994	0.113	0.043	0.844	Un-modified Lys
A0A1D5XA84	181	K	47.393	0.184	0.043	0.773	Un-modified Lys
A0A1D5XA84	186	K	43.382	0.191	0.086	0.723	Un-modified Lys
A0A1D5XA84	197	K	36.841	0.199	0.152	0.649	Un-modified Lys
A0A1D5XA84	225	K	29.209	0.191	0.086	0.723	Un-modified Lys
A0A1D5XA84	236	K	55.004	0.053	0.043	0.903	Un-modified Lys
A0A1D5XA84	259	K	51.055	0.184	0.043	0.773	Un-modified Lys
A0A1D5XA84	287	K	33.529	0.113	0.087	0.8	Un-modified Lys
A0A1D5XA84	345	K	50.355	0.053	0.043	0.903	Un-modified Lys
A0A1D5XA84	377	K	40.317	0.353	0.048	0.598	Un-modified Lys
A0A1D5XA84	385	K	43.629	0.191	0.086	0.723	Un-modified Lys
A0A1D5XA84	415	K	28.716	0.353	0.048	0.598	Un-modified Lys
A0A1D5XA84	416	K	40.029	0.268	0.043	0.689	Un-modified Lys
A0A1D5XA84	436	K	23.059	0.191	0.086	0.723	Un-modified Lys
A0A1D5XA84	480	K	20.693	0.622	0.015	0.363	Un-modified Lys
A0A1D5XA84	481	K	30.814	0.522	0.016	0.462	Un-modified Lys
A0A1D5XA84	483	K	25.013	0.268	0.043	0.689	Un-modified Lys
A0A1D5XA84	485	K	23.491	0.113	0.087	0.8	Un-modified Lys
A0A1D5XA84	515	K	40.79	0.191	0.086	0.723	Un-modified Lys
A0A1D5XA84	527	K	38.61	0.118	0.15	0.732	Un-modified Lys
A0A1D5XA84	557	K	41.428	0.353	0.048	0.598	Un-modified Lys
A0A1D5XA84	569	K	40.091	0.191	0.086	0.723	Un-modified Lys
A0A1D5XA84	573	K	31.74	0.199	0.152	0.649	Un-modified Lys
[truncated: 20,255 more rows]
