# Supplementary material for: Global Profiling of 2-hydroxyisobutyrylome in Common Wheat
Source: Genomics Proteomics Bioinformatics. 2021 Feb 11;20(4):688–701. doi: 10.1016/j.gpb.2020.06.008 (PMC9880814; doi:10.1016/j.gpb.2020.06.008)
Supplement: Supplementary Table S3 — Subcellular locations of 2-hydroxyisobutyrylation proteins in common wheat [file mmc5.xlsx]

## Sheet: Table S3
Table S3 Subcellular locations of 2-hydroxyisobutyrylation proteins in common wheat
Subcellular locations	No. of proteins	Protein IDs
Chloroplast	528	W5EAE3 A0A1D5UU65 A0A1D6BIH3 A0A1D6AL50 W5GE67 A0A1D6SBS1 A0A1D6S578 W4ZM65 A0A1D6AS28 A0A1D6C4E8 A0A1D5SEM9 W5DSB4 A0A1D6RLV5 A0A1D5USI4 A0A1D5TP45 A0A1D6D2S8 A0A1D6S8D2 A0A1D5Y963 W5EF24 A0A1D6DFA5 W5C0E2 A0A1D5WCC9 A0A1D5SQ74 A0A1D5VI11 A0A1D6D8N9 A0A1D5XLM2 A0A1D5WXH9 W5C9Y4 D8L9P6 W5BCL4 Q9SDV6 A0A1D6DAE0 A0A1D5S7R2 A0A1D5VLL6 A0A1D5WT05 W5I877 W5FGR8 A0A1D5V643 W4ZWP2 A0A1D6CKT8 A0A1D5TDT1 …
Cytoplasm	284	W5DXF3 Q332R4 A0A1D5Y7G4 A0A1D5UFM0 W5B1E5 A0A1D5TKM0 A0A1D6DEX7 A0A1D5XDW4 W5C5N9 A0A1D5W0Z0 Q9LKJ3 A0A1D6BRN0 W5I5G5 A0A1D5X8V9 W5C9U7 E2F3W4 Q95H56 A0A1D5ZFH0 A0A1D5XL34 A0A1D5XN44 A0A1D5Y508 Q8RW02 W5HFJ0 A0A1D5WPC9 A0A1D6AS32 A0A1D5V1Q2 W5HZ47 Q5I7K5 A0A1D5ZWY6 A0A1D5X5Y5 W5BNZ6 A0A1D6RVR7 A0A1D5RXH7 A0A1D5WAT5 A0A1D5ZWH0 W5G990 W5DEJ5 S4Z9J2 A0A1D6B8T1 A0A1D6B543 A0A1D5TBJ5 A0A1D5YPU6 A0A1D…
Nucleus	106	A0A1D6A4J3 A0A1D6BCJ7 A0A1D5UIF8 A0A1D6AE63 A0A1D5ZKM9 A0A1D5WJF1 W5D4X8 W5ADS2 A0A1D6SF08 A0A1D5ZCZ4 A0A077RW85 A0A1D6AG07 A0A1D5UTK1 A0A1D5ZBD4 A0A1D5RW27 Q95H61 A0A1D5YTI6 A0A1D5SL74 A0A1D6D2E0 A0A1D5TUG6 A0A1D5T065 Q95H62 A0A1D6RDC7 W5BRQ1 Q95H49 A0A1D5Z991 A0A1D5T1W9 A0A1D5TGU9 A0A1D6RIU0 A0A1D5TIQ1 Q43312 P26304 A0A1D5YWW3 A0A1D5SCT6 A7VL25 W5FN82 A0A1D5XY69 A0A1D5Y3S2 A0A1D5VLP0 A0A1D6AHX9…
Mitochondria	69	A0A1D5XY72 A0A1D5YSR4 A0A1D5SCJ1 Q95H42 A0A1D5WM49 A0A1D5WTS3 A0A1D5V165 A0A1D5S4Q0 A0A1D6DED4 A0A1D5YF97 A0A1D6DLG3 A0A1D5SLI4 A0A1D5ZLI2 A0A1D5WIV5 W5D591 A0A1D6D513 W5I3E6 W5EGV6 W5GYP4 A0A1D5RZX1 Q332P0 A0A1D5YCX7 A0A1D5UR62 A0A1D6AFM7 A0A1D5U304 A0A1D5SDI5 A0A1D6S8F1 A0A172WCB1 W5H3N4 A0A1D6SEL9 A0A1D5S0J2 A0A1D5W772 A0A0C4BJE5 A0A1D5TJ01 W5I3Y8 W5H1E3 W5A377 A0A1D6RW72 A0A1D6APB4 A0A1D5ZKE5…
Plasma membrane	28	A0A1D6CMS9 S4Z090 A0A1D6DBN3 P24065 A0A1D5W8R3 P58311 P58386 A0A1D5XCU6 A0A1D6RJI0 A0A1D5WA93 A0A1D5VIF6 A0A1D6BEZ3 A0A1D5ZYD6 A0A1D5XMF4 A0A1D6AM47 A0A1D6BGQ7 A0A1D5U1Y5 A0A1D5UFX4 A0A1D6S573 A0A1D6B8N1 A0A1D5VQA9 A0A1D5TL46 A0A1D6RUI4 A0A1D5UMZ0 P12119 A0A1D5UCH6 A0A1D5WBD9 Q332N6
Cytoskeleton	18	W5FAY5 W5EI90 A0A1D6BH47 A0A1D5VMJ0 A0A1D6ATQ1 W5BW13 A0A1D5Z105 A0A1D5TL17 A0A1D5ZLT8 A0A1D5W829 A0A1D5SX19 P12298 A0A1D6C4H8 A0A1D5SLL9 A0A1D5WTY5 W5AH12 I3RN54 A0A1D5VDT9
Extracellular	17	A0A1D5YCT3 A0A1D5S4Z3 Q41629 D3K1B4 A0A1D5WTJ8 A0A1D6ASH6 A0A1D6CXI8 W5D2I6 A0A1D5YHT3 W5C3Z7 A0A1D5U3N1 W5ACP2 A0A1D6BAX2 A0A1D6SCY1 W5BWF5 Q1KMV0 Q54AH7
Endoplasmic reticulum	6	A0A1D5Y681 A0A1D5YZN0 A0A1D5UK04 W5FDS3 A0A1D6S8R7 Q9XPT0
Vacuolar membrane	6	P69448 A0A1D6CIR7 W5DX55 A0A1D6C5Q2 A0A1D6C2S2 A0A1D5WH02
Peroxisome	6	A0A1D5XZK3 A0A1D5YMQ8 A0A1D6S4E2 A0A1D5VDI0 A0A1D6RLC1 A0A1D5X6P8
Chloroplast, mitochondria	4	W5EFN4 A0A1D5SS98 W5G105 A0A1D5X9E4
Nucleus, plasma membrane	1	A0A1D6RIR6
Cytoplasm, nucleus	1	A0A1D5YQM3
