# Supplementary material for: Global Profiling of 2-hydroxyisobutyrylome in Common Wheat
Source: Genomics Proteomics Bioinformatics. 2021 Feb 11;20(4):688–701. doi: 10.1016/j.gpb.2020.06.008 (PMC9880814; doi:10.1016/j.gpb.2020.06.008)
Supplement: Supplementary Table S4 — GO annotation 2-hydroxyisobutyrylation proteins in common wheat [file mmc6.xlsx]

## Sheet: Table S4
Table S4 GO annotation 2-hydroxyisobutyrylation proteins in common wheat
GO terms level 1	GO terms level 2	No. of proteins	Protein IDs
Biological process	Metabolic process	641	W5EAE3 A0A1D6BCJ7 A0A1D5UU65 A0A1D6AL50 A0A1D5UFM0 A0A1D6DLG3 A0A1D6SBS1 A0A1D6S578 W4ZM65 A0A1D5TKM0 A0A1D6C4E8 W5DSB4 W5C5N9 A0A1D6RLV5 Q9LKJ3 A0A1D5TP45 A0A1D6D2S8 A0A1D6S8D2 A0A1D5Y963 A0A1D5U304 A0A1D6DFA5 W5H3N4 A0A1D5ZFH0 W5EFN4 A0A1D5SQ74 A0A1D5XL34 A0A1D5VI11 A0A1D6D8N9 A0A1D5Y508 A0A1D5XLM2 W5C9Y4 D8L9P6 W5BCL4 A0A1D6BU43 A0A1D5S7R2 A0A1D5WT05 W5FGR8 A0A1D5V643 W4ZWP2 A0A1D5SLL9 W5BNZ6 …
	Cellular process	535	A0A1D6BCJ7 A0A1D5UFM0 A0A1D6DLG3 A0A1D6S578 A0A1D5ZCZ4 W4ZM65 A0A1D5TKM0 A0A1D6C4E8 W5DSB4 W5C5N9 A0A1D6RLV5 A0A1D5TP45 A0A1D6D2S8 A0A1D5U304 A0A1D5Z991 W5EF24 A0A1D6DFA5 W5H3N4 A0A1D5ZFH0 W5EFN4 A0A1D5VI11 A0A1D5Y508 A0A1D5XLM2 W5C9Y4 D8L9P6 A0A1D6BU43 A0A1D5S7R2 A0A1D5WT05 A0A1D6AHX9 W5I877 W4ZWP2 A0A1D5SLL9 W5BNZ6 A0A1D5TDT1 A0A1D5RXH7 A0A1D6CQH6 A0A1D5Y8D8 W5DEJ5 A0A1D5SSP2 A0A1D6BEZ3 A0A1D5W…
	Single-organism process	341	A0A1D6BLB8 A0A1D5UU65 Q332R4 A0A1D5UJL4 A0A1D6AVN8 W5G4A2 W5EM36 P58311 A0A1D5YF97 A0A1D6DLG3 W5B1E5 W4ZM65 A0A1D5TTT4 A0A1D6RLV5 A0A1D5W0Z0 A0A1D6DEU2 A0A1D6BRN0 A0A1D6S8D2 A0A1D5U304 A0A1D5Z991 A0A1D5ZFH0 W5EFN4 A0A1D6D0K0 A0A1D5SQ74 A0A1D6D5D4 A0A1D5VI11 P26304 A0A1D5Y508 W5C9Y4 A0A1D5WG75 W5BCL4 A0A1D5ZKE5 A0A1D6BU43 A0A1D5S7R2 A0A1D5WPC9 P05151 A0A1D5YMQ8 A0A1D5V643 W5HZ47 W5BWF5 A0A1D5SLL9 …
	Localization	83	Q95H60 W5DXF3 A0A1D5U4J6 P20858 A0A1D5SCJ1 Q332R4 A0A1D5RY72 Q95H42 A0A1D5SC59 Q41629 A0A1D5S4Q0 A0A1D6RJI0 A0A1D6SDU1 A0A1D5WIV5 A0A1D5VIF6 A0A1D5WRC7 A0A1D5TGS3 A0A1D5SEM9 W5D1B3 A0A1D5RZX1 Q332P0 A0A1D5XSV8 A0A1D5YHT3 W5BEP1 A0A1D6CLC0 W5I3K2 A0A1D5T065 A0A1D6BWF1 W5EJD1 A0A1D6DME9 W5G0V1 A0A1D5RV16 A0A1D6C5Q2 A0A1D5WVW1 P26304 A0A1D5WG75 W5FX04 A0A1D6C8E8 A0A1D5VZI4 A0A1D6AEU8 A0A1D5XZU1 P065…
	Biological regulation	64	A0A1D6BLB8 A0A1D5RY72 A0A1D6DED4 A0A1D5XA84 A0A1D5TKM0 A0A1D5UTK1 A0A1D6CLC0 A0A1D5TUG6 A0A1D6RDC7 W5EJD1 A0A1D5Z991 A0A1D5U2B3 W5CQ97 A0A1D5Y508 W5AQ87 W5ENW2 A0A1D5S7R2 A0A1D6BTF2 A0A1D5Y5E2 B6UZ79 Q3S4I1 W5APX0 A0A1D6BQ95 A0A1D5YME8 A0A1D5XK25 A0A1D5ZC45 A0A1D6ALK0 A0A1D5RWD1 A0A1D6AHC6 A0A1D5SX19 A0A1D5W8R3 P69555 A0A080YU49 A0A1D5Y681 Q5S1S6 W5DXC6 A0A1D5SRH1 A0A1D5SGZ3 A0A1D6D3V7 A0A1D6S7T3…
	Response to stimulus	47	A0A1D6A4J3 A0A1D5WR61 A0A1D5TDT1 A0A1D6DBJ9 A0A1D6AM28 A0A1D5UJL4 A0A1D5RY72 A0A1D6CM42 W5DTP9 A0A1D5XZK3 A0A1D5W8R3 A0A1D6RIR6 W5B1E5 A0A1D5ZCZ4 T1WSS4 A0A1D6D513 Q5S1S6 W5DXC6 A0A1D6CIU7 A0A1D6CLC0 A0A1D6DH19 A0A1D5TUG6 W5C8V8 A0A1D5U304 A0A1D5Z991 A0A1D5U2B3 A0A1D5TGU9 A0A1D5UK04 A0A1D5TAW7 A0A1D6B6T3 A0A1D5Y3B7 W5G882 A0A1D6RTY5 W5BGE9 A0A1D6C2U0 A0A1D6BU43 A0A1D6CDV1 A0A1D5XX49 A0A1D6BTF2 A0…
	Cellular component organization or biogenesis	19	W5EHT8 W5BPU1 A0A1D6DBN3 A0A1D5SX19 W5ENW2 A0A1D5WT05 A0A1D5X817 A0A1D6CDE5 W5ELZ7 A0A1D5Z8I6 A0A1D5TP45 W5E2W7 A0A1D5ZLT8 A0A1D6C4Q5 W5FGR3 A0A1D5WW15 A0A1D5X9D0 A0A1D5YHQ5 W5EF24
	Other	10	A0A1D5UK04 A0A1D5RY72 A0A1D6AFM7 W5H1E3 A0A1D6CLC0 A0A1D6RTY5 A0A1D5YRM6 A0A1D5TUG6 A0A1D5Z991 A0A1D5X817
Cellular component	Cell	402	A0A1D6BLB8 W5DXF3 Q332R4 A0A1D5UFM0 P58311 A0A1D6S578 W5H102 A0A1D5SGU9 W5GZB9 A0A1D6DEX7 W5DSB4 W5C5N9 A0A1D5ZBD4 Q9LKJ3 Q95H61 A0A1D6D2S8 W5I5G5 A0A1D5T065 A0A1D6DES4 A0A1D5TGI2 E2F3W4 Q95H56 A0A1D5Z991 W5EF24 A0A0C4BIR6 W5H3N4 W5EFN4 A0A1D6D5D4 P26304 A0A1D5Y508 A0A1D5XLM2 W5C9Y4 D8L9P6 A0A1D5WG75 A0A1D5XV56 A0A1D5V4M3 A0A1D6DAE0 A0A1D5SAJ4 A0A1D5ZKE5 A0A1D5S7R2 A0A1D5XZU1 A0A1D6AIC4 A0A1D5WT0…
	Organelle	278	W5DXF3 Q332R4 A0A1D5UFM0 P58311 A0A1D5SGU9 A0A1D6DEX7 W5DSB4 W5C5N9 Q95H61 A0A1D6D2S8 W5I5G5 A0A1D5T065 A0A1D6DES4 A0A1D5TGI2 E2F3W4 Q95H56 W5EF24 A0A0C4BIR6 W5H3N4 W5EFN4 A0A1D6D5D4 P26304 A0A1D5XLM2 W5C9Y4 D8L9P6 A0A1D5WG75 A0A1D5V4M3 A0A1D5SAJ4 A0A1D5ZKE5 A0A1D6AIC4 A0A1D5WT05 A0A1D6AHX9 W5HFJ0 A0A1D6AXF6 P05151 W5H631 A0A1D5YZN0 A0A1D5XK25 Q5I7K5 A0A1D6C7D4 W5BNZ6 W5FTZ6 A0A1D5RXH7 W5G990 W5D…
	Macromolecular complex	248	W5FVL1 P20858 A0A1D5UIF8 W5C4P1 Q332R4 A0A1D5UFM0 P58311 A0A1D5SLI4 W5FDV7 A0A1D6S578 A0A1D5ZGS2 A0A1D5SGU9 W5GZB9 A0A1D6DEX7 A0A1D5ZNV7 W5DSB4 W5C5N9 A0A1D5ZBD4 A0A1D5TP43 Q95H61 A0A0C4BIW4 A0A1D6D2S8 A0A1D5ZY63 W5I5G5 W5G667 A0A1D5T065 Q5I7L3 A0A1D6DES4 A0A1D5XLA5 E2F3W4 A0A1D6ARS9 Q95H56 P11534 A0A1D5X9D0 A0A1D6DME9 A0A1D5W7I4 A0A0C4BIR6 W5H3N4 Q95H52 A0A1D5XLM2 D8L9P6 A0A1D5WG75 A0A1D5TJ01 A0…
	Membrane	197	W5DXF3 P20858 W5C4P1 Q332R4 A0A1D5S4Q0 P58311 W5FDV7 A0A1D6S578 A0A1D6RJI0 A0A1D5WAA9 A0A1D5VIF6 W5GZB9 A0A1D5TGS3 A0A1D5YWR2 A0A1D5SEM9 A0A1D5ZBD4 A0A1D5TP43 W5EC03 A0A1D5UR62 A0A1D6D2S8 A0A1D5ZY63 A0A1D5TGI2 A0A1D6ARS9 W5EF24 A0A1D6DME9 W5EFN4 A0A1D6D5D4 A0A1D5W772 P26304 A0A1D5WG75 W5FX04 A0A1D6DBN3 A0A1D5VZI4 W5A377 A0A1D5V4M3 A0A1D6DAE0 A0A1D6BU43 A0A1D5XZU1 A0A0C4BJ37 A0A1D6AHX9 P05151 A0A1…
	Other	11	A0A1D5UTK1 W5C3Z7 W5ACP2 W5BH99 W5APX0 A0A1D6RUV7 A0A1D5XK25 A0A1D6BFK7 A0A1D5X9D0 A0A1D6S8F1 A0A1D6CXI8
Molecular function	Binding	495	W5DXF3 A0A1D6BCJ7 Q332R4 A0A1D5UJL4 A0A1D6AVN8 W5EM36 P58311 A0A1D6SF08 A0A1D6DLG3 W5B1E5 A0A1D5ZCZ4 W5H102 W4ZM65 A0A1D5TKM0 W5GZB9 A0A1D5TTT4 A0A077RW85 A0A1D5XDW4 A0A1D6C4E8 A0A1D5USI4 Q9LKJ3 A0A1D6BRN0 Q95H61 A0A1D6D2S8 W5I5G5 A0A1D6S8D2 A0A1D6DH19 A0A1D5U304 A0A1D5WBD9 A0A1D5Z991 A0A1D5ZFH0 A0A1D5WCC9 W5FAY5 A0A1D6D5D4 A0A1D5XL34 A0A1D5XN44 P26304 A0A1D5Y508 Q8RW02 A0A1D5YWW3 A0A1D5VZI4 A0A1…
	Catalytic activity	460	A0A1D6BLB8 W5EAE3 W5DXF3 A0A1D6BCJ7 A0A1D5UU65 Q332R4 A0A1D5UJL4 A0A1D6AVN8 A0A1D6AL50 W5G4A2 W5EM36 P58311 A0A1D5YF97 A0A1D6DLG3 W5B1E5 A0A1D6SBS1 W5H102 W4ZM65 A0A1D5TTT4 A0A1D6DEX7 A0A1D6RLV5 A0A1D5W0Z0 Q9LKJ3 A0A1D6DEU2 A0A1D6BRN0 A0A1D6S8D2 A0A1D5Y963 A0A1D5U304 A0A1D5X8V9 A0A1D6DFA5 W5H3N4 A0A1D5ZFH0 W5EFN4 A0A1D6D0K0 A0A1D5SQ74 A0A1D5XL34 A0A1D5VI11 P26304 A0A1D5Y508 W5C9Y4 Q8RW02 A0A1D5WG…
	Structural molecule activity	123	W5FVL1 A0A1D5S805 W5BNJ7 A0A1D6A748 A0A1D5UFM0 A0A1D5ZKM9 W5ADS2 A0A0C4BK99 A0A1D5WTY5 A0A1D5SLI4 A0A1D5SGU9 A0A1D5ZNV7 W5DSB4 W5C5N9 U5HTD8 Q95H61 A0A0C4BIW4 W5I5G5 W5G667 Q95H51 Q5I7L3 A0A1D5WWH1 Q95H62 Q95H55 A0A1D6DES4 A0A1D5XLA5 Q95H49 P60577 E2F3W4 Q95H56 P11534 A0A1D6ADM2 A0A1D5W7I4 A0A0C4BIR6 Q95H52 A0A1D5XLM2 D8L9P6 A0A1D5XTR6 A0A1D5SAJ4 A0A1D5U805 A0A1D6BC85 A0A1D6AIC4 W5HFJ0 W5FEZ3 W5F…
	Transporter activity	48	P69448 W5DXF3 A0A1D5U4J6 P20858 A0A1D6DHE5 A0A1D5SCJ1 Q332R4 P12112 A0A1D5SC59 Q41629 A0A1D6RJI0 A0A1D5XZP7 A0A1D6SDU1 A0A1D5WIV5 A0A1D5TGS3 A0A1D5SQU7 A0A1D5RZX1 Q332P0 A0A1D6BGQ7 W5BEP1 W5I3K2 W5EJD1 W5CXE7 A0A1D6ARF6 A0A1D6DME9 A0A1D5ZNY3 A0A1D5RV16 A0A1D6B8P9 A0A1D6C5Q2 A0A1D6BMQ4 W5B4W4 A0A1D6AAU4 A0A1D5WG75 A0A1D5XZU1 A0A1D5VXC7 P69443 P06528 A0A1D6AM47 A0A1D5TRZ7 Q2L9B8 A0A1D6B8N1 A0A1D5VZ…
	Antioxidant activity	27	A0A1D5TDT1 A0A1D5TAW7 A0A1D6DBJ9 A0A1D6AM28 A0A1D5UJL4 W5G882 A0A1D6CM42 A0A1D5XZK3 W5BGE9 A0A1D6C2U0 A0A1D6RIR6 A0A1D6BU43 W5B1E5 T1WSS4 A0A1D6D513 A0A1D5XX49 Q5S1S6 A0A1D5YMQ8 W5DXC6 W5EJK0 A0A1D6CIU7 A0A1D5U304 A0A1D5TCS7 A0A1D6B5C1 A0A1D6BFK7 A0A1D6D8Y9 A0A1D5U2B3
	Electron carrier activity	21	A0A1D6BLB8 W5DL22 A0A1D6D5D4 S4Z090 A0A1D5Y8D8 A0A1D5S4Z3 W5AQ87 W5A377 P69415 P24065 Q36814 A0A1D6CMD7 A0A1D5WIV5 P60162 A0A1D6D173 A0A1D5USI4 P05151 Q332P0 A0A1D5V1U8 P12119 W5BRQ1
	Other	11	A0A1D5UTK1 A0A1D6BTF2 A0A1D5UK04 W5CQ97 W5C3Z7 W5ACP2 W5BH99 A0A1D5TUG6 W5APX0 A0A1D5XK25 A0A1D6CXI8
