# Supplementary material for: Global Profiling of 2-hydroxyisobutyrylome in Common Wheat
Source: Genomics Proteomics Bioinformatics. 2021 Feb 11;20(4):688–701. doi: 10.1016/j.gpb.2020.06.008 (PMC9880814; doi:10.1016/j.gpb.2020.06.008)
Supplement: Supplementary Table S5 — GO enrichment of 2-hydroxyisobutyrylation proteins in common wheat [file mmc7.xlsx]

## Sheet: Table S5
Table S5 GO enrichment of 2-hydroxyisobutyrylation proteins in common wheat
GO terms level 1	GO terms description	GO terms level	GO terms ID	Mapping	Background	All mapping	All background	Fold enrichment	Fisher' exact test P value	–Log10 P value	Related proteins
Cellular component	Chloroplast part	10	GO:0044434	51	242	479	40142	17.66	1e-160	160	P69448 Q95H60 W5DXF3 W5F8Z5 P20858 P12112 Q95H42 P24065 P69415 W5AJ04 P58311 P58386 P69555 A0A1D6D3F7 A0A1D6DEW4 A0A1D5SSP2 W5HU96 F6K744 A0A1D5VNT1 P05312 W5GYP4 A0A1D5TP43 Q5S1S6 A0A1D6D2S8 A0A1D5TM38 Q00434 A0A1D5UAF0 W5DL22 A0A1D5YFF3 A0A1D6D5D4 A0A1D5ZLT0 S4Z090 A0A1D5YRC9 P26304 A0A1D5V4M3 Q36814 A0A1D5S0H0 P60162 A0A0C4BJ37 P06528 P69443 P05151 A0A1D5T9J0 A0A096URP1 A0A1D5SCM2 W5GDC6 A0A1D…
	Chloroplast thylakoid	11	GO:0009534	49	197	479	40142	20.84	1e-160	160	P69448 Q95H60 W5F8Z5 P20858 P12112 Q95H42 P24065 P69415 W5AJ04 P58311 P58386 P69555 A0A1D6D3F7 A0A1D6DEW4 A0A1D5SSP2 W5HU96 F6K744 A0A1D5VNT1 P05312 W5GYP4 A0A1D5TP43 Q5S1S6 A0A1D6D2S8 A0A1D5TM38 Q00434 A0A1D5UAF0 W5DL22 A0A1D5YFF3 A0A1D6D5D4 A0A1D5ZLT0 S4Z090 A0A1D5YRC9 P26304 A0A1D5V4M3 Q36814 A0A1D5S0H0 P60162 A0A0C4BJ37 P06528 P69443 P05151 A0A1D5T9J0 A0A096URP1 A0A1D5SCM2 A0A1D6AHC1 P12119 W…
	Ribosome	8	GO:0005840	124	990	479	40142	10.5	1e-160	160	W5FVL1 A0A1D5S805 W5BNJ7 A0A1D6A748 A0A1D5UFM0 A0A1D5ZKM9 W5ADS2 A0A0C4BK99 A0A1D5WTY5 A0A1D5SLI4 A0A1D5SGU9 A0A1D5ZNV7 W5C5N9 W5DSB4 U5HTD8 Q95H61 A0A0C4BIW4 W5I5G5 Q95H51 W5G667 Q5I7L3 A0A1D5WWH1 A0A1D6DES4 Q95H55 A0A1D5XLA5 Q95H62 Q95H49 E2F3W4 P60577 Q95H56 P11534 A0A1D6ADM2 A0A1D5W7I4 A0A0C4BIR6 Q95H52 A0A1D5XLM2 D8L9P6 A0A1D5XTR6 A0A1D5SAJ4 A0A1D5U805 A0A1D6AIC4 A0A1D6BC85 W5FEZ3 W5HFJ0 W5F…
	Chloroplast	9	GO:0009507	89	574	479	40142	12.99	1e-160	160	Q95H60 W5DXF3 P20858 A0A1D5SDG5 Q95H42 P58311 A0A1D6DEW4 A0A1D6S0C3 F6K744 W5GYP4 A0A1D5TP43 Q95H61 A0A1D6D2S8 A0A1D5TM38 Q95H51 Q95H55 Q95H62 Q95H49 P60577 Q95H56 P11534 Q95H52 A0A1D6D5D4 A0A1D5ZLT0 A0A1D5YP75 S4Z090 A0A1D5YRC9 P26304 W5C9Y4 A0A1D5V4M3 P60162 A0A0C4BJ37 P06528 P05151 A0A1D5T9J0 A0A096URP1 A0A1D5SCM2 S4Z9J6 A0A1D6AHC1 A0A1D5SSJ7 W4ZPL1 W5GDC6 W5FTZ9 Q95H53 P69448 P11383 W5F8Z5 P1…
	Photosystem	9	GO:0009521	55	333	479	40142	13.84	1e-160	160	A0A1D5TNA2 W5F8Z5 W5C4P1 A0A1D6S9K2 A0A1D5Y6P3 P24065 P69415 W5AJ04 P58311 P58386 P69555 A0A1D6D3F7 A0A1D6DEW4 W5FDV7 A0A1D5SSP2 W5HU96 A0A1D6S578 F6K744 W5GZB9 W5B8G2 A0A1D5ZBD4 W5GYP4 A0A1D5TP43 A0A1D5T638 A0A1D5ZY63 A0A1D6D2S8 A0A1D5TM38 A0A1D6ARS9 W5D509 Q00434 A0A1D6SES2 A0A1D5UAF0 A0A1D6RID7 W5C572 A0A1D5YFF3 A0A1D5ZLT0 S4Z090 A0A1D5YRC9 W5HCY0 A0A1D6B6U3 Q36814 A0A1D5S0H0 A0A1D5YZ83 A0A0C4…
	Ribonucleoprotein complex	3	GO:1990904	131	1397	479	40142	7.86	1e-160	160	W5FVL1 A0A1D5UFM0 A0A1D5SLI4 A0A1D5SGU9 A0A1D5ZNV7 W5C5N9 W5DSB4 Q95H61 A0A0C4BIW4 W5I5G5 W5G667 Q5I7L3 A0A1D6DES4 A0A1D5XLA5 E2F3W4 Q95H56 A0A1D5X9D0 P11534 A0A1D5W7I4 A0A0C4BIR6 Q95H52 A0A1D5XLM2 D8L9P6 A0A1D5XTR6 A0A1D5SAJ4 W5ENW2 A0A1D6AIC4 W5HFJ0 W5H631 W5FYX6 A0A1D5YZN0 A0A1D5S2N9 W5I329 Q5I7K5 W5BNZ6 W5CME5 A0A1D5SX19 W5G990 W5DEJ5 P17933 S4Z9J2 A0A1D5YGH0 A0A1D5XJ56 A0A1D5YPU6 Q5I7K2 W5EC…
	Intracellular ribonucleoprotein complex	6	GO:0030529	131	1397	479	40142	7.86	1e-160	160	W5FVL1 A0A1D5UFM0 A0A1D5SLI4 A0A1D5SGU9 A0A1D5ZNV7 W5C5N9 W5DSB4 Q95H61 A0A0C4BIW4 W5I5G5 W5G667 Q5I7L3 A0A1D6DES4 A0A1D5XLA5 E2F3W4 Q95H56 A0A1D5X9D0 P11534 A0A1D5W7I4 A0A0C4BIR6 Q95H52 A0A1D5XLM2 D8L9P6 A0A1D5XTR6 A0A1D5SAJ4 W5ENW2 A0A1D6AIC4 W5HFJ0 W5H631 W5FYX6 A0A1D5YZN0 A0A1D5S2N9 W5I329 Q5I7K5 W5BNZ6 W5CME5 A0A1D5SX19 W5G990 W5DEJ5 P17933 S4Z9J2 A0A1D5YGH0 A0A1D5XJ56 A0A1D5YPU6 Q5I7K2 W5EC…
	Plastid thylakoid	10	GO:0031976	49	197	479	40142	20.84	1e-160	160	P69448 Q95H60 W5F8Z5 P20858 P12112 Q95H42 P24065 P69415 W5AJ04 P58311 P58386 P69555 A0A1D6D3F7 A0A1D6DEW4 A0A1D5SSP2 W5HU96 F6K744 A0A1D5VNT1 P05312 W5GYP4 A0A1D5TP43 Q5S1S6 A0A1D6D2S8 A0A1D5TM38 Q00434 A0A1D5UAF0 W5DL22 A0A1D5YFF3 A0A1D6D5D4 A0A1D5ZLT0 S4Z090 A0A1D5YRC9 P26304 A0A1D5V4M3 Q36814 A0A1D5S0H0 P60162 A0A0C4BJ37 P06528 P69443 P05151 A0A1D5T9J0 A0A096URP1 A0A1D5SCM2 A0A1D6AHC1 P12119 W…
Molecular function	Structural molecule activity	2	GO:0005198	123	1162	846	82135	10.28	1e-160	160	W5FVL1 A0A1D5S805 W5BNJ7 A0A1D6A748 A0A1D5UFM0 A0A1D5ZKM9 W5ADS2 A0A0C4BK99 A0A1D5WTY5 A0A1D5SLI4 A0A1D5SGU9 A0A1D5ZNV7 W5C5N9 W5DSB4 U5HTD8 Q95H61 A0A0C4BIW4 W5I5G5 Q95H51 W5G667 Q5I7L3 A0A1D5WWH1 A0A1D6DES4 Q95H55 A0A1D5XLA5 Q95H62 Q95H49 E2F3W4 P60577 Q95H56 P11534 A0A1D6ADM2 A0A1D5W7I4 A0A0C4BIR6 Q95H52 A0A1D5XLM2 D8L9P6 A0A1D5XTR6 A0A1D5SAJ4 A0A1D5U805 A0A1D6AIC4 A0A1D6BC85 W5FEZ3 W5HFJ0 W5F…
	Hydrogen ion transmembrane transporter activity	9	GO:0015078	30	380	846	82135	7.66	1.0022e-35	35	P69448 A0A1D5RV16 P20858 A0A1D5SCJ1 A0A1D6DHE5 W5B4W4 Q332R4 P12112 A0A1D6AAU4 A0A1D5WG75 A0A1D5SC59 A0A1D6RJI0 A0A1D5XZP7 A0A1D5WIV5 A0A1D6SDU1 P06528 P69443 A0A1D5SQU7 A0A1D5RZX1 Q332P0 W5BEP1 A0A1D5TRZ7 Q2L9B8 W5I3K2 W5CXE7 Q9XPT0 A0A1D6ARF6 A0A1D6DME9 W5E4T7 Q54AH7
	RNA binding	5	GO:0003723	64	2062	846	82135	3.01	1.2191e-18	17.91	W5HXX0 A0A1D6SF08 A0A1D5WTY5 A0A1D5ZVZ3 A0A1D5SLI4 A0A1D5TKM0 A0A1D6AG07 A0A1D6CEQ5 A0A1D6C4E8 A0A1D5XSV8 Q95H61 W5I5G5 Q95H51 Q5I7L3 Q95H55 A0A1D5XLA5 Q95H62 Q95H49 P60577 P11534 A0A1D5W7I4 Q95H52 A0A1D6AM72 A0A1D5XV56 W5ENW2 A0A1D6AIC4 A0A1D6BC85 W5G105 A0A1D5V1Q2 A0A1D6CF63 Q3S4I1 A0A1D5TTW3 A0A1D5YZN0 W5EAP3 W5I329 Q95H53 A0A1D6ALK0 A0A1D5YU28 A0A1D6RPZ1 A0A1D5SX19 P24066 W5I1R7 S4Z9J2 W5DVK6…
	ATPase activity, coupled to transmembrane movement of ions, rotational mechanism	13	GO:0044769	15	74	846	82135	19.68	7.30527e-14	13.14	P69443 A0A1D5RZX1 P20858 A0A1D5SCJ1 W5B4W4 Q332R4 P12112 A0A1D6AAU4 A0A1D5TRZ7 A0A1D5WG75 Q2L9B8 W5I3K2 A0A1D6SDU1 A0A1D6ARF6 A0A1D6DME9
	Chlorophyll binding	5	GO:0016168	30	140	846	82135	20.8	5.49782e-13	12.26	A0A1D5TNA2 A0A1D5UAF0 A0A1D5YFF3 A0A1D5ZLT0 W5F8Z5 S4Z090 A0A1D5YRC9 P24065 P58311 W5AJ04 Q36814 P58386 A0A1D5S0H0 A0A1D6D3F7 A0A1D6DEW4 A0A1D5SSP2 F6K744 W5HU96 A0A0C4BJ37 W5BEB6 W5GYP4 A0A1D5TP43 A0A1D5T9J0 A0A1D5ZY63 A0A1D6D2S8 A0A1D5TM38 A0A096URP1 A0A1D5SCM2 A0A1D6AHC1 W5FTZ9
	rRNA binding	6	GO:0019843	20	115	846	82135	16.88	1.08735e-12	11.96	A0A1D6DCE7 S4Z3I9 P24066 A0A1D5SLI4 S4Z9J2 W5DVK6 A0A1D6BC85 W5EJC8 W5G105 Q95H50 Q95H61 Q95H48 W5I5G5 Q95H51 Q95H62 Q95H55 P60577 Q95H49 Q95H53 Q95H52
	Isomerase activity	3	GO:0016853	40	843	846	82135	4.61	6.62903e-12	11.18	A0A1D6CWT9 Q93W25 A0A1D5XSR5 A0A1D5V165 A0A1D6CL88 W5EM36 A0A1D6SBS9 A0A1D6CRA1 A0A1D5Y681 W5FIN0 A0A1D6DEU2 A0A1D5WRI3 A0A1D6D5U6 A0A1D6CEU0 A0A1D6DFA5 W5FCH4 W5AK05 A0A1D5XQ15 A0A1D5W9E0 A0A1D5VD89 A0A1D5TF29 A0A1D5TLJ3 A0A1D6ARG9 A0A1D5ZFZ1 A0A1D5T4V5 A0A1D6CY40 A0A1D5YNN8 Q93XQ6 A0A1D5WT05 D8L9B3 A0A1D6RUK1 A0A1D5UBI7 W5DIU6 A0A1D5V160 A0A1D5TN51 A0A1D5Z105 W4ZWP2 A0A1D6CYZ2 A0A1D5ZV70 A0A1D5…
	Structural constituent of ribosome	3	GO:0003735	123	973	846	82135	12.27	1.08398e-11	10.96	W5FVL1 A0A1D5S805 W5BNJ7 A0A1D6A748 A0A1D5UFM0 A0A1D5ZKM9 W5ADS2 A0A0C4BK99 A0A1D5WTY5 A0A1D5SLI4 A0A1D5SGU9 A0A1D5ZNV7 W5C5N9 W5DSB4 U5HTD8 Q95H61 A0A0C4BIW4 W5I5G5 Q95H51 W5G667 Q5I7L3 A0A1D5WWH1 A0A1D6DES4 Q95H55 A0A1D5XLA5 Q95H62 Q95H49 E2F3W4 P60577 Q95H56 P11534 A0A1D6ADM2 A0A1D5W7I4 A0A0C4BIR6 Q95H52 A0A1D5XLM2 D8L9P6 A0A1D5XTR6 A0A1D5SAJ4 A0A1D5U805 A0A1D6AIC4 A0A1D6BC85 W5FEZ3 W5HFJ0 W5F…
Biological Process	Amide biosynthetic process	6	GO:0043604	157	1828	757	55704	6.32	1e-160	160	W5FVL1 W5HXX0 A0A1D5UFM0 A0A1D5SLI4 A0A1D5SGU9 A0A1D5TKM0 A0A1D5ZNV7 A0A1D6CEQ5 A0A1D6C4E8 W5C5N9 W5DSB4 Q95H61 A0A0C4BIW4 W5E6D1 W5I5G5 W5G667 Q5I7L3 A0A1D6DES4 A0A1D5XLA5 E2F3W4 Q95H56 P11534 A0A1D5W7I4 A0A0C4BIR6 Q95H52 A0A1D5XLM2 A0A1D6RMI5 D8L9P6 A0A1D5XTR6 A0A1D5XV56 A0A1D5SAJ4 W5ENW2 A0A1D6AIC4 W5HFJ0 W5H631 A0A1D5V1Q2 W5FYX6 Q3S4I1 A0A1D5YZN0 A0A1D5SLL9 A0A1D5S2N9 W5I329 Q5I7K5 W5BNZ6 A0A…
	Peptide metabolic process	6	GO:0006518	155	1791	757	55704	6.37	1e-160	160	W5FVL1 W5HXX0 A0A1D5UFM0 A0A1D5SLI4 A0A1D5SGU9 A0A1D5TKM0 A0A1D5ZNV7 A0A1D6CEQ5 A0A1D6C4E8 W5C5N9 W5DSB4 Q95H61 A0A0C4BIW4 W5E6D1 W5I5G5 W5G667 Q5I7L3 A0A1D6DES4 A0A1D5XLA5 E2F3W4 Q95H56 P11534 A0A1D5W7I4 A0A0C4BIR6 Q95H52 A0A1D5XLM2 A0A1D6RMI5 D8L9P6 A0A1D5XTR6 A0A1D5XV56 A0A1D5SAJ4 W5ENW2 A0A1D6AIC4 W5HFJ0 W5H631 A0A1D5V1Q2 W5FYX6 Q3S4I1 A0A1D5YZN0 A0A1D5S2N9 W5I329 Q5I7K5 W5BNZ6 A0A1D5YU28 W5C…
	Cellular amide metabolic process	5	GO:0043603	160	1947	757	55704	6.05	1e-160	160	W5FVL1 W5HXX0 A0A1D5UFM0 A0A1D5SLI4 A0A1D5SGU9 A0A1D5TKM0 A0A1D5ZNV7 A0A1D6CEQ5 A0A1D6C4E8 W5C5N9 W5DSB4 Q95H61 A0A0C4BIW4 W5E6D1 W5I5G5 W5G667 Q5I7L3 A0A1D6DES4 A0A1D5XLA5 E2F3W4 Q95H56 P11534 A0A1D5W7I4 A0A0C4BIR6 Q95H52 A0A1D5XLM2 A0A1D6RMI5 D8L9P6 A0A1D5XTR6 A0A1D5XV56 A0A1D5SAJ4 W5ENW2 A0A1D6AIC4 W5HFJ0 W5H631 A0A1D5V1Q2 W5FYX6 Q3S4I1 A0A1D5YZN0 A0A1D5SLL9 A0A1D5S2N9 W5I329 Q5I7K5 W5BNZ6 A0A…
	Purine ribonucleoside triphosphate biosynthetic process	11	GO:0009206	23	146	757	55704	11.59	1.6633e-42	41.78	P69448 P20858 A0A1D5SCJ1 Q332R4 P12112 A0A1D6AAU4 A0A1D5WG75 A0A1D5YVM5 A0A1D5XZP7 A0A1D6RJI0 W4ZM65 A0A1D5SG40 P06528 P69443 A0A1D5RZX1 W5BEP1 A0A1D5TRZ7 W5CXE7 A0A1D6ARF6 Q9XPT0 A0A1D6DME9 W5E4T7 Q54AH7
	Purine nucleoside triphosphate biosynthetic process	10	GO:0009145	23	146	757	55704	11.59	1.6633e-42	41.78	P69448 P20858 A0A1D5SCJ1 Q332R4 P12112 A0A1D6AAU4 A0A1D5WG75 A0A1D5YVM5 A0A1D5XZP7 A0A1D6RJI0 W4ZM65 A0A1D5SG40 P06528 P69443 A0A1D5RZX1 W5BEP1 A0A1D5TRZ7 W5CXE7 A0A1D6ARF6 Q9XPT0 A0A1D6DME9 W5E4T7 Q54AH7
	Nucleotide metabolic process	8	GO:0009117	65	954	757	55704	5.01	4.3127e-41	40.37	W5EDL3 P20858 A0A1D5SCJ1 Q332R4 W5G4A2 A0A1D5V165 W5EM36 A0A1D5RP86 A0A1D6DLG3 A0A1D6S0C3 A0A1D6RJI0 A0A1D5ZGS2 A0A1D6SDU1 W4ZM65 A0A1D5ZUF4 W5FIN0 A0A1D5RZX1 A0A1D6DEU2 W5BEP1 A0A1D6BMJ6 W5I3K2 A0A1D5W0W7 A0A1D6DME9 W5AK05 A0A1D5WG75 A0A1D5SG40 P06528 A0A1D5TN51 W5D0E3 S4Z9J6 W5HZ47 A0A1D6C4H8 W5G100 P69448 P12783 A0A1D5Y8D8 P12112 A0A1D5XZP7 A0A1D5XZ58 A0A1D5S072 W5D5L4 P12782 A0A1D6ARF6 W5CXE7…
	Nucleoside phosphate metabolic process	7	GO:0006753	65	959	757	55704	4.99	8.4947e-41	40.07	W5EDL3 P20858 A0A1D5SCJ1 Q332R4 W5G4A2 A0A1D5V165 W5EM36 A0A1D5RP86 A0A1D6DLG3 A0A1D6S0C3 A0A1D6RJI0 A0A1D5ZGS2 A0A1D6SDU1 W4ZM65 A0A1D5ZUF4 W5FIN0 A0A1D5RZX1 A0A1D6DEU2 W5BEP1 A0A1D6BMJ6 W5I3K2 A0A1D5W0W7 A0A1D6DME9 W5AK05 A0A1D5WG75 A0A1D5SG40 P06528 A0A1D5TN51 W5D0E3 S4Z9J6 W5HZ47 A0A1D6C4H8 W5G100 P69448 P12783 A0A1D5Y8D8 P12112 A0A1D5XZP7 A0A1D5XZ58 A0A1D5S072 W5D5L4 P12782 A0A1D6ARF6 W5CXE7…
	Nucleobase-containing small molecule metabolic process	6	GO:0055086	67	1070	757	55704	4.61	1.6981e-37	36.77	W5EDL3 P20858 A0A1D5SCJ1 Q332R4 W5G4A2 A0A1D5V165 W5EM36 A0A1D5RP86 A0A1D6DLG3 A0A1D6S0C3 A0A1D6RJI0 A0A1D5UKX4 A0A1D5ZGS2 A0A1D6SDU1 W4ZM65 A0A1D5ZUF4 W5FIN0 A0A1D5RZX1 A0A1D6DEU2 W5BEP1 A0A1D6BMJ6 W5I3K2 A0A1D5W0W7 A0A1D6DME9 W5AK05 A0A1D5WG75 A0A1D5SG40 P06528 A0A1D5TN51 W5D0E3 S4Z9J6 W5HZ47 A0A1D6C4H8 W5G100 P69448 P12783 A0A1D5U4H0 A0A1D5Y8D8 P12112 A0A1D5XZP7 A0A1D5XZ58 A0A1D5S072 W5D5L4 P1…
	Glycosyl compound biosynthetic process	6	GO:1901659	27	253	757	55704	7.85	1.6649e-32	31.78	P69448 P20858 A0A1D5SCJ1 Q332R4 P12112 A0A1D6AAU4 A0A1D5WG75 A0A1D5RP86 A0A1D5YVM5 A0A1D6S0C3 A0A1D5XZ58 A0A1D6RJI0 A0A1D5XZP7 W4ZM65 A0A1D5SG40 P06528 P69443 A0A1D5RZX1 W5BEP1 A0A1D5TRZ7 A0A1D6AK63 W5CXE7 A0A1D6ARF6 Q9XPT0 A0A1D6DME9 W5E4T7 Q54AH7
	Nucleoside biosynthetic process	8	GO:0009163	27	253	757	55704	7.85	1.6649e-32	31.78	P69448 P20858 A0A1D5SCJ1 Q332R4 P12112 A0A1D6AAU4 A0A1D5WG75 A0A1D5RP86 A0A1D5YVM5 A0A1D6S0C3 A0A1D5XZ58 A0A1D6RJI0 A0A1D5XZP7 W4ZM65 A0A1D5SG40 P06528 P69443 A0A1D5RZX1 W5BEP1 A0A1D5TRZ7 A0A1D6AK63 W5CXE7 A0A1D6ARF6 Q9XPT0 A0A1D6DME9 W5E4T7 Q54AH7
	Ribonucleoside biosynthetic process	9	GO:0042455	27	253	757	55704	7.85	1.6649e-32	31.78	P69448 P20858 A0A1D5SCJ1 Q332R4 P12112 A0A1D6AAU4 A0A1D5WG75 A0A1D5RP86 A0A1D5YVM5 A0A1D6S0C3 A0A1D5XZ58 A0A1D6RJI0 A0A1D5XZP7 W4ZM65 A0A1D5SG40 P06528 P69443 A0A1D5RZX1 W5BEP1 A0A1D5TRZ7 A0A1D6AK63 W5CXE7 A0A1D6ARF6 Q9XPT0 A0A1D6DME9 W5E4T7 Q54AH7
	Purine nucleotide biosynthetic process	10	GO:0006164	28	271	757	55704	7.6	2.1795e-32	31.66	P69448 P20858 A0A1D5SCJ1 Q332R4 P12112 A0A1D6AAU4 A0A1D5WG75 A0A1D5YVM5 A0A1D6S0C3 A0A1D5XZ58 A0A1D6RJI0 A0A1D5XZP7 W4ZM65 A0A1D5SG40 P06528 P69443 A0A1D5ZUF4 A0A1D5RZX1 W5BEP1 A0A1D5TRZ7 A0A1D6AK63 A0A1D5W0W7 W5CXE7 A0A1D6ARF6 Q9XPT0 A0A1D6DME9 W5E4T7 Q54AH7
	Purine ribonucleotide biosynthetic process	11	GO:0009152	26	247	757	55704	7.75	6.4689e-31	30.19	P69448 P20858 A0A1D5SCJ1 Q332R4 P12112 A0A1D6AAU4 A0A1D5WG75 A0A1D5YVM5 A0A1D6S0C3 A0A1D5XZ58 A0A1D6RJI0 A0A1D5XZP7 W4ZM65 A0A1D5SG40 P06528 P69443 A0A1D5RZX1 W5BEP1 A0A1D5TRZ7 A0A1D6AK63 W5CXE7 A0A1D6ARF6 Q9XPT0 A0A1D6DME9 W5E4T7 Q54AH7
	Purine-containing compound biosynthetic process	6	GO:0072522	28	294	757	55704	7.01	1.8223e-29	28.74	P69448 P20858 A0A1D5SCJ1 Q332R4 P12112 A0A1D6AAU4 A0A1D5WG75 A0A1D5YVM5 A0A1D6S0C3 A0A1D5XZ58 A0A1D6RJI0 A0A1D5XZP7 W4ZM65 A0A1D5SG40 P06528 P69443 A0A1D5ZUF4 A0A1D5RZX1 W5BEP1 A0A1D5TRZ7 A0A1D6AK63 A0A1D5W0W7 W5CXE7 A0A1D6ARF6 Q9XPT0 A0A1D6DME9 W5E4T7 Q54AH7
