# Supplementary material for: Global Profiling of 2-hydroxyisobutyrylome in Common Wheat
Source: Genomics Proteomics Bioinformatics. 2021 Feb 11;20(4):688–701. doi: 10.1016/j.gpb.2020.06.008 (PMC9880814; doi:10.1016/j.gpb.2020.06.008)
Supplement: Supplementary Table S6 — KEGG enrichment of 2-hydroxyisobutyrylation proteins in common wheat [file mmc8.xlsx]

## Sheet: Table S6
Table S6 KEGG enrichment of 2-hydroxyisobutyrylation proteins in common wheat
KEGG pathway	Mapping	Background	All mapping	All background	Fold enrichment	Fisher's exact test P value	–Log10 P value	Related proteins
ats03010 Ribosome	119	897	580	26350	6.03	9.1639e-82	81.04	W5FVL1 A0A1D5S805 W5BNJ7 A0A1D6A748 A0A1D5UFM0 A0A1D5ZKM9 W5ADS2 A0A0C4BK99 A0A1D5WTY5 A0A1D5SLI4 A0A1D5SGU9 A0A1D5ZNV7 W5C5N9 W5DSB4 U5HTD8 A0A0C4BIW4 W5I5G5 Q95H51 W5G667 Q5I7L3 A0A1D5WWH1 A0A1D6DES4 Q95H62 A0A1D5XLA5 E2F3W4 P60577 A0A1D6ADM2 A0A1D5W7I4 A0A0C4BIR6 W5CDW4 A0A1D5XLM2 D8L9P6 A0A1D5XTR6 A0A1D5SAJ4 A0A1D5U805 A0A1D6AIC4 A0A1D6BC85 W5FEZ3 W5HFJ0 W5FET6 A0A1D6CDE5 W5H631 W5G105 W5FYX6…
ats01200 Carbon metabolism	114	1306	580	26350	3.97	2.679e-44	43.57	W5EDL3 A0A1D6A472 A0A1D6B9W5 A0A1D6AVN8 W5G4A2 A0A1D5V165 W5EM36 A0A1D6DED4 W5AUD8 A0A1D5T356 A0A1D5ZGS2 W5FIQ5 A0A1D5TTT4 A0A1D5Z4N3 A0A1D5YWR2 A0A1D5TVE0 W5I3E6 A0A1D6RLV5 W5FIN0 A0A1D6DEU2 A0A1D6BRN0 A0A1D6BMJ6 A0A1D6S8D2 W5C3E3 A0A1D5T8H3 A0A1D6RUS0 A0A1D5UG30 A0A1D6S8F1 W5AK05 A0A1D5XL34 A0A1D6DE76 A0A1D5Z8U5 A0A0C4BJE5 A0A1D6ANV5 W5C9Y4 A0A1D5TJ01 A0A1D6DFN1 A0A1D6DKZ7 A0A1D6AD54 A0A1D5VKI1…
ats00710 Carbon fixation in photosynthetic organisms	52	390	580	26350	6.06	1.2708e-40	39.9	P12783 W5EDL3 A3KLL4 W5EG56 A0A1D5YL67 A0A1D6D8M0 A0A1D5XY50 W5G4A2 A0A1D5V165 A0A1D6D2L5 W5EM36 W5AUD8 A0A1D5T356 A0A1D5TTT4 A0A1D5Z4N3 A0A1D5TVE0 W5I3E6 A0A1D6C9L9 W5FIN0 A0A1D6DEU2 A0A1D6BRN0 A0A1D5RY73 W5BMD1 A0A1D6BMJ6 W5D5L4 P12782 A0A1D5TMY4 A0A1D6BRY0 A0A1D6RDZ8 A0A1D5W9E0 A0A1D5Z8U5 A0A1D5TF29 W5C9Y4 A0A1D6DFN1 A0A1D6DKZ7 W5H4V7 A0A1D5YNN8 A0A1D6D5P5 P46285 W5ETU1 A0A1D5X6P8 D8L9G3 A0A1D…
ats00630 Glyoxylate and dicarboxylate metabolism	41	354	580	26350	5.26	1.2778e-27	26.89	A3KLL4 A0A1D6AVN8 A0A1D5XZK3 A0A1D6DED4 W5AUD8 W5FIQ5 A0A1D5TV46 A0A1D5VK59 A0A1D5Z4N3 A0A1D6AQV8 A0A1D5TVE0 A0A1D5YN89 A0A1D6B5M6 A0A1D5RY73 W5BMD1 A0A1D6AQA9 A0A1D6S8D2 A0A1D6BC50 A0A1D5T8H3 A0A1D6RUS0 A0A1D5TMY4 A0A1D5XL34 A0A1D5Z8U5 A0A0C4BK97 A0A096ULI5 A0A0C4BJE5 W5C9Y4 A0A1D5XBY4 W5CB37 A0A0C4BK40 A0A1D5ZQF2 A0A1D6C2U0 A0A1D5S7R2 Q45NB2 A0A1D5WPC9 A0A1D5YLT8 A0A1D5YMQ8 W5A874 W5C050 A0A1D6…
ats01230 Biosynthesis of amino acids	69	1169	580	26350	2.68	4.4417e-15	14.35	A0A1D5VVE8 W5EDL3 A0A1D6A472 A0A1D6B9W5 W5G4A2 A0A1D5V165 W5EM36 W5AUD8 A0A1D5T356 A0A1D5ZGS2 A0A1D5TVE0 W5I3E6 A0A1D6RLV5 W5FIN0 A0A1D6DEU2 A0A1D6BRN0 A0A1D6D2L7 A0A1D6D2E0 A0A1D6BMJ6 A0A1D6RUS0 A0A1D5Y2N9 A0A1D5XL34 A0A1D5S0J2 A0A0C4BJE5 A0A1D6ANV5 A0A1D5VKI1 A0A1D5ZKE5 A0A1D5ZQF2 Q45NB2 A0A1D5X6P8 A0A1D5YQR8 A0A1D5YLT8 A0A1D5TN51 A0A1D6ATH8 W5D0E3 W5HZ47 A0A1D6S3V8 W5G100 P12783 A0A1D6CQH6 A0A…
ats00196 Photosynthesis - antenna proteins	22	116	580	26350	8.62	6.16729e-13	12.21	A0A1D5UAF0 A0A1D5YFF3 A0A1D5ZLT0 W5F8Z5 A0A1D5YRC9 W5AJ04 A0A1D5S0H0 A0A1D6D3F7 A0A1D6DEW4 A0A1D5SSP2 F6K744 W5HU96 A0A0C4BJ37 W5GYP4 A0A1D5TP43 A0A1D5T9J0 A0A1D6D2S8 A0A1D5TM38 A0A096URP1 A0A1D5SCM2 A0A1D6AHC1 W5FTZ9
ats00020 Citrate cycle (TCA cycle)	31	291	580	26350	4.84	9.89431e-13	12	A0A1D5XL34 A0A1D6DE76 A3KLL4 A0A1D5Z8U5 A0A1D6B9W5 A0A1D6A1L0 A0A1D6ANV5 A0A1D5TJ01 A0A1D6B3U6 A0A1D6AD54 A0A1D6DED4 A0A1D6CMD7 A0A1D5ZQF2 A0A1D5S7R2 A0A1D6SBS1 A0A1D6RHZ7 A0A1D5VDI0 A0A1D6AQV8 A0A1D5YWR2 A0A1D5UGQ5 A0A1D5YLT8 A0A1D6RLV5 W5A874 A0A1D5RY73 A0A1D6BC50 W5C3E3 A0A1D5X9E4 A0A1D6RUS0 A0A1D5YUY2 A0A1D6S8F1 A0A1D5XV45
ats00195 Photosynthesis	37	193	580	26350	8.71	1.45906e-12	11.84	W5EHT8 W5C4P1 A0A1D6AWP4 A0A1D5Y6P3 A0A1D6S9K2 P24065 A0A1D6S578 W5FDV7 A0A1D5XZP7 W5GZB9 W5B8G2 A0A1D5VNT1 A0A1D5USI4 A0A1D5ZBD4 A0A1D5V1U8 A0A1D5T638 A0A1D5ZY63 A0A1D6BXL7 W5D509 A0A1D6ARS9 A0A1D6ARF6 Q00434 A0A1D6DME9 A0A1D6RID7 W5DL22 W5C572 A0A1D6D5D4 A0A1D5V4M3 A0A1D6B6U3 A0A1D5YZ83 W5BEB6 W4ZSM1 P06528 A0A1D5XBW6 A0A1D5TRZ7 A0A1D6AEP1 W5E4T7
ats00190 Oxidative phosphorylation	38	468	580	26350	3.69	1.84323e-11	10.73	A0A1D6CIR7 A0A1D6DHE5 A0A1D5SCJ1 A0A1D5Y8D8 A0A1D5SBI6 A0A1D6CMD7 A0A1D5XWM0 A0A1D5XZP7 A0A1D6RJI0 A0A1D5WIV5 W5H102 A0A1D6SDU1 A0A1D5S072 A0A1D5YWR2 A0A1D5SQU7 A0A1D5RZX1 W5F9R3 W5BEP1 W5I3K2 W5CXE7 A0A1D6ARF6 A0A1D6DME9 Q332N6 W5EFN4 A0A1D5RV16 A0A1D6C5Q2 A0A1D6ATQ1 W5B4W4 A0A1D6AAU4 A0A1D5WG75 W5A377 P06528 A0A1D5TRZ7 Q2L9B8 A0A1D6C4H8 W4ZSS8 I3RN54 W5E4T7
ats00010 Glycolysis / Gluconeogenesis	42	715	580	26350	2.67	2.80803e-08	7.55	P12783 W5EDL3 W5EG56 A0A1D5XSR5 W5G4A2 A0A1D6DED4 A0A1D5ZGS2 A0A1D5UE08 A0A1D6C9L9 W5FIN0 A0A1D6BRN0 A0A1D6BMJ6 W5D5L4 P12782 W5C3E3 A0A1D5YUY2 A0A1D5S8W9 A0A1D6S8F1 W5AK05 W5FCH4 A0A1D6RDZ8 A0A1D5W9E0 A0A1D6DE76 A0A1D5VD89 A0A1D6D5U3 A0A1D6B3U6 W5H4V7 A0A1D5S7R2 A0A1D5YNN8 W5ETU1 A0A1D5WW18 W5DIU6 W5A874 A0A1D6ATH8 W5D0E3 A0A1D6APK4 W5HZ47 D8L9K9 A0A1D5X9E4 A0A1D5UPJ6 A0A1D5UEN3 W5G100
ats00030 Pentose phosphate pathway	22	261	580	26350	3.83	3.79599e-07	6.42	W5EDL3 W5EG56 A0A1D5TF29 A0A1D5XSR5 W5G4A2 A0A1D5V165 A0A1D6BVB5 A0A1D6D2L5 W5EM36 W5ETU1 A0A1D5X6P8 A0A1D5WW18 A0A1D6DEU2 A0A1D5TN51 W5D5L4 A0A1D6BMJ6 W5D0E3 A0A1D6BU60 W5HZ47 D8L9K9 A0A1D5UEN3 W5AK05
ats01210 2-Oxocarboxylic acid metabolism	21	289	580	26350	3.3	7.18946e-06	5.14	A0A1D5XL34 A0A1D5S0J2 A0A1D6AXV6 A0A1D6B9W5 A0A1D6ANV5 W5AUD8 A0A1D5T356 A0A1D5ZQF2 A0A1D6RHZ7 A0A1D5VDI0 A0A1D6B8Z2 A0A1D6AQV8 A0A1D5TVE0 A0A1D6ARK8 W5I3E6 A0A1D5YLT8 A0A1D6RLV5 A0A1D6D2E0 A0A1D5SS98 A0A1D6BC50 A0A1D6RUS0
ats00053 Ascorbate and aldarate metabolism	18	233	580	26350	3.51	1.75278e-05	4.76	A0A1D5TDT1 A0A1D6D5U3 A0A1D5UJL4 A0A1D6DBJ9 A0A1D6AM28 A0A1D5Y508 W5G882 A0A1D5Z105 W5EJK0 A0A1D5SCT6 W5BGE9 A0A1D6BU43 A0A1D6BUL1 A0A1D6RIR6 A0A1D6B5C1 A0A1D5XTW4 W5AC28 A0A1D6D513
ats00480 Glutathione metabolism	32	618	580	26350	2.35	2.06452e-05	4.69	A0A1D5TDT1 A0A1D6CHG0 A0A1D5UJL4 A0A1D6DBJ9 A0A1D6AM28 A0A1D6S9G7 A0A1D5T4Q9 A0A1D6RIR6 A0A1D6B543 W5BH97 A0A1D6D513 T1WSS4 A0A1D5XDW4 W5DXC6 A0A1D6CIU7 Q9SP56 A0A1D6D8N9 Q8RW02 W5G882 A0A1D6BVB5 W5BGE9 A0A1D6BU43 W5D4D9 W5AC28 A0A1D5VDI0 A0A1D5XW89 W5EJK0 A0A1D6BUL1 W5EMN3 A0A1D5TCS7 A0A1D6B5C1 A0A1D6D8Y9
ats00620 Pyruvate metabolism	25	457	580	26350	2.49	8.69401e-05	4.06	A0A1D6BRY0 A0A1D6DE76 A0A1D6CB88 A3KLL4 A0A1D5Z8U5 A0A1D6D8M0 A0A1D6D5U3 A0A1D6B3U6 A0A1D6DKZ7 A0A1D6DED4 A0A1D5S7R2 A0A1D6D5P5 A0A1D5UV39 A0A1D5U440 A0A1D5YFR0 W5A874 A0A1D5RY73 A0A1D6RUC4 A0A1D5YIT3 W5C3E3 A0A1D5X9E4 A0A1D5UPJ6 A0A1D6S8F1 A0A1D5YUY2 W5G100
ats00051 Fructose and mannose metabolism	18	327	580	26350	2.5	0.00100434	3	A0A1D6SEG0 W5EDL3 A0A1D5W9E0 W5EG56 W5G4A2 A0A1D5T367 A0A1D6RCT7 A0A1D5YNN8 W5ETU1 A0A1D5WW18 W5DIU6 W5FIN0 W5D5L4 A0A1D6BMJ6 W5D0E3 W5HZ47 D8L9K9 A0A1D5S8W9
ats00260 Glycine, serine and threonine metabolism	18	359	580	26350	2.28	0.00269287	2.57	A0A0C4BK97 A0A1D6CQH6 A0A1D5VD89 A0A0C4BJE5 A0A1D5XBY4 W5AUD8 A0A1D6DED4 A0A0C4BK40 A0A1D5S7R2 A0A1D5TV46 A0A1D5VK59 A0A1D5WPC9 A0A1D5TVE0 W5A874 A0A1D5UXP0 A0A1D6S8D2 A0A1D6CHL1 A0A1D5T8H3
ats00250 Alanine, aspartate and glutamate metabolism	15	286	580	26350	2.38	0.00461858	2.34	A0A1D5TVE0 W5I3E6 A0A1D5YL36 A0A1D5UR62 W5A2K8 A0A1D6AQA9 A0A1D5XL00 W5AUD8 A0A1D6CHL1 A0A1D5T356 A0A1D6S0C3 A0A1D5XZ58 Q45NB2 A0A1D6RR59 A0A1D6B8Z2
ats00860 Porphyrin and chlorophyll metabolism	13	256	580	26350	2.31	0.0115482	1.94	A0A1D6DBF5 A0A1D6CWT9 A0A1D6D0K0 A0A1D6DAP2 A0A1D5YRZ8 A0A1D5YP75 A0A1D5VZ16 A0A1D6CEU0 A0A1D6CV32 A0A1D6RTY9 A0A1D6BFY1 W5B457 A0A1D5SYE6
ats03050 Proteasome	12	243	580	26350	2.24	0.0191829	1.72	A0A1D6CXT4 A0A1D5VZZ0 A0A1D5T2P6 A0A1D5RXH7 A0A1D6AAJ1 A0A1D6BH47 W5AVS5 G0Z6F1 A0A1D6CXF2 A0A1D6DEX7 W5GUX3 W5H3N4
ats00220 Arginine biosynthesis	9	173	580	26350	2.36	0.0378596	1.42	A0A1D5TVE0 W5I3E6 A0A1D5S0J2 W5A2K8 A0A1D6AQA9 W5AUD8 A0A1D5T356 Q45NB2 A0A1D6B8Z2
