# Supplementary material for: Global Profiling of 2-hydroxyisobutyrylome in Common Wheat
Source: Genomics Proteomics Bioinformatics. 2021 Feb 11;20(4):688–701. doi: 10.1016/j.gpb.2020.06.008 (PMC9880814; doi:10.1016/j.gpb.2020.06.008)
Supplement: Supplementary Table S7 — Protein domain functional description of 2-hydroxyisobutyrylation proteins in common wheat [file mmc9.xlsx]

## Sheet: Table S7
Table S7 Protein domain functional description of 2-hydroxyisobutyrylation proteins in common wheat
Domain description	Mapping	Background	All mapping	All backgroud	Fold enrichment	Fisher's exact test P value	–Log10 P value	Related proteins
Chlorophyll a/b binding protein domain	24	126	872	97484	21.29	1.2168e-12	11.91	A0A1D5UAF0 A0A1D5YFF3 A0A1D5ZLT0 W5F8Z5 A0A1D5YRC9 A0A1D5V4M3 W5AJ04 A0A1D5S0H0 A0A1D6D3F7 A0A1D6DEW4 A0A1D5SSP2 F6K744 W5HU96 A0A0C4BJ37 A0A1D5VNT1 W5GYP4 A0A1D5TP43 A0A1D5T9J0 A0A1D6D2S8 A0A1D5TM38 A0A096URP1 A0A1D5SCM2 A0A1D6AHC1 W5FTZ9
NAD(P)-binding domain	57	2052	872	97484	3.11	1.41918e-11	10.85	A0A1D6A140 W5GBX1 A0A1D5UU65 A0A1D5U4H0 A3KLL4 A0A1D6S1K9 A0A1D5YL67 A0A1D5XY50 W5DZX9 A0A1D6AVN8 A0A1D5YF97 A0A1D6SBS1 A0A1D5UKX4 A0A1D5VK59 A0A1D5TTT4 A0A1D6AWL8 W4ZSC8 A0A1D6S409 A0A1D5S3L0 A0A1D6C9L9 W5GDS3 A0A1D6BRN0 A0A1D6B5M6 A0A1D5RY73 A0A1D5ZZR5 A0A1D5VJR1 A0A1D6S8D2 A0A1D5SS98 A0A1D5WKY4 A0A1D5X8V9 A0A1D6BDF8 A0A1D6RPG3 A0A1D5TTD6 A0A1D5Z8U5 A0A1D5VI11 A0A1D6DE40 A0A1D5SCT6 A0A1D6BVB5 W…
Thioredoxin-like fold	37	1059	872	97484	3.91	2.95856e-11	10.53	A0A1D6BLB8 W5HXX0 A0A1D6CF99 A0A1D6S3G6 A0A1D5SBI6 A0A080YU49 A0A1D5XA84 W5BH97 T1WSS4 A0A1D5XDW4 A0A1D5Y681 A0A1D6C4E8 Q5S1S6 A0A1D5WWT0 A0A1D6CIU7 A0A1D6AAE1 A0A1D6S7T3 A0A1D5U2B3 A0A1D5UZF8 Q9SP56 Q8RW02 W5AQ87 A0A1D5T6W7 W5AC28 W5D4D9 A0A1D6D173 D8L9B3 Q9LDX4 A0A1D5XW89 D8L9H9 A0A1D6AEC8 A0A1D6BUL1 W5EMN3 A0A1D5TCS7 A0A1D5VPH6 A0A1D6D8Y9 A0A1D5ZGM0
Translation protein SH3-like domain	13	110	872	97484	13.21	3.80641e-10	9.42	W5H631 W5ECL2 Q3S4I1 W5GZL4 A0A1D5ZZW3 A0A1D6ASL8 A0A1D5XV56 F4YWL9 A0A1D5WWH1 P11534 A0A1D5TKM0 W5GJX6 W5HQS2
Nucleic acid-binding, OB-fold	23	511	872	97484	5.03	2.33895e-09	8.63	W5E8X2 A0A1D5YU28 A0A1D6RVR7 A0A1D6CRM3 A0A1D5RWD1 A0A1D6AHC6 P24066 A0A1D5SNU7 A0A1D6RPZ1 A0A1D5XV56 A0A1D6DH68 W5CT58 A0A1D5TKM0 W5BFB7 A0A1D6A1V7 W5ECL2 Q3S4I1 A0A1D5SRH1 A0A1D5SGZ3 A0A1D6RDC7 P11534 W5FV77 W5AX02
Ribosomal protein L2 domain 2	11	83	872	97484	14.82	4.16447e-09	8.38	W5H631 W5ECL2 Q3S4I1 A0A1D5ZZW3 A0A1D6ASL8 A0A1D5XV56 A0A1D5WWH1 P11534 A0A1D5TKM0 W5GJX6 W5HQS2
Aldolase-type TIM barrel	20	512	872	97484	4.37	2.82155e-07	6.55	A0A1D5U5C8 W5EDL3 A0A1D5W9E0 A0A096ULI5 A0A1D5TQC7 W5G4A2 W5EM36 A0A1D5YNN8 W5ETU1 W5FIQ5 A0A1D5YN89 A0A1D5ZUF4 W5DIU6 W5FIN0 A0A1D5WW18 A0A1D6BMJ6 W5D5L4 W5D0E3 W5HZ47 A0A1D6S6Q0
Heat shock protein 70 kD, C-terminal domain	10	102	872	97484	10.96	3.80366e-07	6.42	Q9SAU8 A0A1D5ZF14 A0A1D5WAT5 W4ZY98 A0A1D5S1X5 A0A1D5T371 A0A1D5W8R3 A0A1D6S8R7 W5FEE5 A0A1D6A4M1
Cyclophilin-like domain	10	104	872	97484	10.75	4.49086e-07	6.35	Q93W25 A0A1D6RUK1 A0A1D5WRI3 A0A1D5V160 W4ZWP2 A0A1D6CL88 A0A1D6SBS9 A0A1D6CYZ2 A0A1D5T4V5 Q93XQ6
Cyclophilin-type peptidyl-prolyl cis-trans isomerase domain	10	104	872	97484	10.75	4.49086e-07	6.35	Q93W25 A0A1D6RUK1 A0A1D5WRI3 A0A1D5V160 W4ZWP2 A0A1D6CL88 A0A1D6SBS9 A0A1D6CYZ2 A0A1D5T4V5 Q93XQ6
ATPase, F1/V1/A1 complex, alpha/beta subunit, N-terminal domain	7	34	872	97484	23.02	5.43398e-07	6.26	W5I3K2 A0A1D6C4H8 P20858 A0A1D5SCJ1 Q332R4 P12112 A0A1D6SDU1
Translation protein, beta-barrel domain	13	213	872	97484	6.82	6.21537e-07	6.21	A0A1D6CEQ5 A0A1D6AS32 A0A1D6S9T8 A0A1D5V1Q2 A0A1D5TL17 Q7X748 A0A1D5XTR6 A0A1D5TTW3 A0A0C4BKI1 A0A1D6C799 A0A0C4BK99 A0A1D6A0R9 W5GD62
ATPase, F1/V1/A1 complex, alpha/beta subunit, nucleotide-binding domain	7	36	872	97484	21.74	7.75117e-07	6.11	W5I3K2 A0A1D6C4H8 P20858 A0A1D5SCJ1 Q332R4 P12112 A0A1D6SDU1
Heat shock protein 70 kD, peptide-binding domain	11	146	872	97484	8.42	9.14583e-07	6.04	Q9SAU8 A0A1D5ZF14 A0A1D5WAT5 W4ZY98 A0A1D5S1X5 A0A1D5T371 A0A1D5W8R3 A0A1D6S8R7 W5FEE5 A0A1D6A4M1 A0A1D5VU68
Histone H2A/H2B/H3	15	309	872	97484	5.43	1.01937e-06	5.99	A0A1D6C7D4 A0A1D6AXF6 A0A1D5X4R8 A0A1D5SN56 A0A1D5SSX6 A0A1D5UIF8 A0A1D5T0X9 A0A1D5XSE4 A0A1D6BFT6 Q43312 A0A1D5YTI6 A0A1D5SL74 A0A1D5XY69 A0A1D5Y3S2 W5F9T2
Mog1/PsbP, alpha/beta/alpha sandwich	8	60	872	97484	14.91	1.13592e-06	5.94	A0A1D5XBW6 A0A1D5T638 A0A1D6BJM3 A0A1D5Y6P3 W5HCY0 A0A1D5UMI9 A0A1D6SES2 Q00434
Thioredoxin domain	14	277	872	97484	5.65	1.66994e-06	5.78	A0A1D5Y681 D8L9B3 Q9LDX4 Q5S1S6 A0A1D5UZF8 D8L9H9 A0A1D5T6W7 A0A1D6AEC8 A0A1D6S7T3 A0A080YU49 A0A1D5XA84 A0A1D5U2B3 A0A1D5VPH6 A0A1D5ZGM0
GroEL-like equatorial domain	9	101	872	97484	9.96	3.82501e-06	5.42	W5I877 A0A1D6BUI5 P08823 A0A1D5UD55 A0A1D5WXT4 A0A1D5ULP2 A0A1D5X2X8 A0A1D5SDI5 W5I2Y2
GroEL-like apical domain	9	115	872	97484	8.75	1.00333e-05	5	W5I877 A0A1D6BUI5 P08823 A0A1D5UD55 A0A1D5WXT4 A0A1D5ULP2 A0A1D5X2X8 A0A1D5SDI5 W5I2Y2
Biotin/lipoyl attachment	7	61	872	97484	12.83	1.82794e-05	4.74	A0A0C4BK40 A0A0C4BK97 A0A1D5X9E4 A0A1D5YUY2 A0A1D5TJ01 A0A1D6S8F1 A0A1D5XV45
FKBP-type peptidyl-prolyl cis-trans isomerase domain	8	91	872	97484	9.83	1.87385e-05	4.73	A0A1D5UBI7 A0A1D6ARG9 A0A1D6CY40 A0A1D6CRA1 A0A1D5ZV70 A0A1D6D5U6 A0A1D6DFA5 A0A1D5TQJ3
Pyridine nucleotide-disulphide oxidoreductase, dimerisation domain	6	38	872	97484	17.65	2.21302e-05	4.66	A0A1D6DED4 A0A1D5S7R2 W5A874 A0A1D5XTW4 A0A1D5Y508 W5DXC6
Single hybrid motif	7	64	872	97484	12.23	2.41281e-05	4.62	A0A0C4BK40 A0A0C4BK97 A0A1D5X9E4 A0A1D5YUY2 A0A1D5TJ01 A0A1D6S8F1 A0A1D5XV45
Glyceraldehyde 3-phosphate dehydrogenase, catalytic domain	6	39	872	97484	17.2	2.5198e-05	4.6	A0A1D6C9L9 A0A1D6BRN0 A0A1D5YL67 A0A1D6ATH8 A0A1D5XY50 A0A1D5TTT4
Pyridoxal phosphate-dependent transferase	16	473	872	97484	3.78	3.08489e-05	4.51	A0A1D6CWT9 A0A1D5Y2N9 A0A1D5S0J2 A0A0C4BJE5 W5AUD8 A0A1D5T356 A0A1D5TV46 A0A1D6B8Z2 A0A1D5WPC9 W5I3E6 A0A1D5TVE0 A0A1D5Y746 A0A1D5UR62 A0A1D6CEU0 A0A1D6CHL1 A0A1D6RR59
