# Supplementary material for: Global Profiling of 2-hydroxyisobutyrylome in Common Wheat
Source: Genomics Proteomics Bioinformatics. 2021 Feb 11;20(4):688–701. doi: 10.1016/j.gpb.2020.06.008 (PMC9880814; doi:10.1016/j.gpb.2020.06.008)
Supplement: Supplementary Table S8 — KEGG pathways of 2-hydroxyisobutyrylation proteins in common wheat [file mmc10.xlsx]

## Sheet: Table S8
Table S8 KEGG pathways of 2-hydroxyisobutyrylation proteins in common wheat
KEGG pathway	Fisher's exact test P value	Protein accession	Position	Amino acid	Type	Protein description	Gene name	Localization probability	PEP	Score	Modified sequence	Charge
ats00250 Alanine, aspartate and glutamate metabolism	0.00461858	A0A1D5TVE0	442	K	Ident	Glutamate--glyoxylate aminotransferase 1 OS=Arabidopsis thaliana GN=GGAT1 PE=1 SV=1	---	1	0.0003	91.076	K(1)FNDSFMEQYQNHSR	3
ats00250 Alanine, aspartate and glutamate metabolism	0.00461858	W5I3E6	141	K	Ident	Aspartate aminotransferase	---	1	0.0477	58.596	LFADFQK(1)R	2
ats00250 Alanine, aspartate and glutamate metabolism	0.00461858	A0A1D5YL36	216	K	Ident	Asparagine synthetase [glutamine-hydrolyzing] OS=Sandersonia aurantiaca GN=AND1 PE=2 SV=3	---	1	0.0411	63.419	AFEK(1)AVIK	2
ats00250 Alanine, aspartate and glutamate metabolism	0.00461858	A0A1D5UR62	402	K	Ident	"Gamma-aminobutyrate transaminase 1, mitochondrial OS=Oryza sativa subsp. japonica GN=OSL2 PE=1 SV=2"	---	1	0.0015	84.479	NIPDHVK(1)QIAPR	3
ats00250 Alanine, aspartate and glutamate metabolism	0.00461858	A0A1D5UR62	293	K	Ident	"Gamma-aminobutyrate transaminase 1, mitochondrial OS=Oryza sativa subsp. japonica GN=OSL2 PE=1 SV=2"	---	1	0.00434	82.417	TYFDK(1)VQAVVK	2
ats00250 Alanine, aspartate and glutamate metabolism	0.00461858	W5A2K8	421	K	Ident	"Argininosuccinate synthase, chloroplastic OS=Arabidopsis thaliana GN=At4g24830 PE=1 SV=3"	---	1	0.00161	95.477	LYK(1)GSVTVASR	2
ats00250 Alanine, aspartate and glutamate metabolism	0.00461858	W5A2K8	236	K	Ident	"Argininosuccinate synthase, chloroplastic OS=Arabidopsis thaliana GN=At4g24830 PE=1 SV=3"	---	1	0.0328	80.688	EDAIEYAK(1)K	2
ats00250 Alanine, aspartate and glutamate metabolism	0.00461858	W5A2K8	196	K	Ident	"Argininosuccinate synthase, chloroplastic OS=Arabidopsis thaliana GN=At4g24830 PE=1 SV=3"	---	1	3.72e-05	81.016	EVGADAVAHGCTGK(1)GNDQVR	3
ats00250 Alanine, aspartate and glutamate metabolism	0.00461858	A0A1D6AQA9	248	K	Ident	Glutamine synthetase	---	1	0.0311	41.695	HK(1)EHIAAYGEGNER	3
ats00250 Alanine, aspartate and glutamate metabolism	0.00461858	A0A1D6AQA9	242	K	Ident	Glutamine synthetase	---	1	0.00408	91.658	VIVDAVEK(1)LK	2
ats00250 Alanine, aspartate and glutamate metabolism	0.00461858	A0A1D5XL00	66	K	Ident	"Omega-amidase, chloroplastic OS=Arabidopsis thaliana GN=NLP3 PE=1 SV=1"	---	1	4.33e-10	152.34	SPPAVEPPAPPLSK(1)FK	2
ats00250 Alanine, aspartate and glutamate metabolism	0.00461858	W5AUD8	91	K	Ident	Glutamate--glyoxylate aminotransferase 2 OS=Arabidopsis thaliana GN=GGAT2 PE=1 SV=1	---	1	0.000104	81.016	AK(1)HYLSLAPGGLGAYSDSR	3
ats00250 Alanine, aspartate and glutamate metabolism	0.00461858	W5AUD8	17	K	Ident	Glutamate--glyoxylate aminotransferase 2 OS=Arabidopsis thaliana GN=GGAT2 PE=1 SV=1	---	1	3.3e-06	143.42	ALDYEELNENVK(1)K	2
ats00250 Alanine, aspartate and glutamate metabolism	0.00461858	W5AUD8	407	K	Ident	Glutamate--glyoxylate aminotransferase 2 OS=Arabidopsis thaliana GN=GGAT2 PE=1 SV=1	---	1	0.000715	117.02	AMDVAK(1)SAGK	2
ats00250 Alanine, aspartate and glutamate metabolism	0.00461858	W5AUD8	438	K	Ident	Glutamate--glyoxylate aminotransferase 2 OS=Arabidopsis thaliana GN=GGAT2 PE=1 SV=1	---	1	1.33e-11	123.36	LLEATGISTVPGSGFGQK(1)EGVFHLR	3
ats00250 Alanine, aspartate and glutamate metabolism	0.00461858	W5AUD8	358	K	Ident	Glutamate--glyoxylate aminotransferase 2 OS=Arabidopsis thaliana GN=GGAT2 PE=1 SV=1	---	1	5.31e-08	164.68	YSAESK(1)SILESLR	3
ats00250 Alanine, aspartate and glutamate metabolism	0.00461858	W5AUD8	464	K	Ident	Glutamate--glyoxylate aminotransferase 2 OS=Arabidopsis thaliana GN=GGAT2 PE=1 SV=1	---	1	5.12e-12	176.23	K(1)FNDSFMEQYQDHSR	2
ats00250 Alanine, aspartate and glutamate metabolism	0.00461858	W5AUD8	18	K	Ident	Glutamate--glyoxylate aminotransferase 2 OS=Arabidopsis thaliana GN=GGAT2 PE=1 SV=1	---	1	0.00895	124.37	K(1)VQYAVR	2
ats00250 Alanine, aspartate and glutamate metabolism	0.00461858	W5AUD8	5	K	Ident	Glutamate--glyoxylate aminotransferase 2 OS=Arabidopsis thaliana GN=GGAT2 PE=1 SV=1	---	1	0.000182	86.405	K(1)ALDYEELNENVK	2
ats00250 Alanine, aspartate and glutamate metabolism	0.00461858	A0A1D6CHL1	161	K	Ident	Serine--glyoxylate aminotransferase OS=Arabidopsis thaliana GN=AGT1 PE=1 SV=2	---	1	0.0107	120.52	K(1)LLDAYR	2
ats00250 Alanine, aspartate and glutamate metabolism	0.00461858	A0A1D6CHL1	276	K	Ident	Serine--glyoxylate aminotransferase OS=Arabidopsis thaliana GN=AGT1 PE=1 SV=2	---	1	3.17e-13	172.43	AGLDLLFEEGLDNVIK(1)R	2
ats00250 Alanine, aspartate and glutamate metabolism	0.00461858	A0A1D6CHL1	239	K	Ident	Serine--glyoxylate aminotransferase OS=Arabidopsis thaliana GN=AGT1 PE=1 SV=2	---	1	0.0335	82.305	DYLK(1)FYK	2
ats00250 Alanine, aspartate and glutamate metabolism	0.00461858	A0A1D6CHL1	295	K	Ident	Serine--glyoxylate aminotransferase OS=Arabidopsis thaliana GN=AGT1 PE=1 SV=2	---	1	0.0251	53.377	LAVAAWGLK(1)NCTAK	2
ats00250 Alanine, aspartate and glutamate metabolism	0.00461858	A0A1D6CHL1	52	K	Ident	Serine--glyoxylate aminotransferase OS=Arabidopsis thaliana GN=AGT1 PE=1 SV=2	---	1	0.0393	88.37	TLLEDVK(1)K	2
ats00250 Alanine, aspartate and glutamate metabolism	0.00461858	A0A1D6CHL1	344	K	Ident	Serine--glyoxylate aminotransferase OS=Arabidopsis thaliana GN=AGT1 PE=1 SV=2	---	1	0.0163	99.919	VAGK(1)VFR	2
ats00250 Alanine, aspartate and glutamate metabolism	0.00461858	A0A1D6CHL1	45	K	Ident	Serine--glyoxylate aminotransferase OS=Arabidopsis thaliana GN=AGT1 PE=1 SV=2	---	1	7.41e-20	149.97	SPAIPALTK(1)TLLEDVK	2
ats00250 Alanine, aspartate and glutamate metabolism	0.00461858	A0A1D6CHL1	340	K	Ident	Serine--glyoxylate aminotransferase OS=Arabidopsis thaliana GN=AGT1 PE=1 SV=2	---	1	6.98e-06	130.2	YNLSLGLGLNK(1)VAGK	2
ats00250 Alanine, aspartate and glutamate metabolism	0.00461858	A0A1D6CHL1	235	K	Ident	Serine--glyoxylate aminotransferase OS=Arabidopsis thaliana GN=AGT1 PE=1 SV=2	---	1	0.000877	113.93	VFFDWK(1)DYLK	2
ats00250 Alanine, aspartate and glutamate metabolism	0.00461858	A0A1D6CHL1	223	K	Ident	Serine--glyoxylate aminotransferase OS=Arabidopsis thaliana GN=AGT1 PE=1 SV=2	---	1	0.0136	78.098	ALEAAK(1)TAK	2
ats00250 Alanine, aspartate and glutamate metabolism	0.00461858	A0A1D5T356	119	K	Ident	Alanine aminotransferase 2 OS=Hordeum vulgare PE=1 SV=1	---	1	0.000141	99.927	ATGAYSHSQGIK(1)GLR	3
ats00250 Alanine, aspartate and glutamate metabolism	0.00461858	A0A1D5T356	361	K	Ident	Alanine aminotransferase 2 OS=Hordeum vulgare PE=1 SV=1	---	1	0.0524	43.548	ASDESYASYK(1)AEK	2
ats00250 Alanine, aspartate and glutamate metabolism	0.00461858	A0A1D6S0C3	158	K	Ident	"Adenylosuccinate synthetase, chloroplastic"	PURA	1	0.000227	72.898	EIDGLESNGVSCK(1)GR	2
ats00250 Alanine, aspartate and glutamate metabolism	0.00461858	A0A1D6S0C3	237	K	Ident	"Adenylosuccinate synthetase, chloroplastic"	PURA	1	0.0167	75.509	FK(1)GFEYSSK	2
ats00250 Alanine, aspartate and glutamate metabolism	0.00461858	A0A1D6S0C3	81	K	Ident	"Adenylosuccinate synthetase, chloroplastic"	PURA	1	0.000404	142.83	GK(1)LVDILAQR	2
ats00250 Alanine, aspartate and glutamate metabolism	0.00461858	A0A1D5XZ58	79	K	Ident	"Adenylosuccinate synthetase, chloroplastic"	PURA	1	0.0166	70.808	GK(1)LVDVLAPR	2
ats00250 Alanine, aspartate and glutamate metabolism	0.00461858	Q45NB2	161	K	Ident	Glutamine synthetase	GS2	1	5.16e-07	92.792	GGNNILVICDTYTPQGEPIPTNK(1)R	2
ats00250 Alanine, aspartate and glutamate metabolism	0.00461858	Q45NB2	173	K	Ident	Glutamine synthetase	GS2	1	1.78e-06	64.701	HMAAQIFSDPK(1)VTAQVPWFGIEQEYTLMQR	3
ats00250 Alanine, aspartate and glutamate metabolism	0.00461858	Q45NB2	134	K	Ident	Glutamine synthetase	GS2	1	6.11e-07	71.903	WNYDGSSTGQAPGEDSEVILYPQAIFK(1)DPFR	3
ats00250 Alanine, aspartate and glutamate metabolism	0.00461858	Q45NB2	97	K	Ident	Glutamine synthetase	GS2	1	0.000306	100.11	TISK(1)PVEDPSELPK	2
ats00250 Alanine, aspartate and glutamate metabolism	0.00461858	Q45NB2	323	K	Ident	Glutamine synthetase	GS2	1	0.00305	148.94	K(1)AILNLSLR	2
ats00250 Alanine, aspartate and glutamate metabolism	0.00461858	Q45NB2	381	K	Ident	Glutamine synthetase	GS2	1	0.00221	126.62	GK(1)GYLEDR	2
ats00250 Alanine, aspartate and glutamate metabolism	0.00461858	Q45NB2	322	K	Ident	Glutamine synthetase	GS2	1	0.00124	139.43	EDGGFDVIK(1)K	2
ats00250 Alanine, aspartate and glutamate metabolism	0.00461858	A0A1D6RR59	129	K	Ident	Glutamate decarboxylase	---	1	0.000188	120.54	LLNDLLVAK(1)NK	2
ats00250 Alanine, aspartate and glutamate metabolism	0.00461858	A0A1D6RR59	167	K	Ident	Glutamate decarboxylase	---	1	2.04e-08	170	LPLVK(1)SINVSGHK	3
ats00250 Alanine, aspartate and glutamate metabolism	0.00461858	A0A1D6B8Z2	99	K	Ident	Aspartate aminotransferase	---	1	2.26e-05	75.376	ATADLLLGADNPVIK(1)QGR	3
ats00250 Alanine, aspartate and glutamate metabolism	0.00461858	A0A1D6B8Z2	212	K	Ident	Aspartate aminotransferase	---	1	0.0253	86.898	LADVIEEK(1)K	2
ats00250 Alanine, aspartate and glutamate metabolism	0.00461858	A0A1D6B8Z2	67	K	Ident	Aspartate aminotransferase	---	1	0.00105	148.14	LMLEK(1)GENK	2
ats00250 Alanine, aspartate and glutamate metabolism	0.00461858	A0A1D6B8Z2	36	K	Ident	Aspartate aminotransferase	---	1	5.68e-11	167.32	ADTSDLK(1)LNLGVGAYR	2
ats00250 Alanine, aspartate and glutamate metabolism	0.00461858	A0A1D6B8Z2	142	K	Ident	Aspartate aminotransferase	---	1	3.3e-07	124.63	VLISSPTWGNHK(1)NIFNDAR	3
ats00250 Alanine, aspartate and glutamate metabolism	0.00461858	A0A1D6B8Z2	341	K	Ident	Aspartate aminotransferase	---	1	2.95e-11	130.1	LYDSLTEK(1)DQSGK	2
ats00710 Carbon fixation in photosynthetic organisms	1.2708e-40	P12783	78	K	Ident	"Phosphoglycerate kinase, cytosolic"	---	1	0.00286	106.6	FSLK(1)PLVAR	2
ats00710 Carbon fixation in photosynthetic organisms	1.2708e-40	W5EDL3	367	K	Ident	Fructose-bisphosphate aldolase	---	1	2.25e-26	212.76	ANSLAQLGK(1)YTSDGEAAAAK	3
ats00710 Carbon fixation in photosynthetic organisms	1.2708e-40	W5EDL3	384	K	Ident	Fructose-bisphosphate aldolase	---	1	0.0202	67.207	ENMFVK(1)NYSY	2
ats00710 Carbon fixation in photosynthetic organisms	1.2708e-40	W5EDL3	50	K	Ident	Fructose-bisphosphate aldolase	---	1	0.000454	135.86	TAK(1)TIASPGR	2
ats00710 Carbon fixation in photosynthetic organisms	1.2708e-40	W5EDL3	337	K	Ident	Fructose-bisphosphate aldolase	---	1	1.19e-19	202.27	ALQNTCLK(1)TWGGRPENVAAAQEALLLR	3
ats00710 Carbon fixation in photosynthetic organisms	1.2708e-40	W5EDL3	282	K	Ident	Fructose-bisphosphate aldolase	---	1	4.94e-09	150.9	ATPEEVASYTLK(1)LLQR	2
ats00710 Carbon fixation in photosynthetic organisms	1.2708e-40	W5EDL3	378	K	Ident	Fructose-bisphosphate aldolase	---	1	1.22e-08	144.29	YTSDGEAAAAK(1)ENMFVK	3
ats00710 Carbon fixation in photosynthetic organisms	1.2708e-40	W5EDL3	47	K	Ident	Fructose-bisphosphate aldolase	---	1	1.6e-05	97.69	ASAYADELVK(1)TAK	2
ats00710 Carbon fixation in photosynthetic organisms	1.2708e-40	A3KLL4	152	K	Ident	Malate dehydrogenase	---	1	9.69e-07	132.84	EFAPSIPEK(1)NISCLTR	2
ats00710 Carbon fixation in photosynthetic organisms	1.2708e-40	A3KLL4	238	K	Ident	Malate dehydrogenase	---	1	0.00502	107.43	GAAIIK(1)AR	2
ats00710 Carbon fixation in photosynthetic organisms	1.2708e-40	A3KLL4	241	K	Ident	Malate dehydrogenase	---	1	6.05e-06	114.01	K(1)LSSALSAASSACDHIR	2
ats00710 Carbon fixation in photosynthetic organisms	1.2708e-40	A3KLL4	313	K	Ident	Malate dehydrogenase	---	1	4.49e-15	236.28	K(1)MDATAQELSEEK	2
ats00710 Carbon fixation in photosynthetic organisms	1.2708e-40	A3KLL4	112	K	Ident	Malate dehydrogenase	---	1	1.26e-08	118.54	NVSIYK(1)AQASALEAHAAPNCK	3
ats00710 Carbon fixation in photosynthetic organisms	1.2708e-40	A3KLL4	4	K	Ident	Malate dehydrogenase	---	1	0.0304	72.789	AAK(1)EPMR	2
ats00710 Carbon fixation in photosynthetic organisms	1.2708e-40	A3KLL4	209	K	Ident	Malate dehydrogenase	---	1	0.000913	178.55	TPSGEK(1)PVR	2
ats00710 Carbon fixation in photosynthetic organisms	1.2708e-40	A3KLL4	56	K	Ident	Malate dehydrogenase	---	1	0.00462	62.861	GVK(1)MELIDAAFPLLK	2
ats00710 Carbon fixation in photosynthetic organisms	1.2708e-40	W5EG56	306	K	Ident	"Fructose-1,6-bisphosphatase, chloroplastic OS=Triticum aestivum GN=FBP PE=2 SV=1"	---	1	0.000216	107.93	YMDSLK(1)EPGTSGK	2
ats00710 Carbon fixation in photosynthetic organisms	1.2708e-40	W5EG56	134	K	Ident	"Fructose-1,6-bisphosphatase, chloroplastic OS=Triticum aestivum GN=FBP PE=2 SV=1"	---	1	9.27e-11	141.83	APISNLTGVQGATNVQGEDQK(1)K	2
ats00710 Carbon fixation in photosynthetic organisms	1.2708e-40	W5EG56	369	K	Ident	"Fructose-1,6-bisphosphatase, chloroplastic OS=Triticum aestivum GN=FBP PE=2 SV=1"	---	1	5.69e-07	81.65	LLYECAPMSFIAEQAGGK(1)GSDGHQR	3
ats00710 Carbon fixation in photosynthetic organisms	1.2708e-40	W5EG56	282	K	Ident	"Fructose-1,6-bisphosphatase, chloroplastic OS=Triticum aestivum GN=FBP PE=2 SV=1"	---	1	0.00111	67.644	SGK(1)IYSFNEGNYALWDDK	2
ats00710 Carbon fixation in photosynthetic organisms	1.2708e-40	W5EG56	279	K	Ident	"Fructose-1,6-bisphosphatase, chloroplastic OS=Triticum aestivum GN=FBP PE=2 SV=1"	---	1	0.0141	87.476	VQIPK(1)SGK	2
ats00710 Carbon fixation in photosynthetic organisms	1.2708e-40	W5EG56	135	K	Ident	"Fructose-1,6-bisphosphatase, chloroplastic OS=Triticum aestivum GN=FBP PE=2 SV=1"	---	1	0.022	55.011	K(1)LDVISNEVFSNCLR	2
ats00710 Carbon fixation in photosynthetic organisms	1.2708e-40	W5EG56	313	K	Ident	"Fructose-1,6-bisphosphatase, chloroplastic OS=Triticum aestivum GN=FBP PE=2 SV=1"	---	1	1.07e-06	120.9	YMDSLKEPGTSGK(1)PYSAR	3
ats00710 Carbon fixation in photosynthetic organisms	1.2708e-40	W5EG56	344	K	Ident	"Fructose-1,6-bisphosphatase, chloroplastic OS=Triticum aestivum GN=FBP PE=2 SV=1"	---	1	2.22e-08	143.67	TMLYGGIYGYPSDQK(1)SK	2
ats00710 Carbon fixation in photosynthetic organisms	1.2708e-40	W5EG56	404	K	Ident	"Fructose-1,6-bisphosphatase, chloroplastic OS=Triticum aestivum GN=FBP PE=2 SV=1"	---	1	0.0508	47.657	VEK(1)FLSSE	2
ats00710 Carbon fixation in photosynthetic organisms	1.2708e-40	A0A1D5YL67	251	K	Ident	Glyceraldehyde-3-phosphate dehydrogenase	---	1	2.5e-14	145.04	ILDEEFGIVK(1)GTMTTTHSYTGDQR	3
ats00710 Carbon fixation in photosynthetic organisms	1.2708e-40	A0A1D6D8M0	17	K	Ident	"Pyruvate, phosphate dikinase"	4338750	1	0.0509	58.815	VFHFGK(1)GK	2
ats00710 Carbon fixation in photosynthetic organisms	1.2708e-40	A0A1D5XY50	193	K	Ident	Glyceraldehyde-3-phosphate dehydrogenase	---	1	1.67e-06	129.56	HLQAGAK(1)K	2
ats00710 Carbon fixation in photosynthetic organisms	1.2708e-40	A0A1D5XY50	79	K	Ident	Glyceraldehyde-3-phosphate dehydrogenase	---	1	0.000384	145.72	LK(1)VAINGFGR	2
ats00710 Carbon fixation in photosynthetic organisms	1.2708e-40	A0A1D5XY50	413	K	Ident	Glyceraldehyde-3-phosphate dehydrogenase	---	1	2.32e-06	65.244	VVDLAHLVAAK(1)WPGAGTGGSGDPLEDYCK	3
ats00710 Carbon fixation in photosynthetic organisms	1.2708e-40	A0A1D5XY50	136	K	Ident	Glyceraldehyde-3-phosphate dehydrogenase	---	1	8.19e-05	106.6	ADVK(1)IVDNETISVDGK	2
ats00710 Carbon fixation in photosynthetic organisms	1.2708e-40	A0A1D5XY50	77	K	Ident	Glyceraldehyde-3-phosphate dehydrogenase	---	1	0.00676	101.54	APAEAK(1)LK	2
ats00710 Carbon fixation in photosynthetic organisms	1.2708e-40	A0A1D5XY50	329	K	Ident	Glyceraldehyde-3-phosphate dehydrogenase	---	1	2.6e-18	137.11	VPTPNVSVVDLVINTVK(1)TGITADDVNAAFR	4
ats00710 Carbon fixation in photosynthetic organisms	1.2708e-40	A0A1D5XY50	350	K	Ident	Glyceraldehyde-3-phosphate dehydrogenase	---	1	2.24e-06	87.802	AADGPLK(1)GILDVCDEPLVSVDFR	3
ats00710 Carbon fixation in photosynthetic organisms	1.2708e-40	A0A1D5XY50	123	K	Ident	Glyceraldehyde-3-phosphate dehydrogenase	---	1	2.96e-12	174.52	NASHLLK(1)YDSMLGTFK	3
ats00710 Carbon fixation in photosynthetic organisms	1.2708e-40	A0A1D5XY50	251	K	Ident	Glyceraldehyde-3-phosphate dehydrogenase	---	1	4.29e-33	212.65	VLDEEFGIVK(1)GTMTTTHSYTGDQR	2
ats00710 Carbon fixation in photosynthetic organisms	1.2708e-40	A0A1D5XY50	440	K	Ident	Glyceraldehyde-3-phosphate dehydrogenase	---	1	0.0171	58.996	TDPNAVECK(1)VFDE	2
ats00710 Carbon fixation in photosynthetic organisms	1.2708e-40	A0A1D5XY50	194	K	Ident	Glyceraldehyde-3-phosphate dehydrogenase	---	1	0.00558	112.71	K(1)VIITAPAK	2
ats00710 Carbon fixation in photosynthetic organisms	1.2708e-40	A0A1D5XY50	303	K	Ident	Glyceraldehyde-3-phosphate dehydrogenase	---	1	9.21e-06	149.96	AVSLVLPQLK(1)GK	2
ats00710 Carbon fixation in photosynthetic organisms	1.2708e-40	A0A1D5XY50	305	K	Ident	Glyceraldehyde-3-phosphate dehydrogenase	---	1	0.00115	130.28	GK(1)LNGIALR	2
ats00710 Carbon fixation in photosynthetic organisms	1.2708e-40	A0A1D5XY50	431	K	Ident	Glyceraldehyde-3-phosphate dehydrogenase	---	1	3.2e-07	83.059	WPGAGTGGSGDPLEDYCK(1)TDPNAVECK	3
ats00710 Carbon fixation in photosynthetic organisms	1.2708e-40	A0A1D5XY50	132	K	Ident	Glyceraldehyde-3-phosphate dehydrogenase	---	1	2.34e-05	127.71	YDSMLGTFK(1)ADVK	3
ats00710 Carbon fixation in photosynthetic organisms	1.2708e-40	A0A1D5XY50	148	K	Ident	Glyceraldehyde-3-phosphate dehydrogenase	---	1	2.5e-18	172.66	IVDNETISVDGK(1)NIQVVSNRDPLK	3
ats00710 Carbon fixation in photosynthetic organisms	1.2708e-40	A0A1D5XY50	343	K	Ident	Glyceraldehyde-3-phosphate dehydrogenase	---	1	0.00628	127.68	K(1)AADGPLK	2
ats00710 Carbon fixation in photosynthetic organisms	1.2708e-40	W5G4A2	189	K	Ident	Fructose-bisphosphate aldolase	---	1	6.85e-14	151.22	TVVSIPNGPSELAVK(1)EAAWGLAR	2
ats00710 Carbon fixation in photosynthetic organisms	1.2708e-40	W5G4A2	334	K	Ident	Fructose-bisphosphate aldolase	---	1	3.21e-10	202.27	ALQNTCLK(1)TWGGRPENVK	2
ats00710 Carbon fixation in photosynthetic organisms	1.2708e-40	W5G4A2	118	K	Ident	Fructose-bisphosphate aldolase	---	1	7.67e-06	122.12	K(1)IVDILVEQGIVPGIK	3
ats00710 Carbon fixation in photosynthetic organisms	1.2708e-40	W5G4A2	68	K	Ident	Fructose-bisphosphate aldolase	---	1	2.7e-15	206.18	GILAMDESNATCGK(1)R	3
ats00710 Carbon fixation in photosynthetic organisms	1.2708e-40	W5G4A2	381	K	Ident	Fructose-bisphosphate aldolase	---	1	0.00274	96.143	EGMFVK(1)NYSY	2
ats00710 Carbon fixation in photosynthetic organisms	1.2708e-40	W5G4A2	279	K	Ident	Fructose-bisphosphate aldolase	---	1	2.96e-11	168.41	ATPEQVADYTLK(1)LLSR	3
ats00710 Carbon fixation in photosynthetic organisms	1.2708e-40	W5G4A2	47	K	Ident	Fructose-bisphosphate aldolase	---	1	0.000454	135.86	TAK(1)TIASPGR	2
ats00710 Carbon fixation in photosynthetic organisms	1.2708e-40	W5G4A2	375	K	Ident	Fructose-bisphosphate aldolase	---	1	9.17e-07	130.29	YTSDGEAAEAK(1)EGMFVK	3
ats00710 Carbon fixation in photosynthetic organisms	1.2708e-40	W5G4A2	265	K	Ident	Fructose-bisphosphate aldolase	---	1	1.89e-08	178.15	PSMVTPGAECK(1)DR	2
ats00710 Carbon fixation in photosynthetic organisms	1.2708e-40	W5G4A2	344	K	Ident	Fructose-bisphosphate aldolase	---	1	4.31e-21	165.02	TWGGRPENVK(1)AAQEALLLR	2
ats00710 Carbon fixation in photosynthetic organisms	1.2708e-40	W5G4A2	44	K	Ident	Fructose-bisphosphate aldolase	---	1	0.0303	49.298	AGAYDDELVK(1)TAK	2
ats00710 Carbon fixation in photosynthetic organisms	1.2708e-40	W5G4A2	133	K	Ident	Fructose-bisphosphate aldolase	---	1	0.000177	81.157	IVDILVEQGIVPGIK(1)VDK	3
ats00710 Carbon fixation in photosynthetic organisms	1.2708e-40	W5G4A2	364	K	Ident	Fructose-bisphosphate aldolase	---	1	2.41e-23	197.72	ANSLAQLGK(1)YTSDGEAAEAK	3
ats00710 Carbon fixation in photosynthetic organisms	1.2708e-40	W5G4A2	355	K	Ident	Fructose-bisphosphate aldolase	---	1	4.36e-05	143	AK(1)ANSLAQLGK	2
ats00710 Carbon fixation in photosynthetic organisms	1.2708e-40	A0A1D5V165	203	K	Ident	"Probable ribose-5-phosphate isomerase 3, chloroplastic OS=Arabidopsis thaliana GN=RPI3 PE=1 SV=1"	---	1	3.43e-11	168.89	LQGLFNEEGCEAK(1)LR	2
ats00710 Carbon fixation in photosynthetic organisms	1.2708e-40	A0A1D6D2L5	171	K	Ident	"Transketolase, chloroplastic OS=Zea mays PE=1 SV=1"	---	1	0.00204	135.77	EEDLK(1)QFR	2
ats00710 Carbon fixation in photosynthetic organisms	1.2708e-40	W5EM36	215	K	Ident	Ribulose-phosphate 3-epimerase	---	1	5.76e-06	95.5	LCEEK(1)GVNPWIEVDGGVSPK	2
ats00710 Carbon fixation in photosynthetic organisms	1.2708e-40	W5EM36	154	K	Ident	Ribulose-phosphate 3-epimerase	---	1	1.29e-05	173.04	TVDQIK(1)SLGAK	2
ats00710 Carbon fixation in photosynthetic organisms	1.2708e-40	W5EM36	234	K	Ident	Ribulose-phosphate 3-epimerase	---	1	3.04e-08	110.33	NAYK(1)VIEAGANALVAGSAVFGAK	3
ats00710 Carbon fixation in photosynthetic organisms	1.2708e-40	W5EM36	260	K	Ident	Ribulose-phosphate 3-epimerase	---	1	0.00227	98.04	DYAEAIK(1)GIK	2
ats00710 Carbon fixation in photosynthetic organisms	1.2708e-40	W5EM36	230	K	Ident	Ribulose-phosphate 3-epimerase	---	1	4.8e-10	149.73	GVNPWIEVDGGVSPK(1)NAYK	3
ats00710 Carbon fixation in photosynthetic organisms	1.2708e-40	W5AUD8	91	K	Ident	Glutamate--glyoxylate aminotransferase 2 OS=Arabidopsis thaliana GN=GGAT2 PE=1 SV=1	---	1	0.000104	81.016	AK(1)HYLSLAPGGLGAYSDSR	3
ats00710 Carbon fixation in photosynthetic organisms	1.2708e-40	W5AUD8	17	K	Ident	Glutamate--glyoxylate aminotransferase 2 OS=Arabidopsis thaliana GN=GGAT2 PE=1 SV=1	---	1	3.3e-06	143.42	ALDYEELNENVK(1)K	2
ats00710 Carbon fixation in photosynthetic organisms	1.2708e-40	W5AUD8	407	K	Ident	Glutamate--glyoxylate aminotransferase 2 OS=Arabidopsis thaliana GN=GGAT2 PE=1 SV=1	---	1	0.000715	117.02	AMDVAK(1)SAGK	2
ats00710 Carbon fixation in photosynthetic organisms	1.2708e-40	W5AUD8	438	K	Ident	Glutamate--glyoxylate aminotransferase 2 OS=Arabidopsis thaliana GN=GGAT2 PE=1 SV=1	---	1	1.33e-11	123.36	LLEATGISTVPGSGFGQK(1)EGVFHLR	3
ats00710 Carbon fixation in photosynthetic organisms	1.2708e-40	W5AUD8	358	K	Ident	Glutamate--glyoxylate aminotransferase 2 OS=Arabidopsis thaliana GN=GGAT2 PE=1 SV=1	---	1	5.31e-08	164.68	YSAESK(1)SILESLR	3
ats00710 Carbon fixation in photosynthetic organisms	1.2708e-40	W5AUD8	464	K	Ident	Glutamate--glyoxylate aminotransferase 2 OS=Arabidopsis thaliana GN=GGAT2 PE=1 SV=1	---	1	5.12e-12	176.23	K(1)FNDSFMEQYQDHSR	2
ats00710 Carbon fixation in photosynthetic organisms	1.2708e-40	W5AUD8	18	K	Ident	Glutamate--glyoxylate aminotransferase 2 OS=Arabidopsis thaliana GN=GGAT2 PE=1 SV=1	---	1	0.00895	124.37	K(1)VQYAVR	2
ats00710 Carbon fixation in photosynthetic organisms	1.2708e-40	W5AUD8	5	K	Ident	Glutamate--glyoxylate aminotransferase 2 OS=Arabidopsis thaliana GN=GGAT2 PE=1 SV=1	---	1	0.000182	86.405	K(1)ALDYEELNENVK	2
ats00710 Carbon fixation in photosynthetic organisms	1.2708e-40	A0A1D5T356	119	K	Ident	Alanine aminotransferase 2 OS=Hordeum vulgare PE=1 SV=1	---	1	0.000141	99.927	ATGAYSHSQGIK(1)GLR	3
ats00710 Carbon fixation in photosynthetic organisms	1.2708e-40	A0A1D5T356	361	K	Ident	Alanine aminotransferase 2 OS=Hordeum vulgare PE=1 SV=1	---	1	0.0524	43.548	ASDESYASYK(1)AEK	2
ats00710 Carbon fixation in photosynthetic organisms	1.2708e-40	A0A1D5TTT4	159	K	Ident	Glyceraldehyde-3-phosphate dehydrogenase	---	1	7.22e-06	155.88	AGAGK(1)HLEAGAK	3
ats00710 Carbon fixation in photosynthetic organisms	1.2708e-40	A0A1D5TTT4	274	K	Ident	Glyceraldehyde-3-phosphate dehydrogenase	---	1	0.000294	110.39	AVALVLPNLK(1)GK	2
ats00710 Carbon fixation in photosynthetic organisms	1.2708e-40	A0A1D5TTT4	124	K	Ident	Glyceraldehyde-3-phosphate dehydrogenase	---	1	0.00307	157.68	VIK(1)VVSDR	2
ats00710 Carbon fixation in photosynthetic organisms	1.2708e-40	A0A1D5TTT4	276	K	Ident	Glyceraldehyde-3-phosphate dehydrogenase	---	1	0.00115	130.28	GK(1)LNGIALR	2
ats00710 Carbon fixation in photosynthetic organisms	1.2708e-40	A0A1D5TTT4	217	K	Ident	Glyceraldehyde-3-phosphate dehydrogenase	---	1	0.000415	141.29	VLDQK(1)FGIIK	2
ats00710 Carbon fixation in photosynthetic organisms	1.2708e-40	A0A1D5TTT4	167	K	Ident	Glyceraldehyde-3-phosphate dehydrogenase	---	1	0.00483	114.4	K(1)VLITAPGK	2
ats00710 Carbon fixation in photosynthetic organisms	1.2708e-40	A0A1D5TTT4	121	K	Ident	Glyceraldehyde-3-phosphate dehydrogenase	---	1	1.76e-11	142.54	PVGDNAISVDGK(1)VIK	2
ats00710 Carbon fixation in photosynthetic organisms	1.2708e-40	A0A1D5TTT4	109	K	Ident	Glyceraldehyde-3-phosphate dehydrogenase	---	1	0.00206	48.773	YDSTLGIFDADVK(1)PVGDNAISVDGK	2
ats00710 Carbon fixation in photosynthetic organisms	1.2708e-40	A0A1D5TTT4	166	K	Ident	Glyceraldehyde-3-phosphate dehydrogenase	---	1	0.0209	100.02	HLEAGAK(1)K	2
ats00710 Carbon fixation in photosynthetic organisms	1.2708e-40	A0A1D5TTT4	89	K	Ident	Glyceraldehyde-3-phosphate dehydrogenase	---	1	4.69e-14	133.48	GDSSPLEVIAINDTGGVK(1)QASHLLK	3
ats00710 Carbon fixation in photosynthetic organisms	1.2708e-40	A0A1D5TTT4	96	K	Ident	Glyceraldehyde-3-phosphate dehydrogenase	---	1	1.01e-14	103.92	QASHLLK(1)YDSTLGIFDADVKPVGDNAISVDGK	4
ats00710 Carbon fixation in photosynthetic organisms	1.2708e-40	A0A1D5TTT4	222	K	Ident	Glyceraldehyde-3-phosphate dehydrogenase	---	1	3.81e-12	153.21	FGIIK(1)GTMTTTHSYTGDQR	3
ats00710 Carbon fixation in photosynthetic organisms	1.2708e-40	A0A1D5TTT4	301	K	Ident	Glyceraldehyde-3-phosphate dehydrogenase	---	1	4.44e-14	186.76	K(1)TLAEEVNQAFR	3
ats00710 Carbon fixation in photosynthetic organisms	1.2708e-40	A0A1D5TTT4	300	K	Ident	Glyceraldehyde-3-phosphate dehydrogenase	---	1	4.58e-15	170.06	VPTPNVSVVDLVVQVSK(1)K	2
ats00710 Carbon fixation in photosynthetic organisms	1.2708e-40	A0A1D5Z4N3	11	K	Ident	Ribulose bisphosphate carboxylase small chain	---	1	0.00017	82.01	K(1)FETLSYLPPLSTEALLK	2
ats00710 Carbon fixation in photosynthetic organisms	1.2708e-40	A0A1D5Z4N3	127	K	Ident	Ribulose bisphosphate carboxylase small chain	---	0.998273	3.97e-06	98.175	QVQCVSFIAFK(0.002)PPGCEESGK(0.998)A	2
ats00710 Carbon fixation in photosynthetic organisms	1.2708e-40	A0A1D5Z4N3	118	K	Ident	Ribulose bisphosphate carboxylase small chain	---	1	1.89e-06	99.092	QVQCVSFIAFK(1)PPGCEESGK	3
ats00710 Carbon fixation in photosynthetic organisms	1.2708e-40	A0A1D5Z4N3	46	K	Ident	Ribulose bisphosphate carboxylase small chain	---	1	3.56e-10	157.2	WVPCLEFSK(1)VGFIFR	2
ats00710 Carbon fixation in photosynthetic organisms	1.2708e-40	A0A1D5Z4N3	37	K	Ident	Ribulose bisphosphate carboxylase small chain	---	1	0.00106	99.589	SK(1)WVPCLEFSK	2
ats00710 Carbon fixation in photosynthetic organisms	1.2708e-40	A0A1D5Z4N3	91	K	Ident	Ribulose bisphosphate carboxylase small chain	---	1	0.00251	179.51	K(1)EYPDAYVR	2
ats00710 Carbon fixation in photosynthetic organisms	1.2708e-40	A0A1D5Z4N3	10	K	Ident	Ribulose bisphosphate carboxylase small chain	---	1	0.00277	92.866	QVWPIEGIK(1)K	2
ats00710 Carbon fixation in photosynthetic organisms	1.2708e-40	A0A1D5TVE0	442	K	Ident	Glutamate--glyoxylate aminotransferase 1 OS=Arabidopsis thaliana GN=GGAT1 PE=1 SV=1	---	1	0.0003	91.076	K(1)FNDSFMEQYQNHSR	3
ats00710 Carbon fixation in photosynthetic organisms	1.2708e-40	W5I3E6	141	K	Ident	Aspartate aminotransferase	---	1	0.0477	58.596	LFADFQK(1)R	2
ats00710 Carbon fixation in photosynthetic organisms	1.2708e-40	A0A1D6C9L9	265	K	Ident	"Glyceraldehyde-3-phosphate dehydrogenase 2, cytosolic OS=Oryza sativa subsp. japonica GN=GAPC2 PE=1 SV=1"	---	1	0.000326	109.39	AAIK(1)EESEGNLK	2
ats00710 Carbon fixation in photosynthetic organisms	1.2708e-40	A0A1D6C9L9	217	K	Ident	"Glyceraldehyde-3-phosphate dehydrogenase 2, cytosolic OS=Oryza sativa subsp. japonica GN=GAPC2 PE=1 SV=1"	---	1	0.000282	101.53	IIPSSTGAAK(1)AVGK	2
ats00710 Carbon fixation in photosynthetic organisms	1.2708e-40	W5FIN0	155	K	Ident	"Triosephosphate isomerase, chloroplastic OS=Secale cereale PE=1 SV=1"	---	1	0.000167	137.62	K(1)AAYALSQNLK	2
ats00710 Carbon fixation in photosynthetic organisms	1.2708e-40	W5FIN0	181	K	Ident	"Triosephosphate isomerase, chloroplastic OS=Secale cereale PE=1 SV=1"	---	1	0.0159	66.267	EAGK(1)TFDVCFK	2
ats00710 Carbon fixation in photosynthetic organisms	1.2708e-40	W5FIN0	217	K	Ident	"Triosephosphate isomerase, chloroplastic OS=Secale cereale PE=1 SV=1"	---	1	7.98e-07	68.96	NVVIAYEPVWAIGTGK(1)VASPEQAQEVHAAVR	4
ats00710 Carbon fixation in photosynthetic organisms	1.2708e-40	W5FIN0	236	K	Ident	"Triosephosphate isomerase, chloroplastic OS=Secale cereale PE=1 SV=1"	---	1	4.46e-10	151.8	DWLK(1)TNVSADVASTVR	3
ats00710 Carbon fixation in photosynthetic organisms	1.2708e-40	W5FIN0	188	K	Ident	"Triosephosphate isomerase, chloroplastic OS=Secale cereale PE=1 SV=1"	---	1	0.00149	99.815	TFDVCFK(1)QMK	2
ats00710 Carbon fixation in photosynthetic organisms	1.2708e-40	W5FIN0	191	K	Ident	"Triosephosphate isomerase, chloroplastic OS=Secale cereale PE=1 SV=1"	---	1	0.000377	99.669	QMK(1)AFADNITDWK	2
ats00710 Carbon fixation in photosynthetic organisms	1.2708e-40	W5FIN0	294	K	Ident	"Triosephosphate isomerase, chloroplastic OS=Secale cereale PE=1 SV=1"	---	1	2.3e-09	153.14	GPDFATICNSVTSK(1)K	2
ats00710 Carbon fixation in photosynthetic organisms	1.2708e-40	W5FIN0	154	K	Ident	"Triosephosphate isomerase, chloroplastic OS=Secale cereale PE=1 SV=1"	---	1	1.16e-08	186.13	HVIGEDDQFIGK(1)K	2
ats00710 Carbon fixation in photosynthetic organisms	1.2708e-40	W5FIN0	265	K	Ident	"Triosephosphate isomerase, chloroplastic OS=Secale cereale PE=1 SV=1"	---	1	0.000699	84.653	IIYGGSVNAANCAELAK(1)K	2
ats00710 Carbon fixation in photosynthetic organisms	1.2708e-40	A0A1D6DEU2	231	K	Ident	"Probable ribose-5-phosphate isomerase 3, chloroplastic OS=Arabidopsis thaliana GN=RPI3 PE=1 SV=1"	---	1	6.79e-06	72.082	LNEDGKPYVTDNSNYIVDLYFK(1)TPIK	3
ats00710 Carbon fixation in photosynthetic organisms	1.2708e-40	A0A1D6DEU2	49	K	Ident	"Probable ribose-5-phosphate isomerase 3, chloroplastic OS=Arabidopsis thaliana GN=RPI3 PE=1 SV=1"	---	1	8.38e-09	214.26	AATALTQDDLK(1)R	2
ats00710 Carbon fixation in photosynthetic organisms	1.2708e-40	A0A1D6DEU2	207	K	Ident	"Probable ribose-5-phosphate isomerase 3, chloroplastic OS=Arabidopsis thaliana GN=RPI3 PE=1 SV=1"	---	1	8.38e-12	176.4	LQDLFNEEGCEAK(1)LR	2
ats00710 Carbon fixation in photosynthetic organisms	1.2708e-40	A0A1D6DEU2	100	K	Ident	"Probable ribose-5-phosphate isomerase 3, chloroplastic OS=Arabidopsis thaliana GN=RPI3 PE=1 SV=1"	---	1	0.000105	131.69	LSGIVGVPTSK(1)R	2
ats00710 Carbon fixation in photosynthetic organisms	1.2708e-40	A0A1D6DEU2	235	K	Ident	"Probable ribose-5-phosphate isomerase 3, chloroplastic OS=Arabidopsis thaliana GN=RPI3 PE=1 SV=1"	---	1	2.03e-05	155.99	TPIK(1)DALGAGK	2
ats00710 Carbon fixation in photosynthetic organisms	1.2708e-40	A0A1D6DEU2	150	K	Ident	"Probable ribose-5-phosphate isomerase 3, chloroplastic OS=Arabidopsis thaliana GN=RPI3 PE=1 SV=1"	---	1	0.00132	108.9	EK(1)MVEAASGK	2
ats00710 Carbon fixation in photosynthetic organisms	1.2708e-40	A0A1D6BRN0	74	K	Ident	Glyceraldehyde-3-phosphate dehydrogenase	4344564	1	0.00024	71.98	TLLFGEK(1)PVTVFGVR	2
ats00710 Carbon fixation in photosynthetic organisms	1.2708e-40	A0A1D6BRN0	67	K	Ident	Glyceraldehyde-3-phosphate dehydrogenase	4344564	0.999971	9.09e-07	106.93	DDK(1)TLLFGEKPVTVFGVR	3
ats00710 Carbon fixation in photosynthetic organisms	1.2708e-40	A0A1D6BRN0	225	K	Ident	Glyceraldehyde-3-phosphate dehydrogenase	4344564	1	2.44e-07	143.46	VLPELNGK(1)LTGMSFR	2
ats00710 Carbon fixation in photosynthetic organisms	1.2708e-40	A0A1D6BRN0	64	K	Ident	Glyceraldehyde-3-phosphate dehydrogenase	4344564	0.919088	5.59e-06	95.5	LK(0.919)DDK(0.081)TLLFGEKPVTVFGVR	4
ats00710 Carbon fixation in photosynthetic organisms	1.2708e-40	A0A1D6BRN0	57	K	Ident	Glyceraldehyde-3-phosphate dehydrogenase	4344564	1	1.3e-09	185.27	YDTVHGHWK(1)HSDIK	2
ats00710 Carbon fixation in photosynthetic organisms	1.2708e-40	A0A1D6BRN0	213	K	Ident	Glyceraldehyde-3-phosphate dehydrogenase	4344564	1	1.07e-05	98.811	AASFNIIPSSTGAAK(1)AVGK	3
ats00710 Carbon fixation in photosynthetic organisms	1.2708e-40	A0A1D6BRN0	192	K	Ident	Glyceraldehyde-3-phosphate dehydrogenase	4344564	1	1.93e-05	159.09	TVDGPSSK(1)DWR	2
ats00710 Carbon fixation in photosynthetic organisms	1.2708e-40	A0A1D6BRN0	267	K	Ident	Glyceraldehyde-3-phosphate dehydrogenase	4344564	1	0.0411	63.419	AASEGK(1)LK	2
ats00710 Carbon fixation in photosynthetic organisms	1.2708e-40	A0A1D6BRN0	249	K	Ident	Glyceraldehyde-3-phosphate dehydrogenase	4344564	1	1.13e-05	142.12	TEK(1)AASYDDIKK	2
ats00710 Carbon fixation in photosynthetic organisms	1.2708e-40	A0A1D6BRN0	296	K	Ident	Glyceraldehyde-3-phosphate dehydrogenase	4344564	1	0.000142	84.895	SSIFDAK(1)AGIALNDHFVK	2
ats00710 Carbon fixation in photosynthetic organisms	1.2708e-40	A0A1D6BRN0	116	K	Ident	Glyceraldehyde-3-phosphate dehydrogenase	4344564	1	0.00573	112.36	K(1)VVISAPSK	2
ats00710 Carbon fixation in photosynthetic organisms	1.2708e-40	A0A1D6BRN0	62	K	Ident	Glyceraldehyde-3-phosphate dehydrogenase	4344564	1	0.0057	113.91	HSDIK(1)LK	2
ats00710 Carbon fixation in photosynthetic organisms	1.2708e-40	A0A1D6BRN0	257	K	Ident	Glyceraldehyde-3-phosphate dehydrogenase	4344564	1	0.00432	115.71	AASYDDIK(1)K	2
ats00710 Carbon fixation in photosynthetic organisms	1.2708e-40	A0A1D5RY73	83	K	Ident	Malate dehydrogenase	---	1	1.33e-05	127.03	INAGIVK(1)GLCTAIAR	2
ats00710 Carbon fixation in photosynthetic organisms	1.2708e-40	A0A1D5RY73	291	K	Ident	Malate dehydrogenase	---	1	0.000478	104.59	GELLSSIEK(1)GVK	2
ats00710 Carbon fixation in photosynthetic organisms	1.2708e-40	A0A1D5RY73	139	K	Ident	Malate dehydrogenase	---	1	0.00532	106.42	AK(1)TFYAGK	2
ats00710 Carbon fixation in photosynthetic organisms	1.2708e-40	A0A1D5RY73	76	K	Ident	Malate dehydrogenase	---	1	0.000508	103.63	DDLFK(1)INAGIVK	2
ats00710 Carbon fixation in photosynthetic organisms	1.2708e-40	A0A1D5RY73	126	K	Ident	Malate dehydrogenase	---	1	5.56e-05	140.14	K(1)LFGVTTLDVVR	2
ats00710 Carbon fixation in photosynthetic organisms	1.2708e-40	W5BMD1	155	K	Ident	Ribulose bisphosphate carboxylase small chain	---	1	4.75e-09	127.91	LPMFGCTDATQVLSEVEEVK(1)K	2
ats00710 Carbon fixation in photosynthetic organisms	1.2708e-40	W5BMD1	156	K	Ident	Ribulose bisphosphate carboxylase small chain	---	1	0.00251	179.51	K(1)EYPDAYVR	2
ats00710 Carbon fixation in photosynthetic organisms	1.2708e-40	A0A1D6BMJ6	161	K	Ident	Fructose-bisphosphate aldolase	---	1	3.95e-14	155.49	IGPGAEPSELAVK(1)QNAEGLAR	3
ats00710 Carbon fixation in photosynthetic organisms	1.2708e-40	A0A1D6BMJ6	7	K	Ident	Fructose-bisphosphate aldolase	---	1	0.00059	92.039	SAFVGK(1)YAEELIK	2
ats00710 Carbon fixation in photosynthetic organisms	1.2708e-40	A0A1D6BMJ6	307	K	Ident	Fructose-bisphosphate aldolase	---	1	0.00311	135.43	ALQQSTIK(1)K	2
ats00710 Carbon fixation in photosynthetic organisms	1.2708e-40	A0A1D6BMJ6	17	K	Ident	Fructose-bisphosphate aldolase	---	1	0.000347	152.7	TAK(1)YIATPGK	2
ats00710 Carbon fixation in photosynthetic organisms	1.2708e-40	A0A1D6BMJ6	313	K	Ident	Fructose-bisphosphate aldolase	---	1	3.37e-07	150.34	K(1)ENVADAQATFLAR	2
ats00710 Carbon fixation in photosynthetic organisms	1.2708e-40	A0A1D6BMJ6	14	K	Ident	Fructose-bisphosphate aldolase	---	1	0.000643	121.9	YAEELIK(1)TAK	2
ats00710 Carbon fixation in photosynthetic organisms	1.2708e-40	A0A1D6BMJ6	211	K	Ident	Fructose-bisphosphate aldolase	---	1	1.24e-09	193.73	VLAAVYK(1)SLNDHK	3
ats00710 Carbon fixation in photosynthetic organisms	1.2708e-40	A0A1D6BMJ6	38	K	Ident	Fructose-bisphosphate aldolase	---	1	7.6e-13	192.18	GILAADESTGTIGK(1)R	2
ats00710 Carbon fixation in photosynthetic organisms	1.2708e-40	A0A1D6BMJ6	337	K	Ident	Fructose-bisphosphate aldolase	---	1	5.96e-16	128.92	GNSEATLGK(1)YGGAAAGGDAAASESLHVAGYK	3
ats00710 Carbon fixation in photosynthetic organisms	1.2708e-40	A0A1D6BMJ6	24	K	Ident	Fructose-bisphosphate aldolase	---	1	3.06e-11	143.04	YIATPGK(1)GILAADESTGTIGK	3
ats00710 Carbon fixation in photosynthetic organisms	1.2708e-40	A0A1D6BMJ6	148	K	Ident	Fructose-bisphosphate aldolase	---	1	0.00236	61.524	AVLK(1)IGPGAEPSELAVK	2
ats00710 Carbon fixation in photosynthetic organisms	1.2708e-40	W5D5L4	237	K	Ident	Fructose-bisphosphate aldolase	TRAES_3BF044000030CFD_c1	1	0.00179	95.264	K(1)VAPEVIAEYTVR	2
ats00710 Carbon fixation in photosynthetic organisms	1.2708e-40	W5D5L4	128	K	Ident	Fructose-bisphosphate aldolase	TRAES_3BF044000030CFD_c1	1	0.00174	50.255	GTIELAGTNGETTTQGFDDLGK(1)R	3
ats00710 Carbon fixation in photosynthetic organisms	1.2708e-40	W5D5L4	7	K	Ident	Fructose-bisphosphate aldolase	TRAES_3BF044000030CFD_c1	1	4.07e-05	115.68	SAYCGK(1)YK	2
ats00710 Carbon fixation in photosynthetic organisms	1.2708e-40	W5D5L4	287	K	Ident	Fructose-bisphosphate aldolase	TRAES_3BF044000030CFD_c1	0.804042	0.000553	81.448	LQTK(0.804)K(0.196)PWNLSFSFGR	3
ats00710 Carbon fixation in photosynthetic organisms	1.2708e-40	W5D5L4	9	K	Ident	Fructose-bisphosphate aldolase	TRAES_3BF044000030CFD_c1	1	0.00514	114.65	YK(1)DELIK	2
ats00710 Carbon fixation in photosynthetic organisms	1.2708e-40	W5D5L4	14	K	Ident	Fructose-bisphosphate aldolase	TRAES_3BF044000030CFD_c1	0.99899	9.16e-05	94.281	YK(0.001)DELIK(0.999)NAAYIGTPGK	3
ats00710 Carbon fixation in photosynthetic organisms	1.2708e-40	W5D5L4	327	K	Ident	Fructose-bisphosphate aldolase	TRAES_3BF044000030CFD_c1	1	0.00113	89.231	CK(1)ANSEATLGTYK	2
ats00710 Carbon fixation in photosynthetic organisms	1.2708e-40	W5D5L4	38	K	Ident	Fructose-bisphosphate aldolase	TRAES_3BF044000030CFD_c1	1	7.6e-13	192.18	GILAADESTGTIGK(1)R	2
ats00710 Carbon fixation in photosynthetic organisms	1.2708e-40	W5D5L4	87	K	Ident	Fructose-bisphosphate aldolase	TRAES_3BF044000030CFD_c1	1	0.0437	55.314	GGK(1)PFVDILK	2
ats00710 Carbon fixation in photosynthetic organisms	1.2708e-40	W5D5L4	103	K	Ident	Fructose-bisphosphate aldolase	TRAES_3BF044000030CFD_c1	1	0.0285	56.174	AGNVLPGIK(1)VDK	2
ats00710 Carbon fixation in photosynthetic organisms	1.2708e-40	W5D5L4	24	K	Ident	Fructose-bisphosphate aldolase	TRAES_3BF044000030CFD_c1	1	1.83e-11	124.19	NAAYIGTPGK(1)GILAADESTGTIGK	3
ats00710 Carbon fixation in photosynthetic organisms	1.2708e-40	W5D5L4	132	K	Ident	Fructose-bisphosphate aldolase	TRAES_3BF044000030CFD_c1	1	0.000648	121.5	CAK(1)YYEAGAR	2
ats00710 Carbon fixation in photosynthetic organisms	1.2708e-40	W5D5L4	338	K	Ident	Fructose-bisphosphate aldolase	TRAES_3BF044000030CFD_c1	1	0.00048	52.577	ANSEATLGTYK(1)GDATLAEGASESLHVK	3
ats00710 Carbon fixation in photosynthetic organisms	1.2708e-40	W5D5L4	311	K	Ident	Fructose-bisphosphate aldolase	TRAES_3BF044000030CFD_c1	1	0.000132	126.66	AWSGK(1)TENEEK	2
ats00710 Carbon fixation in photosynthetic organisms	1.2708e-40	P12782	165	K	Ident	"Phosphoglycerate kinase, chloroplastic"	---	1	2.16e-05	153.81	K(1)AEDVIGPEVEK	2
ats00710 Carbon fixation in photosynthetic organisms	1.2708e-40	P12782	164	K	Ident	"Phosphoglycerate kinase, chloroplastic"	---	1	3.91e-08	208.56	LSELLGIEVK(1)K	2
ats00710 Carbon fixation in photosynthetic organisms	1.2708e-40	A0A1D5TMY4	223	K	Ident	Ribulose bisphosphate carboxylase small chain	---	1	0.0127	82.278	QVLNEVEEVK(1)K	2
ats00710 Carbon fixation in photosynthetic organisms	1.2708e-40	A0A1D6BRY0	154	K	Ident	Phosphoenolpyruvate carboxylase 1 OS=Sorghum bicolor GN=PEPC PE=2 SV=1	---	1	0.0252	63.734	LVSDLGK(1)TR	2
ats00710 Carbon fixation in photosynthetic organisms	1.2708e-40	A0A1D6RDZ8	365	K	Ident	Phosphoglycerate kinase	---	1	1.33e-05	125.97	VSSK(1)IGVIESLLEK	3
ats00710 Carbon fixation in photosynthetic organisms	1.2708e-40	A0A1D6RDZ8	217	K	Ident	Phosphoglycerate kinase	---	1	7.39e-15	191.96	YLLSNGAK(1)VILTSHLGR	2
ats00710 Carbon fixation in photosynthetic organisms	1.2708e-40	A0A1D6RDZ8	295	K	Ident	Phosphoglycerate kinase	---	1	9.22e-10	170.95	FYKEEEKNDPEFAK(1)K	3
ats00710 Carbon fixation in photosynthetic organisms	1.2708e-40	A0A1D6RDZ8	288	K	Ident	Phosphoglycerate kinase	---	1	2.43e-10	203.27	FYKEEEK(1)NDPEFAK	3
ats00710 Carbon fixation in photosynthetic organisms	1.2708e-40	A0A1D6RDZ8	420	K	Ident	Phosphoglycerate kinase	---	1	0.000628	77.899	AK(1)GVSLLLPSDVIIADK	2
ats00710 Carbon fixation in photosynthetic organisms	1.2708e-40	A0A1D6RDZ8	327	K	Ident	Phosphoglycerate kinase	---	1	0.000603	95.417	FLK(1)PSVAGFLLQK	2
ats00710 Carbon fixation in photosynthetic organisms	1.2708e-40	A0A1D6RDZ8	416	K	Ident	Phosphoglycerate kinase	---	1	3.06e-10	107.97	LELATSLLAK(1)AK	2
ats00710 Carbon fixation in photosynthetic organisms	1.2708e-40	A0A1D6RDZ8	500	K	Ident	Phosphoglycerate kinase	---	1	0.000559	120.06	FAVGTESIAK(1)K	2
ats00710 Carbon fixation in photosynthetic organisms	1.2708e-40	A0A1D6RDZ8	508	K	Ident	Phosphoglycerate kinase	---	1	2.09e-08	144.27	K(1)GVTTIIGGGDSVAAVEK	2
ats00710 Carbon fixation in photosynthetic organisms	1.2708e-40	A0A1D6RDZ8	350	K	Ident	Phosphoglycerate kinase	---	1	2.4e-11	156.08	ELDYLDGAVSNPK(1)RPFAAIVGGSK	3
ats00710 Carbon fixation in photosynthetic organisms	1.2708e-40	A0A1D6RDZ8	252	K	Ident	Phosphoglycerate kinase	---	1	0.00038	126.71	LSELLGIAVK(1)K	2
ats00710 Carbon fixation in photosynthetic organisms	1.2708e-40	A0A1D6RDZ8	233	K	Ident	Phosphoglycerate kinase	---	1	0.000611	92.906	GVTPK(1)FSLAPLVPR	2
ats00710 Carbon fixation in photosynthetic organisms	1.2708e-40	A0A1D6RDZ8	228	K	Ident	Phosphoglycerate kinase	---	1	0.0114	106.38	PK(1)GVTPK	2
ats00710 Carbon fixation in photosynthetic organisms	1.2708e-40	A0A1D6RDZ8	253	K	Ident	Phosphoglycerate kinase	---	1	2.16e-05	153.81	K(1)AEDVIGPEVEK	2
ats00710 Carbon fixation in photosynthetic organisms	1.2708e-40	A0A1D6RDZ8	406	K	Ident	Phosphoglycerate kinase	---	1	1.73e-07	92.886	AQGLSVGSSLVEEDK(1)LELATSLLAK	3
ats00710 Carbon fixation in photosynthetic organisms	1.2708e-40	A0A1D6RDZ8	361	K	Ident	Phosphoglycerate kinase	---	1	1.11e-11	182.61	RPFAAIVGGSK(1)VSSK	2
ats00710 Carbon fixation in photosynthetic organisms	1.2708e-40	A0A1D6RDZ8	501	K	Ident	Phosphoglycerate kinase	---	1	0.0104	152.47	K(1)LAELSK	2
ats00710 Carbon fixation in photosynthetic organisms	1.2708e-40	A0A1D6RDZ8	209	K	Ident	Phosphoglycerate kinase	---	1	0.00299	70.225	AAIPTIK(1)YLLSNGAK	2
ats00710 Carbon fixation in photosynthetic organisms	1.2708e-40	A0A1D6RDZ8	296	K	Ident	Phosphoglycerate kinase	---	1	2.54e-16	177.6	K(1)LASLADLFVNDAFGTAHR	2
ats00710 Carbon fixation in photosynthetic organisms	1.2708e-40	A0A1D6RDZ8	337	K	Ident	Phosphoglycerate kinase	---	0.999946	2.46e-09	103.75	FLKPSVAGFLLQK(1)ELDYLDGAVSNPK	3
ats00710 Carbon fixation in photosynthetic organisms	1.2708e-40	A0A1D6RDZ8	164	K	Ident	Phosphoglycerate kinase	---	1	1.8e-19	224.67	K(1)SVGDLTAADLEGKR	2
ats00710 Carbon fixation in photosynthetic organisms	1.2708e-40	A0A1D6RDZ8	177	K	Ident	Phosphoglycerate kinase	---	1	1.03e-11	206.32	SVGDLTAADLEGK(1)R	2
ats00710 Carbon fixation in photosynthetic organisms	1.2708e-40	A0A1D6RDZ8	284	K	Ident	Phosphoglycerate kinase	---	1	3.04e-05	117.48	FYK(1)EEEKNDPEFAK	3
ats00710 Carbon fixation in photosynthetic organisms	1.2708e-40	A0A1D5W9E0	256	K	Ident	"Triosephosphate isomerase, cytosolic OS=Secale cereale PE=2 SV=3"	4325211	1	8.35e-08	146.3	DWLK(1)TNVSPEVAASTR	2
ats00710 Carbon fixation in photosynthetic organisms	1.2708e-40	A0A1D5W9E0	132	K	Ident	"Triosephosphate isomerase, cytosolic OS=Secale cereale PE=2 SV=3"	4325211	1	1.85e-07	134.14	LRPEIQVAAQNCWVK(1)K	2
ats00710 Carbon fixation in photosynthetic organisms	1.2708e-40	A0A1D5Z8U5	137	K	Ident	Malate dehydrogenase	---	1	5.7e-07	114.71	DDLFNK(1)NAGIVR	2
ats00710 Carbon fixation in photosynthetic organisms	1.2708e-40	A0A1D5Z8U5	350	K	Ident	Malate dehydrogenase	---	1	9.21e-08	148.41	ELSESIQK(1)GVSFMNK	2
ats00710 Carbon fixation in photosynthetic organisms	1.2708e-40	A0A1D5Z8U5	312	K	Ident	Malate dehydrogenase	---	1	0.00102	47.806	GDAGIVECSYVASEVTELPFFASK(1)VR	3
ats00710 Carbon fixation in photosynthetic organisms	1.2708e-40	A0A1D5Z8U5	185	K	Ident	Malate dehydrogenase	---	1	0.0266	95.531	AGTYCPK(1)R	2
ats00710 Carbon fixation in photosynthetic organisms	1.2708e-40	A0A1D5Z8U5	40	K	Ident	Malate dehydrogenase	---	1	0.0181	74.376	AK(1)GGAPGFK	2
ats00710 Carbon fixation in photosynthetic organisms	1.2708e-40	A0A1D5Z8U5	47	K	Ident	Malate dehydrogenase	---	1	0.000386	56.562	GGAPGFK(1)VAVVGAAGGIGQSLSLLMK	3
ats00710 Carbon fixation in photosynthetic organisms	1.2708e-40	A0A1D5TF29	90	K	Ident	Probable ribose-5-phosphate isomerase 1 OS=Arabidopsis thaliana GN=RPI1 PE=1 SV=1	---	1	0.0165	58.63	VFDK(1)LPGFHAR	3
ats00710 Carbon fixation in photosynthetic organisms	1.2708e-40	W5C9Y4	137	K	Ident	Ribulose bisphosphate carboxylase small chain	rbcS	1	1.48e-14	167.53	LPMFGCTDATQVLNEVEEVK(1)K	3
ats00710 Carbon fixation in photosynthetic organisms	1.2708e-40	W5C9Y4	84	K	Ident	Ribulose bisphosphate carboxylase small chain	rbcS	1	0.00106	99.589	SK(1)WVPCLEFSK	2
ats00710 Carbon fixation in photosynthetic organisms	1.2708e-40	W5C9Y4	174	K	Ident	Ribulose bisphosphate carboxylase small chain	rbcS	1	5.06e-08	121.26	QVQCVSFIAFRPPGCEESGK(1)A	3
ats00710 Carbon fixation in photosynthetic organisms	1.2708e-40	W5C9Y4	93	K	Ident	Ribulose bisphosphate carboxylase small chain	rbcS	1	6.47e-12	173.06	WVPCLEFSK(1)VGFVFR	2
ats00710 Carbon fixation in photosynthetic organisms	1.2708e-40	W5C9Y4	75	K	Ident	Ribulose bisphosphate carboxylase small chain	rbcS	1	1.53e-17	155.71	KFETLSYLPPLSTEALLK(1)QVDYLIR	2
ats00710 Carbon fixation in photosynthetic organisms	1.2708e-40	W5C9Y4	138	K	Ident	Ribulose bisphosphate carboxylase small chain	rbcS	1	4.18e-19	179.51	K(1)EYPDAYVR	2
ats00710 Carbon fixation in photosynthetic organisms	1.2708e-40	W5C9Y4	117	K	Ident	Ribulose bisphosphate carboxylase small chain	rbcS	1	1.63e-15	138.54	YWTMWK(1)LPMFGCTDATQVLNEVEEVKK	4
ats00710 Carbon fixation in photosynthetic organisms	1.2708e-40	W5C9Y4	58	K	Ident	Ribulose bisphosphate carboxylase small chain	rbcS	1	0.00017	82.01	K(1)FETLSYLPPLSTEALLK	2
ats00710 Carbon fixation in photosynthetic organisms	1.2708e-40	A0A1D6DFN1	75	K	Ident	Phosphoribulokinase	---	0.999987	1.26e-15	141.48	EGK(1)AIEKPIYNHVTGLLDPAELIQPPK	4
ats00710 Carbon fixation in photosynthetic organisms	1.2708e-40	A0A1D6DFN1	57	K	Ident	Phosphoribulokinase	---	1	6.14e-07	106.7	GVTALDPK(1)ANDFDLMYEQVK	3
ats00710 Carbon fixation in photosynthetic organisms	1.2708e-40	A0A1D6DFN1	226	K	Ident	Phosphoribulokinase	---	1	0.00792	96.171	K(1)LTCSYPGIK	2
ats00710 Carbon fixation in photosynthetic organisms	1.2708e-40	A0A1D6DFN1	135	K	Ident	Phosphoribulokinase	---	1	0.00174	132.94	FAWK(1)IQR	2
ats00710 Carbon fixation in photosynthetic organisms	1.2708e-40	A0A1D6DFN1	69	K	Ident	Phosphoribulokinase	---	1	5.18e-05	112.62	ANDFDLMYEQVK(1)AIK	2
ats00710 Carbon fixation in photosynthetic organisms	1.2708e-40	A0A1D6DFN1	308	K	Ident	Phosphoribulokinase	---	1	6.6e-08	103.92	HADFPGSNNGTGLFQTIVGLK(1)IR	3
ats00710 Carbon fixation in photosynthetic organisms	1.2708e-40	A0A1D6DFN1	158	K	Ident	Phosphoribulokinase	---	1	4.01e-05	145.41	K(1)PDFDAFIDPQK	2
ats00710 Carbon fixation in photosynthetic organisms	1.2708e-40	A0A1D6DFN1	191	K	Ident	Phosphoribulokinase	---	1	1.57e-11	121.48	QYADAVIEVLPTQLIPDDNEGK(1)VLR	2
ats00710 Carbon fixation in photosynthetic organisms	1.2708e-40	A0A1D6DFN1	200	K	Ident	Phosphoribulokinase	---	1	0.00417	104.44	LIMK(1)EGIK	2
ats00710 Carbon fixation in photosynthetic organisms	1.2708e-40	A0A1D6DFN1	49	K	Ident	Phosphoribulokinase	---	1	0.000632	117.63	EK(1)GVTALDPK	2
ats00710 Carbon fixation in photosynthetic organisms	1.2708e-40	A0A1D6DFN1	151	K	Ident	Phosphoribulokinase	---	1	2.01e-12	213.67	GHSLESIK(1)ASIEAR	2
ats00710 Carbon fixation in photosynthetic organisms	1.2708e-40	A0A1D6DKZ7	405	K	Ident	"Malate dehydrogenase [NADP] 1, chloroplastic OS=Sorghum bicolor PE=1 SV=1"	---	1	0.00167	126.39	SEAELIAEK(1)K	2
ats00710 Carbon fixation in photosynthetic organisms	1.2708e-40	W5H4V7	35	K	Ident	Phosphoglycerate kinase	---	1	7.53e-05	95.205	ADLNVPLDDAQK(1)ITDDTR	2
ats00710 Carbon fixation in photosynthetic organisms	1.2708e-40	W5H4V7	137	K	Ident	Phosphoglycerate kinase	---	1	1.57e-09	145.99	K(1)LASVADLYVNDAFGTAHR	3
ats00710 Carbon fixation in photosynthetic organisms	1.2708e-40	W5H4V7	366	K	Ident	Phosphoglycerate kinase	---	1	3.15e-06	89.462	GVTTIIGGGDSVAAVEK(1)AGLADK	2
ats00710 Carbon fixation in photosynthetic organisms	1.2708e-40	W5H4V7	206	K	Ident	Phosphoglycerate kinase	---	1	0.0372	47.639	VSSK(1)IGVIESLLAK	2
ats00710 Carbon fixation in photosynthetic organisms	1.2708e-40	W5H4V7	78	K	Ident	Phosphoglycerate kinase	---	1	0.00147	116.37	FSLK(1)PLVPR	2
ats00710 Carbon fixation in photosynthetic organisms	1.2708e-40	W5H4V7	58	K	Ident	Phosphoglycerate kinase	---	1	0.000787	93.091	GAK(1)VILASHLGR	3
ats00710 Carbon fixation in photosynthetic organisms	1.2708e-40	W5H4V7	202	K	Ident	Phosphoglycerate kinase	---	0.99994	0.0224	46.249	KPFAAIVGGSK(1)VSSK	3
ats00710 Carbon fixation in photosynthetic organisms	1.2708e-40	A0A1D5YNN8	158	K	Ident	"Triosephosphate isomerase, chloroplastic OS=Secale cereale PE=1 SV=1"	---	1	0.000167	137.62	K(1)AAYALSQNLK	2
ats00710 Carbon fixation in photosynthetic organisms	1.2708e-40	A0A1D5YNN8	157	K	Ident	"Triosephosphate isomerase, chloroplastic OS=Secale cereale PE=1 SV=1"	---	1	3.94e-06	132.32	HVIGEDDEFIGK(1)K	3
ats00710 Carbon fixation in photosynthetic organisms	1.2708e-40	A0A1D6D5P5	373	K	Ident	"Malate dehydrogenase [NADP] 1, chloroplastic OS=Sorghum bicolor PE=1 SV=1"	---	1	0.0034	86.911	SK(1)GDGDYELVK	2
ats00710 Carbon fixation in photosynthetic organisms	1.2708e-40	A0A1D6D5P5	317	K	Ident	"Malate dehydrogenase [NADP] 1, chloroplastic OS=Sorghum bicolor PE=1 SV=1"	---	1	0.00587	85.676	GGVLIQK(1)WGR	2
ats00710 Carbon fixation in photosynthetic organisms	1.2708e-40	A0A1D6D5P5	234	K	Ident	"Malate dehydrogenase [NADP] 1, chloroplastic OS=Sorghum bicolor PE=1 SV=1"	---	1	0.000457	83.54	NAPNLPAK(1)NFHALTR	3
ats00710 Carbon fixation in photosynthetic organisms	1.2708e-40	A0A1D6D5P5	64	K	Ident	"Malate dehydrogenase [NADP] 1, chloroplastic OS=Sorghum bicolor PE=1 SV=1"	---	1	0.00289	57.366	K(1)ECFGVFCTTYDLEADEK	2
ats00710 Carbon fixation in photosynthetic organisms	1.2708e-40	A0A1D6D5P5	248	K	Ident	"Malate dehydrogenase [NADP] 1, chloroplastic OS=Sorghum bicolor PE=1 SV=1"	---	1	0.00417	110.31	AK(1)CQLALK	2
ats00710 Carbon fixation in photosynthetic organisms	1.2708e-40	A0A1D6D5P5	405	K	Ident	"Malate dehydrogenase [NADP] 1, chloroplastic OS=Sorghum bicolor PE=1 SV=1"	---	1	0.000159	194.06	SEAELIAEK(1)R	2
ats00710 Carbon fixation in photosynthetic organisms	1.2708e-40	A0A1D6D5P5	290	K	Ident	"Malate dehydrogenase [NADP] 1, chloroplastic OS=Sorghum bicolor PE=1 SV=1"	---	1	0.0354	80.438	PVK(1)EVIK	2
ats00710 Carbon fixation in photosynthetic organisms	1.2708e-40	P46285	306	K	Ident	"Sedoheptulose-1,7-bisphosphatase, chloroplastic"	---	1	1.33e-06	133.48	EK(1)GIFTNVTSPTAK	2
ats00710 Carbon fixation in photosynthetic organisms	1.2708e-40	P46285	304	K	Ident	"Sedoheptulose-1,7-bisphosphatase, chloroplastic"	---	1	2.39e-06	119.04	YTGGMVPDVNQIIVK(1)EK	3
ats00710 Carbon fixation in photosynthetic organisms	1.2708e-40	P46285	276	K	Ident	"Sedoheptulose-1,7-bisphosphatase, chloroplastic"	---	1	0.00141	69.379	ATFDNPDYDK(1)LVNYYVK	2
ats00710 Carbon fixation in photosynthetic organisms	1.2708e-40	P46285	90	K	Ident	"Sedoheptulose-1,7-bisphosphatase, chloroplastic"	---	1	0.00143	118.5	ATPDK(1)NLIR	2
ats00710 Carbon fixation in photosynthetic organisms	1.2708e-40	P46285	283	K	Ident	"Sedoheptulose-1,7-bisphosphatase, chloroplastic"	---	1	0.00292	106.2	LVNYYVK(1)EK	2
ats00710 Carbon fixation in photosynthetic organisms	1.2708e-40	P46285	249	K	Ident	"Sedoheptulose-1,7-bisphosphatase, chloroplastic"	---	1	3.18e-25	260.73	WQHVK(1)DTTSIGEGK	2
ats00710 Carbon fixation in photosynthetic organisms	1.2708e-40	P46285	336	K	Ident	"Sedoheptulose-1,7-bisphosphatase, chloroplastic"	---	1	1.05e-09	122.18	LLFEVAPLGFLIEK(1)AGGHSSDGK	3
ats00710 Carbon fixation in photosynthetic organisms	1.2708e-40	P46285	258	K	Ident	"Sedoheptulose-1,7-bisphosphatase, chloroplastic"	---	1	3.5e-06	115.56	DTTSIGEGK(1)MFSPGNLR	2
ats00710 Carbon fixation in photosynthetic organisms	1.2708e-40	P46285	109	K	Ident	"Sedoheptulose-1,7-bisphosphatase, chloroplastic"	---	1	0.00234	139.92	TIAFK(1)VR	2
ats00710 Carbon fixation in photosynthetic organisms	1.2708e-40	P46285	345	K	Ident	"Sedoheptulose-1,7-bisphosphatase, chloroplastic"	---	1	5.33e-24	245.19	AGGHSSDGK(1)QSVLDK	2
ats00710 Carbon fixation in photosynthetic organisms	1.2708e-40	P46285	367	K	Ident	"Sedoheptulose-1,7-bisphosphatase, chloroplastic"	---	1	1.88e-08	178.22	TQVAYGSK(1)NEIIR	2
ats00710 Carbon fixation in photosynthetic organisms	1.2708e-40	P46285	244	K	Ident	"Sedoheptulose-1,7-bisphosphatase, chloroplastic"	---	1	8.29e-09	126.84	DCPGTHEFLLLDEGK(1)WQHVK	4
ats00710 Carbon fixation in photosynthetic organisms	1.2708e-40	P46285	318	K	Ident	"Sedoheptulose-1,7-bisphosphatase, chloroplastic"	---	1	3.43e-08	155.66	GIFTNVTSPTAK(1)AK	2
ats00710 Carbon fixation in photosynthetic organisms	1.2708e-40	P46285	351	K	Ident	"Sedoheptulose-1,7-bisphosphatase, chloroplastic"	---	1	1.23e-06	134.88	QSVLDK(1)VISVLDER	2
ats00710 Carbon fixation in photosynthetic organisms	1.2708e-40	W5ETU1	367	K	Ident	Fructose-bisphosphate aldolase	---	1	7.17e-12	127.16	ANSLAQLGK(1)YTSDGEAAEASENMFVK	2
ats00710 Carbon fixation in photosynthetic organisms	1.2708e-40	A0A1D5X6P8	772	K	Ident	"Transketolase, chloroplastic OS=Zea mays PE=1 SV=1"	---	1	0.00256	84.053	FGASAPAPK(1)IYK	2
ats00710 Carbon fixation in photosynthetic organisms	1.2708e-40	A0A1D5X6P8	384	K	Ident	"Transketolase, chloroplastic OS=Zea mays PE=1 SV=1"	---	1	9.04e-15	105.69	VTTTIGFGSPNK(1)ANSYAVHGAALGTSEVEATR	3
ats00710 Carbon fixation in photosynthetic organisms	1.2708e-40	A0A1D5X6P8	763	K	Ident	"Transketolase, chloroplastic OS=Zea mays PE=1 SV=1"	---	1	2.75e-07	142.45	TIGIDK(1)FGASAPAPK	2
ats00710 Carbon fixation in photosynthetic organisms	1.2708e-40	A0A1D5X6P8	217	K	Ident	"Transketolase, chloroplastic OS=Zea mays PE=1 SV=1"	---	1	0.0034	162.5	EDDLK(1)QFR	2
ats00710 Carbon fixation in photosynthetic organisms	1.2708e-40	A0A1D5X6P8	626	K	Ident	"Transketolase, chloroplastic OS=Zea mays PE=1 SV=1"	---	1	2.43e-07	198.14	PADGK(1)ETAGAYK(1)VAVLNR	2
ats00710 Carbon fixation in photosynthetic organisms	1.2708e-40	A0A1D5X6P8	441	K	Ident	"Transketolase, chloroplastic OS=Zea mays PE=1 SV=1"	---	1	4.01e-09	124.76	HIPQGAALEADWDAK(1)FAQYEQK	3
ats00710 Carbon fixation in photosynthetic organisms	1.2708e-40	A0A1D5X6P8	702	K	Ident	"Transketolase, chloroplastic OS=Zea mays PE=1 SV=1"	---	1	0.000495	131.82	AAEELTK(1)EGK	2
ats00710 Carbon fixation in photosynthetic organisms	1.2708e-40	A0A1D5X6P8	525	K	Ident	"Transketolase, chloroplastic OS=Zea mays PE=1 SV=1"	---	1	5.68e-10	199.96	MFGDFQK(1)DTPEER	2
ats00710 Carbon fixation in photosynthetic organisms	1.2708e-40	A0A1D5X6P8	640	K	Ident	"Transketolase, chloroplastic OS=Zea mays PE=1 SV=1"	---	1	0.000514	115	K(1)RPSILALSR	3
ats00710 Carbon fixation in photosynthetic organisms	1.2708e-40	A0A1D5X6P8	757	K	Ident	"Transketolase, chloroplastic OS=Zea mays PE=1 SV=1"	---	1	0.0137	88.177	GK(1)TIGIDK	2
ats00710 Carbon fixation in photosynthetic organisms	1.2708e-40	A0A1D5X6P8	775	K	Ident	"Transketolase, chloroplastic OS=Zea mays PE=1 SV=1"	---	1	1.19e-05	113.47	IYK(1)EYGITAENVIAAAK	3
ats00710 Carbon fixation in photosynthetic organisms	1.2708e-40	A0A1D5X6P8	651	K	Ident	"Transketolase, chloroplastic OS=Zea mays PE=1 SV=1"	---	1	1.39e-07	142.91	QK(1)LPHLPGTSIEGVAK	2
ats00710 Carbon fixation in photosynthetic organisms	1.2708e-40	A0A1D5X6P8	448	K	Ident	"Transketolase, chloroplastic OS=Zea mays PE=1 SV=1"	---	1	8.51e-06	125.98	FAQYEQK(1)YPEDAATLK	3
ats00710 Carbon fixation in photosynthetic organisms	1.2708e-40	A0A1D5X6P8	421	K	Ident	"Transketolase, chloroplastic OS=Zea mays PE=1 SV=1"	---	1	0.000101	67.11	ANLGWPYEPFFVPEDVK(1)SHWSR	3
ats00710 Carbon fixation in photosynthetic organisms	1.2708e-40	A0A1D5X6P8	367	K	Ident	"Transketolase, chloroplastic OS=Zea mays PE=1 SV=1"	---	1	0.000547	128.35	SVTDK(1)PTMIK	2
ats00710 Carbon fixation in photosynthetic organisms	1.2708e-40	A0A1D5X6P8	345	K	Ident	"Transketolase, chloroplastic OS=Zea mays PE=1 SV=1"	---	1	3.69e-07	101.17	FEALGWHTLWVK(1)NGNDGYDEIR	3
ats00710 Carbon fixation in photosynthetic organisms	1.2708e-40	A0A1D5X6P8	362	K	Ident	"Transketolase, chloroplastic OS=Zea mays PE=1 SV=1"	---	1	6.87e-12	181.51	AIQEAK(1)SVTDKPTMIK	2
ats00710 Carbon fixation in photosynthetic organisms	1.2708e-40	A0A1D5X6P8	633	K	Ident	"Transketolase, chloroplastic OS=Zea mays PE=1 SV=1"	---	1	1.31e-19	248.21	PADGK(1)ETAGAYK(1)VAVLNR	2
ats00710 Carbon fixation in photosynthetic organisms	1.2708e-40	A0A1D5X6P8	789	K	Ident	"Transketolase, chloroplastic OS=Zea mays PE=1 SV=1"	---	1	0.0344	42.958	EYGITAENVIAAAK(1)SL	2
ats00710 Carbon fixation in photosynthetic organisms	1.2708e-40	A0A1D5X6P8	178	K	Ident	"Transketolase, chloroplastic OS=Zea mays PE=1 SV=1"	---	1	1.81e-05	162.64	YNPK(1)NPYWFNR	2
ats00710 Carbon fixation in photosynthetic organisms	1.2708e-40	A0A1D5X6P8	372	K	Ident	"Transketolase, chloroplastic OS=Zea mays PE=1 SV=1"	---	0.999654	1.35e-08	115.36	SVTDKPTMIK(1)VTTTIGFGSPNK	3
ats00710 Carbon fixation in photosynthetic organisms	1.2708e-40	D8L9G3	249	K	Ident	"Sedoheptulose-1,7-bisphosphatase, chloroplast, expressed"	TAA_ctg0079b.00010.1	1	5.65e-10	191.63	WQHVK(1)DTTTIGEGK	2
ats00710 Carbon fixation in photosynthetic organisms	1.2708e-40	D8L9G3	258	K	Ident	"Sedoheptulose-1,7-bisphosphatase, chloroplast, expressed"	TAA_ctg0079b.00010.1	1	3.71e-11	158.65	DTTTIGEGK(1)MFSPGNLR	3
ats00710 Carbon fixation in photosynthetic organisms	1.2708e-40	A0A1D5YFR0	839	K	Ident	Phosphoenolpyruvate carboxylase 2 OS=Sorghum bicolor PE=3 SV=1	---	1	0.00197	88.338	DLLEGDPYLK(1)QR	2
ats00710 Carbon fixation in photosynthetic organisms	1.2708e-40	A0A1D5WW18	35	K	Ident	Fructose-bisphosphate aldolase	---	1	1.03e-06	139.86	GILAIDESSATCGK(1)R	2
ats00710 Carbon fixation in photosynthetic organisms	1.2708e-40	W5DIU6	4	K	Ident	"Triosephosphate isomerase, cytosolic OS=Secale cereale PE=2 SV=3"	4325211	1	0.00416	118.06	K(1)FFVGGNWK	2
ats00710 Carbon fixation in photosynthetic organisms	1.2708e-40	W5DIU6	194	K	Ident	"Triosephosphate isomerase, cytosolic OS=Secale cereale PE=2 SV=3"	4325211	1	6.69e-12	169.92	DWLK(1)TNVSPEVAESTR	2
ats00710 Carbon fixation in photosynthetic organisms	1.2708e-40	W5DIU6	70	K	Ident	"Triosephosphate isomerase, cytosolic OS=Secale cereale PE=2 SV=3"	4325211	1	1.85e-07	134.14	LRPEIQVAAQNCWVK(1)K	2
ats00710 Carbon fixation in photosynthetic organisms	1.2708e-40	W5DIU6	156	K	Ident	"Triosephosphate isomerase, cytosolic OS=Secale cereale PE=2 SV=3"	4325211	1	9.23e-09	122.53	IK(1)DWTNVVVAYEPVWAIGTGK	3
ats00710 Carbon fixation in photosynthetic organisms	1.2708e-40	W5DIU6	55	K	Ident	"Triosephosphate isomerase, cytosolic OS=Secale cereale PE=2 SV=3"	4325211	1	0.00103	67.685	GK(1)LRPEIQVAAQNCWVK	3
ats00710 Carbon fixation in photosynthetic organisms	1.2708e-40	W5DIU6	113	K	Ident	"Triosephosphate isomerase, cytosolic OS=Secale cereale PE=2 SV=3"	4325211	1	3.75e-10	129.46	SLMGESSEFVGEK(1)VAYALAQGLK	3
ats00710 Carbon fixation in photosynthetic organisms	1.2708e-40	A0A1D5TN51	231	K	Ident	"Probable ribose-5-phosphate isomerase 3, chloroplastic OS=Arabidopsis thaliana GN=RPI3 PE=1 SV=1"	---	1	2.03e-05	155.99	TPIK(1)DALGAGK	2
ats00710 Carbon fixation in photosynthetic organisms	1.2708e-40	A0A1D5TN51	227	K	Ident	"Probable ribose-5-phosphate isomerase 3, chloroplastic OS=Arabidopsis thaliana GN=RPI3 PE=1 SV=1"	---	0.999999	1.16e-05	66.36	LNEDDKPYVTDNSNYIVDLYFK(1)TPIK	3
ats00710 Carbon fixation in photosynthetic organisms	1.2708e-40	A0A1D6RUC4	416	K	Ident	Phosphoenolpyruvate carboxylase 1 OS=Sorghum bicolor GN=PEPC PE=2 SV=1	---	1	0.00011	118.71	DK(1)LYNTCER	2
ats00710 Carbon fixation in photosynthetic organisms	1.2708e-40	A0A1D6RUC4	303	K	Ident	Phosphoenolpyruvate carboxylase 1 OS=Sorghum bicolor GN=PEPC PE=2 SV=1	---	1	0.00251	69.345	VDTALK(1)NIGIDER	2
ats00710 Carbon fixation in photosynthetic organisms	1.2708e-40	A0A1D6ATH8	25	K	Ident	Glyceraldehyde-3-phosphate dehydrogenase	---	0.994913	0.000953	92.151	VK(0.005)DSK(0.995)TLLFGEK	2
ats00710 Carbon fixation in photosynthetic organisms	1.2708e-40	A0A1D6ATH8	219	K	Ident	Glyceraldehyde-3-phosphate dehydrogenase	---	1	5.85e-08	203.61	PATYDQIK(1)AAIK	2
ats00710 Carbon fixation in photosynthetic organisms	1.2708e-40	A0A1D6ATH8	78	K	Ident	Glyceraldehyde-3-phosphate dehydrogenase	---	1	0.00584	112.13	K(1)VIISAPSK	2
ats00710 Carbon fixation in photosynthetic organisms	1.2708e-40	A0A1D6ATH8	187	K	Ident	Glyceraldehyde-3-phosphate dehydrogenase	---	1	0.000566	82.578	VLPELNGK(1)LTGMAFR	2
ats00710 Carbon fixation in photosynthetic organisms	1.2708e-40	A0A1D6ATH8	223	K	Ident	Glyceraldehyde-3-phosphate dehydrogenase	---	1	0.000326	109.39	AAIK(1)EESEGNLK	2
ats00710 Carbon fixation in photosynthetic organisms	1.2708e-40	A0A1D6ATH8	15	K	Ident	Glyceraldehyde-3-phosphate dehydrogenase	---	1	0.000245	96.464	YDTVHGQWK(1)HHEVK	2
ats00710 Carbon fixation in photosynthetic organisms	1.2708e-40	W5D0E3	311	K	Ident	Fructose-bisphosphate aldolase	TRAES_3BF107400010CFD_c1	1	0.0126	70.321	AWAGK(1)AENEEK	2
ats00710 Carbon fixation in photosynthetic organisms	1.2708e-40	A0A1D6BU60	731	K	Ident	"Transketolase, chloroplastic OS=Zea mays PE=1 SV=1"	---	1	0.000361	84.375	IYK(1)EYGITAESVIAAAK	2
ats00710 Carbon fixation in photosynthetic organisms	1.2708e-40	W5HZ47	7	K	Ident	Fructose-bisphosphate aldolase	---	1	0.000255	99.161	SAFVGK(1)YADELIK	2
ats00710 Carbon fixation in photosynthetic organisms	1.2708e-40	W5HZ47	17	K	Ident	Fructose-bisphosphate aldolase	---	1	0.000347	152.7	TAK(1)YIATPGK	2
ats00710 Carbon fixation in photosynthetic organisms	1.2708e-40	W5HZ47	14	K	Ident	Fructose-bisphosphate aldolase	---	1	3.13e-06	121.9	YADELIK(1)TAK	2
ats00710 Carbon fixation in photosynthetic organisms	1.2708e-40	D8L9K9	74	K	Ident	"Fructose-1,6-bisphosphatase, cytosolic,putative,expressed"	TAA_ctg0464b.00040.1	1	1.01e-10	159.34	LTGLAGETNVQGEEQK(1)K	2
ats00710 Carbon fixation in photosynthetic organisms	1.2708e-40	D8L9K9	104	K	Ident	"Fructose-1,6-bisphosphatase, cytosolic,putative,expressed"	TAA_ctg0464b.00040.1	1	0.000291	81.51	TCVLVSEEDEK(1)ATFVDPK	2
ats00710 Carbon fixation in photosynthetic organisms	1.2708e-40	D8L9K9	271	K	Ident	"Fructose-1,6-bisphosphatase, cytosolic,putative,expressed"	TAA_ctg0464b.00040.1	1	0.00635	73.834	TLLYGGIFLYPADK(1)K	2
ats00710 Carbon fixation in photosynthetic organisms	1.2708e-40	D8L9K9	53	K	Ident	"Fructose-1,6-bisphosphatase, cytosolic,putative,expressed"	TAA_ctg0464b.00040.1	1	6.52e-05	116.24	FVASAVNK(1)AGLAK	2
ats00710 Carbon fixation in photosynthetic organisms	1.2708e-40	D8L9K9	234	K	Ident	"Fructose-1,6-bisphosphatase, cytosolic,putative,expressed"	TAA_ctg0464b.00040.1	1	0.00705	77.062	CK(1)YPTDGSSPK	2
ats00710 Carbon fixation in photosynthetic organisms	1.2708e-40	D8L9K9	210	K	Ident	"Fructose-1,6-bisphosphatase, cytosolic,putative,expressed"	TAA_ctg0464b.00040.1	1	7.21e-06	155.97	GK(1)IYSVNEGNAK	2
ats00710 Carbon fixation in photosynthetic organisms	1.2708e-40	D8L9K9	228	K	Ident	"Fructose-1,6-bisphosphatase, cytosolic,putative,expressed"	TAA_ctg0464b.00040.1	1	0.000675	98.368	NWDTPTAK(1)YVEK	2
ats00710 Carbon fixation in photosynthetic organisms	1.2708e-40	D8L9K9	58	K	Ident	"Fructose-1,6-bisphosphatase, cytosolic,putative,expressed"	TAA_ctg0464b.00040.1	1	3.26e-23	190.25	AGLAK(1)LTGLAGETNVQGEEQK	2
ats00710 Carbon fixation in photosynthetic organisms	1.2708e-40	D8L9K9	220	K	Ident	"Fructose-1,6-bisphosphatase, cytosolic,putative,expressed"	TAA_ctg0464b.00040.1	1	1.15e-06	124.68	IYSVNEGNAK(1)NWDTPTAK	2
ats00710 Carbon fixation in photosynthetic organisms	1.2708e-40	D8L9K9	331	K	Ident	"Fructose-1,6-bisphosphatase, cytosolic,putative,expressed"	TAA_ctg0464b.00040.1	1	6.16e-12	135.91	SPIFLGSSDDVEEIK(1)ALYAEEAK	3
ats00710 Carbon fixation in photosynthetic organisms	1.2708e-40	D8L9K9	277	K	Ident	"Fructose-1,6-bisphosphatase, cytosolic,putative,expressed"	TAA_ctg0464b.00040.1	1	0.00173	134.06	SPSGK(1)LR	2
ats00710 Carbon fixation in photosynthetic organisms	1.2708e-40	D8L9K9	243	K	Ident	"Fructose-1,6-bisphosphatase, cytosolic,putative,expressed"	TAA_ctg0464b.00040.1	1	5.42e-06	170.04	YPTDGSSPK(1)SLR	2
ats00053 Ascorbate and aldarate metabolism	1.75278e-05	A0A1D5TDT1	200	K	Ident	"Probable L-ascorbate peroxidase 7, chloroplastic OS=Oryza sativa subsp. japonica GN=APX7 PE=2 SV=1"	4335896	1	0.000569	49.094	VDVTGPEQCPPEGK(1)LPDAGPSAPADHLR	3
ats00053 Ascorbate and aldarate metabolism	1.75278e-05	A0A1D5TDT1	279	K	Ident	"Probable L-ascorbate peroxidase 7, chloroplastic OS=Oryza sativa subsp. japonica GN=APX7 PE=2 SV=1"	4335896	1	0.00054	128.81	FDNSYFK(1)EIK	2
ats00053 Ascorbate and aldarate metabolism	1.75278e-05	A0A1D6D5U3	84	K	Ident	"Aldehyde dehydrogenase family 2 member B4, mitochondrial OS=Arabidopsis thaliana GN=ALDH2B4 PE=2 SV=1"	---	1	0.000542	84.41	FVDAASGK(1)TFPTVDPR	2
ats00053 Ascorbate and aldarate metabolism	1.75278e-05	A0A1D6D5U3	399	K	Ident	"Aldehyde dehydrogenase family 2 member B4, mitochondrial OS=Arabidopsis thaliana GN=ALDH2B4 PE=2 SV=1"	---	1	0.00068	100.11	GVEQGPQIDDEQFK(1)K	2
ats00053 Ascorbate and aldarate metabolism	1.75278e-05	A0A1D6D5U3	406	K	Ident	"Aldehyde dehydrogenase family 2 member B4, mitochondrial OS=Arabidopsis thaliana GN=ALDH2B4 PE=2 SV=1"	---	1	0.000946	70.094	YIK(1)SGVDSGATLVTGGDK	2
ats00053 Ascorbate and aldarate metabolism	1.75278e-05	A0A1D5UJL4	203	K	Ident	"Thylakoid lumenal 29 kDa protein, chloroplastic OS=Solanum lycopersicum GN=CLEB3J9 PE=3 SV=1"	---	0.998597	1.54e-10	108.88	K(0.001)EIDSYSK(0.999)GGPLSFADLIQIAASQALK	3
ats00053 Ascorbate and aldarate metabolism	1.75278e-05	A0A1D5UJL4	359	K	Ident	"Thylakoid lumenal 29 kDa protein, chloroplastic OS=Solanum lycopersicum GN=CLEB3J9 PE=3 SV=1"	---	1	0.00136	69.935	LSYLGQK(1)INYEAYTYPK	2
ats00053 Ascorbate and aldarate metabolism	1.75278e-05	A0A1D5UJL4	369	K	Ident	"Thylakoid lumenal 29 kDa protein, chloroplastic OS=Solanum lycopersicum GN=CLEB3J9 PE=3 SV=1"	---	1	8.72e-06	150.44	INYEAYTYPK(1)QK	2
ats00053 Ascorbate and aldarate metabolism	1.75278e-05	A0A1D5UJL4	288	K	Ident	"Thylakoid lumenal 29 kDa protein, chloroplastic OS=Solanum lycopersicum GN=CLEB3J9 PE=3 SV=1"	---	1	0.000216	117.52	DK(1)FISVGLGPR	2
ats00053 Ascorbate and aldarate metabolism	1.75278e-05	A0A1D5UJL4	352	K	Ident	"Thylakoid lumenal 29 kDa protein, chloroplastic OS=Solanum lycopersicum GN=CLEB3J9 PE=3 SV=1"	---	1	0.000137	73.057	TDYEVDLITAVTK(1)LSYLGQK	3
ats00053 Ascorbate and aldarate metabolism	1.75278e-05	A0A1D5UJL4	232	K	Ident	"Thylakoid lumenal 29 kDa protein, chloroplastic OS=Solanum lycopersicum GN=CLEB3J9 PE=3 SV=1"	---	1	6.5e-14	198.87	TFLDAAIAK(1)TGGNQEK	2
ats00053 Ascorbate and aldarate metabolism	1.75278e-05	A0A1D5UJL4	196	K	Ident	"Thylakoid lumenal 29 kDa protein, chloroplastic OS=Solanum lycopersicum GN=CLEB3J9 PE=3 SV=1"	---	1	0.00627	138.98	K(1)EIDSYSK	2
ats00053 Ascorbate and aldarate metabolism	1.75278e-05	A0A1D5UJL4	329	K	Ident	"Thylakoid lumenal 29 kDa protein, chloroplastic OS=Solanum lycopersicum GN=CLEB3J9 PE=3 SV=1"	---	1	1.78e-05	114.64	PWVEK(1)YQR	2
ats00053 Ascorbate and aldarate metabolism	1.75278e-05	A0A1D5UJL4	223	K	Ident	"Thylakoid lumenal 29 kDa protein, chloroplastic OS=Solanum lycopersicum GN=CLEB3J9 PE=3 SV=1"	---	1	0.00527	103.18	K(1)TFLDAAIAK	2
ats00053 Ascorbate and aldarate metabolism	1.75278e-05	A0A1D5UJL4	222	K	Ident	"Thylakoid lumenal 29 kDa protein, chloroplastic OS=Solanum lycopersicum GN=CLEB3J9 PE=3 SV=1"	---	1	2.26e-14	160.43	GGPLSFADLIQIAASQALK(1)K	3
ats00053 Ascorbate and aldarate metabolism	1.75278e-05	A0A1D5UJL4	195	K	Ident	"Thylakoid lumenal 29 kDa protein, chloroplastic OS=Solanum lycopersicum GN=CLEB3J9 PE=3 SV=1"	---	1	9.52e-15	148.09	LSAEISRPENSGLSAALDLLVEAK(1)K	3
ats00053 Ascorbate and aldarate metabolism	1.75278e-05	A0A1D6DBJ9	53	K	Ident	"L-ascorbate peroxidase 2, cytosolic OS=Oryza sativa subsp. japonica GN=APX2 PE=1 SV=1"	---	1	2.77e-06	85.397	LAWHSAGTFDVATK(1)TGGPFGTMK	3
ats00053 Ascorbate and aldarate metabolism	1.75278e-05	A0A1D6DBJ9	31	K	Ident	"L-ascorbate peroxidase 2, cytosolic OS=Oryza sativa subsp. japonica GN=APX2 PE=1 SV=1"	---	1	3.36e-08	156.14	GFIAEK(1)NCAPLMLR	2
ats00053 Ascorbate and aldarate metabolism	1.75278e-05	A0A1D6AM28	315	K	Ident	"Probable L-ascorbate peroxidase 8, chloroplastic OS=Oryza sativa subsp. japonica GN=APX8 PE=2 SV=2"	---	1	0.000641	68.123	YAEDQGAFFK(1)DYAEAHAK	3
ats00053 Ascorbate and aldarate metabolism	1.75278e-05	A0A1D6AM28	323	K	Ident	"Probable L-ascorbate peroxidase 8, chloroplastic OS=Oryza sativa subsp. japonica GN=APX8 PE=2 SV=2"	---	1	0.000139	100.18	DYAEAHAK(1)LSNLGAK	3
ats00053 Ascorbate and aldarate metabolism	1.75278e-05	A0A1D6AM28	305	K	Ident	"Probable L-ascorbate peroxidase 8, chloroplastic OS=Oryza sativa subsp. japonica GN=APX8 PE=2 SV=2"	---	1	1.83e-07	145.43	VYAEK(1)YAEDQGAFFK	2
ats00053 Ascorbate and aldarate metabolism	1.75278e-05	A0A1D5Y508	53	K	Ident	Monodehydroascorbate reductase OS=Solanum lycopersicum GN=AFRR PE=1 SV=1	---	1	3.11e-13	151.99	PALSK(1)AYLFPQNPAR	3
ats00053 Ascorbate and aldarate metabolism	1.75278e-05	W5G882	343	K	Ident	"Probable L-ascorbate peroxidase 8, chloroplastic OS=Oryza sativa subsp. japonica GN=APX8 PE=2 SV=2"	---	1	0.0287	41.615	FDPPEGFSLDDDK(1)GAVATEEK	2
ats00053 Ascorbate and aldarate metabolism	1.75278e-05	A0A1D5Z105	206	K	Ident	"GDP-mannose 3,5-epimerase 2 OS=Oryza sativa subsp. japonica GN=GME-2 PE=2 SV=2"	4350816	1	8.34e-05	107.46	FHNIYGPYGTWK(1)GGR	3
ats00053 Ascorbate and aldarate metabolism	1.75278e-05	W5EJK0	136	K	Ident	"L-ascorbate peroxidase 1, cytosolic OS=Oryza sativa subsp. japonica GN=APX1 PE=1 SV=1"	4332474	1	0.0508	40.015	LPDATK(1)GSDHLR	3
ats00053 Ascorbate and aldarate metabolism	1.75278e-05	W5EJK0	30	K	Ident	"L-ascorbate peroxidase 1, cytosolic OS=Oryza sativa subsp. japonica GN=APX1 PE=1 SV=1"	4332474	1	1.28e-05	129.37	ALIAEK(1)NCSPLMLR	2
ats00053 Ascorbate and aldarate metabolism	1.75278e-05	W5EJK0	229	K	Ident	"L-ascorbate peroxidase 1, cytosolic OS=Oryza sativa subsp. japonica GN=APX1 PE=1 SV=1"	4332474	1	0.0224	55.724	YAADEK(1)AFFEDYK	2
ats00053 Ascorbate and aldarate metabolism	1.75278e-05	A0A1D5SCT6	263	K	Ident	"GDP-mannose 3,5-epimerase 1 OS=Oryza sativa subsp. indica GN=OsI_032456 PE=2 SV=1"	4348636	1	6.35e-05	116.71	TEGK(1)DVALYGSSK	2
ats00053 Ascorbate and aldarate metabolism	1.75278e-05	W5BGE9	286	K	Ident	"Thylakoid lumenal 29 kDa protein, chloroplastic OS=Solanum lycopersicum GN=CLEB3J9 PE=3 SV=1"	---	1	0.004	84.06	DK(1)FIAVGLGPR	2
ats00053 Ascorbate and aldarate metabolism	1.75278e-05	A0A1D6BU43	28	K	Ident	Probable L-ascorbate peroxidase 4 OS=Oryza sativa subsp. japonica GN=APX4 PE=2 SV=1	---	1	2.71e-07	148.18	ALIASK(1)GCAPIMLR	2
ats00053 Ascorbate and aldarate metabolism	1.75278e-05	A0A1D6BU43	182	K	Ident	Probable L-ascorbate peroxidase 4 OS=Oryza sativa subsp. japonica GN=APX4 PE=2 SV=1	---	1	0.00072	84.859	DPLK(1)FDNSYFLELLK	2
ats00053 Ascorbate and aldarate metabolism	1.75278e-05	A0A1D6BU43	201	K	Ident	Probable L-ascorbate peroxidase 4 OS=Oryza sativa subsp. japonica GN=APX4 PE=2 SV=1	---	1	0.000514	96.464	GESEGLLK(1)LPTDK	2
ats00053 Ascorbate and aldarate metabolism	1.75278e-05	A0A1D6BU43	206	K	Ident	Probable L-ascorbate peroxidase 4 OS=Oryza sativa subsp. japonica GN=APX4 PE=2 SV=1	---	1	4.05e-08	151.56	LPTDK(1)ALLDDPEFR	2
ats00053 Ascorbate and aldarate metabolism	1.75278e-05	A0A1D6BU43	83	K	Ident	Probable L-ascorbate peroxidase 4 OS=Oryza sativa subsp. japonica GN=APX4 PE=2 SV=1	---	1	0.00443	77.74	IAIDLLEPIK(1)AK	2
ats00053 Ascorbate and aldarate metabolism	1.75278e-05	A0A1D6BU43	151	K	Ident	Probable L-ascorbate peroxidase 4 OS=Oryza sativa subsp. japonica GN=APX4 PE=2 SV=1	---	1	1.39e-06	114.3	MGLTDK(1)DIVALSGGHSLGK	3
ats00053 Ascorbate and aldarate metabolism	1.75278e-05	A0A1D6BU43	230	K	Ident	Probable L-ascorbate peroxidase 4 OS=Oryza sativa subsp. japonica GN=APX4 PE=2 SV=1	---	1	0.000815	79.639	DEDAFFK(1)DYAESHK	3
ats00053 Ascorbate and aldarate metabolism	1.75278e-05	A0A1D6BU43	223	K	Ident	Probable L-ascorbate peroxidase 4 OS=Oryza sativa subsp. japonica GN=APX4 PE=2 SV=1	---	1	0.00107	84.753	YVELYAK(1)DEDAFFK	2
ats00053 Ascorbate and aldarate metabolism	1.75278e-05	A0A1D6BUL1	152	K	Ident	"Glutathione S-transferase DHAR3, chloroplastic OS=Arabidopsis thaliana GN=DHAR3 PE=1 SV=1"	---	0.917005	0.00161	43.696	NLPYELK(0.917)LVDLANK(0.083)PDWLFTINPEGK	3
ats00053 Ascorbate and aldarate metabolism	1.75278e-05	A0A1D6BUL1	207	K	Ident	"Glutathione S-transferase DHAR3, chloroplastic OS=Arabidopsis thaliana GN=DHAR3 PE=1 SV=1"	---	1	6.06e-05	96.143	YPQPSLATPPEK(1)ASIGSK	2
ats00053 Ascorbate and aldarate metabolism	1.75278e-05	A0A1D6BUL1	171	K	Ident	"Glutathione S-transferase DHAR3, chloroplastic OS=Arabidopsis thaliana GN=DHAR3 PE=1 SV=1"	---	0.997579	0.00735	41.446	LVDLANK(0.002)PDWLFTINPEGK(0.998)VPIVK	3
ats00053 Ascorbate and aldarate metabolism	1.75278e-05	A0A1D6BUL1	223	K	Ident	"Glutathione S-transferase DHAR3, chloroplastic OS=Arabidopsis thaliana GN=DHAR3 PE=1 SV=1"	---	1	0.000529	102.97	IFSTFVGFLK(1)SK	2
ats00053 Ascorbate and aldarate metabolism	1.75278e-05	A0A1D6RIR6	124	K	Ident	"Thylakoid lumenal 29 kDa protein, chloroplastic OS=Solanum lycopersicum GN=CLEB3J9 PE=3 SV=1"	---	1	9.44e-05	106.19	TFLDAAIAK(1)TGGNEEK	2
ats00053 Ascorbate and aldarate metabolism	1.75278e-05	A0A1D6RIR6	88	K	Ident	"Thylakoid lumenal 29 kDa protein, chloroplastic OS=Solanum lycopersicum GN=CLEB3J9 PE=3 SV=1"	---	1	0.00627	138.98	K(1)EIDSYSK	2
ats00053 Ascorbate and aldarate metabolism	1.75278e-05	A0A1D6RIR6	95	K	Ident	"Thylakoid lumenal 29 kDa protein, chloroplastic OS=Solanum lycopersicum GN=CLEB3J9 PE=3 SV=1"	---	1	1.97e-08	89.723	EIDSYSK(1)GGPISFADLVQIGASQALK	3
ats00053 Ascorbate and aldarate metabolism	1.75278e-05	A0A1D6RIR6	115	K	Ident	"Thylakoid lumenal 29 kDa protein, chloroplastic OS=Solanum lycopersicum GN=CLEB3J9 PE=3 SV=1"	---	1	0.00527	103.18	K(1)TFLDAAIAK	2
ats00053 Ascorbate and aldarate metabolism	1.75278e-05	A0A1D6B5C1	84	K	Ident	"Probable L-ascorbate peroxidase 8, chloroplastic OS=Oryza sativa subsp. japonica GN=APX8 PE=2 SV=2"	---	1	9.95e-13	118.85	DK(1)YPGITYADLFQLASATAIEEAGGPK	2
ats00053 Ascorbate and aldarate metabolism	1.75278e-05	A0A1D6B5C1	240	K	Ident	"Probable L-ascorbate peroxidase 8, chloroplastic OS=Oryza sativa subsp. japonica GN=APX8 PE=2 SV=2"	---	1	0.000172	104.95	VYAEK(1)YAEDQEAFFK	2
ats00053 Ascorbate and aldarate metabolism	1.75278e-05	A0A1D6B5C1	21	K	Ident	"Probable L-ascorbate peroxidase 8, chloroplastic OS=Oryza sativa subsp. japonica GN=APX8 PE=2 SV=2"	---	1	0.000725	82.202	EILK(1)TTYCHPILVR	3
ats00053 Ascorbate and aldarate metabolism	1.75278e-05	A0A1D6B5C1	185	K	Ident	"Probable L-ascorbate peroxidase 8, chloroplastic OS=Oryza sativa subsp. japonica GN=APX8 PE=2 SV=2"	---	1	1.6e-06	101.62	YTK(1)DGPGEPGGQSWTAEWLK	2
ats00053 Ascorbate and aldarate metabolism	1.75278e-05	A0A1D6B5C1	17	K	Ident	"Probable L-ascorbate peroxidase 8, chloroplastic OS=Oryza sativa subsp. japonica GN=APX8 PE=2 SV=2"	---	1	0.00253	118.33	EDIK(1)EILK	2
ats00053 Ascorbate and aldarate metabolism	1.75278e-05	A0A1D6B5C1	258	K	Ident	"Probable L-ascorbate peroxidase 8, chloroplastic OS=Oryza sativa subsp. japonica GN=APX8 PE=2 SV=2"	---	1	0.000139	100.18	DYAEAHAK(1)LSNLGAK	3
ats00053 Ascorbate and aldarate metabolism	1.75278e-05	A0A1D6B5C1	42	K	Ident	"Probable L-ascorbate peroxidase 8, chloroplastic OS=Oryza sativa subsp. japonica GN=APX8 PE=2 SV=2"	---	1	0.000119	79.393	LGWHDSGTYDK(1)NIEEWPQR	3
ats00053 Ascorbate and aldarate metabolism	1.75278e-05	A0A1D6B5C1	324	K	Ident	"Probable L-ascorbate peroxidase 8, chloroplastic OS=Oryza sativa subsp. japonica GN=APX8 PE=2 SV=2"	---	1	0.00106	141.2	ELSDTMK(1)QK	2
ats00053 Ascorbate and aldarate metabolism	1.75278e-05	A0A1D6B5C1	209	K	Ident	"Probable L-ascorbate peroxidase 8, chloroplastic OS=Oryza sativa subsp. japonica GN=APX8 PE=2 SV=2"	---	1	0.000433	138.76	FDNSYFK(1)DIK	2
ats00053 Ascorbate and aldarate metabolism	1.75278e-05	A0A1D6B5C1	178	K	Ident	"Probable L-ascorbate peroxidase 8, chloroplastic OS=Oryza sativa subsp. japonica GN=APX8 PE=2 SV=2"	---	1	0.0309	63.694	SGWGK(1)PETK	2
ats00053 Ascorbate and aldarate metabolism	1.75278e-05	A0A1D6B5C1	10	K	Ident	"Probable L-ascorbate peroxidase 8, chloroplastic OS=Oryza sativa subsp. japonica GN=APX8 PE=2 SV=2"	---	1	4.13e-16	247.29	AASEAAQLK(1)SAR	3
ats00053 Ascorbate and aldarate metabolism	1.75278e-05	A0A1D6B5C1	113	K	Ident	"Probable L-ascorbate peroxidase 8, chloroplastic OS=Oryza sativa subsp. japonica GN=APX8 PE=2 SV=2"	---	1	0.0437	74.439	LPMK(1)YGR	2
ats00053 Ascorbate and aldarate metabolism	1.75278e-05	A0A1D6B5C1	82	K	Ident	"Probable L-ascorbate peroxidase 8, chloroplastic OS=Oryza sativa subsp. japonica GN=APX8 PE=2 SV=2"	---	1	0.0173	82.279	LIQPIK(1)DK	2
ats00053 Ascorbate and aldarate metabolism	1.75278e-05	A0A1D5XTW4	391	K	Ident	Monodehydroascorbate reductase OS=Solanum lycopersicum GN=AFRR PE=1 SV=1	---	1	0.00263	54.559	DGK(1)CVGAFLEGGSPDENAAIAK	2
ats00053 Ascorbate and aldarate metabolism	1.75278e-05	A0A1D5XTW4	27	K	Ident	Monodehydroascorbate reductase OS=Solanum lycopersicum GN=AFRR PE=1 SV=1	---	1	0.0347	41.257	EFAK(1)QGVQPGELAIISK	2
ats00053 Ascorbate and aldarate metabolism	1.75278e-05	A0A1D5XTW4	53	K	Ident	Monodehydroascorbate reductase OS=Solanum lycopersicum GN=AFRR PE=1 SV=1	---	1	2.82e-05	119.45	PALSK(1)AYLFPQSPAR	2
ats00053 Ascorbate and aldarate metabolism	1.75278e-05	A0A1D5XTW4	381	K	Ident	Monodehydroascorbate reductase OS=Solanum lycopersicum GN=AFRR PE=1 SV=1	---	1	0.00399	99.283	PK(1)FGSYWVK	2
ats00053 Ascorbate and aldarate metabolism	1.75278e-05	A0A1D5XTW4	277	K	Ident	Monodehydroascorbate reductase OS=Solanum lycopersicum GN=AFRR PE=1 SV=1	---	1	0.000193	120.06	GQVAEEK(1)GGIK	2
ats00053 Ascorbate and aldarate metabolism	1.75278e-05	A0A1D5XTW4	162	K	Ident	Monodehydroascorbate reductase OS=Solanum lycopersicum GN=AFRR PE=1 SV=1	---	1	4.52e-07	141.85	EIDDADNLYAAIQAK(1)K	2
ats00053 Ascorbate and aldarate metabolism	1.75278e-05	A0A1D5XTW4	388	K	Ident	Monodehydroascorbate reductase OS=Solanum lycopersicum GN=AFRR PE=1 SV=1	---	1	0.00273	96.171	FGSYWVK(1)DGK	2
ats00053 Ascorbate and aldarate metabolism	1.75278e-05	A0A1D5XTW4	270	K	Ident	Monodehydroascorbate reductase OS=Solanum lycopersicum GN=AFRR PE=1 SV=1	---	1	0.00268	75.764	PLTTLFK(1)GQVAEEK	2
ats00053 Ascorbate and aldarate metabolism	1.75278e-05	A0A1D5XTW4	5	K	Ident	Monodehydroascorbate reductase OS=Solanum lycopersicum GN=AFRR PE=1 SV=1	---	1	0.0291	74.184	ASGK(1)HFK	2
ats00053 Ascorbate and aldarate metabolism	1.75278e-05	W5AC28	131	K	Ident	Glutathione S-transferase DHAR2 OS=Arabidopsis thaliana GN=DHAR2 PE=1 SV=1	---	1	0.0288	83.948	VLLTLEEK(1)K	2
ats00053 Ascorbate and aldarate metabolism	1.75278e-05	W5AC28	298	K	Ident	Glutathione S-transferase DHAR2 OS=Arabidopsis thaliana GN=DHAR2 PE=1 SV=1	---	1	0.00708	69.345	ATK(1)ENLIAGWAPK	2
ats00053 Ascorbate and aldarate metabolism	1.75278e-05	W5AC28	210	K	Ident	Glutathione S-transferase DHAR2 OS=Arabidopsis thaliana GN=DHAR2 PE=1 SV=1	---	1	2.3e-05	136.38	IFSTFVTFLK(1)SK	2
ats00053 Ascorbate and aldarate metabolism	1.75278e-05	A0A1D6D513	206	K	Ident	Probable L-ascorbate peroxidase 4 OS=Oryza sativa subsp. japonica GN=APX4 PE=2 SV=1	---	1	0.000674	91.789	LPTDK(1)ALLDDAEFR	2
ats00730 Thiamine metabolism	0.329212	A0A1D6CRK2	190	K	Ident	"Probable adenylate kinase 2, chloroplastic OS=Oryza sativa subsp. japonica GN=Os08g0109300 PE=2 SV=1"	---	1	0.000798	70.167	IYHLK(1)YSPPENEEIASR	3
ats00730 Thiamine metabolism	0.329212	A0A1D6CRK2	213	K	Ident	"Probable adenylate kinase 2, chloroplastic OS=Oryza sativa subsp. japonica GN=Os08g0109300 PE=2 SV=1"	---	1	0.0056	79.986	FDDTEEK(1)VK	2
ats00730 Thiamine metabolism	0.329212	A0A1D6CRK2	76	K	Ident	"Probable adenylate kinase 2, chloroplastic OS=Oryza sativa subsp. japonica GN=Os08g0109300 PE=2 SV=1"	---	1	0.00299	61.649	AK(1)YGLVHISAGDLLR	3
ats00730 Thiamine metabolism	0.329212	A0A1D6CRK2	100	K	Ident	"Probable adenylate kinase 2, chloroplastic OS=Oryza sativa subsp. japonica GN=Os08g0109300 PE=2 SV=1"	---	1	0.00402	71.879	AEIATGTDNGK(1)QAK	2
ats00730 Thiamine metabolism	0.329212	A0A1D6DLG3	237	K	Ident	"Probable adenylate kinase 5, chloroplastic OS=Oryza sativa subsp. japonica GN=Os08g0288200 PE=2 SV=2"	---	1	0.0251	68.557	SDDTFEK(1)VK	2
ats00730 Thiamine metabolism	0.329212	A0A1D6DLG3	338	K	Ident	"Probable adenylate kinase 5, chloroplastic OS=Oryza sativa subsp. japonica GN=Os08g0288200 PE=2 SV=2"	---	1	0.0389	51.726	YFYDDVIQATK(1)R	2
ats00730 Thiamine metabolism	0.329212	A0A1D6DFW9	76	K	Ident	Adenylate kinase 3 OS=Oryza sativa subsp. japonica GN=ADK-A PE=2 SV=1	4351850	1	0.00951	79.713	TPLGIK(1)AK	2
ats00730 Thiamine metabolism	0.329212	A0A1D6DFW9	41	K	Ident	Adenylate kinase 3 OS=Oryza sativa subsp. japonica GN=ADK-A PE=2 SV=1	4351850	1	0.000847	64.705	IILVGPPGSGK(1)GTQSPLIK	2
ats00730 Thiamine metabolism	0.329212	A0A1D6CMJ4	242	K	Ident	"Thiamine thiazole synthase, chloroplastic"	---	1	0.000501	65.022	VVVSSCGHDGPFGATGVK(1)R	3
ats00195 Photosynthesis	1.45906e-12	W5EHT8	112	K	Ident	"Photosystem II repair protein PSB27-H1, chloroplastic OS=Arabidopsis thaliana GN=PSB27-1 PE=1 SV=1"	---	1	0.00014	125.74	EMSNSWVAK(1)YR	2
ats00195 Photosynthesis	1.45906e-12	W5EHT8	90	K	Ident	"Photosystem II repair protein PSB27-H1, chloroplastic OS=Arabidopsis thaliana GN=PSB27-1 PE=1 SV=1"	---	1	0.0552	48.115	STISMDK(1)TDPK	2
ats00195 Photosynthesis	1.45906e-12	W5EHT8	165	K	Ident	"Photosystem II repair protein PSB27-H1, chloroplastic OS=Arabidopsis thaliana GN=PSB27-1 PE=1 SV=1"	---	1	8.95e-07	145.29	ILEEMDAVEK(1)SLK	2
ats00195 Photosynthesis	1.45906e-12	W5EHT8	94	K	Ident	"Photosystem II repair protein PSB27-H1, chloroplastic OS=Arabidopsis thaliana GN=PSB27-1 PE=1 SV=1"	---	1	6.15e-08	162.48	TDPK(1)VADAVTELR	3
ats00195 Photosynthesis	1.45906e-12	W5EHT8	117	K	Ident	"Photosystem II repair protein PSB27-H1, chloroplastic OS=Arabidopsis thaliana GN=PSB27-1 PE=1 SV=1"	---	1	0.0289	86.872	EK(1)ALLGR	2
ats00195 Photosynthesis	1.45906e-12	W5C4P1	170	K	Ident	"Oxygen-evolving enhancer protein 3-1, chloroplastic OS=Zea mays GN=PSBQ1 PE=2 SV=1"	---	1	0.000822	195.4	DLK(1)DLTGK	2
ats00195 Photosynthesis	1.45906e-12	W5C4P1	197	K	Ident	"Oxygen-evolving enhancer protein 3-1, chloroplastic OS=Zea mays GN=PSBQ1 PE=2 SV=1"	---	1	1.4e-09	192.18	SPTEAEK(1)YYGETK	2
ats00195 Photosynthesis	1.45906e-12	W5C4P1	190	K	Ident	"Oxygen-evolving enhancer protein 3-1, chloroplastic OS=Zea mays GN=PSBQ1 PE=2 SV=1"	---	1	0.00158	114.97	IK(1)SPTEAEK	2
ats00195 Photosynthesis	1.45906e-12	W5C4P1	203	K	Ident	"Oxygen-evolving enhancer protein 3-1, chloroplastic OS=Zea mays GN=PSBQ1 PE=2 SV=1"	---	1	7.65e-12	177.39	YYGETK(1)TVLGDVLAK	2
ats00195 Photosynthesis	1.45906e-12	W5C4P1	188	K	Ident	"Oxygen-evolving enhancer protein 3-1, chloroplastic OS=Zea mays GN=PSBQ1 PE=2 SV=1"	---	1	7.66e-12	177.38	LFATLDGLDHAAK(1)IK	2
ats00195 Photosynthesis	1.45906e-12	W5C4P1	160	K	Ident	"Oxygen-evolving enhancer protein 3-1, chloroplastic OS=Zea mays GN=PSBQ1 PE=2 SV=1"	---	1	0.00999	83.869	TVISSK(1)TTK	2
ats00195 Photosynthesis	1.45906e-12	W5C4P1	212	K	Ident	"Oxygen-evolving enhancer protein 3-1, chloroplastic OS=Zea mays GN=PSBQ1 PE=2 SV=1"	---	1	0.00114	98.048	TVLGDVLAK(1)LG	2
ats00195 Photosynthesis	1.45906e-12	W5C4P1	99	K	Ident	"Oxygen-evolving enhancer protein 3-1, chloroplastic OS=Zea mays GN=PSBQ1 PE=2 SV=1"	---	1	0.00105	151.5	DFDLPLK(1)NR	2
ats00195 Photosynthesis	1.45906e-12	W5C4P1	154	K	Ident	"Oxygen-evolving enhancer protein 3-1, chloroplastic OS=Zea mays GN=PSBQ1 PE=2 SV=1"	---	1	0.00063	122.77	YDLK(1)TVISSK	2
ats00195 Photosynthesis	1.45906e-12	W5C4P1	132	K	Ident	"Oxygen-evolving enhancer protein 3-1, chloroplastic OS=Zea mays GN=PSBQ1 PE=2 SV=1"	---	0.999959	1.56e-06	131.56	ESAQDILNLKPLIDK(1)K	2
ats00195 Photosynthesis	1.45906e-12	W5C4P1	175	K	Ident	"Oxygen-evolving enhancer protein 3-1, chloroplastic OS=Zea mays GN=PSBQ1 PE=2 SV=1"	---	1	3.63e-18	189.81	DLTGK(1)LFATLDGLDHAAK	3
ats00195 Photosynthesis	1.45906e-12	W5C4P1	117	K	Ident	"Oxygen-evolving enhancer protein 3-1, chloroplastic OS=Zea mays GN=PSBQ1 PE=2 SV=1"	---	1	1.57e-13	180.78	AK(1)ESAQDILNLKPLIDK	2
ats00195 Photosynthesis	1.45906e-12	A0A1D6AWP4	189	K	Ident	"Ferredoxin--NADP reductase, chloroplastic"	---	1	0.00925	55.912	GVCSNFLCDLK(1)PGSEVK	2
ats00195 Photosynthesis	1.45906e-12	A0A1D6AWP4	328	K	Ident	"Ferredoxin--NADP reductase, chloroplastic"	---	1	0.00177	72.583	GMEK(1)GIDDIMVDLAAK	2
ats00195 Photosynthesis	1.45906e-12	A0A1D6AWP4	71	K	Ident	"Ferredoxin--NADP reductase, chloroplastic"	---	1	0.002	118.6	K(1)QDEGVVTNK	2
ats00195 Photosynthesis	1.45906e-12	A0A1D6AWP4	165	K	Ident	"Ferredoxin--NADP reductase, chloroplastic"	---	1	0.00725	147.52	TVSLCVK(1)R	2
ats00195 Photosynthesis	1.45906e-12	A0A1D6AWP4	267	K	Ident	"Ferredoxin--NADP reductase, chloroplastic"	---	1	6.69e-12	178.68	EEFEK(1)MVEIGGENFR	3
ats00195 Photosynthesis	1.45906e-12	A0A1D6AWP4	208	K	Ident	"Ferredoxin--NADP reductase, chloroplastic"	---	1	4.63e-14	133.68	EMLMPK(1)DPNATIIMLATGTGIAPFR	3
ats00195 Photosynthesis	1.45906e-12	A0A1D6AWP4	80	K	Ident	"Ferredoxin--NADP reductase, chloroplastic"	---	1	6.77e-07	141.59	KQDEGVVTNK(1)YRPK	3
ats00195 Photosynthesis	1.45906e-12	A0A1D6AWP4	324	K	Ident	"Ferredoxin--NADP reductase, chloroplastic"	---	1	7.25e-05	110.35	KDNTYVYMCGLK(1)GMEK	3
ats00195 Photosynthesis	1.45906e-12	A0A1D6AWP4	349	K	Ident	"Ferredoxin--NADP reductase, chloroplastic"	---	1	0.00158	128.51	DGIDWIDYK(1)K	2
ats00195 Photosynthesis	1.45906e-12	A0A1D6AWP4	354	K	Ident	"Ferredoxin--NADP reductase, chloroplastic"	---	1	0.00362	109.66	K(1)AEQWNVEVY	2
ats00195 Photosynthesis	1.45906e-12	A0A1D6AWP4	84	K	Ident	"Ferredoxin--NADP reductase, chloroplastic"	---	1	1.4e-05	204.56	YRPK(1)EPYVGR	2
ats00195 Photosynthesis	1.45906e-12	A0A1D6AWP4	304	K	Ident	"Ferredoxin--NADP reductase, chloroplastic"	---	1	0.0012	82.705	MAEYK(1)EELWELLK	2
ats00195 Photosynthesis	1.45906e-12	A0A1D6AWP4	134	K	Ident	"Ferredoxin--NADP reductase, chloroplastic"	---	0.988403	0.0011	58.693	EGQSIGVIADGEDK(0.988)NGK(0.012)PHK	3
ats00195 Photosynthesis	1.45906e-12	A0A1D6AWP4	202	K	Ident	"Ferredoxin--NADP reductase, chloroplastic"	---	1	2.37e-06	133.98	ITGPVGK(1)EMLMPK	2
ats00195 Photosynthesis	1.45906e-12	A0A1D6AWP4	313	K	Ident	"Ferredoxin--NADP reductase, chloroplastic"	---	1	9.41e-05	117.79	K(1)DNTYVYMCGLK	2
ats00195 Photosynthesis	1.45906e-12	A0A1D6AWP4	137	K	Ident	"Ferredoxin--NADP reductase, chloroplastic"	---	0.964385	1.98e-05	89.859	EGQSIGVIADGEDK(0.036)NGK(0.964)PHK	3
ats00195 Photosynthesis	1.45906e-12	A0A1D6AWP4	312	K	Ident	"Ferredoxin--NADP reductase, chloroplastic"	---	1	0.00361	126.24	EELWELLK(1)K	2
ats00195 Photosynthesis	1.45906e-12	A0A1D6AWP4	232	K	Ident	"Ferredoxin--NADP reductase, chloroplastic"	---	1	0.000179	71.98	SFLWK(1)MFFEEHEDYK	3
ats00195 Photosynthesis	1.45906e-12	A0A1D6AWP4	293	K	Ident	"Ferredoxin--NADP reductase, chloroplastic"	---	1	6.41e-24	242.41	EQTNAAGEK(1)MYIQTR	2
ats00195 Photosynthesis	1.45906e-12	A0A1D6AWP4	195	K	Ident	"Ferredoxin--NADP reductase, chloroplastic"	---	0.998649	1.53e-07	95.153	GVCSNFLCDLK(0.001)PGSEVK(0.999)ITGPVGK	3
ats00195 Photosynthesis	1.45906e-12	A0A1D5Y6P3	164	K	Ident	"PsbP-like protein 1, chloroplastic OS=Arabidopsis thaliana GN=PPL1 PE=1 SV=1"	---	1	0.000352	108.56	LIEAK(1)ETDIDGR	2
ats00195 Photosynthesis	1.45906e-12	A0A1D5Y6P3	227	K	Ident	"PsbP-like protein 1, chloroplastic OS=Arabidopsis thaliana GN=PPL1 PE=1 SV=1"	---	1	1.59e-08	174.05	LHTIVDSFK(1)IETK	3
ats00195 Photosynthesis	1.45906e-12	A0A1D5Y6P3	157	K	Ident	"PsbP-like protein 1, chloroplastic OS=Arabidopsis thaliana GN=PPL1 PE=1 SV=1"	---	1	0.0226	64.82	VLSPPTQK(1)TK	2
ats00195 Photosynthesis	1.45906e-12	A0A1D6S9K2	46	K	Ident	"Photosystem II 10 kDa polypeptide, chloroplastic OS=Hordeum vulgare GN=PSBR PE=3 SV=1"	---	1	1.25e-07	136.34	K(1)VQTAQPYGPGGGVVFK	3
ats00195 Photosynthesis	1.45906e-12	A0A1D6S9K2	62	K	Ident	"Photosystem II 10 kDa polypeptide, chloroplastic OS=Hordeum vulgare GN=PSBR PE=3 SV=1"	---	1	2.98e-07	92.886	VQTAQPYGPGGGVVFK(1)EGVDASGR	3
ats00195 Photosynthesis	1.45906e-12	P24065	308	K	Ident	Photosystem II CP47 reaction center protein	psbB	1	3.07e-08	140.68	IPEK(1)LAFYDYIGNNPAK	2
ats00195 Photosynthesis	1.45906e-12	P24065	304	K	Ident	Photosystem II CP47 reaction center protein	psbB	1	0.00286	51.469	VSNGLAENLSLSEAWSK(1)IPEK	3
ats00195 Photosynthesis	1.45906e-12	P24065	130	K	Ident	Photosystem II CP47 reaction center protein	psbB	1	0.019	68.355	TGK(1)PSLDLPK	2
ats00195 Photosynthesis	1.45906e-12	P24065	321	K	Ident	Photosystem II CP47 reaction center protein	psbB	1	9.06e-09	136.39	LAFYDYIGNNPAK(1)GGLFR	3
ats00195 Photosynthesis	1.45906e-12	P24065	438	K	Ident	Photosystem II CP47 reaction center protein	psbB	1	0.000352	154.84	ATLK(1)SDGVFR	2
ats00195 Photosynthesis	1.45906e-12	A0A1D6S578	127	K	Ident	"Photosystem I reaction center subunit IV, chloroplastic OS=Hordeum vulgare GN=PSAE PE=1 SV=2"	---	1	1.34e-07	113.86	FAK(1)VNYAGVSTNNYALDEIK	3
ats00195 Photosynthesis	1.45906e-12	A0A1D6S578	93	K	Ident	"Photosystem I reaction center subunit IV, chloroplastic OS=Hordeum vulgare GN=PSAE PE=1 SV=2"	---	1	0.0606	57.047	GTK(1)VK(1)ILR	2
ats00195 Photosynthesis	1.45906e-12	A0A1D6S578	91	K	Ident	"Photosystem I reaction center subunit IV, chloroplastic OS=Hordeum vulgare GN=PSAE PE=1 SV=2"	---	1	0.0606	57.047	GTK(1)VK(1)ILR	2
ats00195 Photosynthesis	1.45906e-12	A0A1D6S578	78	K	Ident	"Photosystem I reaction center subunit IV, chloroplastic OS=Hordeum vulgare GN=PSAE PE=1 SV=2"	---	0.999643	0.00814	96.034	EPAK(1)AKPPPR	2
ats00195 Photosynthesis	1.45906e-12	W5FDV7	104	K	Ident	"Photosystem I reaction center subunit III, chloroplastic OS=Hordeum vulgare GN=PSAF PE=1 SV=2"	---	1	0.000132	82.765	K(1)YAPDSAPALAIQATIEK	3
ats00195 Photosynthesis	1.45906e-12	W5FDV7	131	K	Ident	"Photosystem I reaction center subunit III, chloroplastic OS=Hordeum vulgare GN=PSAF PE=1 SV=2"	---	1	2.08e-06	76.799	FENYGK(1)FGLLCGSDGLPHLIVSGDQR	3
ats00195 Photosynthesis	1.45906e-12	W5FDV7	103	K	Ident	"Photosystem I reaction center subunit III, chloroplastic OS=Hordeum vulgare GN=PSAF PE=1 SV=2"	---	1	0.0126	116.3	LNSSLK(1)K	2
ats00195 Photosynthesis	1.45906e-12	W5FDV7	185	K	Ident	"Photosystem I reaction center subunit III, chloroplastic OS=Hordeum vulgare GN=PSAF PE=1 SV=2"	---	0.83495	0.00184	71.08	SYLIAVSGEK(0.835)K(0.165)PAMR	3
ats00195 Photosynthesis	1.45906e-12	W5FDV7	121	K	Ident	"Photosystem I reaction center subunit III, chloroplastic OS=Hordeum vulgare GN=PSAF PE=1 SV=2"	---	1	2.89e-06	111.77	YAPDSAPALAIQATIEK(1)TK	2
ats00195 Photosynthesis	1.45906e-12	A0A1D5XZP7	120	K	Ident	"ATP synthase subunit b', chloroplastic OS=Spinacia oleracea GN=ATPG PE=1 SV=2"	---	1	3.1e-08	157.86	AELGGVK(1)DASEEVR	2
ats00195 Photosynthesis	1.45906e-12	A0A1D5XZP7	185	K	Ident	"ATP synthase subunit b', chloroplastic OS=Spinacia oleracea GN=ATPG PE=1 SV=2"	---	1	1.58e-23	193.06	VEAELVEALASLEGQK(1)EEAIK	3
ats00195 Photosynthesis	1.45906e-12	A0A1D5XZP7	138	K	Ident	"ATP synthase subunit b', chloroplastic OS=Spinacia oleracea GN=ATPG PE=1 SV=2"	---	1	7.1e-20	243.88	QLEEQAQAILK(1)AAR	3
ats00195 Photosynthesis	1.45906e-12	A0A1D5XZP7	153	K	Ident	"ATP synthase subunit b', chloroplastic OS=Spinacia oleracea GN=ATPG PE=1 SV=2"	---	1	0.00103	155.99	K(1)ETTTELEAK	2
ats00195 Photosynthesis	1.45906e-12	A0A1D5XZP7	205	K	Ident	"ATP synthase subunit b', chloroplastic OS=Spinacia oleracea GN=ATPG PE=1 SV=2"	---	1	2.39e-10	153.79	ALDAQIVSLSDEIVK(1)K	3
ats00195 Photosynthesis	1.45906e-12	A0A1D5XZP7	103	K	Ident	"ATP synthase subunit b', chloroplastic OS=Spinacia oleracea GN=ATPG PE=1 SV=2"	---	1	6.95e-08	160.38	LYFSPLGK(1)FMDER	2
ats00195 Photosynthesis	1.45906e-12	A0A1D5XZP7	162	K	Ident	"ATP synthase subunit b', chloroplastic OS=Spinacia oleracea GN=ATPG PE=1 SV=2"	---	1	1.25e-10	165.64	KETTTELEAK(1)LDEGR	2
ats00195 Photosynthesis	1.45906e-12	A0A1D5XZP7	150	K	Ident	"ATP synthase subunit b', chloroplastic OS=Spinacia oleracea GN=ATPG PE=1 SV=2"	---	1	6.22e-05	135.86	AEIAAALNK(1)MK	2
ats00195 Photosynthesis	1.45906e-12	W5GZB9	189	K	Ident	"Photosynthetic NDH subunit of lumenal location 2, chloroplastic OS=Arabidopsis thaliana GN=PNSL2 PE=1 SV=1"	---	1	1.58e-06	140.03	TPK(1)VYESYLYYEK	2
ats00195 Photosynthesis	1.45906e-12	W5GZB9	199	K	Ident	"Photosynthetic NDH subunit of lumenal location 2, chloroplastic OS=Arabidopsis thaliana GN=PNSL2 PE=1 SV=1"	---	1	0.000317	102.73	VYESYLYYEK(1)TLK	2
ats00195 Photosynthesis	1.45906e-12	W5B8G2	153	K	Ident	"Photosynthetic NDH subunit of lumenal location 3, chloroplastic OS=Arabidopsis thaliana GN=PNSL3 PE=1 SV=1"	---	1	0.00354	79.089	LK(1)ATFIYYDFDK	2
ats00195 Photosynthesis	1.45906e-12	A0A1D5VNT1	180	K	Ident	"Photosystem II 22 kDa protein, chloroplastic OS=Spinacia oleracea GN=PSBS PE=1 SV=1"	---	1	0.00277	96.034	AVIAPGK(1)GFR	2
ats00195 Photosynthesis	1.45906e-12	A0A1D5VNT1	173	K	Ident	"Photosystem II 22 kDa protein, chloroplastic OS=Spinacia oleracea GN=PSBS PE=1 SV=1"	---	1	0.000187	79.676	FVDEQPTTGLDK(1)AVIAPGK	2
ats00195 Photosynthesis	1.45906e-12	A0A1D5VNT1	199	K	Ident	"Photosystem II 22 kDa protein, chloroplastic OS=Spinacia oleracea GN=PSBS PE=1 SV=1"	---	1	8.43e-12	129.2	SALGLSEGGPLFGFTK(1)SNELFVGR	3
ats00195 Photosynthesis	1.45906e-12	A0A1D5VNT1	78	K	Ident	"Photosystem II 22 kDa protein, chloroplastic OS=Spinacia oleracea GN=PSBS PE=1 SV=1"	---	1	1.74e-24	223.5	PK(1)TEDGIFGTSGGIGFTK	3
ats00195 Photosynthesis	1.45906e-12	A0A1D5USI4	59	K	Ident	"Ferredoxin-3, chloroplastic OS=Zea mays GN=FDX3 PE=2 SV=1"	---	1	0.00387	100.02	VK(1)LIGPEGK	2
ats00195 Photosynthesis	1.45906e-12	A0A1D5ZBD4	192	K	Ident	Photosystem II reaction center Psb28 protein	---	1	0.000501	110.39	PAAVEAK(1)YVMR	2
ats00195 Photosynthesis	1.45906e-12	A0A1D5V1U8	59	K	Ident	Cytochrome b6-f complex iron-sulfur subunit	---	1	9.53e-07	138.73	DK(1)LGNDILVEDWLK	2
ats00195 Photosynthesis	1.45906e-12	A0A1D5V1U8	159	K	Ident	Cytochrome b6-f complex iron-sulfur subunit	---	1	1.3e-09	89.055	GPAPLSLALVHADVDDGK(1)VVFVPWVETDFR	3
ats00195 Photosynthesis	1.45906e-12	A0A1D5V1U8	85	K	Ident	Cytochrome b6-f complex iron-sulfur subunit	---	1	8.11e-06	102.98	TLAQGLK(1)GDPTYLVVESDK	3
ats00195 Photosynthesis	1.45906e-12	A0A1D5V1U8	71	K	Ident	Cytochrome b6-f complex iron-sulfur subunit	---	1	2.76e-09	130.05	LGNDILVEDWLK(1)THGPNDR	3
ats00195 Photosynthesis	1.45906e-12	A0A1D5V1U8	138	K	Ident	Cytochrome b6-f complex iron-sulfur subunit	---	1	5.8e-21	207.39	FLCPCHGSQYNNQGK(1)VVR	2
ats00195 Photosynthesis	1.45906e-12	A0A1D5V1U8	15	K	Ident	Cytochrome b6-f complex iron-sulfur subunit	---	1	0.0628	94.006	VPDMSK(1)R	2
ats00195 Photosynthesis	1.45906e-12	A0A1D5T638	237	K	Ident	"Oxygen-evolving enhancer protein 2, chloroplastic OS=Triticum aestivum GN=PSBP PE=2 SV=1"	---	1	3.18e-06	179.6	LYVCK(1)AQAGDK(1)R	3
ats00195 Photosynthesis	1.45906e-12	A0A1D5T638	251	K	Ident	"Oxygen-evolving enhancer protein 2, chloroplastic OS=Triticum aestivum GN=PSBP PE=2 SV=1"	---	1	0.000719	106.26	K(1)FVENAAGSFSVA	2
ats00195 Photosynthesis	1.45906e-12	A0A1D5T638	111	K	Ident	"Oxygen-evolving enhancer protein 2, chloroplastic OS=Triticum aestivum GN=PSBP PE=2 SV=1"	---	1	0.000296	113.7	WNPSK(1)ER	2
ats00195 Photosynthesis	1.45906e-12	A0A1D5T638	220	K	Ident	"Oxygen-evolving enhancer protein 2, chloroplastic OS=Triticum aestivum GN=PSBP PE=2 SV=1"	---	1	6.7e-31	230.62	TADGDEGGK(1)HQLITATVADGK(1)LYVCK	3
ats00195 Photosynthesis	1.45906e-12	A0A1D5T638	243	K	Ident	"Oxygen-evolving enhancer protein 2, chloroplastic OS=Triticum aestivum GN=PSBP PE=2 SV=1"	---	1	0.000101	178.71	LYVCK(1)AQAGDK(1)R	3
ats00195 Photosynthesis	1.45906e-12	A0A1D5T638	87	K	Ident	"Oxygen-evolving enhancer protein 2, chloroplastic OS=Triticum aestivum GN=PSBP PE=2 SV=1"	---	1	1.46e-09	193.06	K(1)NTDFVAYSGEGFK	2
ats00195 Photosynthesis	1.45906e-12	A0A1D5T638	106	K	Ident	"Oxygen-evolving enhancer protein 2, chloroplastic OS=Triticum aestivum GN=PSBP PE=2 SV=1"	---	1	3.4e-05	146.71	LMIPAK(1)WNPSK(1)ER	2
ats00195 Photosynthesis	1.45906e-12	A0A1D5T638	141	K	Ident	"Oxygen-evolving enhancer protein 2, chloroplastic OS=Triticum aestivum GN=PSBP PE=2 SV=1"	---	1	5.66e-09	132.14	YEDNFDATSNLSVIINPTTK(1)K	2
ats00195 Photosynthesis	1.45906e-12	A0A1D5T638	232	K	Ident	"Oxygen-evolving enhancer protein 2, chloroplastic OS=Triticum aestivum GN=PSBP PE=2 SV=1"	---	1	2.69e-15	202.35	TADGDEGGK(1)HQLITATVADGK(1)LYVCK	3
ats00195 Photosynthesis	1.45906e-12	A0A1D5T638	100	K	Ident	"Oxygen-evolving enhancer protein 2, chloroplastic OS=Triticum aestivum GN=PSBP PE=2 SV=1"	---	1	1.16e-06	114.99	NTDFVAYSGEGFK(1)LMIPAK	2
ats00195 Photosynthesis	1.45906e-12	A0A1D5ZY63	93	K	Ident	"Photosystem I reaction center subunit V, chloroplastic OS=Hordeum vulgare GN=PSAG PE=1 SV=1"	---	1	0.0264	67.414	AK(1)EFAGILK	2
ats00195 Photosynthesis	1.45906e-12	A0A1D5ZY63	82	K	Ident	"Photosystem I reaction center subunit V, chloroplastic OS=Hordeum vulgare GN=PSAG PE=1 SV=1"	---	1	2.41e-05	105	QVPEQNGK(1)THFEAGDER	3
ats00195 Photosynthesis	1.45906e-12	A0A1D6BXL7	291	K	Ident	"Ferredoxin--NADP reductase, chloroplastic"	---	1	7.49e-16	209.53	EETNAAGEK(1)MYIQTR	2
ats00195 Photosynthesis	1.45906e-12	A0A1D6BXL7	206	K	Ident	"Ferredoxin--NADP reductase, chloroplastic"	---	1	4.63e-14	133.68	EMLMPK(1)DPNATIIMLATGTGIAPFR	3
ats00195 Photosynthesis	1.45906e-12	A0A1D6BXL7	310	K	Ident	"Ferredoxin--NADP reductase, chloroplastic"	---	1	8.22e-09	118.21	MAEYKDELWELLK(1)K	3
ats00195 Photosynthesis	1.45906e-12	A0A1D6BXL7	326	K	Ident	"Ferredoxin--NADP reductase, chloroplastic"	---	1	0.00217	69.979	GMEK(1)GIDEIMIPLASK	2
ats00195 Photosynthesis	1.45906e-12	A0A1D6BXL7	78	K	Ident	"Ferredoxin--NADP reductase, chloroplastic"	---	1	1.5e-15	244.01	QEEGVVTNK(1)FR	2
ats00195 Photosynthesis	1.45906e-12	A0A1D6BXL7	69	K	Ident	"Ferredoxin--NADP reductase, chloroplastic"	---	1	0.00108	147.19	K(1)QEEGVVTNK	2
ats00195 Photosynthesis	1.45906e-12	A0A1D6BXL7	269	K	Ident	"Ferredoxin--NADP reductase, chloroplastic"	---	1	0.00355	164.77	AK(1)APDNFR	2
ats00195 Photosynthesis	1.45906e-12	A0A1D6BXL7	302	K	Ident	"Ferredoxin--NADP reductase, chloroplastic"	---	1	0.000293	97.69	MAEYK(1)DELWELLK	2
ats00195 Photosynthesis	1.45906e-12	A0A1D6BXL7	88	K	Ident	"Ferredoxin--NADP reductase, chloroplastic"	---	1	3.97e-06	175.22	EPYVGK(1)CLLNTK	3
ats00195 Photosynthesis	1.45906e-12	A0A1D6BXL7	352	K	Ident	"Ferredoxin--NADP reductase, chloroplastic"	---	1	0.00167	126.31	K(1)SEQWNVEVY	2
ats00195 Photosynthesis	1.45906e-12	A0A1D6BXL7	338	K	Ident	"Ferredoxin--NADP reductase, chloroplastic"	---	1	3.48e-09	97.256	GIDEIMIPLASK(1)EGIDWIDYR	3
ats00195 Photosynthesis	1.45906e-12	A0A1D6BXL7	62	K	Ident	"Ferredoxin--NADP reductase, chloroplastic"	---	1	0.0194	51.03	AQAVSTDAAPVK(1)EK	2
ats00195 Photosynthesis	1.45906e-12	A0A1D6BXL7	311	K	Ident	"Ferredoxin--NADP reductase, chloroplastic"	---	1	9.41e-05	117.79	K(1)DNTYVYMCGLK	2
ats00195 Photosynthesis	1.45906e-12	A0A1D6BXL7	235	K	Ident	"Ferredoxin--NADP reductase, chloroplastic"	---	1	0.000413	125.75	MFFEK(1)YEDYK	2
ats00195 Photosynthesis	1.45906e-12	A0A1D6BXL7	82	K	Ident	"Ferredoxin--NADP reductase, chloroplastic"	---	1	0.00117	143.5	PK(1)EPYVGK	2
ats00195 Photosynthesis	1.45906e-12	W5D509	152	K	Ident	Photosystem II reaction center Psb28 protein	TRAES_3BF090100130CFD_c1	1	0.0086	96.492	VEAK(1)YVMR	2
ats00195 Photosynthesis	1.45906e-12	A0A1D6ARS9	62	K	Ident	"Photosystem II 10 kDa polypeptide, chloroplastic OS=Solanum tuberosum GN=PSBR PE=2 SV=1"	---	1	0.00393	121.5	K(1)GVYQFVDK	2
ats00195 Photosynthesis	1.45906e-12	A0A1D6ARF6	117	K	Ident	"ATP synthase delta chain, chloroplastic OS=Sorghum bicolor GN=ATPD PE=2 SV=1"	---	1	0.00183	89.382	EEK(1)TALIDEIAK	2
ats00195 Photosynthesis	1.45906e-12	A0A1D6ARF6	96	K	Ident	"ATP synthase delta chain, chloroplastic OS=Sorghum bicolor GN=ATPD PE=2 SV=1"	---	1	1.38e-08	117.03	LEK(1)IFAEEAIAEFFDNPTVPR	3
ats00195 Photosynthesis	1.45906e-12	Q00434	142	K	Ident	"Oxygen-evolving enhancer protein 2, chloroplastic"	PSBP	1	1.35e-11	109.25	K(1)TITDYGSPEEFLSQVGFLLGQQSYGGK	4
ats00195 Photosynthesis	1.45906e-12	A0A1D6DME9	119	K	Ident	ATP synthase subunit gamma	---	1	0.00253	118.33	EGK(1)LTVER	2
ats00195 Photosynthesis	1.45906e-12	A0A1D6DME9	191	K	Ident	ATP synthase subunit gamma	---	1	0.00114	191.16	K(1)NLSMVYNR	2
ats00195 Photosynthesis	1.45906e-12	A0A1D6DME9	18	K	Ident	ATP synthase subunit gamma	---	1	0.000577	106.58	QLGVDYTVISVGK(1)K	2
ats00195 Photosynthesis	1.45906e-12	A0A1D6DME9	19	K	Ident	ATP synthase subunit gamma	---	1	0.00629	139.14	K(1)GNAYFQR	2
ats00195 Photosynthesis	1.45906e-12	A0A1D6RID7	124	K	Ident	"Oxygen-evolving enhancer protein 1, chloroplastic OS=Triticum aestivum GN=PSBO PE=2 SV=1"	---	1	6.1e-19	178.43	FEEK(1)DGIDYAAVTVQLPGGER	2
ats00195 Photosynthesis	1.45906e-12	A0A1D6RID7	33	K	Ident	"Oxygen-evolving enhancer protein 1, chloroplastic OS=Triticum aestivum GN=PSBO PE=2 SV=1"	---	1	1.3e-10	166.9	RLTFDEIQSK(1)TYMEVK	3
ats00195 Photosynthesis	1.45906e-12	A0A1D6RID7	63	K	Ident	"Oxygen-evolving enhancer protein 1, chloroplastic OS=Triticum aestivum GN=PSBO PE=2 SV=1"	---	1	0.00805	110.81	AGK(1)YEMK	2
ats00195 Photosynthesis	1.45906e-12	A0A1D6RID7	68	K	Ident	"Oxygen-evolving enhancer protein 1, chloroplastic OS=Triticum aestivum GN=PSBO PE=2 SV=1"	---	1	0.000325	118.76	K(1)FCLEPTSFTVK(1)AEGIQK	2
ats00195 Photosynthesis	1.45906e-12	A0A1D6RID7	79	K	Ident	"Oxygen-evolving enhancer protein 1, chloroplastic OS=Triticum aestivum GN=PSBO PE=2 SV=1"	---	1	9.9e-12	164.66	K(1)FCLEPTSFTVK(1)AEGIQK	2
ats00195 Photosynthesis	1.45906e-12	A0A1D6RID7	205	K	Ident	"Oxygen-evolving enhancer protein 1, chloroplastic OS=Triticum aestivum GN=PSBO PE=2 SV=1"	---	1	2.71e-07	197.3	GGSTGYDNAVALPAGGRGDEEELAK(1)ENVK	3
ats00195 Photosynthesis	1.45906e-12	A0A1D6RID7	93	K	Ident	"Oxygen-evolving enhancer protein 1, chloroplastic OS=Triticum aestivum GN=PSBO PE=2 SV=1"	---	1	0.000398	123.02	NEPPAFQK(1)TK	2
ats00195 Photosynthesis	1.45906e-12	A0A1D6RID7	149	K	Ident	"Oxygen-evolving enhancer protein 1, chloroplastic OS=Triticum aestivum GN=PSBO PE=2 SV=1"	---	1	3.02e-12	136.81	VPFLFTVK(1)QLVATGK	2
ats00195 Photosynthesis	1.45906e-12	A0A1D6RID7	252	K	Ident	"Oxygen-evolving enhancer protein 1, chloroplastic OS=Triticum aestivum GN=PSBO PE=2 SV=1"	---	0.999975	0.000615	47.605	SKPETGEVIGVFESVQPSDTDLGAK(1)APK(1)DVK	3
ats00195 Photosynthesis	1.45906e-12	A0A1D6RID7	85	K	Ident	"Oxygen-evolving enhancer protein 1, chloroplastic OS=Triticum aestivum GN=PSBO PE=2 SV=1"	---	1	3.43e-08	155.66	AEGIQK(1)NEPPAFQK(1)TK	2
ats00195 Photosynthesis	1.45906e-12	A0A1D6RID7	39	K	Ident	"Oxygen-evolving enhancer protein 1, chloroplastic OS=Triticum aestivum GN=PSBO PE=2 SV=1"	---	1	1.86e-10	106.62	TYMEVK(1)GTGTANQCPTIDGGVDSFPFK	2
ats00195 Photosynthesis	1.45906e-12	A0A1D6RID7	156	K	Ident	"Oxygen-evolving enhancer protein 1, chloroplastic OS=Triticum aestivum GN=PSBO PE=2 SV=1"	---	1	1.17e-08	125.23	QLVATGK(1)PESFSGPFLVPSYR	3
ats00195 Photosynthesis	1.45906e-12	A0A1D6RID7	226	K	Ident	"Oxygen-evolving enhancer protein 1, chloroplastic OS=Triticum aestivum GN=PSBO PE=2 SV=1"	---	1	2.54e-09	108.94	SK(1)PETGEVIGVFESVQPSDTDLGAK	2
ats00195 Photosynthesis	1.45906e-12	A0A1D6RID7	249	K	Ident	"Oxygen-evolving enhancer protein 1, chloroplastic OS=Triticum aestivum GN=PSBO PE=2 SV=1"	---	1	1.51e-11	101.71	SKPETGEVIGVFESVQPSDTDLGAK(1)APK	3
ats00195 Photosynthesis	1.45906e-12	A0A1D6RID7	60	K	Ident	"Oxygen-evolving enhancer protein 1, chloroplastic OS=Triticum aestivum GN=PSBO PE=2 SV=1"	---	1	2.83e-09	112.64	GTGTANQCPTIDGGVDSFPFK(1)AGK	3
ats00195 Photosynthesis	1.45906e-12	A0A1D6RID7	209	K	Ident	"Oxygen-evolving enhancer protein 1, chloroplastic OS=Triticum aestivum GN=PSBO PE=2 SV=1"	---	1	2.24e-10	146.78	ENVK(1)NASSSTGNITLSVTK	2
ats00195 Photosynthesis	1.45906e-12	A0A1D6RID7	178	K	Ident	"Oxygen-evolving enhancer protein 1, chloroplastic OS=Triticum aestivum GN=PSBO PE=2 SV=1"	---	1	0.00124	109.79	GSSFLDPK(1)GR	2
ats00195 Photosynthesis	1.45906e-12	W5DL22	86	K	Ident	Plastocyanin	---	1	7.34e-11	92.865	AGETITFK(1)NNAGYPHNVVFDEDAVPSGVDVSK	3
ats00195 Photosynthesis	1.45906e-12	W5C572	74	K	Ident	"Photosystem I reaction center subunit N, chloroplastic OS=Hordeum vulgare GN=PSAN PE=2 SV=1"	---	1	0.00314	158.61	LNK(1)ELNDK	2
ats00195 Photosynthesis	1.45906e-12	W5C572	136	K	Ident	"Photosystem I reaction center subunit N, chloroplastic OS=Hordeum vulgare GN=PSAN PE=2 SV=1"	---	1	0.000877	113.93	FK(1)CGSNVFWK	2
ats00195 Photosynthesis	1.45906e-12	W5C572	132	K	Ident	"Photosystem I reaction center subunit N, chloroplastic OS=Hordeum vulgare GN=PSAN PE=2 SV=1"	---	1	2.27e-11	162.86	VPFITDDLEIECEGK(1)EK	3
ats00195 Photosynthesis	1.45906e-12	W5C572	117	K	Ident	"Photosystem I reaction center subunit N, chloroplastic OS=Hordeum vulgare GN=PSAN PE=2 SV=1"	---	1	0.000229	108.14	K(1)VPFITDDLEIECEGK	2
ats00195 Photosynthesis	1.45906e-12	A0A1D6D5D4	87	K	Ident	Plastocyanin	---	1	3.04e-07	73.771	SGETITFK(1)NNAGFPHNVVFDEDAVPSGVDVSK	3
ats00195 Photosynthesis	1.45906e-12	A0A1D5V4M3	172	K	Ident	"Photosystem II 22 kDa protein, chloroplastic OS=Spinacia oleracea GN=PSBS PE=1 SV=1"	---	1	0.00101	69.081	FVDEQPTGLDK(1)AVIAPGK	2
ats00195 Photosynthesis	1.45906e-12	A0A1D5V4M3	179	K	Ident	"Photosystem II 22 kDa protein, chloroplastic OS=Spinacia oleracea GN=PSBS PE=1 SV=1"	---	1	0.00277	96.034	AVIAPGK(1)GFR	2
ats00195 Photosynthesis	1.45906e-12	A0A1D6B6U3	50	K	Ident	"Photosystem II 10 kDa polypeptide, chloroplastic OS=Hordeum vulgare GN=PSBR PE=3 SV=1"	---	1	9.19e-09	99.6	VQTAQPYGPGGGVEFK(1)EGVDASGR	2
ats00195 Photosynthesis	1.45906e-12	A0A1D6B6U3	63	K	Ident	"Photosystem II 10 kDa polypeptide, chloroplastic OS=Hordeum vulgare GN=PSBR PE=3 SV=1"	---	1	0.000571	126.71	GK(1)GVYQFADK	2
ats00195 Photosynthesis	1.45906e-12	A0A1D6B6U3	34	K	Ident	"Photosystem II 10 kDa polypeptide, chloroplastic OS=Hordeum vulgare GN=PSBR PE=3 SV=1"	---	1	7.08e-13	180.64	K(1)VQTAQPYGPGGGVEFK	2
ats00195 Photosynthesis	1.45906e-12	A0A1D5YZ83	200	K	Ident	"Photosystem I reaction center subunit II, chloroplastic OS=Hordeum vulgare GN=psaD PE=1 SV=1"	---	1	0.00323	104.2	FTGK(1)NSFDI	2
ats00195 Photosynthesis	1.45906e-12	A0A1D5YZ83	125	K	Ident	"Photosystem I reaction center subunit II, chloroplastic OS=Hordeum vulgare GN=psaD PE=1 SV=1"	---	1	0.00174	104.05	EGPNLLK(1)LAR	2
ats00195 Photosynthesis	1.45906e-12	A0A1D5YZ83	164	K	Ident	"Photosystem I reaction center subunit II, chloroplastic OS=Hordeum vulgare GN=psaD PE=1 SV=1"	---	1	1.37e-08	122.49	VFPNGEVQYLHPK(1)DGVYPEK	2
ats00195 Photosynthesis	1.45906e-12	A0A1D5YZ83	144	K	Ident	"Photosystem I reaction center subunit II, chloroplastic OS=Hordeum vulgare GN=psaD PE=1 SV=1"	---	1	0.00108	133.86	YK(1)IAYQFYR	2
ats00195 Photosynthesis	1.45906e-12	A0A1D5YZ83	129	K	Ident	"Photosystem I reaction center subunit II, chloroplastic OS=Hordeum vulgare GN=psaD PE=1 SV=1"	---	1	0.00104	157.24	K(1)EQCLALGNR	2
ats00195 Photosynthesis	1.45906e-12	A0A1D5YZ83	196	K	Ident	"Photosystem I reaction center subunit II, chloroplastic OS=Hordeum vulgare GN=psaD PE=1 SV=1"	---	1	0.000297	110.31	NVSPIEVK(1)FTGK	2
ats00195 Photosynthesis	1.45906e-12	A0A1D5YZ83	171	K	Ident	"Photosystem I reaction center subunit II, chloroplastic OS=Hordeum vulgare GN=psaD PE=1 SV=1"	---	1	0.000199	113.38	DGVYPEK(1)VNAGR	2
ats00195 Photosynthesis	1.45906e-12	W5BEB6	74	K	Ident	"Photosystem I reaction center subunit psaK, chloroplastic OS=Hordeum vulgare GN=PSAK PE=1 SV=1"	---	1	0.0374	104.37	K(1)ATAGLK	2
ats00195 Photosynthesis	1.45906e-12	W5BEB6	80	K	Ident	"Photosystem I reaction center subunit psaK, chloroplastic OS=Hordeum vulgare GN=PSAK PE=1 SV=1"	---	1	0.000792	114.89	ATAGLK(1)LEAR	2
ats00195 Photosynthesis	1.45906e-12	W4ZSM1	97	K	Ident	"Photosystem I reaction center subunit VI, chloroplastic OS=Hordeum vulgare GN=PSAH PE=1 SV=1"	4339593	1	4.98e-05	142.1	FFNTFAAPFTK(1)R	2
ats00195 Photosynthesis	1.45906e-12	W4ZSM1	129	K	Ident	"Photosystem I reaction center subunit VI, chloroplastic OS=Hordeum vulgare GN=PSAH PE=1 SV=1"	4339593	1	0.000158	128.57	K(1)GPQLPPTPGPR	2
ats00195 Photosynthesis	1.45906e-12	P06528	50	K	Ident	"ATP synthase subunit b, chloroplastic"	atpF	1	0.000372	147.4	GVLK(1)DLLDNR	2
ats00195 Photosynthesis	1.45906e-12	P06528	87	K	Ident	"ATP synthase subunit b, chloroplastic"	atpF	1	0.000444	105.65	LQK(1)VELEADEYR	2
ats00195 Photosynthesis	1.45906e-12	P06528	182	K	Ident	"ATP synthase subunit b, chloroplastic"	atpF	1	0.000103	124.38	ANIGILGSLEWK(1)R	2
ats00195 Photosynthesis	1.45906e-12	P06528	125	K	Ident	"ATP synthase subunit b, chloroplastic"	atpF	1	0.00198	101.35	SK(1)NETLYFEK	2
ats00195 Photosynthesis	1.45906e-12	P06528	80	K	Ident	"ATP synthase subunit b, chloroplastic"	atpF	1	8.72e-08	222.28	GTIEQLEK(1)AR	2
ats00195 Photosynthesis	1.45906e-12	P06528	133	K	Ident	"ATP synthase subunit b, chloroplastic"	atpF	1	1.03e-20	259.75	SKNETLYFEK(1)QR	2
ats00195 Photosynthesis	1.45906e-12	P06528	107	K	Ident	"ATP synthase subunit b, chloroplastic"	atpF	1	1.58e-21	218.83	EK(1)ANLINATSISLEQLEK	2
ats00195 Photosynthesis	1.45906e-12	A0A1D5XBW6	42	K	Ident	"Photosynthetic NDH subunit of lumenal location 1, chloroplastic OS=Arabidopsis thaliana GN=PNSL1 PE=1 SV=2"	---	1	0.000159	102.52	DFDFLGHDSAFK(1)DR	2
ats00195 Photosynthesis	1.45906e-12	A0A1D5TRZ7	52	K	Ident	"ATP synthase subunit gamma, chloroplastic OS=Zea mays PE=1 SV=1"	---	1	0.000353	155.11	NTQK(1)ITEAMK	2
ats00195 Photosynthesis	1.45906e-12	A0A1D5TRZ7	64	K	Ident	"ATP synthase subunit gamma, chloroplastic OS=Zea mays PE=1 SV=1"	---	1	0.00245	146.21	LVAAAK(1)VR	2
ats00195 Photosynthesis	1.45906e-12	A0A1D5TRZ7	133	K	Ident	"ATP synthase subunit gamma, chloroplastic OS=Zea mays PE=1 SV=1"	---	1	0.00629	139.14	K(1)GNAYFQR	2
ats00195 Photosynthesis	1.45906e-12	A0A1D6AEP1	304	K	Ident	"Ferredoxin--NADP reductase, chloroplastic"	---	1	0.0048	73.927	MAEYK(1)EELWEMLK	2
ats00195 Photosynthesis	1.45906e-12	A0A1D6AEP1	313	K	Ident	"Ferredoxin--NADP reductase, chloroplastic"	---	1	9.41e-05	117.79	K(1)DNTYVYMCGLK	2
ats00195 Photosynthesis	1.45906e-12	W5E4T7	162	K	Ident	"ATP synthase subunit b', chloroplastic OS=Spinacia oleracea GN=ATPG PE=1 SV=2"	---	1	3.47e-08	210.35	ELEAK(1)LDEGRR	2
ats00195 Photosynthesis	1.45906e-12	W5E4T7	157	K	Ident	"ATP synthase subunit b', chloroplastic OS=Spinacia oleracea GN=ATPG PE=1 SV=2"	---	1	0.0261	58.246	ETTK(1)ELEAK	2
ats00640 Propanoate metabolism	0.12518	A0A1D6AD54	159	K	Ident	"Succinate--CoA ligase [ADP-forming] subunit beta, mitochondrial"	---	1	9.07e-08	145.86	VPVDVFK(1)GITDEDAAK	2
ats00640 Propanoate metabolism	0.12518	A0A1D6AD54	233	K	Ident	"Succinate--CoA ligase [ADP-forming] subunit beta, mitochondrial"	---	1	0.00323	113.5	QK(1)EIFALR	2
ats00640 Propanoate metabolism	0.12518	A0A1D6AD54	90	K	Ident	"Succinate--CoA ligase [ADP-forming] subunit beta, mitochondrial"	---	1	2.7e-07	134.88	MLNQVLVTK(1)QTGPQGK	2
ats00640 Propanoate metabolism	0.12518	A0A1D6AD54	168	K	Ident	"Succinate--CoA ligase [ADP-forming] subunit beta, mitochondrial"	---	1	0.0151	51.127	GITDEDAAK(1)VVDGLAPK	2
ats00640 Propanoate metabolism	0.12518	A0A1D6AD54	41	K	Ident	"Succinate--CoA ligase [ADP-forming] subunit beta, mitochondrial"	---	1	0.0372	52.576	NVFPSEK(1)EIVVK	2
ats00640 Propanoate metabolism	0.12518	A0A1D6AD54	176	K	Ident	"Succinate--CoA ligase [ADP-forming] subunit beta, mitochondrial"	---	1	7.25e-05	125.54	VVDGLAPK(1)TADR	2
ats00640 Propanoate metabolism	0.12518	A0A1D6AD54	60	K	Ident	"Succinate--CoA ligase [ADP-forming] subunit beta, mitochondrial"	---	1	0.000348	152.97	GLGTFK(1)SGLK	2
ats00640 Propanoate metabolism	0.12518	A0A1D6AD54	46	K	Ident	"Succinate--CoA ligase [ADP-forming] subunit beta, mitochondrial"	---	1	0.0148	58.32	EIVVK(1)SQILAGGR	2
ats00640 Propanoate metabolism	0.12518	A0A1D6AD54	101	K	Ident	"Succinate--CoA ligase [ADP-forming] subunit beta, mitochondrial"	---	1	0.00145	86.879	VVGK(1)VYLCEK	2
ats00640 Propanoate metabolism	0.12518	A0A1D6AD54	364	K	Ident	"Succinate--CoA ligase [ADP-forming] subunit beta, mitochondrial"	---	1	2.46e-05	178.67	LEGTNVDQGK(1)R	2
ats00640 Propanoate metabolism	0.12518	A0A1D6DED4	152	K	Ident	Dihydrolipoyl dehydrogenase	---	1	5.45e-07	87.468	GFGK(1)LTSPSEVSVDLVDGGNTVVK	3
ats00640 Propanoate metabolism	0.12518	A0A1D6DED4	70	K	Ident	Dihydrolipoyl dehydrogenase	---	1	0.0111	158.08	TTCIEK(1)R	2
ats00640 Propanoate metabolism	0.12518	A0A1D6DED4	435	K	Ident	Dihydrolipoyl dehydrogenase	---	0.998562	0.00592	50.957	AIDDAEGMVK(0.999)VVADK(0.001)ETDK	3
ats00640 Propanoate metabolism	0.12518	A0A1D6DED4	143	K	Ident	Dihydrolipoyl dehydrogenase	---	1	0.0103	107.9	NK(1)VTYVK	2
ats00640 Propanoate metabolism	0.12518	A0A1D6DED4	174	K	Ident	Dihydrolipoyl dehydrogenase	---	1	4.64e-07	148.62	GK(1)NIIIATGSDVK	2
ats00640 Propanoate metabolism	0.12518	A0A1D6DED4	133	K	Ident	Dihydrolipoyl dehydrogenase	---	1	0.00268	75.764	AVAGLTK(1)GIEGLFK	2
ats00640 Propanoate metabolism	0.12518	A0A1D6DED4	126	K	Ident	Dihydrolipoyl dehydrogenase	---	1	0.00737	90.142	DK(1)AVAGLTK	2
ats00640 Propanoate metabolism	0.12518	A0A1D6DED4	440	K	Ident	Dihydrolipoyl dehydrogenase	---	1	0.0131	78.556	VVADK(1)ETDK	2
ats00640 Propanoate metabolism	0.12518	A0A1D6DED4	185	K	Ident	Dihydrolipoyl dehydrogenase	---	1	0.00696	46.415	NIIIATGSDVK(1)SLPGITIDEK	2
ats00640 Propanoate metabolism	0.12518	A0A1D6DED4	64	K	Ident	Dihydrolipoyl dehydrogenase	---	1	1.65e-06	139.48	AAQLGLK(1)TTCIEK	2
ats00640 Propanoate metabolism	0.12518	A0A1D6DED4	273	K	Ident	Dihydrolipoyl dehydrogenase	---	1	0.00284	75.316	TK(1)VVGVDTSGDGVK	2
ats00640 Propanoate metabolism	0.12518	A0A1D6DED4	425	K	Ident	Dihydrolipoyl dehydrogenase	---	1	0.00305	80.555	AK(1)AIDDAEGMVK	2
ats00640 Propanoate metabolism	0.12518	A0A1D6DED4	172	K	Ident	Dihydrolipoyl dehydrogenase	---	1	4.94e-05	74.657	LTSPSEVSVDLVDGGNTVVK(1)GK	2
ats00640 Propanoate metabolism	0.12518	A0A1D6DED4	405	K	Ident	Dihydrolipoyl dehydrogenase	---	1	1.16e-08	182.1	TEEQVK(1)ASGIAYR	2
ats00640 Propanoate metabolism	0.12518	A0A1D6DED4	148	K	Ident	Dihydrolipoyl dehydrogenase	---	1	0.0252	68.456	VTYVK(1)GFGK	2
ats00640 Propanoate metabolism	0.12518	A0A1D6DED4	195	K	Ident	Dihydrolipoyl dehydrogenase	---	1	0.00219	105.46	SLPGITIDEK(1)K	2
ats00640 Propanoate metabolism	0.12518	A0A1D5S7R2	126	K	Ident	Dihydrolipoyl dehydrogenase	---	1	0.0372	47.639	GCVPSK(1)ALLAVSGR	2
ats00640 Propanoate metabolism	0.12518	W5A874	147	K	Ident	Dihydrolipoyl dehydrogenase	---	1	0.018	74.464	VEYVK(1)GFGK	2
ats00640 Propanoate metabolism	0.12518	W5A874	272	K	Ident	Dihydrolipoyl dehydrogenase	---	1	0.000107	112.17	TK(1)VVGVDTSGSGVK	2
ats00640 Propanoate metabolism	0.12518	W5A874	404	K	Ident	Dihydrolipoyl dehydrogenase	---	1	8.25e-05	107.69	TEEQVK(1)ASGVAYQVGK	2
ats00640 Propanoate metabolism	0.12518	A0A1D5UG30	130	K	Ident	"Methylmalonate-semialdehyde dehydrogenase [acylating], mitochondrial OS=Arabidopsis thaliana GN=ALDH6B2 PE=2 SV=2"	---	1	0.0267	52.599	LAENITTEQGK(1)TLK	2
ats00640 Propanoate metabolism	0.12518	A0A1D5UV39	328	K	Ident	Acetyl-CoA carboxylase 2 OS=Oryza sativa subsp. japonica GN=ACC2 PE=3 SV=2	---	1	0.011	72.2	ASWGGGGK(1)GIR	2
ats00780 Biotin metabolism	0.506956	A0A1D5Z1J9	170	K	Ident	"Enoyl-[acyl-carrier-protein] reductase [NADH] 2, chloroplastic OS=Oryza sativa subsp. japonica GN=Os09g0277800 PE=2 SV=1"	---	1	0.025	62.466	YAGSSK(1)WTVK	2
ats00780 Biotin metabolism	0.506956	A0A1D5Z1J9	174	K	Ident	"Enoyl-[acyl-carrier-protein] reductase [NADH] 2, chloroplastic OS=Oryza sativa subsp. japonica GN=Os09g0277800 PE=2 SV=1"	---	1	0.000152	124.42	WTVK(1)EVAETVK	2
ats00780 Biotin metabolism	0.506956	A0A1D5Z1J9	299	K	Ident	"Enoyl-[acyl-carrier-protein] reductase [NADH] 2, chloroplastic OS=Oryza sativa subsp. japonica GN=Os09g0277800 PE=2 SV=1"	---	1	0.000496	96.229	AAK(1)AIGFIEK	2
ats00780 Biotin metabolism	0.506956	A0A1D5UU65	101	K	Ident	"3-oxoacyl-[acyl-carrier-protein] reductase 3, chloroplastic OS=Brassica napus GN=bkr3 PE=2 SV=1"	---	1	0.000102	90.05	AVALALGK(1)AGCK	2
ats00780 Biotin metabolism	0.506956	A0A1D5TZ12	274	K	Ident	3-oxoacyl-[acyl-carrier-protein] synthase	---	1	4.23e-10	156.24	NDDPITASRPWDK(1)ER	3
ats00780 Biotin metabolism	0.506956	A0A1D5TZ12	127	K	Ident	3-oxoacyl-[acyl-carrier-protein] synthase	---	1	0.0288	63.419	YCILSGK(1)K	2
ats00780 Biotin metabolism	0.506956	A0A1D5TZ12	379	K	Ident	3-oxoacyl-[acyl-carrier-protein] synthase	---	1	0.0194	62.089	NPSEIK(1)INSTK	2
ats00780 Biotin metabolism	0.506956	A0A1D5TZ12	110	K	Ident	3-oxoacyl-[acyl-carrier-protein] synthase	---	1	7.51e-07	141.54	GFSSEGYIDGK(1)NDR	2
ats00051 Fructose and mannose metabolism	0.00100434	A0A1D6SEG0	293	K	Ident	"Probable fructokinase-6, chloroplastic OS=Arabidopsis thaliana GN=At1g66430 PE=2 SV=1"	---	1	0.0185	68.847	EFSGK(1)VGGLK	2
ats00051 Fructose and mannose metabolism	0.00100434	A0A1D6SEG0	288	K	Ident	"Probable fructokinase-6, chloroplastic OS=Arabidopsis thaliana GN=At1g66430 PE=2 SV=1"	---	1	0.0108	81.915	YYSK(1)EFSGK	2
ats00051 Fructose and mannose metabolism	0.00100434	W5EDL3	367	K	Ident	Fructose-bisphosphate aldolase	---	1	2.25e-26	212.76	ANSLAQLGK(1)YTSDGEAAAAK	3
ats00051 Fructose and mannose metabolism	0.00100434	W5EDL3	384	K	Ident	Fructose-bisphosphate aldolase	---	1	0.0202	67.207	ENMFVK(1)NYSY	2
ats00051 Fructose and mannose metabolism	0.00100434	W5EDL3	50	K	Ident	Fructose-bisphosphate aldolase	---	1	0.000454	135.86	TAK(1)TIASPGR	2
ats00051 Fructose and mannose metabolism	0.00100434	W5EDL3	337	K	Ident	Fructose-bisphosphate aldolase	---	1	1.19e-19	202.27	ALQNTCLK(1)TWGGRPENVAAAQEALLLR	3
ats00051 Fructose and mannose metabolism	0.00100434	W5EDL3	282	K	Ident	Fructose-bisphosphate aldolase	---	1	4.94e-09	150.9	ATPEEVASYTLK(1)LLQR	2
ats00051 Fructose and mannose metabolism	0.00100434	W5EDL3	378	K	Ident	Fructose-bisphosphate aldolase	---	1	1.22e-08	144.29	YTSDGEAAAAK(1)ENMFVK	3
ats00051 Fructose and mannose metabolism	0.00100434	W5EDL3	47	K	Ident	Fructose-bisphosphate aldolase	---	1	1.6e-05	97.69	ASAYADELVK(1)TAK	2
ats00051 Fructose and mannose metabolism	0.00100434	A0A1D5W9E0	256	K	Ident	"Triosephosphate isomerase, cytosolic OS=Secale cereale PE=2 SV=3"	4325211	1	8.35e-08	146.3	DWLK(1)TNVSPEVAASTR	2
ats00051 Fructose and mannose metabolism	0.00100434	A0A1D5W9E0	132	K	Ident	"Triosephosphate isomerase, cytosolic OS=Secale cereale PE=2 SV=3"	4325211	1	1.85e-07	134.14	LRPEIQVAAQNCWVK(1)K	2
ats00051 Fructose and mannose metabolism	0.00100434	W5EG56	306	K	Ident	"Fructose-1,6-bisphosphatase, chloroplastic OS=Triticum aestivum GN=FBP PE=2 SV=1"	---	1	0.000216	107.93	YMDSLK(1)EPGTSGK	2
ats00051 Fructose and mannose metabolism	0.00100434	W5EG56	134	K	Ident	"Fructose-1,6-bisphosphatase, chloroplastic OS=Triticum aestivum GN=FBP PE=2 SV=1"	---	1	9.27e-11	141.83	APISNLTGVQGATNVQGEDQK(1)K	2
ats00051 Fructose and mannose metabolism	0.00100434	W5EG56	369	K	Ident	"Fructose-1,6-bisphosphatase, chloroplastic OS=Triticum aestivum GN=FBP PE=2 SV=1"	---	1	5.69e-07	81.65	LLYECAPMSFIAEQAGGK(1)GSDGHQR	3
ats00051 Fructose and mannose metabolism	0.00100434	W5EG56	282	K	Ident	"Fructose-1,6-bisphosphatase, chloroplastic OS=Triticum aestivum GN=FBP PE=2 SV=1"	---	1	0.00111	67.644	SGK(1)IYSFNEGNYALWDDK	2
ats00051 Fructose and mannose metabolism	0.00100434	W5EG56	279	K	Ident	"Fructose-1,6-bisphosphatase, chloroplastic OS=Triticum aestivum GN=FBP PE=2 SV=1"	---	1	0.0141	87.476	VQIPK(1)SGK	2
ats00051 Fructose and mannose metabolism	0.00100434	W5EG56	135	K	Ident	"Fructose-1,6-bisphosphatase, chloroplastic OS=Triticum aestivum GN=FBP PE=2 SV=1"	---	1	0.022	55.011	K(1)LDVISNEVFSNCLR	2
ats00051 Fructose and mannose metabolism	0.00100434	W5EG56	313	K	Ident	"Fructose-1,6-bisphosphatase, chloroplastic OS=Triticum aestivum GN=FBP PE=2 SV=1"	---	1	1.07e-06	120.9	YMDSLKEPGTSGK(1)PYSAR	3
ats00051 Fructose and mannose metabolism	0.00100434	W5EG56	344	K	Ident	"Fructose-1,6-bisphosphatase, chloroplastic OS=Triticum aestivum GN=FBP PE=2 SV=1"	---	1	2.22e-08	143.67	TMLYGGIYGYPSDQK(1)SK	2
ats00051 Fructose and mannose metabolism	0.00100434	W5EG56	404	K	Ident	"Fructose-1,6-bisphosphatase, chloroplastic OS=Triticum aestivum GN=FBP PE=2 SV=1"	---	1	0.0508	47.657	VEK(1)FLSSE	2
ats00051 Fructose and mannose metabolism	0.00100434	W5G4A2	189	K	Ident	Fructose-bisphosphate aldolase	---	1	6.85e-14	151.22	TVVSIPNGPSELAVK(1)EAAWGLAR	2
ats00051 Fructose and mannose metabolism	0.00100434	W5G4A2	334	K	Ident	Fructose-bisphosphate aldolase	---	1	3.21e-10	202.27	ALQNTCLK(1)TWGGRPENVK	2
ats00051 Fructose and mannose metabolism	0.00100434	W5G4A2	118	K	Ident	Fructose-bisphosphate aldolase	---	1	7.67e-06	122.12	K(1)IVDILVEQGIVPGIK	3
ats00051 Fructose and mannose metabolism	0.00100434	W5G4A2	68	K	Ident	Fructose-bisphosphate aldolase	---	1	2.7e-15	206.18	GILAMDESNATCGK(1)R	3
ats00051 Fructose and mannose metabolism	0.00100434	W5G4A2	381	K	Ident	Fructose-bisphosphate aldolase	---	1	0.00274	96.143	EGMFVK(1)NYSY	2
ats00051 Fructose and mannose metabolism	0.00100434	W5G4A2	279	K	Ident	Fructose-bisphosphate aldolase	---	1	2.96e-11	168.41	ATPEQVADYTLK(1)LLSR	3
ats00051 Fructose and mannose metabolism	0.00100434	W5G4A2	47	K	Ident	Fructose-bisphosphate aldolase	---	1	0.000454	135.86	TAK(1)TIASPGR	2
ats00051 Fructose and mannose metabolism	0.00100434	W5G4A2	375	K	Ident	Fructose-bisphosphate aldolase	---	1	9.17e-07	130.29	YTSDGEAAEAK(1)EGMFVK	3
ats00051 Fructose and mannose metabolism	0.00100434	W5G4A2	265	K	Ident	Fructose-bisphosphate aldolase	---	1	1.89e-08	178.15	PSMVTPGAECK(1)DR	2
ats00051 Fructose and mannose metabolism	0.00100434	W5G4A2	344	K	Ident	Fructose-bisphosphate aldolase	---	1	4.31e-21	165.02	TWGGRPENVK(1)AAQEALLLR	2
ats00051 Fructose and mannose metabolism	0.00100434	W5G4A2	44	K	Ident	Fructose-bisphosphate aldolase	---	1	0.0303	49.298	AGAYDDELVK(1)TAK	2
ats00051 Fructose and mannose metabolism	0.00100434	W5G4A2	133	K	Ident	Fructose-bisphosphate aldolase	---	1	0.000177	81.157	IVDILVEQGIVPGIK(1)VDK	3
ats00051 Fructose and mannose metabolism	0.00100434	W5G4A2	364	K	Ident	Fructose-bisphosphate aldolase	---	1	2.41e-23	197.72	ANSLAQLGK(1)YTSDGEAAEAK	3
ats00051 Fructose and mannose metabolism	0.00100434	W5G4A2	355	K	Ident	Fructose-bisphosphate aldolase	---	1	4.36e-05	143	AK(1)ANSLAQLGK	2
ats00051 Fructose and mannose metabolism	0.00100434	A0A1D5T367	315	K	Ident	"6-phosphofructo-2-kinase/fructose-2,6-bisphosphatase OS=Arabidopsis thaliana GN=FKFBP PE=1 SV=1"	---	1	0.00747	99.139	GK(1)TFTAVK	2
ats00051 Fructose and mannose metabolism	0.00100434	A0A1D5T367	340	K	Ident	"6-phosphofructo-2-kinase/fructose-2,6-bisphosphatase OS=Arabidopsis thaliana GN=FKFBP PE=1 SV=1"	---	1	0.00353	172.15	HFNVGK(1)YR	2
ats00051 Fructose and mannose metabolism	0.00100434	A0A1D6RCT7	242	K	Ident	Fructokinase-1 OS=Oryza sativa subsp. japonica GN=FRK1 PE=1 SV=2	---	1	0.0556	66.073	YYTK(1)DFR	2
ats00051 Fructose and mannose metabolism	0.00100434	A0A1D5YNN8	158	K	Ident	"Triosephosphate isomerase, chloroplastic OS=Secale cereale PE=1 SV=1"	---	1	0.000167	137.62	K(1)AAYALSQNLK	2
ats00051 Fructose and mannose metabolism	0.00100434	A0A1D5YNN8	157	K	Ident	"Triosephosphate isomerase, chloroplastic OS=Secale cereale PE=1 SV=1"	---	1	3.94e-06	132.32	HVIGEDDEFIGK(1)K	3
ats00051 Fructose and mannose metabolism	0.00100434	W5ETU1	367	K	Ident	Fructose-bisphosphate aldolase	---	1	7.17e-12	127.16	ANSLAQLGK(1)YTSDGEAAEASENMFVK	2
ats00051 Fructose and mannose metabolism	0.00100434	A0A1D5WW18	35	K	Ident	Fructose-bisphosphate aldolase	---	1	1.03e-06	139.86	GILAIDESSATCGK(1)R	2
ats00051 Fructose and mannose metabolism	0.00100434	W5DIU6	4	K	Ident	"Triosephosphate isomerase, cytosolic OS=Secale cereale PE=2 SV=3"	4325211	1	0.00416	118.06	K(1)FFVGGNWK	2
ats00051 Fructose and mannose metabolism	0.00100434	W5DIU6	194	K	Ident	"Triosephosphate isomerase, cytosolic OS=Secale cereale PE=2 SV=3"	4325211	1	6.69e-12	169.92	DWLK(1)TNVSPEVAESTR	2
ats00051 Fructose and mannose metabolism	0.00100434	W5DIU6	70	K	Ident	"Triosephosphate isomerase, cytosolic OS=Secale cereale PE=2 SV=3"	4325211	1	1.85e-07	134.14	LRPEIQVAAQNCWVK(1)K	2
ats00051 Fructose and mannose metabolism	0.00100434	W5DIU6	156	K	Ident	"Triosephosphate isomerase, cytosolic OS=Secale cereale PE=2 SV=3"	4325211	1	9.23e-09	122.53	IK(1)DWTNVVVAYEPVWAIGTGK	3
ats00051 Fructose and mannose metabolism	0.00100434	W5DIU6	55	K	Ident	"Triosephosphate isomerase, cytosolic OS=Secale cereale PE=2 SV=3"	4325211	1	0.00103	67.685	GK(1)LRPEIQVAAQNCWVK	3
ats00051 Fructose and mannose metabolism	0.00100434	W5DIU6	113	K	Ident	"Triosephosphate isomerase, cytosolic OS=Secale cereale PE=2 SV=3"	4325211	1	3.75e-10	129.46	SLMGESSEFVGEK(1)VAYALAQGLK	3
ats00051 Fructose and mannose metabolism	0.00100434	W5FIN0	155	K	Ident	"Triosephosphate isomerase, chloroplastic OS=Secale cereale PE=1 SV=1"	---	1	0.000167	137.62	K(1)AAYALSQNLK	2
ats00051 Fructose and mannose metabolism	0.00100434	W5FIN0	181	K	Ident	"Triosephosphate isomerase, chloroplastic OS=Secale cereale PE=1 SV=1"	---	1	0.0159	66.267	EAGK(1)TFDVCFK	2
ats00051 Fructose and mannose metabolism	0.00100434	W5FIN0	217	K	Ident	"Triosephosphate isomerase, chloroplastic OS=Secale cereale PE=1 SV=1"	---	1	7.98e-07	68.96	NVVIAYEPVWAIGTGK(1)VASPEQAQEVHAAVR	4
ats00051 Fructose and mannose metabolism	0.00100434	W5FIN0	236	K	Ident	"Triosephosphate isomerase, chloroplastic OS=Secale cereale PE=1 SV=1"	---	1	4.46e-10	151.8	DWLK(1)TNVSADVASTVR	3
ats00051 Fructose and mannose metabolism	0.00100434	W5FIN0	188	K	Ident	"Triosephosphate isomerase, chloroplastic OS=Secale cereale PE=1 SV=1"	---	1	0.00149	99.815	TFDVCFK(1)QMK	2
ats00051 Fructose and mannose metabolism	0.00100434	W5FIN0	191	K	Ident	"Triosephosphate isomerase, chloroplastic OS=Secale cereale PE=1 SV=1"	---	1	0.000377	99.669	QMK(1)AFADNITDWK	2
ats00051 Fructose and mannose metabolism	0.00100434	W5FIN0	294	K	Ident	"Triosephosphate isomerase, chloroplastic OS=Secale cereale PE=1 SV=1"	---	1	2.3e-09	153.14	GPDFATICNSVTSK(1)K	2
ats00051 Fructose and mannose metabolism	0.00100434	W5FIN0	154	K	Ident	"Triosephosphate isomerase, chloroplastic OS=Secale cereale PE=1 SV=1"	---	1	1.16e-08	186.13	HVIGEDDQFIGK(1)K	2
ats00051 Fructose and mannose metabolism	0.00100434	W5FIN0	265	K	Ident	"Triosephosphate isomerase, chloroplastic OS=Secale cereale PE=1 SV=1"	---	1	0.000699	84.653	IIYGGSVNAANCAELAK(1)K	2
ats00051 Fructose and mannose metabolism	0.00100434	W5D5L4	237	K	Ident	Fructose-bisphosphate aldolase	TRAES_3BF044000030CFD_c1	1	0.00179	95.264	K(1)VAPEVIAEYTVR	2
ats00051 Fructose and mannose metabolism	0.00100434	W5D5L4	128	K	Ident	Fructose-bisphosphate aldolase	TRAES_3BF044000030CFD_c1	1	0.00174	50.255	GTIELAGTNGETTTQGFDDLGK(1)R	3
ats00051 Fructose and mannose metabolism	0.00100434	W5D5L4	7	K	Ident	Fructose-bisphosphate aldolase	TRAES_3BF044000030CFD_c1	1	4.07e-05	115.68	SAYCGK(1)YK	2
ats00051 Fructose and mannose metabolism	0.00100434	W5D5L4	287	K	Ident	Fructose-bisphosphate aldolase	TRAES_3BF044000030CFD_c1	0.804042	0.000553	81.448	LQTK(0.804)K(0.196)PWNLSFSFGR	3
ats00051 Fructose and mannose metabolism	0.00100434	W5D5L4	9	K	Ident	Fructose-bisphosphate aldolase	TRAES_3BF044000030CFD_c1	1	0.00514	114.65	YK(1)DELIK	2
ats00051 Fructose and mannose metabolism	0.00100434	W5D5L4	14	K	Ident	Fructose-bisphosphate aldolase	TRAES_3BF044000030CFD_c1	0.99899	9.16e-05	94.281	YK(0.001)DELIK(0.999)NAAYIGTPGK	3
ats00051 Fructose and mannose metabolism	0.00100434	W5D5L4	327	K	Ident	Fructose-bisphosphate aldolase	TRAES_3BF044000030CFD_c1	1	0.00113	89.231	CK(1)ANSEATLGTYK	2
ats00051 Fructose and mannose metabolism	0.00100434	W5D5L4	38	K	Ident	Fructose-bisphosphate aldolase	TRAES_3BF044000030CFD_c1	1	7.6e-13	192.18	GILAADESTGTIGK(1)R	2
ats00051 Fructose and mannose metabolism	0.00100434	W5D5L4	87	K	Ident	Fructose-bisphosphate aldolase	TRAES_3BF044000030CFD_c1	1	0.0437	55.314	GGK(1)PFVDILK	2
ats00051 Fructose and mannose metabolism	0.00100434	W5D5L4	103	K	Ident	Fructose-bisphosphate aldolase	TRAES_3BF044000030CFD_c1	1	0.0285	56.174	AGNVLPGIK(1)VDK	2
ats00051 Fructose and mannose metabolism	0.00100434	W5D5L4	24	K	Ident	Fructose-bisphosphate aldolase	TRAES_3BF044000030CFD_c1	1	1.83e-11	124.19	NAAYIGTPGK(1)GILAADESTGTIGK	3
ats00051 Fructose and mannose metabolism	0.00100434	W5D5L4	132	K	Ident	Fructose-bisphosphate aldolase	TRAES_3BF044000030CFD_c1	1	0.000648	121.5	CAK(1)YYEAGAR	2
ats00051 Fructose and mannose metabolism	0.00100434	W5D5L4	338	K	Ident	Fructose-bisphosphate aldolase	TRAES_3BF044000030CFD_c1	1	0.00048	52.577	ANSEATLGTYK(1)GDATLAEGASESLHVK	3
ats00051 Fructose and mannose metabolism	0.00100434	W5D5L4	311	K	Ident	Fructose-bisphosphate aldolase	TRAES_3BF044000030CFD_c1	1	0.000132	126.66	AWSGK(1)TENEEK	2
ats00051 Fructose and mannose metabolism	0.00100434	A0A1D6BMJ6	161	K	Ident	Fructose-bisphosphate aldolase	---	1	3.95e-14	155.49	IGPGAEPSELAVK(1)QNAEGLAR	3
ats00051 Fructose and mannose metabolism	0.00100434	A0A1D6BMJ6	7	K	Ident	Fructose-bisphosphate aldolase	---	1	0.00059	92.039	SAFVGK(1)YAEELIK	2
ats00051 Fructose and mannose metabolism	0.00100434	A0A1D6BMJ6	307	K	Ident	Fructose-bisphosphate aldolase	---	1	0.00311	135.43	ALQQSTIK(1)K	2
ats00051 Fructose and mannose metabolism	0.00100434	A0A1D6BMJ6	17	K	Ident	Fructose-bisphosphate aldolase	---	1	0.000347	152.7	TAK(1)YIATPGK	2
ats00051 Fructose and mannose metabolism	0.00100434	A0A1D6BMJ6	313	K	Ident	Fructose-bisphosphate aldolase	---	1	3.37e-07	150.34	K(1)ENVADAQATFLAR	2
ats00051 Fructose and mannose metabolism	0.00100434	A0A1D6BMJ6	14	K	Ident	Fructose-bisphosphate aldolase	---	1	0.000643	121.9	YAEELIK(1)TAK	2
ats00051 Fructose and mannose metabolism	0.00100434	A0A1D6BMJ6	211	K	Ident	Fructose-bisphosphate aldolase	---	1	1.24e-09	193.73	VLAAVYK(1)SLNDHK	3
ats00051 Fructose and mannose metabolism	0.00100434	A0A1D6BMJ6	38	K	Ident	Fructose-bisphosphate aldolase	---	1	7.6e-13	192.18	GILAADESTGTIGK(1)R	2
ats00051 Fructose and mannose metabolism	0.00100434	A0A1D6BMJ6	337	K	Ident	Fructose-bisphosphate aldolase	---	1	5.96e-16	128.92	GNSEATLGK(1)YGGAAAGGDAAASESLHVAGYK	3
ats00051 Fructose and mannose metabolism	0.00100434	A0A1D6BMJ6	24	K	Ident	Fructose-bisphosphate aldolase	---	1	3.06e-11	143.04	YIATPGK(1)GILAADESTGTIGK	3
ats00051 Fructose and mannose metabolism	0.00100434	A0A1D6BMJ6	148	K	Ident	Fructose-bisphosphate aldolase	---	1	0.00236	61.524	AVLK(1)IGPGAEPSELAVK	2
ats00051 Fructose and mannose metabolism	0.00100434	W5D0E3	311	K	Ident	Fructose-bisphosphate aldolase	TRAES_3BF107400010CFD_c1	1	0.0126	70.321	AWAGK(1)AENEEK	2
ats00051 Fructose and mannose metabolism	0.00100434	W5HZ47	7	K	Ident	Fructose-bisphosphate aldolase	---	1	0.000255	99.161	SAFVGK(1)YADELIK	2
ats00051 Fructose and mannose metabolism	0.00100434	W5HZ47	17	K	Ident	Fructose-bisphosphate aldolase	---	1	0.000347	152.7	TAK(1)YIATPGK	2
ats00051 Fructose and mannose metabolism	0.00100434	W5HZ47	14	K	Ident	Fructose-bisphosphate aldolase	---	1	3.13e-06	121.9	YADELIK(1)TAK	2
ats00051 Fructose and mannose metabolism	0.00100434	D8L9K9	74	K	Ident	"Fructose-1,6-bisphosphatase, cytosolic,putative,expressed"	TAA_ctg0464b.00040.1	1	1.01e-10	159.34	LTGLAGETNVQGEEQK(1)K	2
ats00051 Fructose and mannose metabolism	0.00100434	D8L9K9	104	K	Ident	"Fructose-1,6-bisphosphatase, cytosolic,putative,expressed"	TAA_ctg0464b.00040.1	1	0.000291	81.51	TCVLVSEEDEK(1)ATFVDPK	2
ats00051 Fructose and mannose metabolism	0.00100434	D8L9K9	271	K	Ident	"Fructose-1,6-bisphosphatase, cytosolic,putative,expressed"	TAA_ctg0464b.00040.1	1	0.00635	73.834	TLLYGGIFLYPADK(1)K	2
ats00051 Fructose and mannose metabolism	0.00100434	D8L9K9	53	K	Ident	"Fructose-1,6-bisphosphatase, cytosolic,putative,expressed"	TAA_ctg0464b.00040.1	1	6.52e-05	116.24	FVASAVNK(1)AGLAK	2
ats00051 Fructose and mannose metabolism	0.00100434	D8L9K9	234	K	Ident	"Fructose-1,6-bisphosphatase, cytosolic,putative,expressed"	TAA_ctg0464b.00040.1	1	0.00705	77.062	CK(1)YPTDGSSPK	2
ats00051 Fructose and mannose metabolism	0.00100434	D8L9K9	210	K	Ident	"Fructose-1,6-bisphosphatase, cytosolic,putative,expressed"	TAA_ctg0464b.00040.1	1	7.21e-06	155.97	GK(1)IYSVNEGNAK	2
ats00051 Fructose and mannose metabolism	0.00100434	D8L9K9	228	K	Ident	"Fructose-1,6-bisphosphatase, cytosolic,putative,expressed"	TAA_ctg0464b.00040.1	1	0.000675	98.368	NWDTPTAK(1)YVEK	2
ats00051 Fructose and mannose metabolism	0.00100434	D8L9K9	58	K	Ident	"Fructose-1,6-bisphosphatase, cytosolic,putative,expressed"	TAA_ctg0464b.00040.1	1	3.26e-23	190.25	AGLAK(1)LTGLAGETNVQGEEQK	2
ats00051 Fructose and mannose metabolism	0.00100434	D8L9K9	220	K	Ident	"Fructose-1,6-bisphosphatase, cytosolic,putative,expressed"	TAA_ctg0464b.00040.1	1	1.15e-06	124.68	IYSVNEGNAK(1)NWDTPTAK	2
ats00051 Fructose and mannose metabolism	0.00100434	D8L9K9	331	K	Ident	"Fructose-1,6-bisphosphatase, cytosolic,putative,expressed"	TAA_ctg0464b.00040.1	1	6.16e-12	135.91	SPIFLGSSDDVEEIK(1)ALYAEEAK	3
ats00051 Fructose and mannose metabolism	0.00100434	D8L9K9	277	K	Ident	"Fructose-1,6-bisphosphatase, cytosolic,putative,expressed"	TAA_ctg0464b.00040.1	1	0.00173	134.06	SPSGK(1)LR	2
ats00051 Fructose and mannose metabolism	0.00100434	D8L9K9	243	K	Ident	"Fructose-1,6-bisphosphatase, cytosolic,putative,expressed"	TAA_ctg0464b.00040.1	1	5.42e-06	170.04	YPTDGSSPK(1)SLR	2
ats00051 Fructose and mannose metabolism	0.00100434	A0A1D5S8W9	45	K	Ident	Phosphotransferase	4339361	1	0.0318	72.29	K(1)VAAVIEDVER	2
ats00290 Valine, leucine and isoleucine biosynthesis	0.251371	A0A1D6ARK8	213	K	Ident	3-isopropylmalate dehydratase small subunit 3 OS=Arabidopsis thaliana GN=At2g43090 PE=1 SV=1	---	1	9.17e-07	80.412	TGDVVTVDLDNSVLINHTSGK(1)QYK	3
ats00290 Valine, leucine and isoleucine biosynthesis	0.251371	A0A1D5SS98	281	K	Ident	"Ketol-acid reductoisomerase, chloroplastic OS=Oryza sativa subsp. japonica GN=Os05g0573700 PE=1 SV=1"	---	1	3.88e-11	158.17	NISVVAVCPK(1)GMGPSVR	2
ats00290 Valine, leucine and isoleucine biosynthesis	0.251371	A0A1D5SS98	152	K	Ident	"Ketol-acid reductoisomerase, chloroplastic OS=Oryza sativa subsp. japonica GN=Os05g0573700 PE=1 SV=1"	---	1	0.00816	61.409	NLFPLLPEAFK(1)GVK	2
ats00290 Valine, leucine and isoleucine biosynthesis	0.251371	A0A1D5SS98	155	K	Ident	"Ketol-acid reductoisomerase, chloroplastic OS=Oryza sativa subsp. japonica GN=Os05g0573700 PE=1 SV=1"	---	1	1.37e-08	115.63	GVK(1)QIGVIGWGSQGPAQAQNLR	2
ats00290 Valine, leucine and isoleucine biosynthesis	0.251371	A0A1D5SS98	126	K	Ident	"Ketol-acid reductoisomerase, chloroplastic OS=Oryza sativa subsp. japonica GN=Os05g0573700 PE=1 SV=1"	---	1	0.000325	94.09	EK(1)VSLAGHEEYIVR	3
ats00290 Valine, leucine and isoleucine biosynthesis	0.251371	A0A1D5SS98	454	K	Ident	"Ketol-acid reductoisomerase, chloroplastic OS=Oryza sativa subsp. japonica GN=Os05g0573700 PE=1 SV=1"	---	1	0.00367	72.891	FYDK(1)EGLPAFPMGK	2
ats00290 Valine, leucine and isoleucine biosynthesis	0.251371	A0A1D5SS98	410	K	Ident	"Ketol-acid reductoisomerase, chloroplastic OS=Oryza sativa subsp. japonica GN=Os05g0573700 PE=1 SV=1"	---	1	6.72e-05	121.99	GMLEVYNSLSEEGK(1)K	2
ats00290 Valine, leucine and isoleucine biosynthesis	0.251371	A0A1D5SS98	195	K	Ident	"Ketol-acid reductoisomerase, chloroplastic OS=Oryza sativa subsp. japonica GN=Os05g0573700 PE=1 SV=1"	---	1	0.0131	78.556	GSK(1)SFEEAR	2
ats00290 Valine, leucine and isoleucine biosynthesis	0.251371	A0A1D6AXV6	155	K	Ident	"3-isopropylmalate dehydratase large subunit, chloroplastic OS=Arabidopsis thaliana GN=IIL1 PE=1 SV=1"	---	1	0.0424	62.463	IK(1)YFYDIK	2
ats00290 Valine, leucine and isoleucine biosynthesis	0.251371	A0A1D6AXV6	122	K	Ident	"3-isopropylmalate dehydratase large subunit, chloroplastic OS=Arabidopsis thaliana GN=IIL1 PE=1 SV=1"	---	1	0.00587	55.437	EK(1)VVIIPDHYIFTSDER	3
ats00290 Valine, leucine and isoleucine biosynthesis	0.251371	A0A1D6D2E0	66	K	Ident	"Dihydroxy-acid dehydratase, chloroplastic OS=Arabidopsis thaliana GN=DHAD PE=1 SV=1"	---	1	0.000673	78.69	K(1)VIDVDLTEDQLEQR	3
ats00860 Porphyrin and chlorophyll metabolism	0.0115482	A0A1D6DBF5	473	K	Ident	"Glutamate--tRNA ligase, chloroplastic/mitochondrial OS=Hordeum vulgare PE=2 SV=1"	---	1	0.03	85.813	WVK(1)SFGK	2
ats00860 Porphyrin and chlorophyll metabolism	0.0115482	A0A1D6CWT9	235	K	Ident	"Glutamate-1-semialdehyde 2,1-aminomutase, chloroplastic OS=Hordeum vulgare GN=GSA PE=1 SV=3"	4346136	1	0.00254	63.998	GATVGTLTAPYNDVEAVK(1)K	2
ats00860 Porphyrin and chlorophyll metabolism	0.0115482	A0A1D6D0K0	264	K	Ident	"Magnesium protoporphyrin IX methyltransferase, chloroplastic OS=Arabidopsis thaliana GN=CHLM PE=1 SV=1"	---	1	0.019	92.051	TLYFDVLK(1)R	2
ats00860 Porphyrin and chlorophyll metabolism	0.0115482	A0A1D6DAP2	373	K	Ident	"Geranylgeranyl diphosphate reductase, chloroplastic OS=Oryza sativa subsp. japonica GN=CHLP PE=2 SV=1"	4330711	1	0.0216	99.136	K(1)YLAEFDR	2
ats00860 Porphyrin and chlorophyll metabolism	0.0115482	A0A1D6DAP2	426	K	Ident	"Geranylgeranyl diphosphate reductase, chloroplastic OS=Oryza sativa subsp. japonica GN=CHLP PE=2 SV=1"	4330711	1	0.000234	142.43	MTFDSYLYK(1)R	2
ats00860 Porphyrin and chlorophyll metabolism	0.0115482	A0A1D6DAP2	233	K	Ident	"Geranylgeranyl diphosphate reductase, chloroplastic OS=Oryza sativa subsp. japonica GN=CHLP PE=2 SV=1"	4330711	1	0.0232	92.47	VK(1)IPDDK	2
ats00860 Porphyrin and chlorophyll metabolism	0.0115482	A0A1D6DAP2	387	K	Ident	"Geranylgeranyl diphosphate reductase, chloroplastic OS=Oryza sativa subsp. japonica GN=CHLP PE=2 SV=1"	4330711	1	0.000132	105.19	LYWPTYK(1)VLDILQK	2
ats00860 Porphyrin and chlorophyll metabolism	0.0115482	A0A1D6DAP2	394	K	Ident	"Geranylgeranyl diphosphate reductase, chloroplastic OS=Oryza sativa subsp. japonica GN=CHLP PE=2 SV=1"	4330711	1	0.000176	121.9	VLDILQK(1)VFYR	2
ats00860 Porphyrin and chlorophyll metabolism	0.0115482	A0A1D6DAP2	438	K	Ident	"Geranylgeranyl diphosphate reductase, chloroplastic OS=Oryza sativa subsp. japonica GN=CHLP PE=2 SV=1"	4330711	1	0.00942	41.256	VVPGNPIEDIK(1)LAVNTIGSLVR	3
ats00860 Porphyrin and chlorophyll metabolism	0.0115482	A0A1D6DAP2	284	K	Ident	"Geranylgeranyl diphosphate reductase, chloroplastic OS=Oryza sativa subsp. japonica GN=CHLP PE=2 SV=1"	4330711	1	0.00801	143.94	K(1)FQAATR	2
ats00860 Porphyrin and chlorophyll metabolism	0.0115482	A0A1D6DAP2	171	K	Ident	"Geranylgeranyl diphosphate reductase, chloroplastic OS=Oryza sativa subsp. japonica GN=CHLP PE=2 SV=1"	4330711	1	0.00389	119.29	YEAPK(1)ER	2
ats00860 Porphyrin and chlorophyll metabolism	0.0115482	A0A1D6DAP2	301	K	Ident	"Geranylgeranyl diphosphate reductase, chloroplastic OS=Oryza sativa subsp. japonica GN=CHLP PE=2 SV=1"	4330711	1	0.00044	120.06	DKIEGGK(1)IIR	2
ats00860 Porphyrin and chlorophyll metabolism	0.0115482	A0A1D5YRZ8	364	K	Ident	Protoporphyrinogen oxidase	---	1	0.00572	53.519	K(1)ECLIDGELQGFGQLHPR	3
ats00860 Porphyrin and chlorophyll metabolism	0.0115482	A0A1D5YRZ8	475	K	Ident	Protoporphyrinogen oxidase	---	1	0.000746	115.42	LAAAK(1)SALGR	2
ats00860 Porphyrin and chlorophyll metabolism	0.0115482	A0A1D5YP75	696	K	Ident	Mg-protoporphyrin IX chelatase	4334537	1	0.00167	77.185	FVSTGFAK(1)EIAR	2
ats00860 Porphyrin and chlorophyll metabolism	0.0115482	A0A1D5VZ16	78	K	Ident	Uroporphyrinogen decarboxylase	---	1	0.0272	57.175	YMASYQALSK(1)R	2
ats00860 Porphyrin and chlorophyll metabolism	0.0115482	A0A1D6CEU0	74	K	Ident	"Glutamate-1-semialdehyde 2,1-aminomutase, chloroplastic OS=Hordeum vulgare GN=GSA PE=1 SV=3"	4346136	1	0.000427	88.427	AFK(1)SVGGQPIVFDSVK	2
ats00860 Porphyrin and chlorophyll metabolism	0.0115482	A0A1D6CEU0	50	K	Ident	"Glutamate-1-semialdehyde 2,1-aminomutase, chloroplastic OS=Hordeum vulgare GN=GSA PE=1 SV=3"	4346136	1	1.29e-11	170.26	AYTVQK(1)SEEIFNAAK	2
ats00860 Porphyrin and chlorophyll metabolism	0.0115482	A0A1D6CEU0	199	K	Ident	"Glutamate-1-semialdehyde 2,1-aminomutase, chloroplastic OS=Hordeum vulgare GN=GSA PE=1 SV=3"	4346136	1	6.64e-08	78.079	FEGCYHGHADSFLVK(1)AGSGVATLGLPDSPGVPK	4
ats00860 Porphyrin and chlorophyll metabolism	0.0115482	A0A1D6CEU0	235	K	Ident	"Glutamate-1-semialdehyde 2,1-aminomutase, chloroplastic OS=Hordeum vulgare GN=GSA PE=1 SV=3"	4346136	1	1.62e-05	111.01	GATVGTLTAPYNDAEAVK(1)K	2
ats00860 Porphyrin and chlorophyll metabolism	0.0115482	A0A1D6CEU0	420	K	Ident	"Glutamate-1-semialdehyde 2,1-aminomutase, chloroplastic OS=Hordeum vulgare GN=GSA PE=1 SV=3"	4346136	1	3.22e-05	83.423	GMFGFFFAGGPVHNFDDAK(1)K	3
ats00860 Porphyrin and chlorophyll metabolism	0.0115482	A0A1D6CEU0	469	K	Ident	"Glutamate-1-semialdehyde 2,1-aminomutase, chloroplastic OS=Hordeum vulgare GN=GSA PE=1 SV=3"	4346136	1	0.0007	118.04	TVEAAEK(1)VLR	2
ats00860 Porphyrin and chlorophyll metabolism	0.0115482	A0A1D6CV32	362	K	Ident	Mg-protoporphyrin IX chelatase	4333259	1	8.6e-07	134.66	ALAALK(1)GR	2
ats00860 Porphyrin and chlorophyll metabolism	0.0115482	A0A1D6CV32	296	K	Ident	Mg-protoporphyrin IX chelatase	4333259	0.999995	0.00313	96.342	FDKDPK(1)TFR	3
ats00860 Porphyrin and chlorophyll metabolism	0.0115482	A0A1D6CV32	332	K	Ident	Mg-protoporphyrin IX chelatase	4333259	1	2.2e-10	160.81	VK(1)ISQVCSELNVDGLR	2
ats00860 Porphyrin and chlorophyll metabolism	0.0115482	A0A1D6CV32	199	K	Ident	Mg-protoporphyrin IX chelatase	4333259	1	0.000659	98.898	AFEPGLLAK(1)ANR	2
ats00860 Porphyrin and chlorophyll metabolism	0.0115482	A0A1D6CV32	150	K	Ident	Mg-protoporphyrin IX chelatase	4333259	1	0.0257	55.196	LLK(1)GEDLPVTTTK	2
ats00860 Porphyrin and chlorophyll metabolism	0.0115482	A0A1D6RTY9	315	K	Ident	"Magnesium-protoporphyrin IX monomethyl ester [oxidative] cyclase, chloroplastic OS=Hordeum vulgare GN=CRD1 PE=1 SV=1"	---	1	0.00046	105.99	IFPAVPDVENPEFK(1)R	2
ats00860 Porphyrin and chlorophyll metabolism	0.0115482	A0A1D6RTY9	63	K	Ident	"Magnesium-protoporphyrin IX monomethyl ester [oxidative] cyclase, chloroplastic OS=Hordeum vulgare GN=CRD1 PE=1 SV=1"	---	1	1.28e-05	130.61	GK(1)TEVNESLLTPR	2
ats00860 Porphyrin and chlorophyll metabolism	0.0115482	A0A1D6BFY1	98	K	Ident	"Porphobilinogen deaminase, chloroplastic OS=Oryza sativa subsp. japonica GN=HEMC PE=2 SV=1"	4328432	1	0.0187	68.657	YPSLK(1)VVNFR	2
ats00860 Porphyrin and chlorophyll metabolism	0.0115482	W5B457	299	K	Ident	"Magnesium-chelatase subunit ChlH, chloroplastic OS=Oryza sativa subsp. indica GN=CHLH PE=3 SV=1"	---	1	0.0308	59.908	DLVVGK(1)VYGK	2
ats00860 Porphyrin and chlorophyll metabolism	0.0115482	A0A1D5SYE6	78	K	Ident	"Chlorophyll synthase, chloroplastic OS=Avena sativa GN=CHLG PE=1 SV=1"	4338498	1	6.43e-07	128.59	APAAGSSFNQLLGIK(1)GAK	2
ats00260 Glycine, serine and threonine metabolism	0.00269287	A0A0C4BK97	51	K	Ident	Glycine cleavage system H protein	4349114	1	3.64e-05	51.954	YTSSHEWVK(1)NDGSVATIGISDHAQGHLGEVVFVELPETGTK	4
ats00260 Glycine, serine and threonine metabolism	0.00269287	A0A1D6CQH6	415	K	Ident	Tryptophan synthase	---	1	0.00254	61.127	AEYDSVTDQEALDAFK(1)R	2
ats00260 Glycine, serine and threonine metabolism	0.00269287	A0A1D5VD89	103	K	Ident	"2,3-bisphosphoglycerate-independent phosphoglycerate mutase OS=Zea mays PE=1 SV=1"	---	1	4.07e-08	151.41	LDQVQLIVK(1)GASER	2
ats00260 Glycine, serine and threonine metabolism	0.00269287	A0A1D5VD89	370	K	Ident	"2,3-bisphosphoglycerate-independent phosphoglycerate mutase OS=Zea mays PE=1 SV=1"	---	1	0.000612	100.38	DAILSGK(1)FDQVR	2
ats00260 Glycine, serine and threonine metabolism	0.00269287	A0A1D5VD89	174	K	Ident	"2,3-bisphosphoglycerate-independent phosphoglycerate mutase OS=Zea mays PE=1 SV=1"	---	1	0.00111	166.97	YENDWSVVK(1)R	2
ats00260 Glycine, serine and threonine metabolism	0.00269287	A0A1D5VD89	352	K	Ident	"2,3-bisphosphoglycerate-independent phosphoglycerate mutase OS=Zea mays PE=1 SV=1"	---	1	4.08e-05	81.807	EEYVEIPSDSGITFNEQPK(1)MK	2
ats00260 Glycine, serine and threonine metabolism	0.00269287	A0A1D5VD89	256	K	Ident	"2,3-bisphosphoglycerate-independent phosphoglycerate mutase OS=Zea mays PE=1 SV=1"	---	1	0.000541	85.522	ALEFPDFDK(1)FDR	2
ats00260 Glycine, serine and threonine metabolism	0.00269287	A0A1D5VD89	266	K	Ident	"2,3-bisphosphoglycerate-independent phosphoglycerate mutase OS=Zea mays PE=1 SV=1"	---	1	0.00269	75.764	IK(1)YAGMLQYDGELK	2
ats00260 Glycine, serine and threonine metabolism	0.00269287	A0A0C4BJE5	306	K	Ident	Serine hydroxymethyltransferase	---	1	0.00628	92.732	EVK(1)YDFEDK	2
ats00260 Glycine, serine and threonine metabolism	0.00269287	A0A0C4BJE5	181	K	Ident	Serine hydroxymethyltransferase	---	1	1.1e-07	145.43	K(1)ISAVSIFFETMPYR	3
ats00260 Glycine, serine and threonine metabolism	0.00269287	A0A0C4BJE5	503	K	Ident	Serine hydroxymethyltransferase	---	1	0.000195	109	QFPTIGFEK(1)ETMK	2
ats00260 Glycine, serine and threonine metabolism	0.00269287	A0A0C4BJE5	63	K	Ident	Serine hydroxymethyltransferase	---	1	5.82e-05	62.082	QLNAPLEEVDPEIADIIELEK(1)AR	3
ats00260 Glycine, serine and threonine metabolism	0.00269287	A0A0C4BJE5	120	K	Ident	Serine hydroxymethyltransferase	---	1	4.82e-08	134.97	YYGGNEYIDMAETLCQK(1)R	3
ats00260 Glycine, serine and threonine metabolism	0.00269287	A0A0C4BJE5	385	K	Ident	Serine hydroxymethyltransferase	---	1	9.43e-07	101.92	GYDIVSGGTDNHLVLVNLK(1)K	2
ats00260 Glycine, serine and threonine metabolism	0.00269287	A0A0C4BJE5	210	K	Ident	Serine hydroxymethyltransferase	---	1	1.35e-09	120.23	LDESTGLIDYDQLEK(1)SAVLFRPK	3
ats00260 Glycine, serine and threonine metabolism	0.00269287	A0A0C4BJE5	455	K	Ident	Serine hydroxymethyltransferase	---	1	1.75e-07	133.48	VADFFDSAVNLALK(1)VK	3
ats00260 Glycine, serine and threonine metabolism	0.00269287	A0A0C4BJE5	218	K	Ident	Serine hydroxymethyltransferase	---	1	1.86e-06	137.88	PK(1)LIVAGASAYAR	2
ats00260 Glycine, serine and threonine metabolism	0.00269287	A0A0C4BJE5	407	K	Ident	Serine hydroxymethyltransferase	---	1	4.98e-13	126.16	VLENVHIAANK(1)NTVPGDVSAMVPGGIR	3
ats00260 Glycine, serine and threonine metabolism	0.00269287	A0A0C4BJE5	464	K	Ident	Serine hydroxymethyltransferase	---	1	0.00303	105.52	VK(1)AAAAGTK(1)LK	2
ats00260 Glycine, serine and threonine metabolism	0.00269287	A0A0C4BJE5	180	K	Ident	Serine hydroxymethyltransferase	---	1	2.54e-05	84.107	IMALDLPHGGHLSHGYQTDTK(1)K	5
ats00260 Glycine, serine and threonine metabolism	0.00269287	A0A0C4BJE5	457	K	Ident	Serine hydroxymethyltransferase	---	1	0.0335	100.93	VK(1)AAAAGTK(1)LK	2
ats00260 Glycine, serine and threonine metabolism	0.00269287	A0A0C4BJE5	296	K	Ident	Serine hydroxymethyltransferase	---	1	4.84e-06	128.57	GVK(1)EINK	2
ats00260 Glycine, serine and threonine metabolism	0.00269287	A0A0C4BJE5	366	K	Ident	Serine hydroxymethyltransferase	---	1	2.44e-08	86.791	FAESLTSK(1)GYDIVSGGTDNHLVLVNLK	3
ats00260 Glycine, serine and threonine metabolism	0.00269287	A0A1D5XBY4	203	K	Ident	"D-glycerate 3-kinase, chloroplastic OS=Arabidopsis thaliana GN=GLYK PE=1 SV=2"	---	1	5.09e-08	106.63	GNAGSHDLQFSIDTLESLIK(1)LTK	3
ats00260 Glycine, serine and threonine metabolism	0.00269287	A0A1D5XBY4	88	K	Ident	"D-glycerate 3-kinase, chloroplastic OS=Arabidopsis thaliana GN=GLYK PE=1 SV=2"	---	1	0.00206	130.56	LTDAEK(1)SR	2
ats00260 Glycine, serine and threonine metabolism	0.00269287	A0A1D5XBY4	351	K	Ident	"D-glycerate 3-kinase, chloroplastic OS=Arabidopsis thaliana GN=GLYK PE=1 SV=2"	---	1	4.62e-05	115.06	K(1)DHLLVIDIDEER	2
ats00260 Glycine, serine and threonine metabolism	0.00269287	A0A1D5XBY4	218	K	Ident	"D-glycerate 3-kinase, chloroplastic OS=Arabidopsis thaliana GN=GLYK PE=1 SV=2"	---	1	4.1e-07	125.82	YDK(1)SAFGGR	2
ats00260 Glycine, serine and threonine metabolism	0.00269287	W5AUD8	91	K	Ident	Glutamate--glyoxylate aminotransferase 2 OS=Arabidopsis thaliana GN=GGAT2 PE=1 SV=1	---	1	0.000104	81.016	AK(1)HYLSLAPGGLGAYSDSR	3
ats00260 Glycine, serine and threonine metabolism	0.00269287	W5AUD8	17	K	Ident	Glutamate--glyoxylate aminotransferase 2 OS=Arabidopsis thaliana GN=GGAT2 PE=1 SV=1	---	1	3.3e-06	143.42	ALDYEELNENVK(1)K	2
ats00260 Glycine, serine and threonine metabolism	0.00269287	W5AUD8	407	K	Ident	Glutamate--glyoxylate aminotransferase 2 OS=Arabidopsis thaliana GN=GGAT2 PE=1 SV=1	---	1	0.000715	117.02	AMDVAK(1)SAGK	2
ats00260 Glycine, serine and threonine metabolism	0.00269287	W5AUD8	438	K	Ident	Glutamate--glyoxylate aminotransferase 2 OS=Arabidopsis thaliana GN=GGAT2 PE=1 SV=1	---	1	1.33e-11	123.36	LLEATGISTVPGSGFGQK(1)EGVFHLR	3
ats00260 Glycine, serine and threonine metabolism	0.00269287	W5AUD8	358	K	Ident	Glutamate--glyoxylate aminotransferase 2 OS=Arabidopsis thaliana GN=GGAT2 PE=1 SV=1	---	1	5.31e-08	164.68	YSAESK(1)SILESLR	3
ats00260 Glycine, serine and threonine metabolism	0.00269287	W5AUD8	464	K	Ident	Glutamate--glyoxylate aminotransferase 2 OS=Arabidopsis thaliana GN=GGAT2 PE=1 SV=1	---	1	5.12e-12	176.23	K(1)FNDSFMEQYQDHSR	2
ats00260 Glycine, serine and threonine metabolism	0.00269287	W5AUD8	18	K	Ident	Glutamate--glyoxylate aminotransferase 2 OS=Arabidopsis thaliana GN=GGAT2 PE=1 SV=1	---	1	0.00895	124.37	K(1)VQYAVR	2
ats00260 Glycine, serine and threonine metabolism	0.00269287	W5AUD8	5	K	Ident	Glutamate--glyoxylate aminotransferase 2 OS=Arabidopsis thaliana GN=GGAT2 PE=1 SV=1	---	1	0.000182	86.405	K(1)ALDYEELNENVK	2
ats00260 Glycine, serine and threonine metabolism	0.00269287	A0A1D6DED4	152	K	Ident	Dihydrolipoyl dehydrogenase	---	1	5.45e-07	87.468	GFGK(1)LTSPSEVSVDLVDGGNTVVK	3
ats00260 Glycine, serine and threonine metabolism	0.00269287	A0A1D6DED4	70	K	Ident	Dihydrolipoyl dehydrogenase	---	1	0.0111	158.08	TTCIEK(1)R	2
ats00260 Glycine, serine and threonine metabolism	0.00269287	A0A1D6DED4	435	K	Ident	Dihydrolipoyl dehydrogenase	---	0.998562	0.00592	50.957	AIDDAEGMVK(0.999)VVADK(0.001)ETDK	3
ats00260 Glycine, serine and threonine metabolism	0.00269287	A0A1D6DED4	143	K	Ident	Dihydrolipoyl dehydrogenase	---	1	0.0103	107.9	NK(1)VTYVK	2
ats00260 Glycine, serine and threonine metabolism	0.00269287	A0A1D6DED4	174	K	Ident	Dihydrolipoyl dehydrogenase	---	1	4.64e-07	148.62	GK(1)NIIIATGSDVK	2
ats00260 Glycine, serine and threonine metabolism	0.00269287	A0A1D6DED4	133	K	Ident	Dihydrolipoyl dehydrogenase	---	1	0.00268	75.764	AVAGLTK(1)GIEGLFK	2
ats00260 Glycine, serine and threonine metabolism	0.00269287	A0A1D6DED4	126	K	Ident	Dihydrolipoyl dehydrogenase	---	1	0.00737	90.142	DK(1)AVAGLTK	2
ats00260 Glycine, serine and threonine metabolism	0.00269287	A0A1D6DED4	440	K	Ident	Dihydrolipoyl dehydrogenase	---	1	0.0131	78.556	VVADK(1)ETDK	2
ats00260 Glycine, serine and threonine metabolism	0.00269287	A0A1D6DED4	185	K	Ident	Dihydrolipoyl dehydrogenase	---	1	0.00696	46.415	NIIIATGSDVK(1)SLPGITIDEK	2
ats00260 Glycine, serine and threonine metabolism	0.00269287	A0A1D6DED4	64	K	Ident	Dihydrolipoyl dehydrogenase	---	1	1.65e-06	139.48	AAQLGLK(1)TTCIEK	2
ats00260 Glycine, serine and threonine metabolism	0.00269287	A0A1D6DED4	273	K	Ident	Dihydrolipoyl dehydrogenase	---	1	0.00284	75.316	TK(1)VVGVDTSGDGVK	2
ats00260 Glycine, serine and threonine metabolism	0.00269287	A0A1D6DED4	425	K	Ident	Dihydrolipoyl dehydrogenase	---	1	0.00305	80.555	AK(1)AIDDAEGMVK	2
ats00260 Glycine, serine and threonine metabolism	0.00269287	A0A1D6DED4	172	K	Ident	Dihydrolipoyl dehydrogenase	---	1	4.94e-05	74.657	LTSPSEVSVDLVDGGNTVVK(1)GK	2
ats00260 Glycine, serine and threonine metabolism	0.00269287	A0A1D6DED4	405	K	Ident	Dihydrolipoyl dehydrogenase	---	1	1.16e-08	182.1	TEEQVK(1)ASGIAYR	2
ats00260 Glycine, serine and threonine metabolism	0.00269287	A0A1D6DED4	148	K	Ident	Dihydrolipoyl dehydrogenase	---	1	0.0252	68.456	VTYVK(1)GFGK	2
ats00260 Glycine, serine and threonine metabolism	0.00269287	A0A1D6DED4	195	K	Ident	Dihydrolipoyl dehydrogenase	---	1	0.00219	105.46	SLPGITIDEK(1)K	2
ats00260 Glycine, serine and threonine metabolism	0.00269287	A0A0C4BK40	136	K	Ident	Glycine cleavage system H protein	---	1	7.92e-05	69.765	LSETPGLINSSPYEEGWMIK(1)VK	3
ats00260 Glycine, serine and threonine metabolism	0.00269287	A0A0C4BK40	138	K	Ident	Glycine cleavage system H protein	---	1	3.74e-05	105.9	VK(1)PSSPAELEGLLDSAK	2
ats00260 Glycine, serine and threonine metabolism	0.00269287	A0A0C4BK40	51	K	Ident	Glycine cleavage system H protein	---	1	1.24e-11	88.592	YTSSHEWVK(1)NDGSVATIGISDHAQGHLGEVVFVELPEAGTK	5
ats00260 Glycine, serine and threonine metabolism	0.00269287	A0A0C4BK40	153	K	Ident	Glycine cleavage system H protein	---	1	4.73e-10	133.65	VKPSSPAELEGLLDSAK(1)YTK	2
ats00260 Glycine, serine and threonine metabolism	0.00269287	A0A1D5S7R2	126	K	Ident	Dihydrolipoyl dehydrogenase	---	1	0.0372	47.639	GCVPSK(1)ALLAVSGR	2
ats00260 Glycine, serine and threonine metabolism	0.00269287	A0A1D5TV46	421	K	Ident	Serine hydroxymethyltransferase	---	1	0.0365	57.811	EHGK(1)LLK	2
ats00260 Glycine, serine and threonine metabolism	0.00269287	A0A1D5TV46	145	K	Ident	Serine hydroxymethyltransferase	---	1	9.58e-08	98.684	IMGLDLPSGGHLTHGYYTAGGK(1)K	3
ats00260 Glycine, serine and threonine metabolism	0.00269287	A0A1D5TV46	424	K	Ident	Serine hydroxymethyltransferase	---	1	0.0173	77.046	LLK(1)DFSK	2
ats00260 Glycine, serine and threonine metabolism	0.00269287	A0A1D5TV46	325	K	Ident	Serine hydroxymethyltransferase	---	1	0.0423	62.546	YLMSK(1)GYK	2
ats00260 Glycine, serine and threonine metabolism	0.00269287	A0A1D5VK59	138	K	Ident	Hydroxyphenylpyruvate reductase OS=Plectranthus scutellarioides GN=HPPR PE=1 SV=2	---	1	0.00677	71.085	AK(1)GDYTLTTR	2
ats00260 Glycine, serine and threonine metabolism	0.00269287	A0A1D5VK59	89	K	Ident	Hydroxyphenylpyruvate reductase OS=Plectranthus scutellarioides GN=HPPR PE=1 SV=2	---	1	0.00999	108.24	VDLPK(1)CR	2
ats00260 Glycine, serine and threonine metabolism	0.00269287	A0A1D5WPC9	747	K	Ident	Glycine cleavage system P protein	---	1	3.08e-05	148.56	IAILNANYMAK(1)R	2
ats00260 Glycine, serine and threonine metabolism	0.00269287	A0A1D5WPC9	675	K	Ident	Glycine cleavage system P protein	---	1	6.66e-05	77.899	TFCIPHGGGGPGMGPIGVK(1)K	3
ats00260 Glycine, serine and threonine metabolism	0.00269287	A0A1D5WPC9	676	K	Ident	Glycine cleavage system P protein	---	1	2.27e-05	73.675	K(1)HLAPFLPSHPVIPTGGFPLPEK	3
ats00260 Glycine, serine and threonine metabolism	0.00269287	A0A1D5WPC9	442	K	Ident	Glycine cleavage system P protein	---	1	0.00135	125.31	YLHK(1)LQSK	3
ats00260 Glycine, serine and threonine metabolism	0.00269287	A0A1D5WPC9	842	K	Ident	Glycine cleavage system P protein	---	1	6.9e-05	92.264	EEIAEVENGK(1)ADAHNNVLK	2
ats00260 Glycine, serine and threonine metabolism	0.00269287	A0A1D5WPC9	751	K	Ident	Glycine cleavage system P protein	---	1	0.0154	60.305	RLEK(1)HYPVLFR	3
ats00260 Glycine, serine and threonine metabolism	0.00269287	A0A1D5WPC9	119	K	Ident	Glycine cleavage system P protein	---	1	9.36e-11	134.29	K(1)TFLIASNCHPQTIDICQTR	3
ats00260 Glycine, serine and threonine metabolism	0.00269287	A0A1D5WPC9	575	K	Ident	Glycine cleavage system P protein	---	1	8.21e-09	143.28	IVAVGTDAK(1)GNINIEELR	2
ats00260 Glycine, serine and threonine metabolism	0.00269287	A0A1D5WPC9	776	K	Ident	Glycine cleavage system P protein	---	1	0.000113	109.55	GFK(1)ATAGIEPEDVAK	2
ats00260 Glycine, serine and threonine metabolism	0.00269287	A0A1D5WPC9	867	K	Ident	Glycine cleavage system P protein	---	1	6.94e-06	94.958	GAPHPPQLLMGDAWTK(1)PYSR	3
ats00260 Glycine, serine and threonine metabolism	0.00269287	A0A1D5WPC9	357	K	Ident	Glycine cleavage system P protein	---	1	0.0098	122.5	K(1)NEMNLR	2
ats00260 Glycine, serine and threonine metabolism	0.00269287	A0A1D5WPC9	260	K	Ident	Glycine cleavage system P protein	---	1	1.36e-07	146.96	IIGVSVDSSGK(1)PALR	2
ats00260 Glycine, serine and threonine metabolism	0.00269287	A0A1D5WPC9	885	K	Ident	Glycine cleavage system P protein	---	1	0.0152	72.2	GAK(1)FWPTTCR	2
ats00260 Glycine, serine and threonine metabolism	0.00269287	A0A1D5WPC9	325	K	Ident	Glycine cleavage system P protein	---	1	3.39e-05	115.24	VHGLAGTFAHGLK(1)K	3
ats00260 Glycine, serine and threonine metabolism	0.00269287	A0A1D5WPC9	788	K	Ident	Glycine cleavage system P protein	---	1	2.76e-11	205.8	ATAGIEPEDVAK(1)R	2
ats00260 Glycine, serine and threonine metabolism	0.00269287	A0A1D5TVE0	442	K	Ident	Glutamate--glyoxylate aminotransferase 1 OS=Arabidopsis thaliana GN=GGAT1 PE=1 SV=1	---	1	0.0003	91.076	K(1)FNDSFMEQYQNHSR	3
ats00260 Glycine, serine and threonine metabolism	0.00269287	W5A874	147	K	Ident	Dihydrolipoyl dehydrogenase	---	1	0.018	74.464	VEYVK(1)GFGK	2
ats00260 Glycine, serine and threonine metabolism	0.00269287	W5A874	272	K	Ident	Dihydrolipoyl dehydrogenase	---	1	0.000107	112.17	TK(1)VVGVDTSGSGVK	2
ats00260 Glycine, serine and threonine metabolism	0.00269287	W5A874	404	K	Ident	Dihydrolipoyl dehydrogenase	---	1	8.25e-05	107.69	TEEQVK(1)ASGVAYQVGK	2
ats00260 Glycine, serine and threonine metabolism	0.00269287	A0A1D5UXP0	274	K	Ident	Amine oxidase	---	1	0.0366	44.925	GAGIPIPAAK(1)NTDYR	2
ats00260 Glycine, serine and threonine metabolism	0.00269287	A0A1D6S8D2	215	K	Ident	Glycerate dehydrogenase OS=Cucumis sativus GN=HPR-A PE=2 SV=1	---	1	8.55e-05	76.573	FVTAYGQFLK(1)ANGEQPVTWK	3
ats00260 Glycine, serine and threonine metabolism	0.00269287	A0A1D6S8D2	225	K	Ident	Glycerate dehydrogenase OS=Cucumis sativus GN=HPR-A PE=2 SV=1	---	1	7.01e-05	150.46	ANGEQPVTWK(1)R	2
ats00260 Glycine, serine and threonine metabolism	0.00269287	A0A1D6S8D2	248	K	Ident	Glycerate dehydrogenase OS=Cucumis sativus GN=HPR-A PE=2 SV=1	---	1	1.23e-24	196.4	EADVISLHPVLDK(1)TTYHLINPER	4
ats00260 Glycine, serine and threonine metabolism	0.00269287	A0A1D6S8D2	264	K	Ident	Glycerate dehydrogenase OS=Cucumis sativus GN=HPR-A PE=2 SV=1	---	1	0.00205	117.45	K(1)EAVLVNASR	2
ats00260 Glycine, serine and threonine metabolism	0.00269287	A0A1D6S8D2	343	K	Ident	Glycerate dehydrogenase OS=Cucumis sativus GN=HPR-A PE=2 SV=1	---	1	0.00462	60.968	EGMATLAALNVLGK(1)IK	2
ats00260 Glycine, serine and threonine metabolism	0.00269287	A0A1D6S8D2	15	K	Ident	Glycerate dehydrogenase OS=Cucumis sativus GN=HPR-A PE=2 SV=1	---	1	1.38e-15	230.06	PISIEVWNPSGK(1)YR	3
ats00260 Glycine, serine and threonine metabolism	0.00269287	A0A1D6CHL1	161	K	Ident	Serine--glyoxylate aminotransferase OS=Arabidopsis thaliana GN=AGT1 PE=1 SV=2	---	1	0.0107	120.52	K(1)LLDAYR	2
ats00260 Glycine, serine and threonine metabolism	0.00269287	A0A1D6CHL1	276	K	Ident	Serine--glyoxylate aminotransferase OS=Arabidopsis thaliana GN=AGT1 PE=1 SV=2	---	1	3.17e-13	172.43	AGLDLLFEEGLDNVIK(1)R	2
ats00260 Glycine, serine and threonine metabolism	0.00269287	A0A1D6CHL1	239	K	Ident	Serine--glyoxylate aminotransferase OS=Arabidopsis thaliana GN=AGT1 PE=1 SV=2	---	1	0.0335	82.305	DYLK(1)FYK	2
ats00260 Glycine, serine and threonine metabolism	0.00269287	A0A1D6CHL1	295	K	Ident	Serine--glyoxylate aminotransferase OS=Arabidopsis thaliana GN=AGT1 PE=1 SV=2	---	1	0.0251	53.377	LAVAAWGLK(1)NCTAK	2
ats00260 Glycine, serine and threonine metabolism	0.00269287	A0A1D6CHL1	52	K	Ident	Serine--glyoxylate aminotransferase OS=Arabidopsis thaliana GN=AGT1 PE=1 SV=2	---	1	0.0393	88.37	TLLEDVK(1)K	2
ats00260 Glycine, serine and threonine metabolism	0.00269287	A0A1D6CHL1	344	K	Ident	Serine--glyoxylate aminotransferase OS=Arabidopsis thaliana GN=AGT1 PE=1 SV=2	---	1	0.0163	99.919	VAGK(1)VFR	2
ats00260 Glycine, serine and threonine metabolism	0.00269287	A0A1D6CHL1	45	K	Ident	Serine--glyoxylate aminotransferase OS=Arabidopsis thaliana GN=AGT1 PE=1 SV=2	---	1	7.41e-20	149.97	SPAIPALTK(1)TLLEDVK	2
ats00260 Glycine, serine and threonine metabolism	0.00269287	A0A1D6CHL1	340	K	Ident	Serine--glyoxylate aminotransferase OS=Arabidopsis thaliana GN=AGT1 PE=1 SV=2	---	1	6.98e-06	130.2	YNLSLGLGLNK(1)VAGK	2
ats00260 Glycine, serine and threonine metabolism	0.00269287	A0A1D6CHL1	235	K	Ident	Serine--glyoxylate aminotransferase OS=Arabidopsis thaliana GN=AGT1 PE=1 SV=2	---	1	0.000877	113.93	VFFDWK(1)DYLK	2
ats00260 Glycine, serine and threonine metabolism	0.00269287	A0A1D6CHL1	223	K	Ident	Serine--glyoxylate aminotransferase OS=Arabidopsis thaliana GN=AGT1 PE=1 SV=2	---	1	0.0136	78.098	ALEAAK(1)TAK	2
ats00260 Glycine, serine and threonine metabolism	0.00269287	A0A1D5T8H3	394	K	Ident	Aminomethyltransferase	---	1	0.000732	115.89	GK(1)QYDAVVTK	2
ats00260 Glycine, serine and threonine metabolism	0.00269287	A0A1D5T8H3	143	K	Ident	Aminomethyltransferase	---	1	2.34e-06	76.889	GGAIDDSVVTK(1)VNDHHVYLVVNAGCR	4
ats00260 Glycine, serine and threonine metabolism	0.00269287	A0A1D5T8H3	402	K	Ident	Aminomethyltransferase	---	1	0.000169	105.17	QYDAVVTK(1)MPFVPTK	2
ats00260 Glycine, serine and threonine metabolism	0.00269287	A0A1D5T8H3	180	K	Ident	Aminomethyltransferase	---	1	6.01e-05	114.31	GGDVK(1)WHVHDER	4
ats00260 Glycine, serine and threonine metabolism	0.00269287	A0A1D5T8H3	174	K	Ident	Aminomethyltransferase	---	0.999999	0.00129	63.436	DKDLAHIGAHMEAFQK(1)K	3
ats00260 Glycine, serine and threonine metabolism	0.00269287	A0A1D5T8H3	388	K	Ident	Aminomethyltransferase	---	1	0.000586	125.75	AGTEFK(1)VVVR	2
ats00260 Glycine, serine and threonine metabolism	0.00269287	A0A1D5T8H3	44	K	Ident	Aminomethyltransferase	---	1	0.00014	114.31	K(1)TALYDFHVAHGGK	4
ats00260 Glycine, serine and threonine metabolism	0.00269287	A0A1D5T8H3	369	K	Ident	Aminomethyltransferase	---	1	0.00339	129.42	K(1)NIAMGYVK	2
ats00260 Glycine, serine and threonine metabolism	0.00269287	A0A1D5T8H3	259	K	Ident	Aminomethyltransferase	---	1	0.00149	115.71	ALLEK(1)SEGK	2
ats00260 Glycine, serine and threonine metabolism	0.00269287	A0A1D5T8H3	368	K	Ident	Aminomethyltransferase	---	1	1e-12	118.9	SHSEIVSGTGENIGEVTSGGFSPCLK(1)K	3
ats00260 Glycine, serine and threonine metabolism	0.00269287	A0A1D5T8H3	160	K	Ident	Aminomethyltransferase	---	1	1.45e-07	135.69	DK(1)DLAHIGAHMEAFQK	4
ats00260 Glycine, serine and threonine metabolism	0.00269287	A0A1D5T8H3	377	K	Ident	Aminomethyltransferase	---	1	0.014	56.205	NIAMGYVK(1)NGLHK	3
ats00260 Glycine, serine and threonine metabolism	0.00269287	A0A1D5T8H3	211	K	Ident	Aminomethyltransferase	---	1	1.84e-05	140.91	EDLSK(1)MYFSDFK	2
ats00260 Glycine, serine and threonine metabolism	0.00269287	A0A1D5T8H3	308	K	Ident	Aminomethyltransferase	---	1	0.00179	92.8	K(1)AEGGFLGAEVILK	2
ats00260 Glycine, serine and threonine metabolism	0.00269287	A0A1D5T8H3	382	K	Ident	Aminomethyltransferase	---	1	0.00297	88.987	NGLHK(1)AGTEFK	2
ats00260 Glycine, serine and threonine metabolism	0.00269287	A0A1D5T8H3	409	K	Ident	Aminomethyltransferase	---	1	0.00164	105.2	MPFVPTK(1)YYK	2
ats00260 Glycine, serine and threonine metabolism	0.00269287	A0A1D5T8H3	321	K	Ident	Aminomethyltransferase	---	1	1.13e-18	150.34	AEGGFLGAEVILK(1)QLK	3
ats00220 Arginine biosynthesis	0.0378596	A0A1D5TVE0	442	K	Ident	Glutamate--glyoxylate aminotransferase 1 OS=Arabidopsis thaliana GN=GGAT1 PE=1 SV=1	---	1	0.0003	91.076	K(1)FNDSFMEQYQNHSR	3
ats00220 Arginine biosynthesis	0.0378596	W5I3E6	141	K	Ident	Aspartate aminotransferase	---	1	0.0477	58.596	LFADFQK(1)R	2
ats00220 Arginine biosynthesis	0.0378596	A0A1D5S0J2	118	K	Ident	"Acetylornithine aminotransferase, chloroplastic/mitochondrial OS=Arabidopsis thaliana GN=WIN1 PE=1 SV=1"	---	1	0.0547	79.713	YIVGTYK(1)R	2
ats00220 Arginine biosynthesis	0.0378596	W5A2K8	421	K	Ident	"Argininosuccinate synthase, chloroplastic OS=Arabidopsis thaliana GN=At4g24830 PE=1 SV=3"	---	1	0.00161	95.477	LYK(1)GSVTVASR	2
ats00220 Arginine biosynthesis	0.0378596	W5A2K8	236	K	Ident	"Argininosuccinate synthase, chloroplastic OS=Arabidopsis thaliana GN=At4g24830 PE=1 SV=3"	---	1	0.0328	80.688	EDAIEYAK(1)K	2
ats00220 Arginine biosynthesis	0.0378596	W5A2K8	196	K	Ident	"Argininosuccinate synthase, chloroplastic OS=Arabidopsis thaliana GN=At4g24830 PE=1 SV=3"	---	1	3.72e-05	81.016	EVGADAVAHGCTGK(1)GNDQVR	3
ats00220 Arginine biosynthesis	0.0378596	A0A1D6AQA9	248	K	Ident	Glutamine synthetase	---	1	0.0311	41.695	HK(1)EHIAAYGEGNER	3
ats00220 Arginine biosynthesis	0.0378596	A0A1D6AQA9	242	K	Ident	Glutamine synthetase	---	1	0.00408	91.658	VIVDAVEK(1)LK	2
ats00220 Arginine biosynthesis	0.0378596	W5AUD8	91	K	Ident	Glutamate--glyoxylate aminotransferase 2 OS=Arabidopsis thaliana GN=GGAT2 PE=1 SV=1	---	1	0.000104	81.016	AK(1)HYLSLAPGGLGAYSDSR	3
ats00220 Arginine biosynthesis	0.0378596	W5AUD8	17	K	Ident	Glutamate--glyoxylate aminotransferase 2 OS=Arabidopsis thaliana GN=GGAT2 PE=1 SV=1	---	1	3.3e-06	143.42	ALDYEELNENVK(1)K	2
ats00220 Arginine biosynthesis	0.0378596	W5AUD8	407	K	Ident	Glutamate--glyoxylate aminotransferase 2 OS=Arabidopsis thaliana GN=GGAT2 PE=1 SV=1	---	1	0.000715	117.02	AMDVAK(1)SAGK	2
ats00220 Arginine biosynthesis	0.0378596	W5AUD8	438	K	Ident	Glutamate--glyoxylate aminotransferase 2 OS=Arabidopsis thaliana GN=GGAT2 PE=1 SV=1	---	1	1.33e-11	123.36	LLEATGISTVPGSGFGQK(1)EGVFHLR	3
ats00220 Arginine biosynthesis	0.0378596	W5AUD8	358	K	Ident	Glutamate--glyoxylate aminotransferase 2 OS=Arabidopsis thaliana GN=GGAT2 PE=1 SV=1	---	1	5.31e-08	164.68	YSAESK(1)SILESLR	3
ats00220 Arginine biosynthesis	0.0378596	W5AUD8	464	K	Ident	Glutamate--glyoxylate aminotransferase 2 OS=Arabidopsis thaliana GN=GGAT2 PE=1 SV=1	---	1	5.12e-12	176.23	K(1)FNDSFMEQYQDHSR	2
ats00220 Arginine biosynthesis	0.0378596	W5AUD8	18	K	Ident	Glutamate--glyoxylate aminotransferase 2 OS=Arabidopsis thaliana GN=GGAT2 PE=1 SV=1	---	1	0.00895	124.37	K(1)VQYAVR	2
ats00220 Arginine biosynthesis	0.0378596	W5AUD8	5	K	Ident	Glutamate--glyoxylate aminotransferase 2 OS=Arabidopsis thaliana GN=GGAT2 PE=1 SV=1	---	1	0.000182	86.405	K(1)ALDYEELNENVK	2
ats00220 Arginine biosynthesis	0.0378596	A0A1D5T356	119	K	Ident	Alanine aminotransferase 2 OS=Hordeum vulgare PE=1 SV=1	---	1	0.000141	99.927	ATGAYSHSQGIK(1)GLR	3
ats00220 Arginine biosynthesis	0.0378596	A0A1D5T356	361	K	Ident	Alanine aminotransferase 2 OS=Hordeum vulgare PE=1 SV=1	---	1	0.0524	43.548	ASDESYASYK(1)AEK	2
ats00220 Arginine biosynthesis	0.0378596	Q45NB2	161	K	Ident	Glutamine synthetase	GS2	1	5.16e-07	92.792	GGNNILVICDTYTPQGEPIPTNK(1)R	2
ats00220 Arginine biosynthesis	0.0378596	Q45NB2	173	K	Ident	Glutamine synthetase	GS2	1	1.78e-06	64.701	HMAAQIFSDPK(1)VTAQVPWFGIEQEYTLMQR	3
ats00220 Arginine biosynthesis	0.0378596	Q45NB2	134	K	Ident	Glutamine synthetase	GS2	1	6.11e-07	71.903	WNYDGSSTGQAPGEDSEVILYPQAIFK(1)DPFR	3
ats00220 Arginine biosynthesis	0.0378596	Q45NB2	97	K	Ident	Glutamine synthetase	GS2	1	0.000306	100.11	TISK(1)PVEDPSELPK	2
ats00220 Arginine biosynthesis	0.0378596	Q45NB2	323	K	Ident	Glutamine synthetase	GS2	1	0.00305	148.94	K(1)AILNLSLR	2
ats00220 Arginine biosynthesis	0.0378596	Q45NB2	381	K	Ident	Glutamine synthetase	GS2	1	0.00221	126.62	GK(1)GYLEDR	2
ats00220 Arginine biosynthesis	0.0378596	Q45NB2	322	K	Ident	Glutamine synthetase	GS2	1	0.00124	139.43	EDGGFDVIK(1)K	2
ats00220 Arginine biosynthesis	0.0378596	A0A1D6B8Z2	99	K	Ident	Aspartate aminotransferase	---	1	2.26e-05	75.376	ATADLLLGADNPVIK(1)QGR	3
ats00220 Arginine biosynthesis	0.0378596	A0A1D6B8Z2	212	K	Ident	Aspartate aminotransferase	---	1	0.0253	86.898	LADVIEEK(1)K	2
ats00220 Arginine biosynthesis	0.0378596	A0A1D6B8Z2	67	K	Ident	Aspartate aminotransferase	---	1	0.00105	148.14	LMLEK(1)GENK	2
ats00220 Arginine biosynthesis	0.0378596	A0A1D6B8Z2	36	K	Ident	Aspartate aminotransferase	---	1	5.68e-11	167.32	ADTSDLK(1)LNLGVGAYR	2
ats00220 Arginine biosynthesis	0.0378596	A0A1D6B8Z2	142	K	Ident	Aspartate aminotransferase	---	1	3.3e-07	124.63	VLISSPTWGNHK(1)NIFNDAR	3
ats00220 Arginine biosynthesis	0.0378596	A0A1D6B8Z2	341	K	Ident	Aspartate aminotransferase	---	1	2.95e-11	130.1	LYDSLTEK(1)DQSGK	2
ats00620 Pyruvate metabolism	8.69401e-05	A0A1D6BRY0	154	K	Ident	Phosphoenolpyruvate carboxylase 1 OS=Sorghum bicolor GN=PEPC PE=2 SV=1	---	1	0.0252	63.734	LVSDLGK(1)TR	2
ats00620 Pyruvate metabolism	8.69401e-05	A0A1D6DE76	233	K	Ident	Pyruvate dehydrogenase E1 component subunit beta	---	1	0.000885	78.326	AEVLDSSFSVPIGK(1)AK	2
ats00620 Pyruvate metabolism	8.69401e-05	A0A1D6DE76	77	K	Ident	Pyruvate dehydrogenase E1 component subunit beta	---	1	0.0119	91.087	ITK(1)GLLDK	2
ats00620 Pyruvate metabolism	8.69401e-05	A0A1D6CB88	112	K	Ident	Lactoylglutathione lyase OS=Oryza sativa subsp. japonica GN=GLYI-11 PE=1 SV=2	---	1	6.16e-06	164.81	LSETIK(1)SSDCCK	2
ats00620 Pyruvate metabolism	8.69401e-05	A0A1D6CB88	175	K	Ident	Lactoylglutathione lyase OS=Oryza sativa subsp. japonica GN=GLYI-11 PE=1 SV=2	---	1	0.00933	65.179	AIMFYEK(1)ALGMK	2
ats00620 Pyruvate metabolism	8.69401e-05	A0A1D6CB88	19	K	Ident	Lactoylglutathione lyase OS=Oryza sativa subsp. japonica GN=GLYI-11 PE=1 SV=2	---	1	0.00103	90.412	SAEAVLEWPK(1)QDK	2
ats00620 Pyruvate metabolism	8.69401e-05	A0A1D6CB88	288	K	Ident	Lactoylglutathione lyase OS=Oryza sativa subsp. japonica GN=GLYI-11 PE=1 SV=2	---	1	0.000159	102.52	VVLVDHADFLK(1)ELH	3
ats00620 Pyruvate metabolism	8.69401e-05	A0A1D6CB88	247	K	Ident	Lactoylglutathione lyase OS=Oryza sativa subsp. japonica GN=GLYI-11 PE=1 SV=2	---	1	0.000253	98.676	SAEAVELVTK(1)ELGGK	2
ats00620 Pyruvate metabolism	8.69401e-05	A3KLL4	152	K	Ident	Malate dehydrogenase	---	1	9.69e-07	132.84	EFAPSIPEK(1)NISCLTR	2
ats00620 Pyruvate metabolism	8.69401e-05	A3KLL4	238	K	Ident	Malate dehydrogenase	---	1	0.00502	107.43	GAAIIK(1)AR	2
ats00620 Pyruvate metabolism	8.69401e-05	A3KLL4	241	K	Ident	Malate dehydrogenase	---	1	6.05e-06	114.01	K(1)LSSALSAASSACDHIR	2
ats00620 Pyruvate metabolism	8.69401e-05	A3KLL4	313	K	Ident	Malate dehydrogenase	---	1	4.49e-15	236.28	K(1)MDATAQELSEEK	2
ats00620 Pyruvate metabolism	8.69401e-05	A3KLL4	112	K	Ident	Malate dehydrogenase	---	1	1.26e-08	118.54	NVSIYK(1)AQASALEAHAAPNCK	3
ats00620 Pyruvate metabolism	8.69401e-05	A3KLL4	4	K	Ident	Malate dehydrogenase	---	1	0.0304	72.789	AAK(1)EPMR	2
ats00620 Pyruvate metabolism	8.69401e-05	A3KLL4	209	K	Ident	Malate dehydrogenase	---	1	0.000913	178.55	TPSGEK(1)PVR	2
ats00620 Pyruvate metabolism	8.69401e-05	A3KLL4	56	K	Ident	Malate dehydrogenase	---	1	0.00462	62.861	GVK(1)MELIDAAFPLLK	2
ats00620 Pyruvate metabolism	8.69401e-05	A0A1D5Z8U5	137	K	Ident	Malate dehydrogenase	---	1	5.7e-07	114.71	DDLFNK(1)NAGIVR	2
ats00620 Pyruvate metabolism	8.69401e-05	A0A1D5Z8U5	350	K	Ident	Malate dehydrogenase	---	1	9.21e-08	148.41	ELSESIQK(1)GVSFMNK	2
ats00620 Pyruvate metabolism	8.69401e-05	A0A1D5Z8U5	312	K	Ident	Malate dehydrogenase	---	1	0.00102	47.806	GDAGIVECSYVASEVTELPFFASK(1)VR	3
ats00620 Pyruvate metabolism	8.69401e-05	A0A1D5Z8U5	185	K	Ident	Malate dehydrogenase	---	1	0.0266	95.531	AGTYCPK(1)R	2
ats00620 Pyruvate metabolism	8.69401e-05	A0A1D5Z8U5	40	K	Ident	Malate dehydrogenase	---	1	0.0181	74.376	AK(1)GGAPGFK	2
ats00620 Pyruvate metabolism	8.69401e-05	A0A1D5Z8U5	47	K	Ident	Malate dehydrogenase	---	1	0.000386	56.562	GGAPGFK(1)VAVVGAAGGIGQSLSLLMK	3
ats00620 Pyruvate metabolism	8.69401e-05	A0A1D6D8M0	17	K	Ident	"Pyruvate, phosphate dikinase"	4338750	1	0.0509	58.815	VFHFGK(1)GK	2
ats00620 Pyruvate metabolism	8.69401e-05	A0A1D6D5U3	84	K	Ident	"Aldehyde dehydrogenase family 2 member B4, mitochondrial OS=Arabidopsis thaliana GN=ALDH2B4 PE=2 SV=1"	---	1	0.000542	84.41	FVDAASGK(1)TFPTVDPR	2
ats00620 Pyruvate metabolism	8.69401e-05	A0A1D6D5U3	399	K	Ident	"Aldehyde dehydrogenase family 2 member B4, mitochondrial OS=Arabidopsis thaliana GN=ALDH2B4 PE=2 SV=1"	---	1	0.00068	100.11	GVEQGPQIDDEQFK(1)K	2
ats00620 Pyruvate metabolism	8.69401e-05	A0A1D6D5U3	406	K	Ident	"Aldehyde dehydrogenase family 2 member B4, mitochondrial OS=Arabidopsis thaliana GN=ALDH2B4 PE=2 SV=1"	---	1	0.000946	70.094	YIK(1)SGVDSGATLVTGGDK	2
ats00620 Pyruvate metabolism	8.69401e-05	A0A1D6B3U6	215	K	Ident	"Pyruvate dehydrogenase E1 component subunit alpha-1, mitochondrial OS=Oryza sativa subsp. japonica GN=Os02g0739600 PE=2 SV=1"	---	1	0.00686	85.294	KEVDAAIAK(1)AK	2
ats00620 Pyruvate metabolism	8.69401e-05	A0A1D6B3U6	134	K	Ident	"Pyruvate dehydrogenase E1 component subunit alpha-1, mitochondrial OS=Oryza sativa subsp. japonica GN=Os02g0739600 PE=2 SV=1"	---	1	0.00356	51.469	FAK(1)EHAIANGPIVLEMDTYR	3
ats00620 Pyruvate metabolism	8.69401e-05	A0A1D6B3U6	207	K	Ident	"Pyruvate dehydrogenase E1 component subunit alpha-1, mitochondrial OS=Oryza sativa subsp. japonica GN=Os02g0739600 PE=2 SV=1"	---	1	0.0623	71.524	K(1)EVDAAIAK	2
ats00620 Pyruvate metabolism	8.69401e-05	A0A1D6B3U6	108	K	Ident	"Pyruvate dehydrogenase E1 component subunit alpha-1, mitochondrial OS=Oryza sativa subsp. japonica GN=Os02g0739600 PE=2 SV=1"	---	1	0.0466	100.19	SPSYYK(1)R	2
ats00620 Pyruvate metabolism	8.69401e-05	A0A1D6DKZ7	405	K	Ident	"Malate dehydrogenase [NADP] 1, chloroplastic OS=Sorghum bicolor PE=1 SV=1"	---	1	0.00167	126.39	SEAELIAEK(1)K	2
ats00620 Pyruvate metabolism	8.69401e-05	A0A1D6DED4	152	K	Ident	Dihydrolipoyl dehydrogenase	---	1	5.45e-07	87.468	GFGK(1)LTSPSEVSVDLVDGGNTVVK	3
ats00620 Pyruvate metabolism	8.69401e-05	A0A1D6DED4	70	K	Ident	Dihydrolipoyl dehydrogenase	---	1	0.0111	158.08	TTCIEK(1)R	2
ats00620 Pyruvate metabolism	8.69401e-05	A0A1D6DED4	435	K	Ident	Dihydrolipoyl dehydrogenase	---	0.998562	0.00592	50.957	AIDDAEGMVK(0.999)VVADK(0.001)ETDK	3
ats00620 Pyruvate metabolism	8.69401e-05	A0A1D6DED4	143	K	Ident	Dihydrolipoyl dehydrogenase	---	1	0.0103	107.9	NK(1)VTYVK	2
ats00620 Pyruvate metabolism	8.69401e-05	A0A1D6DED4	174	K	Ident	Dihydrolipoyl dehydrogenase	---	1	4.64e-07	148.62	GK(1)NIIIATGSDVK	2
ats00620 Pyruvate metabolism	8.69401e-05	A0A1D6DED4	133	K	Ident	Dihydrolipoyl dehydrogenase	---	1	0.00268	75.764	AVAGLTK(1)GIEGLFK	2
ats00620 Pyruvate metabolism	8.69401e-05	A0A1D6DED4	126	K	Ident	Dihydrolipoyl dehydrogenase	---	1	0.00737	90.142	DK(1)AVAGLTK	2
ats00620 Pyruvate metabolism	8.69401e-05	A0A1D6DED4	440	K	Ident	Dihydrolipoyl dehydrogenase	---	1	0.0131	78.556	VVADK(1)ETDK	2
ats00620 Pyruvate metabolism	8.69401e-05	A0A1D6DED4	185	K	Ident	Dihydrolipoyl dehydrogenase	---	1	0.00696	46.415	NIIIATGSDVK(1)SLPGITIDEK	2
ats00620 Pyruvate metabolism	8.69401e-05	A0A1D6DED4	64	K	Ident	Dihydrolipoyl dehydrogenase	---	1	1.65e-06	139.48	AAQLGLK(1)TTCIEK	2
ats00620 Pyruvate metabolism	8.69401e-05	A0A1D6DED4	273	K	Ident	Dihydrolipoyl dehydrogenase	---	1	0.00284	75.316	TK(1)VVGVDTSGDGVK	2
ats00620 Pyruvate metabolism	8.69401e-05	A0A1D6DED4	425	K	Ident	Dihydrolipoyl dehydrogenase	---	1	0.00305	80.555	AK(1)AIDDAEGMVK	2
ats00620 Pyruvate metabolism	8.69401e-05	A0A1D6DED4	172	K	Ident	Dihydrolipoyl dehydrogenase	---	1	4.94e-05	74.657	LTSPSEVSVDLVDGGNTVVK(1)GK	2
ats00620 Pyruvate metabolism	8.69401e-05	A0A1D6DED4	405	K	Ident	Dihydrolipoyl dehydrogenase	---	1	1.16e-08	182.1	TEEQVK(1)ASGIAYR	2
ats00620 Pyruvate metabolism	8.69401e-05	A0A1D6DED4	148	K	Ident	Dihydrolipoyl dehydrogenase	---	1	0.0252	68.456	VTYVK(1)GFGK	2
ats00620 Pyruvate metabolism	8.69401e-05	A0A1D6DED4	195	K	Ident	Dihydrolipoyl dehydrogenase	---	1	0.00219	105.46	SLPGITIDEK(1)K	2
ats00620 Pyruvate metabolism	8.69401e-05	A0A1D5S7R2	126	K	Ident	Dihydrolipoyl dehydrogenase	---	1	0.0372	47.639	GCVPSK(1)ALLAVSGR	2
ats00620 Pyruvate metabolism	8.69401e-05	A0A1D6D5P5	373	K	Ident	"Malate dehydrogenase [NADP] 1, chloroplastic OS=Sorghum bicolor PE=1 SV=1"	---	1	0.0034	86.911	SK(1)GDGDYELVK	2
ats00620 Pyruvate metabolism	8.69401e-05	A0A1D6D5P5	317	K	Ident	"Malate dehydrogenase [NADP] 1, chloroplastic OS=Sorghum bicolor PE=1 SV=1"	---	1	0.00587	85.676	GGVLIQK(1)WGR	2
ats00620 Pyruvate metabolism	8.69401e-05	A0A1D6D5P5	234	K	Ident	"Malate dehydrogenase [NADP] 1, chloroplastic OS=Sorghum bicolor PE=1 SV=1"	---	1	0.000457	83.54	NAPNLPAK(1)NFHALTR	3
ats00620 Pyruvate metabolism	8.69401e-05	A0A1D6D5P5	64	K	Ident	"Malate dehydrogenase [NADP] 1, chloroplastic OS=Sorghum bicolor PE=1 SV=1"	---	1	0.00289	57.366	K(1)ECFGVFCTTYDLEADEK	2
ats00620 Pyruvate metabolism	8.69401e-05	A0A1D6D5P5	248	K	Ident	"Malate dehydrogenase [NADP] 1, chloroplastic OS=Sorghum bicolor PE=1 SV=1"	---	1	0.00417	110.31	AK(1)CQLALK	2
ats00620 Pyruvate metabolism	8.69401e-05	A0A1D6D5P5	405	K	Ident	"Malate dehydrogenase [NADP] 1, chloroplastic OS=Sorghum bicolor PE=1 SV=1"	---	1	0.000159	194.06	SEAELIAEK(1)R	2
ats00620 Pyruvate metabolism	8.69401e-05	A0A1D6D5P5	290	K	Ident	"Malate dehydrogenase [NADP] 1, chloroplastic OS=Sorghum bicolor PE=1 SV=1"	---	1	0.0354	80.438	PVK(1)EVIK	2
ats00620 Pyruvate metabolism	8.69401e-05	A0A1D5UV39	328	K	Ident	Acetyl-CoA carboxylase 2 OS=Oryza sativa subsp. japonica GN=ACC2 PE=3 SV=2	---	1	0.011	72.2	ASWGGGGK(1)GIR	2
ats00620 Pyruvate metabolism	8.69401e-05	A0A1D5U440	273	K	Ident	Protein DJ-1 homolog D OS=Arabidopsis thaliana GN=DJ1D PE=1 SV=1	---	1	0.0561	50.194	K(1)CTAYPAVK	2
ats00620 Pyruvate metabolism	8.69401e-05	A0A1D5YFR0	839	K	Ident	Phosphoenolpyruvate carboxylase 2 OS=Sorghum bicolor PE=3 SV=1	---	1	0.00197	88.338	DLLEGDPYLK(1)QR	2
ats00620 Pyruvate metabolism	8.69401e-05	W5A874	147	K	Ident	Dihydrolipoyl dehydrogenase	---	1	0.018	74.464	VEYVK(1)GFGK	2
ats00620 Pyruvate metabolism	8.69401e-05	W5A874	272	K	Ident	Dihydrolipoyl dehydrogenase	---	1	0.000107	112.17	TK(1)VVGVDTSGSGVK	2
ats00620 Pyruvate metabolism	8.69401e-05	W5A874	404	K	Ident	Dihydrolipoyl dehydrogenase	---	1	8.25e-05	107.69	TEEQVK(1)ASGVAYQVGK	2
ats00620 Pyruvate metabolism	8.69401e-05	A0A1D5RY73	83	K	Ident	Malate dehydrogenase	---	1	1.33e-05	127.03	INAGIVK(1)GLCTAIAR	2
ats00620 Pyruvate metabolism	8.69401e-05	A0A1D5RY73	291	K	Ident	Malate dehydrogenase	---	1	0.000478	104.59	GELLSSIEK(1)GVK	2
ats00620 Pyruvate metabolism	8.69401e-05	A0A1D5RY73	139	K	Ident	Malate dehydrogenase	---	1	0.00532	106.42	AK(1)TFYAGK	2
ats00620 Pyruvate metabolism	8.69401e-05	A0A1D5RY73	76	K	Ident	Malate dehydrogenase	---	1	0.000508	103.63	DDLFK(1)INAGIVK	2
ats00620 Pyruvate metabolism	8.69401e-05	A0A1D5RY73	126	K	Ident	Malate dehydrogenase	---	1	5.56e-05	140.14	K(1)LFGVTTLDVVR	2
ats00620 Pyruvate metabolism	8.69401e-05	A0A1D6RUC4	416	K	Ident	Phosphoenolpyruvate carboxylase 1 OS=Sorghum bicolor GN=PEPC PE=2 SV=1	---	1	0.00011	118.71	DK(1)LYNTCER	2
ats00620 Pyruvate metabolism	8.69401e-05	A0A1D6RUC4	303	K	Ident	Phosphoenolpyruvate carboxylase 1 OS=Sorghum bicolor GN=PEPC PE=2 SV=1	---	1	0.00251	69.345	VDTALK(1)NIGIDER	2
ats00620 Pyruvate metabolism	8.69401e-05	A0A1D5YIT3	286	K	Ident	"Probable lactoylglutathione lyase, chloroplastic OS=Arabidopsis thaliana GN=At1g67280 PE=1 SV=1"	---	1	0.000123	63.869	ITAILDPDGWK(1)SVFVDNIDFAK	3
ats00620 Pyruvate metabolism	8.69401e-05	A0A1D5YIT3	261	K	Ident	"Probable lactoylglutathione lyase, chloroplastic OS=Arabidopsis thaliana GN=At1g67280 PE=1 SV=1"	---	1	0.00751	98.997	LSGGK(1)VVR	2
ats00620 Pyruvate metabolism	8.69401e-05	A0A1D5YIT3	188	K	Ident	"Probable lactoylglutathione lyase, chloroplastic OS=Arabidopsis thaliana GN=At1g67280 PE=1 SV=1"	---	1	0.00341	79.23	AISFYEK(1)ACGMK	2
ats00620 Pyruvate metabolism	8.69401e-05	A0A1D5YIT3	193	K	Ident	"Probable lactoylglutathione lyase, chloroplastic OS=Arabidopsis thaliana GN=At1g67280 PE=1 SV=1"	---	1	0.004	91.626	ACGMK(1)LLR	2
ats00620 Pyruvate metabolism	8.69401e-05	A0A1D5YIT3	54	K	Ident	"Probable lactoylglutathione lyase, chloroplastic OS=Arabidopsis thaliana GN=At1g67280 PE=1 SV=1"	---	1	0.00945	70.089	TIK(1)FYTECLGMK	2
ats00620 Pyruvate metabolism	8.69401e-05	W5C3E3	344	K	Ident	Pyruvate dehydrogenase E1 component subunit alpha	---	1	0.0489	57.859	DPITSLK(1)K	2
ats00620 Pyruvate metabolism	8.69401e-05	W5C3E3	139	K	Ident	Pyruvate dehydrogenase E1 component subunit alpha	---	1	0.00643	66.706	DHVHALSK(1)GVPAR	3
ats00620 Pyruvate metabolism	8.69401e-05	W5C3E3	405	K	Ident	Pyruvate dehydrogenase E1 component subunit alpha	---	1	0.00649	77.744	GFGIGPDGK(1)YR	2
ats00620 Pyruvate metabolism	8.69401e-05	A0A1D5X9E4	347	K	Ident	Dihydrolipoamide acetyltransferase component of pyruvate dehydrogenase complex	---	1	0.000104	105.13	K(1)ISINDLVIK	2
ats00620 Pyruvate metabolism	8.69401e-05	A0A1D5X9E4	346	K	Ident	Dihydrolipoamide acetyltransferase component of pyruvate dehydrogenase complex	---	1	0.000481	76.311	SELNPMQDASGGK(1)K	2
ats00620 Pyruvate metabolism	8.69401e-05	A0A1D5UPJ6	27	K	Ident	Pyruvate kinase	---	1	0.00268	83.204	TK(1)LVCTLGPASR	2
ats00620 Pyruvate metabolism	8.69401e-05	A0A1D6S8F1	367	K	Ident	Acetyltransferase component of pyruvate dehydrogenase complex	---	1	0.000104	105.13	K(1)ISINDLVIK	2
ats00620 Pyruvate metabolism	8.69401e-05	A0A1D6S8F1	298	K	Ident	Acetyltransferase component of pyruvate dehydrogenase complex	---	1	0.0483	48.044	ADIEDYLAK(1)GGK	2
ats00620 Pyruvate metabolism	8.69401e-05	A0A1D6S8F1	183	K	Ident	Acetyltransferase component of pyruvate dehydrogenase complex	---	1	0.000837	103.91	IVQGDGAK(1)EIK	2
ats00620 Pyruvate metabolism	8.69401e-05	A0A1D5YUY2	210	K	Ident	Dihydrolipoamide acetyltransferase component of pyruvate dehydrogenase complex	---	1	0.00594	66.246	VVAK(1)DVEAAAAAPK	2
ats00620 Pyruvate metabolism	8.69401e-05	W5G100	381	K	Ident	Pyruvate kinase	---	1	0.000163	193.82	VFNQDLYFK(1)R	2
ats00620 Pyruvate metabolism	8.69401e-05	W5G100	297	K	Ident	Pyruvate kinase	---	1	0.00014	115.57	VFLFQK(1)SALHK	3
ats01210 2-Oxocarboxylic acid metabolism	7.18946e-06	A0A1D5XL34	483	K	Ident	Aconitate hydratase	---	1	0.00254	148.52	DGK(1)EVFFR	2
ats01210 2-Oxocarboxylic acid metabolism	7.18946e-06	A0A1D5XL34	616	K	Ident	Aconitate hydratase	---	1	0.0379	60.102	FLK(1)GEVGPK	2
ats01210 2-Oxocarboxylic acid metabolism	7.18946e-06	A0A1D5S0J2	118	K	Ident	"Acetylornithine aminotransferase, chloroplastic/mitochondrial OS=Arabidopsis thaliana GN=WIN1 PE=1 SV=1"	---	1	0.0547	79.713	YIVGTYK(1)R	2
ats01210 2-Oxocarboxylic acid metabolism	7.18946e-06	A0A1D6AXV6	155	K	Ident	"3-isopropylmalate dehydratase large subunit, chloroplastic OS=Arabidopsis thaliana GN=IIL1 PE=1 SV=1"	---	1	0.0424	62.463	IK(1)YFYDIK	2
ats01210 2-Oxocarboxylic acid metabolism	7.18946e-06	A0A1D6AXV6	122	K	Ident	"3-isopropylmalate dehydratase large subunit, chloroplastic OS=Arabidopsis thaliana GN=IIL1 PE=1 SV=1"	---	1	0.00587	55.437	EK(1)VVIIPDHYIFTSDER	3
ats01210 2-Oxocarboxylic acid metabolism	7.18946e-06	A0A1D6B9W5	315	K	Ident	"Isocitrate dehydrogenase [NAD] subunit, mitochondrial"	---	1	1.63e-05	119.87	IHNAILQTIAEGK(1)YR	2
ats01210 2-Oxocarboxylic acid metabolism	7.18946e-06	A0A1D6B9W5	324	K	Ident	"Isocitrate dehydrogenase [NAD] subunit, mitochondrial"	---	1	1.82e-13	196.18	TADLGGK(1)SSTSDYTK	2
ats01210 2-Oxocarboxylic acid metabolism	7.18946e-06	A0A1D6B9W5	332	K	Ident	"Isocitrate dehydrogenase [NAD] subunit, mitochondrial"	---	1	0.000249	81.278	SSTSDYTK(1)AVCDHI	2
ats01210 2-Oxocarboxylic acid metabolism	7.18946e-06	A0A1D6B9W5	105	K	Ident	"Isocitrate dehydrogenase [NAD] subunit, mitochondrial"	---	1	0.00162	82.954	GPMATPIGK(1)GHR	2
ats01210 2-Oxocarboxylic acid metabolism	7.18946e-06	A0A1D6ANV5	165	K	Ident	"Isocitrate dehydrogenase [NAD] regulatory subunit 1, mitochondrial OS=Arabidopsis thaliana GN=IDH1 PE=1 SV=2"	---	1	0.00657	70.373	LESAVK(1)SVIAEGK	2
ats01210 2-Oxocarboxylic acid metabolism	7.18946e-06	W5AUD8	91	K	Ident	Glutamate--glyoxylate aminotransferase 2 OS=Arabidopsis thaliana GN=GGAT2 PE=1 SV=1	---	1	0.000104	81.016	AK(1)HYLSLAPGGLGAYSDSR	3
ats01210 2-Oxocarboxylic acid metabolism	7.18946e-06	W5AUD8	17	K	Ident	Glutamate--glyoxylate aminotransferase 2 OS=Arabidopsis thaliana GN=GGAT2 PE=1 SV=1	---	1	3.3e-06	143.42	ALDYEELNENVK(1)K	2
ats01210 2-Oxocarboxylic acid metabolism	7.18946e-06	W5AUD8	407	K	Ident	Glutamate--glyoxylate aminotransferase 2 OS=Arabidopsis thaliana GN=GGAT2 PE=1 SV=1	---	1	0.000715	117.02	AMDVAK(1)SAGK	2
ats01210 2-Oxocarboxylic acid metabolism	7.18946e-06	W5AUD8	438	K	Ident	Glutamate--glyoxylate aminotransferase 2 OS=Arabidopsis thaliana GN=GGAT2 PE=1 SV=1	---	1	1.33e-11	123.36	LLEATGISTVPGSGFGQK(1)EGVFHLR	3
ats01210 2-Oxocarboxylic acid metabolism	7.18946e-06	W5AUD8	358	K	Ident	Glutamate--glyoxylate aminotransferase 2 OS=Arabidopsis thaliana GN=GGAT2 PE=1 SV=1	---	1	5.31e-08	164.68	YSAESK(1)SILESLR	3
ats01210 2-Oxocarboxylic acid metabolism	7.18946e-06	W5AUD8	464	K	Ident	Glutamate--glyoxylate aminotransferase 2 OS=Arabidopsis thaliana GN=GGAT2 PE=1 SV=1	---	1	5.12e-12	176.23	K(1)FNDSFMEQYQDHSR	2
ats01210 2-Oxocarboxylic acid metabolism	7.18946e-06	W5AUD8	18	K	Ident	Glutamate--glyoxylate aminotransferase 2 OS=Arabidopsis thaliana GN=GGAT2 PE=1 SV=1	---	1	0.00895	124.37	K(1)VQYAVR	2
ats01210 2-Oxocarboxylic acid metabolism	7.18946e-06	W5AUD8	5	K	Ident	Glutamate--glyoxylate aminotransferase 2 OS=Arabidopsis thaliana GN=GGAT2 PE=1 SV=1	---	1	0.000182	86.405	K(1)ALDYEELNENVK	2
ats01210 2-Oxocarboxylic acid metabolism	7.18946e-06	A0A1D5T356	119	K	Ident	Alanine aminotransferase 2 OS=Hordeum vulgare PE=1 SV=1	---	1	0.000141	99.927	ATGAYSHSQGIK(1)GLR	3
ats01210 2-Oxocarboxylic acid metabolism	7.18946e-06	A0A1D5T356	361	K	Ident	Alanine aminotransferase 2 OS=Hordeum vulgare PE=1 SV=1	---	1	0.0524	43.548	ASDESYASYK(1)AEK	2
ats01210 2-Oxocarboxylic acid metabolism	7.18946e-06	A0A1D5ZQF2	403	K	Ident	Citrate synthase	---	1	0.00334	97.813	AALSDEYFIK(1)R	2
ats01210 2-Oxocarboxylic acid metabolism	7.18946e-06	A0A1D6RHZ7	343	K	Ident	"Isocitrate dehydrogenase [NAD] regulatory subunit 1, mitochondrial OS=Arabidopsis thaliana GN=IDH1 PE=1 SV=2"	---	1	0.0461	58.716	VIAEGK(1)YR	2
ats01210 2-Oxocarboxylic acid metabolism	7.18946e-06	A0A1D5VDI0	371	K	Ident	Isocitrate dehydrogenase [NADP]	---	1	1.04e-05	124.25	LEEACVGTVESGK(1)MTK	2
ats01210 2-Oxocarboxylic acid metabolism	7.18946e-06	A0A1D5VDI0	128	K	Ident	Isocitrate dehydrogenase [NADP]	---	1	0.00157	84.169	LVPGWTK(1)PICIGR	2
ats01210 2-Oxocarboxylic acid metabolism	7.18946e-06	A0A1D5VDI0	74	K	Ident	Isocitrate dehydrogenase [NADP]	---	1	6.23e-10	118.2	YNVAIK(1)CATITPDEDR	2
ats01210 2-Oxocarboxylic acid metabolism	7.18946e-06	A0A1D5VDI0	224	K	Ident	Isocitrate dehydrogenase [NADP]	---	1	0.00235	76.759	FK(1)DIFQEIYEAGWK	2
ats01210 2-Oxocarboxylic acid metabolism	7.18946e-06	A0A1D5VDI0	86	K	Ident	Isocitrate dehydrogenase [NADP]	---	1	0.00857	110.12	VK(1)EFNLK	2
ats01210 2-Oxocarboxylic acid metabolism	7.18946e-06	A0A1D5VDI0	31	K	Ident	Isocitrate dehydrogenase [NADP]	---	1	5.88e-06	101.3	DK(1)LIFPFLDLDIK	2
ats01210 2-Oxocarboxylic acid metabolism	7.18946e-06	A0A1D6B8Z2	99	K	Ident	Aspartate aminotransferase	---	1	2.26e-05	75.376	ATADLLLGADNPVIK(1)QGR	3
ats01210 2-Oxocarboxylic acid metabolism	7.18946e-06	A0A1D6B8Z2	212	K	Ident	Aspartate aminotransferase	---	1	0.0253	86.898	LADVIEEK(1)K	2
ats01210 2-Oxocarboxylic acid metabolism	7.18946e-06	A0A1D6B8Z2	67	K	Ident	Aspartate aminotransferase	---	1	0.00105	148.14	LMLEK(1)GENK	2
ats01210 2-Oxocarboxylic acid metabolism	7.18946e-06	A0A1D6B8Z2	36	K	Ident	Aspartate aminotransferase	---	1	5.68e-11	167.32	ADTSDLK(1)LNLGVGAYR	2
ats01210 2-Oxocarboxylic acid metabolism	7.18946e-06	A0A1D6B8Z2	142	K	Ident	Aspartate aminotransferase	---	1	3.3e-07	124.63	VLISSPTWGNHK(1)NIFNDAR	3
ats01210 2-Oxocarboxylic acid metabolism	7.18946e-06	A0A1D6B8Z2	341	K	Ident	Aspartate aminotransferase	---	1	2.95e-11	130.1	LYDSLTEK(1)DQSGK	2
ats01210 2-Oxocarboxylic acid metabolism	7.18946e-06	A0A1D6AQV8	187	K	Ident	Aconitate hydratase	---	1	0.00109	94.747	DALAK(1)LGSDANK	2
ats01210 2-Oxocarboxylic acid metabolism	7.18946e-06	A0A1D6AQV8	822	K	Ident	Aconitate hydratase	---	1	2.2e-05	98.062	FLGGEVGPK(1)TIHVPTGEK	3
ats01210 2-Oxocarboxylic acid metabolism	7.18946e-06	A0A1D6AQV8	153	K	Ident	Aconitate hydratase	---	0.999956	0.0011	58.693	IIDWENTSPK(1)LAEIPFKPAR	3
ats01210 2-Oxocarboxylic acid metabolism	7.18946e-06	A0A1D5TVE0	442	K	Ident	Glutamate--glyoxylate aminotransferase 1 OS=Arabidopsis thaliana GN=GGAT1 PE=1 SV=1	---	1	0.0003	91.076	K(1)FNDSFMEQYQNHSR	3
ats01210 2-Oxocarboxylic acid metabolism	7.18946e-06	A0A1D6ARK8	213	K	Ident	3-isopropylmalate dehydratase small subunit 3 OS=Arabidopsis thaliana GN=At2g43090 PE=1 SV=1	---	1	9.17e-07	80.412	TGDVVTVDLDNSVLINHTSGK(1)QYK	3
ats01210 2-Oxocarboxylic acid metabolism	7.18946e-06	W5I3E6	141	K	Ident	Aspartate aminotransferase	---	1	0.0477	58.596	LFADFQK(1)R	2
ats01210 2-Oxocarboxylic acid metabolism	7.18946e-06	A0A1D5YLT8	158	K	Ident	Aconitate hydratase	---	1	0.00162	78.902	NCDEFQVTGK(1)DVEK	2
ats01210 2-Oxocarboxylic acid metabolism	7.18946e-06	A0A1D5YLT8	682	K	Ident	Aconitate hydratase	---	1	0.00259	149.65	DGK(1)EVYFR	2
ats01210 2-Oxocarboxylic acid metabolism	7.18946e-06	A0A1D5YLT8	421	K	Ident	Aconitate hydratase	---	1	0.000571	126.71	TLDYLK(1)LTGR	2
ats01210 2-Oxocarboxylic acid metabolism	7.18946e-06	A0A1D5YLT8	172	K	Ident	Aconitate hydratase	---	0.999974	0.000275	65.423	ILDWENSATK(1)QVEIPFKPAR	3
ats01210 2-Oxocarboxylic acid metabolism	7.18946e-06	A0A1D5YLT8	861	K	Ident	Aconitate hydratase	---	1	1.44e-09	130.37	YK(1)NEGHDTIILAGAEYGSGSSR	3
ats01210 2-Oxocarboxylic acid metabolism	7.18946e-06	A0A1D5YLT8	899	K	Ident	Aconitate hydratase	---	1	0.00108	134.77	AVIAK(1)SFER	2
ats01210 2-Oxocarboxylic acid metabolism	7.18946e-06	A0A1D5YLT8	804	K	Ident	Aconitate hydratase	---	1	0.00363	125.97	K(1)DFNSYGSR	2
ats01210 2-Oxocarboxylic acid metabolism	7.18946e-06	A0A1D5YLT8	500	K	Ident	Aconitate hydratase	---	1	0.00228	97.965	VGFK(1)GFAVPK	2
ats01210 2-Oxocarboxylic acid metabolism	7.18946e-06	A0A1D5YLT8	584	K	Ident	Aconitate hydratase	---	1	0.00146	117.01	YLDK(1)SGLQK	2
ats01210 2-Oxocarboxylic acid metabolism	7.18946e-06	A0A1D6RLV5	343	K	Ident	"Isocitrate dehydrogenase [NAD] regulatory subunit 1, mitochondrial OS=Arabidopsis thaliana GN=IDH1 PE=1 SV=2"	---	1	0.00209	137.18	VIADGK(1)YR	2
ats01210 2-Oxocarboxylic acid metabolism	7.18946e-06	A0A1D6D2E0	66	K	Ident	"Dihydroxy-acid dehydratase, chloroplastic OS=Arabidopsis thaliana GN=DHAD PE=1 SV=1"	---	1	0.000673	78.69	K(1)VIDVDLTEDQLEQR	3
ats01210 2-Oxocarboxylic acid metabolism	7.18946e-06	A0A1D5SS98	281	K	Ident	"Ketol-acid reductoisomerase, chloroplastic OS=Oryza sativa subsp. japonica GN=Os05g0573700 PE=1 SV=1"	---	1	3.88e-11	158.17	NISVVAVCPK(1)GMGPSVR	2
ats01210 2-Oxocarboxylic acid metabolism	7.18946e-06	A0A1D5SS98	152	K	Ident	"Ketol-acid reductoisomerase, chloroplastic OS=Oryza sativa subsp. japonica GN=Os05g0573700 PE=1 SV=1"	---	1	0.00816	61.409	NLFPLLPEAFK(1)GVK	2
ats01210 2-Oxocarboxylic acid metabolism	7.18946e-06	A0A1D5SS98	155	K	Ident	"Ketol-acid reductoisomerase, chloroplastic OS=Oryza sativa subsp. japonica GN=Os05g0573700 PE=1 SV=1"	---	1	1.37e-08	115.63	GVK(1)QIGVIGWGSQGPAQAQNLR	2
ats01210 2-Oxocarboxylic acid metabolism	7.18946e-06	A0A1D5SS98	126	K	Ident	"Ketol-acid reductoisomerase, chloroplastic OS=Oryza sativa subsp. japonica GN=Os05g0573700 PE=1 SV=1"	---	1	0.000325	94.09	EK(1)VSLAGHEEYIVR	3
ats01210 2-Oxocarboxylic acid metabolism	7.18946e-06	A0A1D5SS98	454	K	Ident	"Ketol-acid reductoisomerase, chloroplastic OS=Oryza sativa subsp. japonica GN=Os05g0573700 PE=1 SV=1"	---	1	0.00367	72.891	FYDK(1)EGLPAFPMGK	2
ats01210 2-Oxocarboxylic acid metabolism	7.18946e-06	A0A1D5SS98	410	K	Ident	"Ketol-acid reductoisomerase, chloroplastic OS=Oryza sativa subsp. japonica GN=Os05g0573700 PE=1 SV=1"	---	1	6.72e-05	121.99	GMLEVYNSLSEEGK(1)K	2
ats01210 2-Oxocarboxylic acid metabolism	7.18946e-06	A0A1D5SS98	195	K	Ident	"Ketol-acid reductoisomerase, chloroplastic OS=Oryza sativa subsp. japonica GN=Os05g0573700 PE=1 SV=1"	---	1	0.0131	78.556	GSK(1)SFEEAR	2
ats01210 2-Oxocarboxylic acid metabolism	7.18946e-06	A0A1D6BC50	146	K	Ident	Citrate synthase	---	1	5.99e-05	117.7	EQVDALSK(1)ELLSR	2
ats01210 2-Oxocarboxylic acid metabolism	7.18946e-06	A0A1D6RUS0	190	K	Ident	"Putative aconitate hydratase, cytoplasmic OS=Oryza sativa subsp. japonica GN=Os08g0191100 PE=3 SV=1"	---	1	0.0048	80.245	VDVAK(1)CADALK	2
ats00020 Citrate cycle (TCA cycle)	9.89431e-13	A0A1D5XL34	483	K	Ident	Aconitate hydratase	---	1	0.00254	148.52	DGK(1)EVFFR	2
ats00020 Citrate cycle (TCA cycle)	9.89431e-13	A0A1D5XL34	616	K	Ident	Aconitate hydratase	---	1	0.0379	60.102	FLK(1)GEVGPK	2
ats00020 Citrate cycle (TCA cycle)	9.89431e-13	A0A1D6DE76	233	K	Ident	Pyruvate dehydrogenase E1 component subunit beta	---	1	0.000885	78.326	AEVLDSSFSVPIGK(1)AK	2
ats00020 Citrate cycle (TCA cycle)	9.89431e-13	A0A1D6DE76	77	K	Ident	Pyruvate dehydrogenase E1 component subunit beta	---	1	0.0119	91.087	ITK(1)GLLDK	2
ats00020 Citrate cycle (TCA cycle)	9.89431e-13	A3KLL4	152	K	Ident	Malate dehydrogenase	---	1	9.69e-07	132.84	EFAPSIPEK(1)NISCLTR	2
ats00020 Citrate cycle (TCA cycle)	9.89431e-13	A3KLL4	238	K	Ident	Malate dehydrogenase	---	1	0.00502	107.43	GAAIIK(1)AR	2
ats00020 Citrate cycle (TCA cycle)	9.89431e-13	A3KLL4	241	K	Ident	Malate dehydrogenase	---	1	6.05e-06	114.01	K(1)LSSALSAASSACDHIR	2
ats00020 Citrate cycle (TCA cycle)	9.89431e-13	A3KLL4	313	K	Ident	Malate dehydrogenase	---	1	4.49e-15	236.28	K(1)MDATAQELSEEK	2
ats00020 Citrate cycle (TCA cycle)	9.89431e-13	A3KLL4	112	K	Ident	Malate dehydrogenase	---	1	1.26e-08	118.54	NVSIYK(1)AQASALEAHAAPNCK	3
ats00020 Citrate cycle (TCA cycle)	9.89431e-13	A3KLL4	4	K	Ident	Malate dehydrogenase	---	1	0.0304	72.789	AAK(1)EPMR	2
ats00020 Citrate cycle (TCA cycle)	9.89431e-13	A3KLL4	209	K	Ident	Malate dehydrogenase	---	1	0.000913	178.55	TPSGEK(1)PVR	2
ats00020 Citrate cycle (TCA cycle)	9.89431e-13	A3KLL4	56	K	Ident	Malate dehydrogenase	---	1	0.00462	62.861	GVK(1)MELIDAAFPLLK	2
ats00020 Citrate cycle (TCA cycle)	9.89431e-13	A0A1D5Z8U5	137	K	Ident	Malate dehydrogenase	---	1	5.7e-07	114.71	DDLFNK(1)NAGIVR	2
ats00020 Citrate cycle (TCA cycle)	9.89431e-13	A0A1D5Z8U5	350	K	Ident	Malate dehydrogenase	---	1	9.21e-08	148.41	ELSESIQK(1)GVSFMNK	2
ats00020 Citrate cycle (TCA cycle)	9.89431e-13	A0A1D5Z8U5	312	K	Ident	Malate dehydrogenase	---	1	0.00102	47.806	GDAGIVECSYVASEVTELPFFASK(1)VR	3
ats00020 Citrate cycle (TCA cycle)	9.89431e-13	A0A1D5Z8U5	185	K	Ident	Malate dehydrogenase	---	1	0.0266	95.531	AGTYCPK(1)R	2
ats00020 Citrate cycle (TCA cycle)	9.89431e-13	A0A1D5Z8U5	40	K	Ident	Malate dehydrogenase	---	1	0.0181	74.376	AK(1)GGAPGFK	2
ats00020 Citrate cycle (TCA cycle)	9.89431e-13	A0A1D5Z8U5	47	K	Ident	Malate dehydrogenase	---	1	0.000386	56.562	GGAPGFK(1)VAVVGAAGGIGQSLSLLMK	3
ats00020 Citrate cycle (TCA cycle)	9.89431e-13	A0A1D6B9W5	315	K	Ident	"Isocitrate dehydrogenase [NAD] subunit, mitochondrial"	---	1	1.63e-05	119.87	IHNAILQTIAEGK(1)YR	2
ats00020 Citrate cycle (TCA cycle)	9.89431e-13	A0A1D6B9W5	324	K	Ident	"Isocitrate dehydrogenase [NAD] subunit, mitochondrial"	---	1	1.82e-13	196.18	TADLGGK(1)SSTSDYTK	2
ats00020 Citrate cycle (TCA cycle)	9.89431e-13	A0A1D6B9W5	332	K	Ident	"Isocitrate dehydrogenase [NAD] subunit, mitochondrial"	---	1	0.000249	81.278	SSTSDYTK(1)AVCDHI	2
ats00020 Citrate cycle (TCA cycle)	9.89431e-13	A0A1D6B9W5	105	K	Ident	"Isocitrate dehydrogenase [NAD] subunit, mitochondrial"	---	1	0.00162	82.954	GPMATPIGK(1)GHR	2
ats00020 Citrate cycle (TCA cycle)	9.89431e-13	A0A1D6A1L0	294	K	Ident	ATP-citrate synthase alpha chain protein 3 OS=Oryza sativa subsp. japonica GN=ACLA-3 PE=2 SV=1	4352549	1	0.000633	78.324	GGPNYQTGLAK(1)MR	2
ats00020 Citrate cycle (TCA cycle)	9.89431e-13	A0A1D6A1L0	65	K	Ident	ATP-citrate synthase alpha chain protein 3 OS=Oryza sativa subsp. japonica GN=ACLA-3 PE=2 SV=1	4352549	0.999999	0.00737	67.385	LVVKPDMLFGK(1)R	3
ats00020 Citrate cycle (TCA cycle)	9.89431e-13	A0A1D6ANV5	165	K	Ident	"Isocitrate dehydrogenase [NAD] regulatory subunit 1, mitochondrial OS=Arabidopsis thaliana GN=IDH1 PE=1 SV=2"	---	1	0.00657	70.373	LESAVK(1)SVIAEGK	2
ats00020 Citrate cycle (TCA cycle)	9.89431e-13	A0A1D5TJ01	209	K	Ident	"Dihydrolipoyllysine-residue succinyltransferase component of 2-oxoglutarate dehydrogenase complex 1, mitochondrial OS=Arabidopsis thaliana GN=At5g55070 PE=1 SV=1"	---	1	0.00147	85.271	TSPTEPQLPPK(1)ER	2
ats00020 Citrate cycle (TCA cycle)	9.89431e-13	A0A1D6B3U6	215	K	Ident	"Pyruvate dehydrogenase E1 component subunit alpha-1, mitochondrial OS=Oryza sativa subsp. japonica GN=Os02g0739600 PE=2 SV=1"	---	1	0.00686	85.294	KEVDAAIAK(1)AK	2
ats00020 Citrate cycle (TCA cycle)	9.89431e-13	A0A1D6B3U6	134	K	Ident	"Pyruvate dehydrogenase E1 component subunit alpha-1, mitochondrial OS=Oryza sativa subsp. japonica GN=Os02g0739600 PE=2 SV=1"	---	1	0.00356	51.469	FAK(1)EHAIANGPIVLEMDTYR	3
ats00020 Citrate cycle (TCA cycle)	9.89431e-13	A0A1D6B3U6	207	K	Ident	"Pyruvate dehydrogenase E1 component subunit alpha-1, mitochondrial OS=Oryza sativa subsp. japonica GN=Os02g0739600 PE=2 SV=1"	---	1	0.0623	71.524	K(1)EVDAAIAK	2
ats00020 Citrate cycle (TCA cycle)	9.89431e-13	A0A1D6B3U6	108	K	Ident	"Pyruvate dehydrogenase E1 component subunit alpha-1, mitochondrial OS=Oryza sativa subsp. japonica GN=Os02g0739600 PE=2 SV=1"	---	1	0.0466	100.19	SPSYYK(1)R	2
ats00020 Citrate cycle (TCA cycle)	9.89431e-13	A0A1D6AD54	159	K	Ident	"Succinate--CoA ligase [ADP-forming] subunit beta, mitochondrial"	---	1	9.07e-08	145.86	VPVDVFK(1)GITDEDAAK	2
ats00020 Citrate cycle (TCA cycle)	9.89431e-13	A0A1D6AD54	233	K	Ident	"Succinate--CoA ligase [ADP-forming] subunit beta, mitochondrial"	---	1	0.00323	113.5	QK(1)EIFALR	2
ats00020 Citrate cycle (TCA cycle)	9.89431e-13	A0A1D6AD54	90	K	Ident	"Succinate--CoA ligase [ADP-forming] subunit beta, mitochondrial"	---	1	2.7e-07	134.88	MLNQVLVTK(1)QTGPQGK	2
ats00020 Citrate cycle (TCA cycle)	9.89431e-13	A0A1D6AD54	168	K	Ident	"Succinate--CoA ligase [ADP-forming] subunit beta, mitochondrial"	---	1	0.0151	51.127	GITDEDAAK(1)VVDGLAPK	2
ats00020 Citrate cycle (TCA cycle)	9.89431e-13	A0A1D6AD54	41	K	Ident	"Succinate--CoA ligase [ADP-forming] subunit beta, mitochondrial"	---	1	0.0372	52.576	NVFPSEK(1)EIVVK	2
ats00020 Citrate cycle (TCA cycle)	9.89431e-13	A0A1D6AD54	176	K	Ident	"Succinate--CoA ligase [ADP-forming] subunit beta, mitochondrial"	---	1	7.25e-05	125.54	VVDGLAPK(1)TADR	2
ats00020 Citrate cycle (TCA cycle)	9.89431e-13	A0A1D6AD54	60	K	Ident	"Succinate--CoA ligase [ADP-forming] subunit beta, mitochondrial"	---	1	0.000348	152.97	GLGTFK(1)SGLK	2
ats00020 Citrate cycle (TCA cycle)	9.89431e-13	A0A1D6AD54	46	K	Ident	"Succinate--CoA ligase [ADP-forming] subunit beta, mitochondrial"	---	1	0.0148	58.32	EIVVK(1)SQILAGGR	2
ats00020 Citrate cycle (TCA cycle)	9.89431e-13	A0A1D6AD54	101	K	Ident	"Succinate--CoA ligase [ADP-forming] subunit beta, mitochondrial"	---	1	0.00145	86.879	VVGK(1)VYLCEK	2
ats00020 Citrate cycle (TCA cycle)	9.89431e-13	A0A1D6AD54	364	K	Ident	"Succinate--CoA ligase [ADP-forming] subunit beta, mitochondrial"	---	1	2.46e-05	178.67	LEGTNVDQGK(1)R	2
ats00020 Citrate cycle (TCA cycle)	9.89431e-13	A0A1D6DED4	152	K	Ident	Dihydrolipoyl dehydrogenase	---	1	5.45e-07	87.468	GFGK(1)LTSPSEVSVDLVDGGNTVVK	3
ats00020 Citrate cycle (TCA cycle)	9.89431e-13	A0A1D6DED4	70	K	Ident	Dihydrolipoyl dehydrogenase	---	1	0.0111	158.08	TTCIEK(1)R	2
ats00020 Citrate cycle (TCA cycle)	9.89431e-13	A0A1D6DED4	435	K	Ident	Dihydrolipoyl dehydrogenase	---	0.998562	0.00592	50.957	AIDDAEGMVK(0.999)VVADK(0.001)ETDK	3
ats00020 Citrate cycle (TCA cycle)	9.89431e-13	A0A1D6DED4	143	K	Ident	Dihydrolipoyl dehydrogenase	---	1	0.0103	107.9	NK(1)VTYVK	2
ats00020 Citrate cycle (TCA cycle)	9.89431e-13	A0A1D6DED4	174	K	Ident	Dihydrolipoyl dehydrogenase	---	1	4.64e-07	148.62	GK(1)NIIIATGSDVK	2
ats00020 Citrate cycle (TCA cycle)	9.89431e-13	A0A1D6DED4	133	K	Ident	Dihydrolipoyl dehydrogenase	---	1	0.00268	75.764	AVAGLTK(1)GIEGLFK	2
ats00020 Citrate cycle (TCA cycle)	9.89431e-13	A0A1D6DED4	126	K	Ident	Dihydrolipoyl dehydrogenase	---	1	0.00737	90.142	DK(1)AVAGLTK	2
ats00020 Citrate cycle (TCA cycle)	9.89431e-13	A0A1D6DED4	440	K	Ident	Dihydrolipoyl dehydrogenase	---	1	0.0131	78.556	VVADK(1)ETDK	2
ats00020 Citrate cycle (TCA cycle)	9.89431e-13	A0A1D6DED4	185	K	Ident	Dihydrolipoyl dehydrogenase	---	1	0.00696	46.415	NIIIATGSDVK(1)SLPGITIDEK	2
ats00020 Citrate cycle (TCA cycle)	9.89431e-13	A0A1D6DED4	64	K	Ident	Dihydrolipoyl dehydrogenase	---	1	1.65e-06	139.48	AAQLGLK(1)TTCIEK	2
ats00020 Citrate cycle (TCA cycle)	9.89431e-13	A0A1D6DED4	273	K	Ident	Dihydrolipoyl dehydrogenase	---	1	0.00284	75.316	TK(1)VVGVDTSGDGVK	2
ats00020 Citrate cycle (TCA cycle)	9.89431e-13	A0A1D6DED4	425	K	Ident	Dihydrolipoyl dehydrogenase	---	1	0.00305	80.555	AK(1)AIDDAEGMVK	2
ats00020 Citrate cycle (TCA cycle)	9.89431e-13	A0A1D6DED4	172	K	Ident	Dihydrolipoyl dehydrogenase	---	1	4.94e-05	74.657	LTSPSEVSVDLVDGGNTVVK(1)GK	2
ats00020 Citrate cycle (TCA cycle)	9.89431e-13	A0A1D6DED4	405	K	Ident	Dihydrolipoyl dehydrogenase	---	1	1.16e-08	182.1	TEEQVK(1)ASGIAYR	2
ats00020 Citrate cycle (TCA cycle)	9.89431e-13	A0A1D6DED4	148	K	Ident	Dihydrolipoyl dehydrogenase	---	1	0.0252	68.456	VTYVK(1)GFGK	2
ats00020 Citrate cycle (TCA cycle)	9.89431e-13	A0A1D6DED4	195	K	Ident	Dihydrolipoyl dehydrogenase	---	1	0.00219	105.46	SLPGITIDEK(1)K	2
ats00020 Citrate cycle (TCA cycle)	9.89431e-13	A0A1D6CMD7	88	K	Ident	"Succinate dehydrogenase [ubiquinone] iron-sulfur subunit 1, mitochondrial OS=Oryza sativa subsp. japonica GN=SDH2-1 PE=1 SV=1"	---	1	1.84e-05	140.91	IK(1)NEQDPSLTFR	2
ats00020 Citrate cycle (TCA cycle)	9.89431e-13	A0A1D5ZQF2	403	K	Ident	Citrate synthase	---	1	0.00334	97.813	AALSDEYFIK(1)R	2
ats00020 Citrate cycle (TCA cycle)	9.89431e-13	A0A1D5S7R2	126	K	Ident	Dihydrolipoyl dehydrogenase	---	1	0.0372	47.639	GCVPSK(1)ALLAVSGR	2
ats00020 Citrate cycle (TCA cycle)	9.89431e-13	A0A1D6SBS1	460	K	Ident	ATP-citrate synthase beta chain protein 1 OS=Oryza sativa subsp. japonica GN=ACLB-1 PE=2 SV=1	---	1	0.0575	56.258	YFK(1)DAYDR	2
ats00020 Citrate cycle (TCA cycle)	9.89431e-13	A0A1D6RHZ7	343	K	Ident	"Isocitrate dehydrogenase [NAD] regulatory subunit 1, mitochondrial OS=Arabidopsis thaliana GN=IDH1 PE=1 SV=2"	---	1	0.0461	58.716	VIAEGK(1)YR	2
ats00020 Citrate cycle (TCA cycle)	9.89431e-13	A0A1D5VDI0	371	K	Ident	Isocitrate dehydrogenase [NADP]	---	1	1.04e-05	124.25	LEEACVGTVESGK(1)MTK	2
ats00020 Citrate cycle (TCA cycle)	9.89431e-13	A0A1D5VDI0	128	K	Ident	Isocitrate dehydrogenase [NADP]	---	1	0.00157	84.169	LVPGWTK(1)PICIGR	2
ats00020 Citrate cycle (TCA cycle)	9.89431e-13	A0A1D5VDI0	74	K	Ident	Isocitrate dehydrogenase [NADP]	---	1	6.23e-10	118.2	YNVAIK(1)CATITPDEDR	2
ats00020 Citrate cycle (TCA cycle)	9.89431e-13	A0A1D5VDI0	224	K	Ident	Isocitrate dehydrogenase [NADP]	---	1	0.00235	76.759	FK(1)DIFQEIYEAGWK	2
ats00020 Citrate cycle (TCA cycle)	9.89431e-13	A0A1D5VDI0	86	K	Ident	Isocitrate dehydrogenase [NADP]	---	1	0.00857	110.12	VK(1)EFNLK	2
ats00020 Citrate cycle (TCA cycle)	9.89431e-13	A0A1D5VDI0	31	K	Ident	Isocitrate dehydrogenase [NADP]	---	1	5.88e-06	101.3	DK(1)LIFPFLDLDIK	2
ats00020 Citrate cycle (TCA cycle)	9.89431e-13	A0A1D6AQV8	187	K	Ident	Aconitate hydratase	---	1	0.00109	94.747	DALAK(1)LGSDANK	2
ats00020 Citrate cycle (TCA cycle)	9.89431e-13	A0A1D6AQV8	822	K	Ident	Aconitate hydratase	---	1	2.2e-05	98.062	FLGGEVGPK(1)TIHVPTGEK	3
ats00020 Citrate cycle (TCA cycle)	9.89431e-13	A0A1D6AQV8	153	K	Ident	Aconitate hydratase	---	0.999956	0.0011	58.693	IIDWENTSPK(1)LAEIPFKPAR	3
ats00020 Citrate cycle (TCA cycle)	9.89431e-13	A0A1D5YWR2	57	K	Ident	"Succinate dehydrogenase [ubiquinone] flavoprotein subunit, mitochondrial"	---	1	0.000313	86.539	AFGGQSLDFGK(1)GGQAYR	2
ats00020 Citrate cycle (TCA cycle)	9.89431e-13	A0A1D5YWR2	211	K	Ident	"Succinate dehydrogenase [ubiquinone] flavoprotein subunit, mitochondrial"	---	1	0.000517	110.08	YAPTAK(1)DLASR	2
ats00020 Citrate cycle (TCA cycle)	9.89431e-13	A0A1D5UGQ5	84	K	Ident	"2-oxoglutarate dehydrogenase, mitochondrial-like [Aegilops tauschii subsp. tauschii]"	---	1	3.41e-14	137.64	HIHLSLVANPSHLEAVDPVVAGK(1)TR	4
ats00020 Citrate cycle (TCA cycle)	9.89431e-13	A0A1D5UGQ5	578	K	Ident	"2-oxoglutarate dehydrogenase, mitochondrial-like [Aegilops tauschii subsp. tauschii]"	---	1	9.82e-07	97.49	SSLSEFDDLAGHPGFDK(1)QGTR	3
ats00020 Citrate cycle (TCA cycle)	9.89431e-13	A0A1D5UGQ5	88	K	Ident	"2-oxoglutarate dehydrogenase, mitochondrial-like [Aegilops tauschii subsp. tauschii]"	---	1	1.74e-05	164.64	AK(1)QYYSNDLDR	2
ats00020 Citrate cycle (TCA cycle)	9.89431e-13	A0A1D5UGQ5	552	K	Ident	"2-oxoglutarate dehydrogenase, mitochondrial-like [Aegilops tauschii subsp. tauschii]"	---	1	0.000126	109.16	KPLIVMSPK(1)NLLR	3
ats00020 Citrate cycle (TCA cycle)	9.89431e-13	A0A1D5YLT8	158	K	Ident	Aconitate hydratase	---	1	0.00162	78.902	NCDEFQVTGK(1)DVEK	2
ats00020 Citrate cycle (TCA cycle)	9.89431e-13	A0A1D5YLT8	682	K	Ident	Aconitate hydratase	---	1	0.00259	149.65	DGK(1)EVYFR	2
ats00020 Citrate cycle (TCA cycle)	9.89431e-13	A0A1D5YLT8	421	K	Ident	Aconitate hydratase	---	1	0.000571	126.71	TLDYLK(1)LTGR	2
ats00020 Citrate cycle (TCA cycle)	9.89431e-13	A0A1D5YLT8	172	K	Ident	Aconitate hydratase	---	0.999974	0.000275	65.423	ILDWENSATK(1)QVEIPFKPAR	3
ats00020 Citrate cycle (TCA cycle)	9.89431e-13	A0A1D5YLT8	861	K	Ident	Aconitate hydratase	---	1	1.44e-09	130.37	YK(1)NEGHDTIILAGAEYGSGSSR	3
ats00020 Citrate cycle (TCA cycle)	9.89431e-13	A0A1D5YLT8	899	K	Ident	Aconitate hydratase	---	1	0.00108	134.77	AVIAK(1)SFER	2
ats00020 Citrate cycle (TCA cycle)	9.89431e-13	A0A1D5YLT8	804	K	Ident	Aconitate hydratase	---	1	0.00363	125.97	K(1)DFNSYGSR	2
ats00020 Citrate cycle (TCA cycle)	9.89431e-13	A0A1D5YLT8	500	K	Ident	Aconitate hydratase	---	1	0.00228	97.965	VGFK(1)GFAVPK	2
ats00020 Citrate cycle (TCA cycle)	9.89431e-13	A0A1D5YLT8	584	K	Ident	Aconitate hydratase	---	1	0.00146	117.01	YLDK(1)SGLQK	2
ats00020 Citrate cycle (TCA cycle)	9.89431e-13	A0A1D6RLV5	343	K	Ident	"Isocitrate dehydrogenase [NAD] regulatory subunit 1, mitochondrial OS=Arabidopsis thaliana GN=IDH1 PE=1 SV=2"	---	1	0.00209	137.18	VIADGK(1)YR	2
ats00020 Citrate cycle (TCA cycle)	9.89431e-13	W5A874	147	K	Ident	Dihydrolipoyl dehydrogenase	---	1	0.018	74.464	VEYVK(1)GFGK	2
ats00020 Citrate cycle (TCA cycle)	9.89431e-13	W5A874	272	K	Ident	Dihydrolipoyl dehydrogenase	---	1	0.000107	112.17	TK(1)VVGVDTSGSGVK	2
ats00020 Citrate cycle (TCA cycle)	9.89431e-13	W5A874	404	K	Ident	Dihydrolipoyl dehydrogenase	---	1	8.25e-05	107.69	TEEQVK(1)ASGVAYQVGK	2
ats00020 Citrate cycle (TCA cycle)	9.89431e-13	A0A1D5RY73	83	K	Ident	Malate dehydrogenase	---	1	1.33e-05	127.03	INAGIVK(1)GLCTAIAR	2
ats00020 Citrate cycle (TCA cycle)	9.89431e-13	A0A1D5RY73	291	K	Ident	Malate dehydrogenase	---	1	0.000478	104.59	GELLSSIEK(1)GVK	2
ats00020 Citrate cycle (TCA cycle)	9.89431e-13	A0A1D5RY73	139	K	Ident	Malate dehydrogenase	---	1	0.00532	106.42	AK(1)TFYAGK	2
ats00020 Citrate cycle (TCA cycle)	9.89431e-13	A0A1D5RY73	76	K	Ident	Malate dehydrogenase	---	1	0.000508	103.63	DDLFK(1)INAGIVK	2
ats00020 Citrate cycle (TCA cycle)	9.89431e-13	A0A1D5RY73	126	K	Ident	Malate dehydrogenase	---	1	5.56e-05	140.14	K(1)LFGVTTLDVVR	2
ats00020 Citrate cycle (TCA cycle)	9.89431e-13	A0A1D6BC50	146	K	Ident	Citrate synthase	---	1	5.99e-05	117.7	EQVDALSK(1)ELLSR	2
ats00020 Citrate cycle (TCA cycle)	9.89431e-13	W5C3E3	344	K	Ident	Pyruvate dehydrogenase E1 component subunit alpha	---	1	0.0489	57.859	DPITSLK(1)K	2
ats00020 Citrate cycle (TCA cycle)	9.89431e-13	W5C3E3	139	K	Ident	Pyruvate dehydrogenase E1 component subunit alpha	---	1	0.00643	66.706	DHVHALSK(1)GVPAR	3
ats00020 Citrate cycle (TCA cycle)	9.89431e-13	W5C3E3	405	K	Ident	Pyruvate dehydrogenase E1 component subunit alpha	---	1	0.00649	77.744	GFGIGPDGK(1)YR	2
ats00020 Citrate cycle (TCA cycle)	9.89431e-13	A0A1D5X9E4	347	K	Ident	Dihydrolipoamide acetyltransferase component of pyruvate dehydrogenase complex	---	1	0.000104	105.13	K(1)ISINDLVIK	2
ats00020 Citrate cycle (TCA cycle)	9.89431e-13	A0A1D5X9E4	346	K	Ident	Dihydrolipoamide acetyltransferase component of pyruvate dehydrogenase complex	---	1	0.000481	76.311	SELNPMQDASGGK(1)K	2
ats00020 Citrate cycle (TCA cycle)	9.89431e-13	A0A1D6RUS0	190	K	Ident	"Putative aconitate hydratase, cytoplasmic OS=Oryza sativa subsp. japonica GN=Os08g0191100 PE=3 SV=1"	---	1	0.0048	80.245	VDVAK(1)CADALK	2
ats00020 Citrate cycle (TCA cycle)	9.89431e-13	A0A1D5YUY2	210	K	Ident	Dihydrolipoamide acetyltransferase component of pyruvate dehydrogenase complex	---	1	0.00594	66.246	VVAK(1)DVEAAAAAPK	2
ats00020 Citrate cycle (TCA cycle)	9.89431e-13	A0A1D6S8F1	367	K	Ident	Acetyltransferase component of pyruvate dehydrogenase complex	---	1	0.000104	105.13	K(1)ISINDLVIK	2
ats00020 Citrate cycle (TCA cycle)	9.89431e-13	A0A1D6S8F1	298	K	Ident	Acetyltransferase component of pyruvate dehydrogenase complex	---	1	0.0483	48.044	ADIEDYLAK(1)GGK	2
ats00020 Citrate cycle (TCA cycle)	9.89431e-13	A0A1D6S8F1	183	K	Ident	Acetyltransferase component of pyruvate dehydrogenase complex	---	1	0.000837	103.91	IVQGDGAK(1)EIK	2
ats00020 Citrate cycle (TCA cycle)	9.89431e-13	A0A1D5XV45	206	K	Ident	Dihydrolipoamide acetyltransferase component of pyruvate dehydrogenase complex	---	1	0.00256	76.156	LASPSEPQLPPK(1)ER	2
ats00660 C5-Branched dibasic acid metabolism	0.47517	A0A1D6ARK8	213	K	Ident	3-isopropylmalate dehydratase small subunit 3 OS=Arabidopsis thaliana GN=At2g43090 PE=1 SV=1	---	1	9.17e-07	80.412	TGDVVTVDLDNSVLINHTSGK(1)QYK	3
ats00660 C5-Branched dibasic acid metabolism	0.47517	A0A1D6AXV6	155	K	Ident	"3-isopropylmalate dehydratase large subunit, chloroplastic OS=Arabidopsis thaliana GN=IIL1 PE=1 SV=1"	---	1	0.0424	62.463	IK(1)YFYDIK	2
ats00660 C5-Branched dibasic acid metabolism	0.47517	A0A1D6AXV6	122	K	Ident	"3-isopropylmalate dehydratase large subunit, chloroplastic OS=Arabidopsis thaliana GN=IIL1 PE=1 SV=1"	---	1	0.00587	55.437	EK(1)VVIIPDHYIFTSDER	3
ats00480 Glutathione metabolism	2.06452e-05	A0A1D5TDT1	200	K	Ident	"Probable L-ascorbate peroxidase 7, chloroplastic OS=Oryza sativa subsp. japonica GN=APX7 PE=2 SV=1"	4335896	1	0.000569	49.094	VDVTGPEQCPPEGK(1)LPDAGPSAPADHLR	3
ats00480 Glutathione metabolism	2.06452e-05	A0A1D5TDT1	279	K	Ident	"Probable L-ascorbate peroxidase 7, chloroplastic OS=Oryza sativa subsp. japonica GN=APX7 PE=2 SV=1"	4335896	1	0.00054	128.81	FDNSYFK(1)EIK	2
ats00480 Glutathione metabolism	2.06452e-05	A0A1D6CHG0	54	K	Ident	Spermidine synthase 1 OS=Pisum sativum GN=SPDSYN1 PE=2 SV=1	---	1	0.00996	83.948	VEK(1)VLFQGK	2
ats00480 Glutathione metabolism	2.06452e-05	A0A1D5UJL4	203	K	Ident	"Thylakoid lumenal 29 kDa protein, chloroplastic OS=Solanum lycopersicum GN=CLEB3J9 PE=3 SV=1"	---	0.998597	1.54e-10	108.88	K(0.001)EIDSYSK(0.999)GGPLSFADLIQIAASQALK	3
ats00480 Glutathione metabolism	2.06452e-05	A0A1D5UJL4	359	K	Ident	"Thylakoid lumenal 29 kDa protein, chloroplastic OS=Solanum lycopersicum GN=CLEB3J9 PE=3 SV=1"	---	1	0.00136	69.935	LSYLGQK(1)INYEAYTYPK	2
ats00480 Glutathione metabolism	2.06452e-05	A0A1D5UJL4	369	K	Ident	"Thylakoid lumenal 29 kDa protein, chloroplastic OS=Solanum lycopersicum GN=CLEB3J9 PE=3 SV=1"	---	1	8.72e-06	150.44	INYEAYTYPK(1)QK	2
ats00480 Glutathione metabolism	2.06452e-05	A0A1D5UJL4	288	K	Ident	"Thylakoid lumenal 29 kDa protein, chloroplastic OS=Solanum lycopersicum GN=CLEB3J9 PE=3 SV=1"	---	1	0.000216	117.52	DK(1)FISVGLGPR	2
ats00480 Glutathione metabolism	2.06452e-05	A0A1D5UJL4	352	K	Ident	"Thylakoid lumenal 29 kDa protein, chloroplastic OS=Solanum lycopersicum GN=CLEB3J9 PE=3 SV=1"	---	1	0.000137	73.057	TDYEVDLITAVTK(1)LSYLGQK	3
ats00480 Glutathione metabolism	2.06452e-05	A0A1D5UJL4	232	K	Ident	"Thylakoid lumenal 29 kDa protein, chloroplastic OS=Solanum lycopersicum GN=CLEB3J9 PE=3 SV=1"	---	1	6.5e-14	198.87	TFLDAAIAK(1)TGGNQEK	2
ats00480 Glutathione metabolism	2.06452e-05	A0A1D5UJL4	196	K	Ident	"Thylakoid lumenal 29 kDa protein, chloroplastic OS=Solanum lycopersicum GN=CLEB3J9 PE=3 SV=1"	---	1	0.00627	138.98	K(1)EIDSYSK	2
ats00480 Glutathione metabolism	2.06452e-05	A0A1D5UJL4	329	K	Ident	"Thylakoid lumenal 29 kDa protein, chloroplastic OS=Solanum lycopersicum GN=CLEB3J9 PE=3 SV=1"	---	1	1.78e-05	114.64	PWVEK(1)YQR	2
ats00480 Glutathione metabolism	2.06452e-05	A0A1D5UJL4	223	K	Ident	"Thylakoid lumenal 29 kDa protein, chloroplastic OS=Solanum lycopersicum GN=CLEB3J9 PE=3 SV=1"	---	1	0.00527	103.18	K(1)TFLDAAIAK	2
ats00480 Glutathione metabolism	2.06452e-05	A0A1D5UJL4	222	K	Ident	"Thylakoid lumenal 29 kDa protein, chloroplastic OS=Solanum lycopersicum GN=CLEB3J9 PE=3 SV=1"	---	1	2.26e-14	160.43	GGPLSFADLIQIAASQALK(1)K	3
ats00480 Glutathione metabolism	2.06452e-05	A0A1D5UJL4	195	K	Ident	"Thylakoid lumenal 29 kDa protein, chloroplastic OS=Solanum lycopersicum GN=CLEB3J9 PE=3 SV=1"	---	1	9.52e-15	148.09	LSAEISRPENSGLSAALDLLVEAK(1)K	3
ats00480 Glutathione metabolism	2.06452e-05	A0A1D6DBJ9	53	K	Ident	"L-ascorbate peroxidase 2, cytosolic OS=Oryza sativa subsp. japonica GN=APX2 PE=1 SV=1"	---	1	2.77e-06	85.397	LAWHSAGTFDVATK(1)TGGPFGTMK	3
ats00480 Glutathione metabolism	2.06452e-05	A0A1D6DBJ9	31	K	Ident	"L-ascorbate peroxidase 2, cytosolic OS=Oryza sativa subsp. japonica GN=APX2 PE=1 SV=1"	---	1	3.36e-08	156.14	GFIAEK(1)NCAPLMLR	2
ats00480 Glutathione metabolism	2.06452e-05	A0A1D6AM28	315	K	Ident	"Probable L-ascorbate peroxidase 8, chloroplastic OS=Oryza sativa subsp. japonica GN=APX8 PE=2 SV=2"	---	1	0.000641	68.123	YAEDQGAFFK(1)DYAEAHAK	3
ats00480 Glutathione metabolism	2.06452e-05	A0A1D6AM28	323	K	Ident	"Probable L-ascorbate peroxidase 8, chloroplastic OS=Oryza sativa subsp. japonica GN=APX8 PE=2 SV=2"	---	1	0.000139	100.18	DYAEAHAK(1)LSNLGAK	3
ats00480 Glutathione metabolism	2.06452e-05	A0A1D6AM28	305	K	Ident	"Probable L-ascorbate peroxidase 8, chloroplastic OS=Oryza sativa subsp. japonica GN=APX8 PE=2 SV=2"	---	1	1.83e-07	145.43	VYAEK(1)YAEDQGAFFK	2
ats00480 Glutathione metabolism	2.06452e-05	A0A1D6S9G7	163	K	Ident	"Leucine aminopeptidase 2, chloroplastic OS=Oryza sativa subsp. japonica GN=Os02g0794700 PE=2 SV=1"	---	1	0.0105	166.17	LSGQGFK(1)R	2
ats00480 Glutathione metabolism	2.06452e-05	A0A1D6S9G7	359	K	Ident	"Leucine aminopeptidase 2, chloroplastic OS=Oryza sativa subsp. japonica GN=Os02g0794700 PE=2 SV=1"	---	1	0.00418	58.98	LAIVGK(1)GLTFDSGGYNIK	2
ats00480 Glutathione metabolism	2.06452e-05	A0A1D6S9G7	126	K	Ident	"Leucine aminopeptidase 2, chloroplastic OS=Oryza sativa subsp. japonica GN=Os02g0794700 PE=2 SV=1"	---	1	0.0196	101.54	FENAVLK(1)K	2
ats00480 Glutathione metabolism	2.06452e-05	A0A1D5T4Q9	360	K	Ident	"Glutamate--cysteine ligase B, chloroplastic OS=Oryza sativa subsp. japonica GN=GSH1-2 PE=3 SV=1"	---	1	0.000789	104.82	LLNLYETK(1)WQR	2
ats00480 Glutathione metabolism	2.06452e-05	A0A1D5T4Q9	331	K	Ident	"Glutamate--cysteine ligase B, chloroplastic OS=Oryza sativa subsp. japonica GN=GSH1-2 PE=3 SV=1"	---	1	0.00289	106.42	GYK(1)EVGFLR	2
ats00480 Glutathione metabolism	2.06452e-05	A0A1D6RIR6	124	K	Ident	"Thylakoid lumenal 29 kDa protein, chloroplastic OS=Solanum lycopersicum GN=CLEB3J9 PE=3 SV=1"	---	1	9.44e-05	106.19	TFLDAAIAK(1)TGGNEEK	2
ats00480 Glutathione metabolism	2.06452e-05	A0A1D6RIR6	88	K	Ident	"Thylakoid lumenal 29 kDa protein, chloroplastic OS=Solanum lycopersicum GN=CLEB3J9 PE=3 SV=1"	---	1	0.00627	138.98	K(1)EIDSYSK	2
ats00480 Glutathione metabolism	2.06452e-05	A0A1D6RIR6	95	K	Ident	"Thylakoid lumenal 29 kDa protein, chloroplastic OS=Solanum lycopersicum GN=CLEB3J9 PE=3 SV=1"	---	1	1.97e-08	89.723	EIDSYSK(1)GGPISFADLVQIGASQALK	3
ats00480 Glutathione metabolism	2.06452e-05	A0A1D6RIR6	115	K	Ident	"Thylakoid lumenal 29 kDa protein, chloroplastic OS=Solanum lycopersicum GN=CLEB3J9 PE=3 SV=1"	---	1	0.00527	103.18	K(1)TFLDAAIAK	2
ats00480 Glutathione metabolism	2.06452e-05	A0A1D6B543	116	K	Ident	"Glutathione reductase, cytosolic OS=Oryza sativa subsp. japonica GN=GRC2 PE=2 SV=2"	4331112	1	0.000517	110.08	LLENK(1)TQEIVR	2
ats00480 Glutathione metabolism	2.06452e-05	W5BH97	155	K	Ident	Probable glutathione S-transferase GSTU6 OS=Oryza sativa subsp. japonica GN=GSTU6 PE=2 SV=2	---	1	0.000659	98.902	MEGAFGECSK(1)GK	2
ats00480 Glutathione metabolism	2.06452e-05	W5BH97	34	K	Ident	Probable glutathione S-transferase GSTU6 OS=Oryza sativa subsp. japonica GN=GSTU6 PE=2 SV=2	---	1	6.13e-06	78.976	VQVALHLK(1)GLTGYEYAEEDLTNK	3
ats00480 Glutathione metabolism	2.06452e-05	W5BH97	213	K	Ident	Probable glutathione S-transferase GSTU6 OS=Oryza sativa subsp. japonica GN=GSTU6 PE=2 SV=2	---	1	1.31e-05	121.82	FAALDAAK(1)EVIPDVDR	2
ats00480 Glutathione metabolism	2.06452e-05	W5BH97	236	K	Ident	Probable glutathione S-transferase GSTU6 OS=Oryza sativa subsp. japonica GN=GSTU6 PE=2 SV=2	---	1	0.000256	83.204	HDLLPLLQK(1)LHPK	3
ats00480 Glutathione metabolism	2.06452e-05	A0A1D6D513	206	K	Ident	Probable L-ascorbate peroxidase 4 OS=Oryza sativa subsp. japonica GN=APX4 PE=2 SV=1	---	1	0.000674	91.789	LPTDK(1)ALLDDAEFR	2
ats00480 Glutathione metabolism	2.06452e-05	T1WSS4	104	K	Ident	Glutathione peroxidase	---	1	0.0382	57.267	AEYPVFQK(1)VR	2
ats00480 Glutathione metabolism	2.06452e-05	T1WSS4	142	K	Ident	Glutathione peroxidase	---	1	0.00243	120.92	FLVDK(1)NGK	2
ats00480 Glutathione metabolism	2.06452e-05	T1WSS4	132	K	Ident	Glutathione peroxidase	---	1	0.00805	110.81	IK(1)WNFTK	2
ats00480 Glutathione metabolism	2.06452e-05	T1WSS4	23	K	Ident	Glutathione peroxidase	---	1	0.0475	45.614	DCNGK(1)EVCLDTYK	2
ats00480 Glutathione metabolism	2.06452e-05	A0A1D5XDW4	75	K	Ident	Protein IN2-1 homolog B OS=Oryza sativa subsp. japonica GN=GSTZ5 PE=2 SV=1	---	1	0.00167	67.646	VVAIDLADRPAWYK(1)EK	3
ats00480 Glutathione metabolism	2.06452e-05	W5DXC6	207	K	Ident	"Glutathione reductase, chloroplastic (Fragment) OS=Nicotiana tabacum GN=GOR PE=1 SV=1"	---	1	0.0001	92.996	VVDPHTVSVDGK(1)LYTAK	3
ats00480 Glutathione metabolism	2.06452e-05	W5DXC6	179	K	Ident	"Glutathione reductase, chloroplastic (Fragment) OS=Nicotiana tabacum GN=GOR PE=1 SV=1"	---	1	0.00688	82.287	LVGIYK(1)NILK	2
ats00480 Glutathione metabolism	2.06452e-05	W5DXC6	183	K	Ident	"Glutathione reductase, chloroplastic (Fragment) OS=Nicotiana tabacum GN=GOR PE=1 SV=1"	---	1	0.000232	104.55	NILK(1)NANVDLIEGR	2
ats00480 Glutathione metabolism	2.06452e-05	W5DXC6	411	K	Ident	"Glutathione reductase, chloroplastic (Fragment) OS=Nicotiana tabacum GN=GOR PE=1 SV=1"	---	1	0.0048	73.927	TLFGDEPTK(1)PEYR	2
ats00480 Glutathione metabolism	2.06452e-05	W5DXC6	195	K	Ident	"Glutathione reductase, chloroplastic (Fragment) OS=Nicotiana tabacum GN=GOR PE=1 SV=1"	---	1	0.00127	77.42	GK(1)VVDPHTVSVDGK	3
ats00480 Glutathione metabolism	2.06452e-05	A0A1D6CIU7	81	K	Ident	Glutathione peroxidase	---	1	0.000354	113.22	DIDGK(1)NVSLSK	2
ats00480 Glutathione metabolism	2.06452e-05	A0A1D6CIU7	87	K	Ident	Glutathione peroxidase	---	1	0.0456	60.892	NVSLSK(1)FK	2
ats00480 Glutathione metabolism	2.06452e-05	A0A1D6CIU7	200	K	Ident	Glutathione peroxidase	---	1	0.00243	120.92	FLVDK(1)NGK	2
ats00480 Glutathione metabolism	2.06452e-05	A0A1D6CIU7	154	K	Ident	Glutathione peroxidase	---	1	0.0178	69.554	FK(1)AEFPIFDK	2
ats00480 Glutathione metabolism	2.06452e-05	A0A1D6CIU7	76	K	Ident	Glutathione peroxidase	---	1	0.000157	110.92	SIYDFTVK(1)DIDGK	2
ats00480 Glutathione metabolism	2.06452e-05	A0A1D6CIU7	195	K	Ident	Glutathione peroxidase	---	1	0.000433	138.76	WNFEK(1)FLVDK	2
ats00480 Glutathione metabolism	2.06452e-05	Q9SP56	152	K	Ident	Glutathione S-transferase	GST1	1	0.000171	101.3	NVLAVYEAHLSK(1)SK	3
ats00480 Glutathione metabolism	2.06452e-05	Q9SP56	138	K	Ident	Glutathione S-transferase	GST1	1	0.000516	130.41	VIDDNLVK(1)IK	2
ats00480 Glutathione metabolism	2.06452e-05	Q9SP56	140	K	Ident	Glutathione S-transferase	GST1	1	0.000205	97.797	IK(1)NVLAVYEAHLSK	3
ats00480 Glutathione metabolism	2.06452e-05	A0A1D6D8N9	19	K	Ident	Puromycin-sensitive aminopeptidase OS=Oryza sativa subsp. japonica GN=Os08g0562700 PE=2 SV=1	---	1	1.61e-06	139.78	TLALNTK(1)FVDGLR	2
ats00480 Glutathione metabolism	2.06452e-05	A0A1D6D8N9	78	K	Ident	Puromycin-sensitive aminopeptidase OS=Oryza sativa subsp. japonica GN=Os08g0562700 PE=2 SV=1	---	1	6.55e-12	122.29	ELAFQLK(1)DDLLAAVTSNR	3
ats00480 Glutathione metabolism	2.06452e-05	Q8RW02	190	K	Ident	Glutathione transferase	gstu1C	1	0.0101	150.82	IAAWAK(1)R	2
ats00480 Glutathione metabolism	2.06452e-05	Q8RW02	56	K	Ident	Glutathione transferase	gstu1C	1	0.00248	91.549	K(1)IPVLLHDGR	3
ats00480 Glutathione metabolism	2.06452e-05	Q8RW02	43	K	Ident	Glutathione transferase	gstu1C	1	0.0258	45.916	GLPYEYAEEDLMAGK(1)SDR	2
ats00480 Glutathione metabolism	2.06452e-05	Q8RW02	107	K	Ident	Glutathione transferase	gstu1C	1	0.0337	79.986	FWADYVDK(1)K	2
ats00480 Glutathione metabolism	2.06452e-05	W5G882	343	K	Ident	"Probable L-ascorbate peroxidase 8, chloroplastic OS=Oryza sativa subsp. japonica GN=APX8 PE=2 SV=2"	---	1	0.0287	41.615	FDPPEGFSLDDDK(1)GAVATEEK	2
ats00480 Glutathione metabolism	2.06452e-05	A0A1D6BVB5	229	K	Ident	"6-phosphogluconate dehydrogenase, decarboxylating"	---	1	0.00205	77.644	ICSYAQGMNIIK(1)AK	2
ats00480 Glutathione metabolism	2.06452e-05	A0A1D6BVB5	202	K	Ident	"6-phosphogluconate dehydrogenase, decarboxylating"	---	1	0.00134	55.705	IFQGDYSSGETVDK(1)AQLIEDVR	3
ats00480 Glutathione metabolism	2.06452e-05	A0A1D6BVB5	249	K	Ident	"6-phosphogluconate dehydrogenase, decarboxylating"	---	1	0.0524	46.129	IWK(1)GGCIIR	2
ats00480 Glutathione metabolism	2.06452e-05	A0A1D6BVB5	211	K	Ident	"6-phosphogluconate dehydrogenase, decarboxylating"	---	1	0.0529	51.346	K(1)ALYASK	2
ats00480 Glutathione metabolism	2.06452e-05	W5BGE9	286	K	Ident	"Thylakoid lumenal 29 kDa protein, chloroplastic OS=Solanum lycopersicum GN=CLEB3J9 PE=3 SV=1"	---	1	0.004	84.06	DK(1)FIAVGLGPR	2
ats00480 Glutathione metabolism	2.06452e-05	A0A1D6BU43	28	K	Ident	Probable L-ascorbate peroxidase 4 OS=Oryza sativa subsp. japonica GN=APX4 PE=2 SV=1	---	1	2.71e-07	148.18	ALIASK(1)GCAPIMLR	2
ats00480 Glutathione metabolism	2.06452e-05	A0A1D6BU43	182	K	Ident	Probable L-ascorbate peroxidase 4 OS=Oryza sativa subsp. japonica GN=APX4 PE=2 SV=1	---	1	0.00072	84.859	DPLK(1)FDNSYFLELLK	2
ats00480 Glutathione metabolism	2.06452e-05	A0A1D6BU43	201	K	Ident	Probable L-ascorbate peroxidase 4 OS=Oryza sativa subsp. japonica GN=APX4 PE=2 SV=1	---	1	0.000514	96.464	GESEGLLK(1)LPTDK	2
ats00480 Glutathione metabolism	2.06452e-05	A0A1D6BU43	206	K	Ident	Probable L-ascorbate peroxidase 4 OS=Oryza sativa subsp. japonica GN=APX4 PE=2 SV=1	---	1	4.05e-08	151.56	LPTDK(1)ALLDDPEFR	2
ats00480 Glutathione metabolism	2.06452e-05	A0A1D6BU43	83	K	Ident	Probable L-ascorbate peroxidase 4 OS=Oryza sativa subsp. japonica GN=APX4 PE=2 SV=1	---	1	0.00443	77.74	IAIDLLEPIK(1)AK	2
ats00480 Glutathione metabolism	2.06452e-05	A0A1D6BU43	151	K	Ident	Probable L-ascorbate peroxidase 4 OS=Oryza sativa subsp. japonica GN=APX4 PE=2 SV=1	---	1	1.39e-06	114.3	MGLTDK(1)DIVALSGGHSLGK	3
ats00480 Glutathione metabolism	2.06452e-05	A0A1D6BU43	230	K	Ident	Probable L-ascorbate peroxidase 4 OS=Oryza sativa subsp. japonica GN=APX4 PE=2 SV=1	---	1	0.000815	79.639	DEDAFFK(1)DYAESHK	3
ats00480 Glutathione metabolism	2.06452e-05	A0A1D6BU43	223	K	Ident	Probable L-ascorbate peroxidase 4 OS=Oryza sativa subsp. japonica GN=APX4 PE=2 SV=1	---	1	0.00107	84.753	YVELYAK(1)DEDAFFK	2
ats00480 Glutathione metabolism	2.06452e-05	W5D4D9	188	K	Ident	Glutathione S-transferase 3 OS=Zea mays GN=GST3 PE=1 SV=4	TRAES_3BF063600070CFD_c1	1	0.0135	56.569	PHVK(1)AWWDEISAR	3
ats00480 Glutathione metabolism	2.06452e-05	W5AC28	131	K	Ident	Glutathione S-transferase DHAR2 OS=Arabidopsis thaliana GN=DHAR2 PE=1 SV=1	---	1	0.0288	83.948	VLLTLEEK(1)K	2
ats00480 Glutathione metabolism	2.06452e-05	W5AC28	298	K	Ident	Glutathione S-transferase DHAR2 OS=Arabidopsis thaliana GN=DHAR2 PE=1 SV=1	---	1	0.00708	69.345	ATK(1)ENLIAGWAPK	2
ats00480 Glutathione metabolism	2.06452e-05	W5AC28	210	K	Ident	Glutathione S-transferase DHAR2 OS=Arabidopsis thaliana GN=DHAR2 PE=1 SV=1	---	1	2.3e-05	136.38	IFSTFVTFLK(1)SK	2
ats00480 Glutathione metabolism	2.06452e-05	A0A1D5VDI0	371	K	Ident	Isocitrate dehydrogenase [NADP]	---	1	1.04e-05	124.25	LEEACVGTVESGK(1)MTK	2
ats00480 Glutathione metabolism	2.06452e-05	A0A1D5VDI0	128	K	Ident	Isocitrate dehydrogenase [NADP]	---	1	0.00157	84.169	LVPGWTK(1)PICIGR	2
ats00480 Glutathione metabolism	2.06452e-05	A0A1D5VDI0	74	K	Ident	Isocitrate dehydrogenase [NADP]	---	1	6.23e-10	118.2	YNVAIK(1)CATITPDEDR	2
ats00480 Glutathione metabolism	2.06452e-05	A0A1D5VDI0	224	K	Ident	Isocitrate dehydrogenase [NADP]	---	1	0.00235	76.759	FK(1)DIFQEIYEAGWK	2
ats00480 Glutathione metabolism	2.06452e-05	A0A1D5VDI0	86	K	Ident	Isocitrate dehydrogenase [NADP]	---	1	0.00857	110.12	VK(1)EFNLK	2
ats00480 Glutathione metabolism	2.06452e-05	A0A1D5VDI0	31	K	Ident	Isocitrate dehydrogenase [NADP]	---	1	5.88e-06	101.3	DK(1)LIFPFLDLDIK	2
ats00480 Glutathione metabolism	2.06452e-05	A0A1D5XW89	118	K	Ident	Protein IN2-1 homolog B OS=Oryza sativa subsp. japonica GN=GSTZ5 PE=2 SV=1	---	1	0.000447	79.652	IK(1)IIGIDLADRPAWYK	3
ats00480 Glutathione metabolism	2.06452e-05	A0A1D5XW89	177	K	Ident	Protein IN2-1 homolog B OS=Oryza sativa subsp. japonica GN=GSTZ5 PE=2 SV=1	---	1	0.0302	45.844	YIDSNFDGPALLPDDSAK(1)K	2
ats00480 Glutathione metabolism	2.06452e-05	A0A1D5XW89	132	K	Ident	Protein IN2-1 homolog B OS=Oryza sativa subsp. japonica GN=GSTZ5 PE=2 SV=1	---	1	0.000133	96.208	IIGIDLADRPAWYK(1)EK	3
ats00480 Glutathione metabolism	2.06452e-05	W5EJK0	136	K	Ident	"L-ascorbate peroxidase 1, cytosolic OS=Oryza sativa subsp. japonica GN=APX1 PE=1 SV=1"	4332474	1	0.0508	40.015	LPDATK(1)GSDHLR	3
ats00480 Glutathione metabolism	2.06452e-05	W5EJK0	30	K	Ident	"L-ascorbate peroxidase 1, cytosolic OS=Oryza sativa subsp. japonica GN=APX1 PE=1 SV=1"	4332474	1	1.28e-05	129.37	ALIAEK(1)NCSPLMLR	2
ats00480 Glutathione metabolism	2.06452e-05	W5EJK0	229	K	Ident	"L-ascorbate peroxidase 1, cytosolic OS=Oryza sativa subsp. japonica GN=APX1 PE=1 SV=1"	4332474	1	0.0224	55.724	YAADEK(1)AFFEDYK	2
ats00480 Glutathione metabolism	2.06452e-05	A0A1D6BUL1	152	K	Ident	"Glutathione S-transferase DHAR3, chloroplastic OS=Arabidopsis thaliana GN=DHAR3 PE=1 SV=1"	---	0.917005	0.00161	43.696	NLPYELK(0.917)LVDLANK(0.083)PDWLFTINPEGK	3
ats00480 Glutathione metabolism	2.06452e-05	A0A1D6BUL1	207	K	Ident	"Glutathione S-transferase DHAR3, chloroplastic OS=Arabidopsis thaliana GN=DHAR3 PE=1 SV=1"	---	1	6.06e-05	96.143	YPQPSLATPPEK(1)ASIGSK	2
ats00480 Glutathione metabolism	2.06452e-05	A0A1D6BUL1	171	K	Ident	"Glutathione S-transferase DHAR3, chloroplastic OS=Arabidopsis thaliana GN=DHAR3 PE=1 SV=1"	---	0.997579	0.00735	41.446	LVDLANK(0.002)PDWLFTINPEGK(0.998)VPIVK	3
ats00480 Glutathione metabolism	2.06452e-05	A0A1D6BUL1	223	K	Ident	"Glutathione S-transferase DHAR3, chloroplastic OS=Arabidopsis thaliana GN=DHAR3 PE=1 SV=1"	---	1	0.000529	102.97	IFSTFVGFLK(1)SK	2
ats00480 Glutathione metabolism	2.06452e-05	W5EMN3	213	K	Ident	Glutathione S-transferase F11 OS=Arabidopsis thaliana GN=GSTF11 PE=2 SV=1	---	1	0.001	152.54	K(1)VVELQSVPR	2
ats00480 Glutathione metabolism	2.06452e-05	W5EMN3	43	K	Ident	Glutathione S-transferase F11 OS=Arabidopsis thaliana GN=GSTF11 PE=2 SV=1	---	1	0.00891	72.434	GEHK(1)SPSFLK	3
ats00480 Glutathione metabolism	2.06452e-05	A0A1D5TCS7	21	K	Ident	Glutathione peroxidase	---	1	0.0306	53.038	DSSGK(1)DVDLSVYK	2
ats00480 Glutathione metabolism	2.06452e-05	A0A1D5TCS7	16	K	Ident	Glutathione peroxidase	---	1	1.48e-18	174.19	AAASSATSVHDFTVK(1)DSSGK	2
ats00480 Glutathione metabolism	2.06452e-05	A0A1D5TCS7	121	K	Ident	Glutathione peroxidase	---	1	0.00182	76.073	SSK(1)GGLFGDSIK	2
ats00480 Glutathione metabolism	2.06452e-05	A0A1D6B5C1	84	K	Ident	"Probable L-ascorbate peroxidase 8, chloroplastic OS=Oryza sativa subsp. japonica GN=APX8 PE=2 SV=2"	---	1	9.95e-13	118.85	DK(1)YPGITYADLFQLASATAIEEAGGPK	2
ats00480 Glutathione metabolism	2.06452e-05	A0A1D6B5C1	240	K	Ident	"Probable L-ascorbate peroxidase 8, chloroplastic OS=Oryza sativa subsp. japonica GN=APX8 PE=2 SV=2"	---	1	0.000172	104.95	VYAEK(1)YAEDQEAFFK	2
ats00480 Glutathione metabolism	2.06452e-05	A0A1D6B5C1	21	K	Ident	"Probable L-ascorbate peroxidase 8, chloroplastic OS=Oryza sativa subsp. japonica GN=APX8 PE=2 SV=2"	---	1	0.000725	82.202	EILK(1)TTYCHPILVR	3
ats00480 Glutathione metabolism	2.06452e-05	A0A1D6B5C1	185	K	Ident	"Probable L-ascorbate peroxidase 8, chloroplastic OS=Oryza sativa subsp. japonica GN=APX8 PE=2 SV=2"	---	1	1.6e-06	101.62	YTK(1)DGPGEPGGQSWTAEWLK	2
ats00480 Glutathione metabolism	2.06452e-05	A0A1D6B5C1	17	K	Ident	"Probable L-ascorbate peroxidase 8, chloroplastic OS=Oryza sativa subsp. japonica GN=APX8 PE=2 SV=2"	---	1	0.00253	118.33	EDIK(1)EILK	2
ats00480 Glutathione metabolism	2.06452e-05	A0A1D6B5C1	258	K	Ident	"Probable L-ascorbate peroxidase 8, chloroplastic OS=Oryza sativa subsp. japonica GN=APX8 PE=2 SV=2"	---	1	0.000139	100.18	DYAEAHAK(1)LSNLGAK	3
ats00480 Glutathione metabolism	2.06452e-05	A0A1D6B5C1	42	K	Ident	"Probable L-ascorbate peroxidase 8, chloroplastic OS=Oryza sativa subsp. japonica GN=APX8 PE=2 SV=2"	---	1	0.000119	79.393	LGWHDSGTYDK(1)NIEEWPQR	3
ats00480 Glutathione metabolism	2.06452e-05	A0A1D6B5C1	324	K	Ident	"Probable L-ascorbate peroxidase 8, chloroplastic OS=Oryza sativa subsp. japonica GN=APX8 PE=2 SV=2"	---	1	0.00106	141.2	ELSDTMK(1)QK	2
ats00480 Glutathione metabolism	2.06452e-05	A0A1D6B5C1	209	K	Ident	"Probable L-ascorbate peroxidase 8, chloroplastic OS=Oryza sativa subsp. japonica GN=APX8 PE=2 SV=2"	---	1	0.000433	138.76	FDNSYFK(1)DIK	2
ats00480 Glutathione metabolism	2.06452e-05	A0A1D6B5C1	178	K	Ident	"Probable L-ascorbate peroxidase 8, chloroplastic OS=Oryza sativa subsp. japonica GN=APX8 PE=2 SV=2"	---	1	0.0309	63.694	SGWGK(1)PETK	2
ats00480 Glutathione metabolism	2.06452e-05	A0A1D6B5C1	10	K	Ident	"Probable L-ascorbate peroxidase 8, chloroplastic OS=Oryza sativa subsp. japonica GN=APX8 PE=2 SV=2"	---	1	4.13e-16	247.29	AASEAAQLK(1)SAR	3
ats00480 Glutathione metabolism	2.06452e-05	A0A1D6B5C1	113	K	Ident	"Probable L-ascorbate peroxidase 8, chloroplastic OS=Oryza sativa subsp. japonica GN=APX8 PE=2 SV=2"	---	1	0.0437	74.439	LPMK(1)YGR	2
ats00480 Glutathione metabolism	2.06452e-05	A0A1D6B5C1	82	K	Ident	"Probable L-ascorbate peroxidase 8, chloroplastic OS=Oryza sativa subsp. japonica GN=APX8 PE=2 SV=2"	---	1	0.0173	82.279	LIQPIK(1)DK	2
ats00480 Glutathione metabolism	2.06452e-05	A0A1D6D8Y9	163	K	Ident	Glutathione peroxidase	---	1	0.0152	72.152	FK(1)AEYPIFDK	2
ats00480 Glutathione metabolism	2.06452e-05	A0A1D6D8Y9	98	K	Ident	Glutathione peroxidase	---	1	0.00136	108.47	DVDLSTYK(1)GK	2
ats00480 Glutathione metabolism	2.06452e-05	A0A1D6D8Y9	209	K	Ident	Glutathione peroxidase	---	1	0.00721	100.02	FLVDK(1)EGR	2
ats00480 Glutathione metabolism	2.06452e-05	A0A1D6D8Y9	190	K	Ident	Glutathione peroxidase	---	1	0.000575	101.53	SSK(1)GSLFGDNIK	2
ats00480 Glutathione metabolism	2.06452e-05	A0A1D6D8Y9	204	K	Ident	Glutathione peroxidase	---	1	0.00135	87.184	WNFSK(1)FLVDK	2
ats00480 Glutathione metabolism	2.06452e-05	A0A1D6D8Y9	90	K	Ident	Glutathione peroxidase	---	1	0.0122	62.287	DASGK(1)DVDLSTYK	2
ats00010 Glycolysis / Gluconeogenesis	2.80803e-08	P12783	78	K	Ident	"Phosphoglycerate kinase, cytosolic"	---	1	0.00286	106.6	FSLK(1)PLVAR	2
ats00010 Glycolysis / Gluconeogenesis	2.80803e-08	W5EDL3	367	K	Ident	Fructose-bisphosphate aldolase	---	1	2.25e-26	212.76	ANSLAQLGK(1)YTSDGEAAAAK	3
ats00010 Glycolysis / Gluconeogenesis	2.80803e-08	W5EDL3	384	K	Ident	Fructose-bisphosphate aldolase	---	1	0.0202	67.207	ENMFVK(1)NYSY	2
ats00010 Glycolysis / Gluconeogenesis	2.80803e-08	W5EDL3	50	K	Ident	Fructose-bisphosphate aldolase	---	1	0.000454	135.86	TAK(1)TIASPGR	2
ats00010 Glycolysis / Gluconeogenesis	2.80803e-08	W5EDL3	337	K	Ident	Fructose-bisphosphate aldolase	---	1	1.19e-19	202.27	ALQNTCLK(1)TWGGRPENVAAAQEALLLR	3
ats00010 Glycolysis / Gluconeogenesis	2.80803e-08	W5EDL3	282	K	Ident	Fructose-bisphosphate aldolase	---	1	4.94e-09	150.9	ATPEEVASYTLK(1)LLQR	2
ats00010 Glycolysis / Gluconeogenesis	2.80803e-08	W5EDL3	378	K	Ident	Fructose-bisphosphate aldolase	---	1	1.22e-08	144.29	YTSDGEAAAAK(1)ENMFVK	3
ats00010 Glycolysis / Gluconeogenesis	2.80803e-08	W5EDL3	47	K	Ident	Fructose-bisphosphate aldolase	---	1	1.6e-05	97.69	ASAYADELVK(1)TAK	2
ats00010 Glycolysis / Gluconeogenesis	2.80803e-08	W5EG56	306	K	Ident	"Fructose-1,6-bisphosphatase, chloroplastic OS=Triticum aestivum GN=FBP PE=2 SV=1"	---	1	0.000216	107.93	YMDSLK(1)EPGTSGK	2
ats00010 Glycolysis / Gluconeogenesis	2.80803e-08	W5EG56	134	K	Ident	"Fructose-1,6-bisphosphatase, chloroplastic OS=Triticum aestivum GN=FBP PE=2 SV=1"	---	1	9.27e-11	141.83	APISNLTGVQGATNVQGEDQK(1)K	2
ats00010 Glycolysis / Gluconeogenesis	2.80803e-08	W5EG56	369	K	Ident	"Fructose-1,6-bisphosphatase, chloroplastic OS=Triticum aestivum GN=FBP PE=2 SV=1"	---	1	5.69e-07	81.65	LLYECAPMSFIAEQAGGK(1)GSDGHQR	3
ats00010 Glycolysis / Gluconeogenesis	2.80803e-08	W5EG56	282	K	Ident	"Fructose-1,6-bisphosphatase, chloroplastic OS=Triticum aestivum GN=FBP PE=2 SV=1"	---	1	0.00111	67.644	SGK(1)IYSFNEGNYALWDDK	2
ats00010 Glycolysis / Gluconeogenesis	2.80803e-08	W5EG56	279	K	Ident	"Fructose-1,6-bisphosphatase, chloroplastic OS=Triticum aestivum GN=FBP PE=2 SV=1"	---	1	0.0141	87.476	VQIPK(1)SGK	2
ats00010 Glycolysis / Gluconeogenesis	2.80803e-08	W5EG56	135	K	Ident	"Fructose-1,6-bisphosphatase, chloroplastic OS=Triticum aestivum GN=FBP PE=2 SV=1"	---	1	0.022	55.011	K(1)LDVISNEVFSNCLR	2
ats00010 Glycolysis / Gluconeogenesis	2.80803e-08	W5EG56	313	K	Ident	"Fructose-1,6-bisphosphatase, chloroplastic OS=Triticum aestivum GN=FBP PE=2 SV=1"	---	1	1.07e-06	120.9	YMDSLKEPGTSGK(1)PYSAR	3
ats00010 Glycolysis / Gluconeogenesis	2.80803e-08	W5EG56	344	K	Ident	"Fructose-1,6-bisphosphatase, chloroplastic OS=Triticum aestivum GN=FBP PE=2 SV=1"	---	1	2.22e-08	143.67	TMLYGGIYGYPSDQK(1)SK	2
ats00010 Glycolysis / Gluconeogenesis	2.80803e-08	W5EG56	404	K	Ident	"Fructose-1,6-bisphosphatase, chloroplastic OS=Triticum aestivum GN=FBP PE=2 SV=1"	---	1	0.0508	47.657	VEK(1)FLSSE	2
ats00010 Glycolysis / Gluconeogenesis	2.80803e-08	A0A1D5XSR5	572	K	Ident	"Phosphoglucomutase, cytoplasmic OS=Bromus inermis GN=PGM1 PE=2 SV=1"	---	0.999934	1.8e-10	85.337	EIQPTVADVVSADEFEYKDPVDGSVSK(1)HQGIR	4
ats00010 Glycolysis / Gluconeogenesis	2.80803e-08	A0A1D5XSR5	636	K	Ident	"Phosphoglucomutase, cytoplasmic OS=Bromus inermis GN=PGM1 PE=2 SV=1"	---	1	0.0365	79.451	IK(1)EYTGR	2
ats00010 Glycolysis / Gluconeogenesis	2.80803e-08	A0A1D5XSR5	542	K	Ident	"Phosphoglucomutase, cytoplasmic OS=Bromus inermis GN=PGM1 PE=2 SV=1"	---	1	7.24e-08	122.52	MQSSLSDVNK(1)SIK	2
ats00010 Glycolysis / Gluconeogenesis	2.80803e-08	A0A1D5XSR5	305	K	Ident	"Phosphoglucomutase, cytoplasmic OS=Bromus inermis GN=PGM1 PE=2 SV=1"	---	1	6.05e-08	132.81	FSFCFDGLHGVAGAYAK(1)R	3
ats00010 Glycolysis / Gluconeogenesis	2.80803e-08	A0A1D5XSR5	135	K	Ident	"Phosphoglucomutase, cytoplasmic OS=Bromus inermis GN=PGM1 PE=2 SV=1"	---	1	0.000348	108.68	YFSK(1)DAVQIIAK	2
ats00010 Glycolysis / Gluconeogenesis	2.80803e-08	A0A1D5XSR5	427	K	Ident	"Phosphoglucomutase, cytoplasmic OS=Bromus inermis GN=PGM1 PE=2 SV=1"	---	1	3.17e-05	122.64	NLNLK(1)FFEVPTGWK	2
ats00010 Glycolysis / Gluconeogenesis	2.80803e-08	A0A1D5XSR5	281	K	Ident	"Phosphoglucomutase, cytoplasmic OS=Bromus inermis GN=PGM1 PE=2 SV=1"	---	1	0.00342	110.47	TIFDFESIK(1)K	2
ats00010 Glycolysis / Gluconeogenesis	2.80803e-08	A0A1D5XSR5	483	K	Ident	"Phosphoglucomutase, cytoplasmic OS=Bromus inermis GN=PGM1 PE=2 SV=1"	---	1	0.0185	69.275	NK(1)DNLGGDK	2
ats00010 Glycolysis / Gluconeogenesis	2.80803e-08	A0A1D5XSR5	376	K	Ident	"Phosphoglucomutase, cytoplasmic OS=Bromus inermis GN=PGM1 PE=2 SV=1"	---	1	0.00678	139.92	NMVLGK(1)R	2
ats00010 Glycolysis / Gluconeogenesis	2.80803e-08	A0A1D5XSR5	609	K	Ident	"Phosphoglucomutase, cytoplasmic OS=Bromus inermis GN=PGM1 PE=2 SV=1"	---	1	1.92e-05	140.14	IYIEQYEK(1)DSSK	2
ats00010 Glycolysis / Gluconeogenesis	2.80803e-08	W5G4A2	189	K	Ident	Fructose-bisphosphate aldolase	---	1	6.85e-14	151.22	TVVSIPNGPSELAVK(1)EAAWGLAR	2
ats00010 Glycolysis / Gluconeogenesis	2.80803e-08	W5G4A2	334	K	Ident	Fructose-bisphosphate aldolase	---	1	3.21e-10	202.27	ALQNTCLK(1)TWGGRPENVK	2
ats00010 Glycolysis / Gluconeogenesis	2.80803e-08	W5G4A2	118	K	Ident	Fructose-bisphosphate aldolase	---	1	7.67e-06	122.12	K(1)IVDILVEQGIVPGIK	3
ats00010 Glycolysis / Gluconeogenesis	2.80803e-08	W5G4A2	68	K	Ident	Fructose-bisphosphate aldolase	---	1	2.7e-15	206.18	GILAMDESNATCGK(1)R	3
ats00010 Glycolysis / Gluconeogenesis	2.80803e-08	W5G4A2	381	K	Ident	Fructose-bisphosphate aldolase	---	1	0.00274	96.143	EGMFVK(1)NYSY	2
ats00010 Glycolysis / Gluconeogenesis	2.80803e-08	W5G4A2	279	K	Ident	Fructose-bisphosphate aldolase	---	1	2.96e-11	168.41	ATPEQVADYTLK(1)LLSR	3
ats00010 Glycolysis / Gluconeogenesis	2.80803e-08	W5G4A2	47	K	Ident	Fructose-bisphosphate aldolase	---	1	0.000454	135.86	TAK(1)TIASPGR	2
ats00010 Glycolysis / Gluconeogenesis	2.80803e-08	W5G4A2	375	K	Ident	Fructose-bisphosphate aldolase	---	1	9.17e-07	130.29	YTSDGEAAEAK(1)EGMFVK	3
ats00010 Glycolysis / Gluconeogenesis	2.80803e-08	W5G4A2	265	K	Ident	Fructose-bisphosphate aldolase	---	1	1.89e-08	178.15	PSMVTPGAECK(1)DR	2
ats00010 Glycolysis / Gluconeogenesis	2.80803e-08	W5G4A2	344	K	Ident	Fructose-bisphosphate aldolase	---	1	4.31e-21	165.02	TWGGRPENVK(1)AAQEALLLR	2
ats00010 Glycolysis / Gluconeogenesis	2.80803e-08	W5G4A2	44	K	Ident	Fructose-bisphosphate aldolase	---	1	0.0303	49.298	AGAYDDELVK(1)TAK	2
ats00010 Glycolysis / Gluconeogenesis	2.80803e-08	W5G4A2	133	K	Ident	Fructose-bisphosphate aldolase	---	1	0.000177	81.157	IVDILVEQGIVPGIK(1)VDK	3
ats00010 Glycolysis / Gluconeogenesis	2.80803e-08	W5G4A2	364	K	Ident	Fructose-bisphosphate aldolase	---	1	2.41e-23	197.72	ANSLAQLGK(1)YTSDGEAAEAK	3
ats00010 Glycolysis / Gluconeogenesis	2.80803e-08	W5G4A2	355	K	Ident	Fructose-bisphosphate aldolase	---	1	4.36e-05	143	AK(1)ANSLAQLGK	2
ats00010 Glycolysis / Gluconeogenesis	2.80803e-08	A0A1D6DED4	152	K	Ident	Dihydrolipoyl dehydrogenase	---	1	5.45e-07	87.468	GFGK(1)LTSPSEVSVDLVDGGNTVVK	3
ats00010 Glycolysis / Gluconeogenesis	2.80803e-08	A0A1D6DED4	70	K	Ident	Dihydrolipoyl dehydrogenase	---	1	0.0111	158.08	TTCIEK(1)R	2
ats00010 Glycolysis / Gluconeogenesis	2.80803e-08	A0A1D6DED4	435	K	Ident	Dihydrolipoyl dehydrogenase	---	0.998562	0.00592	50.957	AIDDAEGMVK(0.999)VVADK(0.001)ETDK	3
ats00010 Glycolysis / Gluconeogenesis	2.80803e-08	A0A1D6DED4	143	K	Ident	Dihydrolipoyl dehydrogenase	---	1	0.0103	107.9	NK(1)VTYVK	2
ats00010 Glycolysis / Gluconeogenesis	2.80803e-08	A0A1D6DED4	174	K	Ident	Dihydrolipoyl dehydrogenase	---	1	4.64e-07	148.62	GK(1)NIIIATGSDVK	2
ats00010 Glycolysis / Gluconeogenesis	2.80803e-08	A0A1D6DED4	133	K	Ident	Dihydrolipoyl dehydrogenase	---	1	0.00268	75.764	AVAGLTK(1)GIEGLFK	2
ats00010 Glycolysis / Gluconeogenesis	2.80803e-08	A0A1D6DED4	126	K	Ident	Dihydrolipoyl dehydrogenase	---	1	0.00737	90.142	DK(1)AVAGLTK	2
ats00010 Glycolysis / Gluconeogenesis	2.80803e-08	A0A1D6DED4	440	K	Ident	Dihydrolipoyl dehydrogenase	---	1	0.0131	78.556	VVADK(1)ETDK	2
ats00010 Glycolysis / Gluconeogenesis	2.80803e-08	A0A1D6DED4	185	K	Ident	Dihydrolipoyl dehydrogenase	---	1	0.00696	46.415	NIIIATGSDVK(1)SLPGITIDEK	2
ats00010 Glycolysis / Gluconeogenesis	2.80803e-08	A0A1D6DED4	64	K	Ident	Dihydrolipoyl dehydrogenase	---	1	1.65e-06	139.48	AAQLGLK(1)TTCIEK	2
ats00010 Glycolysis / Gluconeogenesis	2.80803e-08	A0A1D6DED4	273	K	Ident	Dihydrolipoyl dehydrogenase	---	1	0.00284	75.316	TK(1)VVGVDTSGDGVK	2
ats00010 Glycolysis / Gluconeogenesis	2.80803e-08	A0A1D6DED4	425	K	Ident	Dihydrolipoyl dehydrogenase	---	1	0.00305	80.555	AK(1)AIDDAEGMVK	2
ats00010 Glycolysis / Gluconeogenesis	2.80803e-08	A0A1D6DED4	172	K	Ident	Dihydrolipoyl dehydrogenase	---	1	4.94e-05	74.657	LTSPSEVSVDLVDGGNTVVK(1)GK	2
ats00010 Glycolysis / Gluconeogenesis	2.80803e-08	A0A1D6DED4	405	K	Ident	Dihydrolipoyl dehydrogenase	---	1	1.16e-08	182.1	TEEQVK(1)ASGIAYR	2
ats00010 Glycolysis / Gluconeogenesis	2.80803e-08	A0A1D6DED4	148	K	Ident	Dihydrolipoyl dehydrogenase	---	1	0.0252	68.456	VTYVK(1)GFGK	2
ats00010 Glycolysis / Gluconeogenesis	2.80803e-08	A0A1D6DED4	195	K	Ident	Dihydrolipoyl dehydrogenase	---	1	0.00219	105.46	SLPGITIDEK(1)K	2
ats00010 Glycolysis / Gluconeogenesis	2.80803e-08	A0A1D5ZGS2	234	K	Ident	Enolase OS=Oryza sativa subsp. japonica GN=ENO1 PE=1 SV=2	---	1	0.00182	89.43	EGLELLK(1)TAIEK	2
ats00010 Glycolysis / Gluconeogenesis	2.80803e-08	A0A1D5ZGS2	239	K	Ident	Enolase OS=Oryza sativa subsp. japonica GN=ENO1 PE=1 SV=2	---	1	0.000224	116.74	TAIEK(1)AGYTGK	2
ats00010 Glycolysis / Gluconeogenesis	2.80803e-08	A0A1D5ZGS2	9	K	Ident	Enolase OS=Oryza sativa subsp. japonica GN=ENO1 PE=1 SV=2	---	1	2.42e-09	223.31	AATIQSVK(1)AR	2
ats00010 Glycolysis / Gluconeogenesis	2.80803e-08	A0A1D5ZGS2	263	K	Ident	Enolase OS=Oryza sativa subsp. japonica GN=ENO1 PE=1 SV=2	---	1	4.33e-10	152.34	EENNDGSQK(1)ISGDSLK	2
ats00010 Glycolysis / Gluconeogenesis	2.80803e-08	A0A1D5ZGS2	199	K	Ident	Enolase OS=Oryza sativa subsp. japonica GN=ENO1 PE=1 SV=2	---	1	0.00336	67.136	MGVEVYHNLK(1)SVIK	3
ats00010 Glycolysis / Gluconeogenesis	2.80803e-08	A0A1D5ZGS2	109	K	Ident	Enolase OS=Oryza sativa subsp. japonica GN=ENO1 PE=1 SV=2	---	1	0.00139	119.86	NEWGWCK(1)QK	2
ats00010 Glycolysis / Gluconeogenesis	2.80803e-08	A0A1D5ZGS2	401	K	Ident	Enolase OS=Oryza sativa subsp. japonica GN=ENO1 PE=1 SV=2	---	1	0.00134	122.19	LAK(1)YNQLLR	2
ats00010 Glycolysis / Gluconeogenesis	2.80803e-08	A0A1D5ZGS2	254	K	Ident	Enolase OS=Oryza sativa subsp. japonica GN=ENO1 PE=1 SV=2	---	1	1.31e-13	192.46	TYDLNFK(1)EENNDGSQK	2
ats00010 Glycolysis / Gluconeogenesis	2.80803e-08	A0A1D5ZGS2	133	K	Ident	Enolase OS=Oryza sativa subsp. japonica GN=ENO1 PE=1 SV=2	---	1	0.000517	80.96	K(1)IPLYQHIANLAGNK	3
ats00010 Glycolysis / Gluconeogenesis	2.80803e-08	A0A1D5ZGS2	270	K	Ident	Enolase OS=Oryza sativa subsp. japonica GN=ENO1 PE=1 SV=2	---	1	2.16e-05	152.04	ISGDSLK(1)NVYK	2
ats00010 Glycolysis / Gluconeogenesis	2.80803e-08	A0A1D5ZGS2	325	K	Ident	Enolase OS=Oryza sativa subsp. japonica GN=ENO1 PE=1 SV=2	---	1	0.0324	69.812	VAK(1)AIQEK	2
ats00010 Glycolysis / Gluconeogenesis	2.80803e-08	A0A1D5ZGS2	62	K	Ident	Enolase OS=Oryza sativa subsp. japonica GN=ENO1 PE=1 SV=2	---	1	4.1e-06	133	DGGSDYLGK(1)GVSK	2
ats00010 Glycolysis / Gluconeogenesis	2.80803e-08	A0A1D5UE08	340	K	Ident	Pyruvate decarboxylase 2 OS=Oryza sativa subsp. indica GN=PDC2 PE=2 SV=2	---	0.982381	0.0628	44.612	K(0.982)EK(0.018)MVNVQPDR	3
ats00010 Glycolysis / Gluconeogenesis	2.80803e-08	A0A1D6C9L9	265	K	Ident	"Glyceraldehyde-3-phosphate dehydrogenase 2, cytosolic OS=Oryza sativa subsp. japonica GN=GAPC2 PE=1 SV=1"	---	1	0.000326	109.39	AAIK(1)EESEGNLK	2
ats00010 Glycolysis / Gluconeogenesis	2.80803e-08	A0A1D6C9L9	217	K	Ident	"Glyceraldehyde-3-phosphate dehydrogenase 2, cytosolic OS=Oryza sativa subsp. japonica GN=GAPC2 PE=1 SV=1"	---	1	0.000282	101.53	IIPSSTGAAK(1)AVGK	2
ats00010 Glycolysis / Gluconeogenesis	2.80803e-08	W5FIN0	155	K	Ident	"Triosephosphate isomerase, chloroplastic OS=Secale cereale PE=1 SV=1"	---	1	0.000167	137.62	K(1)AAYALSQNLK	2
ats00010 Glycolysis / Gluconeogenesis	2.80803e-08	W5FIN0	181	K	Ident	"Triosephosphate isomerase, chloroplastic OS=Secale cereale PE=1 SV=1"	---	1	0.0159	66.267	EAGK(1)TFDVCFK	2
ats00010 Glycolysis / Gluconeogenesis	2.80803e-08	W5FIN0	217	K	Ident	"Triosephosphate isomerase, chloroplastic OS=Secale cereale PE=1 SV=1"	---	1	7.98e-07	68.96	NVVIAYEPVWAIGTGK(1)VASPEQAQEVHAAVR	4
ats00010 Glycolysis / Gluconeogenesis	2.80803e-08	W5FIN0	236	K	Ident	"Triosephosphate isomerase, chloroplastic OS=Secale cereale PE=1 SV=1"	---	1	4.46e-10	151.8	DWLK(1)TNVSADVASTVR	3
ats00010 Glycolysis / Gluconeogenesis	2.80803e-08	W5FIN0	188	K	Ident	"Triosephosphate isomerase, chloroplastic OS=Secale cereale PE=1 SV=1"	---	1	0.00149	99.815	TFDVCFK(1)QMK	2
ats00010 Glycolysis / Gluconeogenesis	2.80803e-08	W5FIN0	191	K	Ident	"Triosephosphate isomerase, chloroplastic OS=Secale cereale PE=1 SV=1"	---	1	0.000377	99.669	QMK(1)AFADNITDWK	2
ats00010 Glycolysis / Gluconeogenesis	2.80803e-08	W5FIN0	294	K	Ident	"Triosephosphate isomerase, chloroplastic OS=Secale cereale PE=1 SV=1"	---	1	2.3e-09	153.14	GPDFATICNSVTSK(1)K	2
ats00010 Glycolysis / Gluconeogenesis	2.80803e-08	W5FIN0	154	K	Ident	"Triosephosphate isomerase, chloroplastic OS=Secale cereale PE=1 SV=1"	---	1	1.16e-08	186.13	HVIGEDDQFIGK(1)K	2
ats00010 Glycolysis / Gluconeogenesis	2.80803e-08	W5FIN0	265	K	Ident	"Triosephosphate isomerase, chloroplastic OS=Secale cereale PE=1 SV=1"	---	1	0.000699	84.653	IIYGGSVNAANCAELAK(1)K	2
ats00010 Glycolysis / Gluconeogenesis	2.80803e-08	A0A1D6BRN0	74	K	Ident	Glyceraldehyde-3-phosphate dehydrogenase	4344564	1	0.00024	71.98	TLLFGEK(1)PVTVFGVR	2
ats00010 Glycolysis / Gluconeogenesis	2.80803e-08	A0A1D6BRN0	67	K	Ident	Glyceraldehyde-3-phosphate dehydrogenase	4344564	0.999971	9.09e-07	106.93	DDK(1)TLLFGEKPVTVFGVR	3
ats00010 Glycolysis / Gluconeogenesis	2.80803e-08	A0A1D6BRN0	225	K	Ident	Glyceraldehyde-3-phosphate dehydrogenase	4344564	1	2.44e-07	143.46	VLPELNGK(1)LTGMSFR	2
ats00010 Glycolysis / Gluconeogenesis	2.80803e-08	A0A1D6BRN0	64	K	Ident	Glyceraldehyde-3-phosphate dehydrogenase	4344564	0.919088	5.59e-06	95.5	LK(0.919)DDK(0.081)TLLFGEKPVTVFGVR	4
ats00010 Glycolysis / Gluconeogenesis	2.80803e-08	A0A1D6BRN0	57	K	Ident	Glyceraldehyde-3-phosphate dehydrogenase	4344564	1	1.3e-09	185.27	YDTVHGHWK(1)HSDIK	2
ats00010 Glycolysis / Gluconeogenesis	2.80803e-08	A0A1D6BRN0	213	K	Ident	Glyceraldehyde-3-phosphate dehydrogenase	4344564	1	1.07e-05	98.811	AASFNIIPSSTGAAK(1)AVGK	3
ats00010 Glycolysis / Gluconeogenesis	2.80803e-08	A0A1D6BRN0	192	K	Ident	Glyceraldehyde-3-phosphate dehydrogenase	4344564	1	1.93e-05	159.09	TVDGPSSK(1)DWR	2
ats00010 Glycolysis / Gluconeogenesis	2.80803e-08	A0A1D6BRN0	267	K	Ident	Glyceraldehyde-3-phosphate dehydrogenase	4344564	1	0.0411	63.419	AASEGK(1)LK	2
ats00010 Glycolysis / Gluconeogenesis	2.80803e-08	A0A1D6BRN0	249	K	Ident	Glyceraldehyde-3-phosphate dehydrogenase	4344564	1	1.13e-05	142.12	TEK(1)AASYDDIKK	2
ats00010 Glycolysis / Gluconeogenesis	2.80803e-08	A0A1D6BRN0	296	K	Ident	Glyceraldehyde-3-phosphate dehydrogenase	4344564	1	0.000142	84.895	SSIFDAK(1)AGIALNDHFVK	2
ats00010 Glycolysis / Gluconeogenesis	2.80803e-08	A0A1D6BRN0	116	K	Ident	Glyceraldehyde-3-phosphate dehydrogenase	4344564	1	0.00573	112.36	K(1)VVISAPSK	2
ats00010 Glycolysis / Gluconeogenesis	2.80803e-08	A0A1D6BRN0	62	K	Ident	Glyceraldehyde-3-phosphate dehydrogenase	4344564	1	0.0057	113.91	HSDIK(1)LK	2
ats00010 Glycolysis / Gluconeogenesis	2.80803e-08	A0A1D6BRN0	257	K	Ident	Glyceraldehyde-3-phosphate dehydrogenase	4344564	1	0.00432	115.71	AASYDDIK(1)K	2
ats00010 Glycolysis / Gluconeogenesis	2.80803e-08	A0A1D6BMJ6	161	K	Ident	Fructose-bisphosphate aldolase	---	1	3.95e-14	155.49	IGPGAEPSELAVK(1)QNAEGLAR	3
ats00010 Glycolysis / Gluconeogenesis	2.80803e-08	A0A1D6BMJ6	7	K	Ident	Fructose-bisphosphate aldolase	---	1	0.00059	92.039	SAFVGK(1)YAEELIK	2
ats00010 Glycolysis / Gluconeogenesis	2.80803e-08	A0A1D6BMJ6	307	K	Ident	Fructose-bisphosphate aldolase	---	1	0.00311	135.43	ALQQSTIK(1)K	2
ats00010 Glycolysis / Gluconeogenesis	2.80803e-08	A0A1D6BMJ6	17	K	Ident	Fructose-bisphosphate aldolase	---	1	0.000347	152.7	TAK(1)YIATPGK	2
ats00010 Glycolysis / Gluconeogenesis	2.80803e-08	A0A1D6BMJ6	313	K	Ident	Fructose-bisphosphate aldolase	---	1	3.37e-07	150.34	K(1)ENVADAQATFLAR	2
ats00010 Glycolysis / Gluconeogenesis	2.80803e-08	A0A1D6BMJ6	14	K	Ident	Fructose-bisphosphate aldolase	---	1	0.000643	121.9	YAEELIK(1)TAK	2
ats00010 Glycolysis / Gluconeogenesis	2.80803e-08	A0A1D6BMJ6	211	K	Ident	Fructose-bisphosphate aldolase	---	1	1.24e-09	193.73	VLAAVYK(1)SLNDHK	3
ats00010 Glycolysis / Gluconeogenesis	2.80803e-08	A0A1D6BMJ6	38	K	Ident	Fructose-bisphosphate aldolase	---	1	7.6e-13	192.18	GILAADESTGTIGK(1)R	2
ats00010 Glycolysis / Gluconeogenesis	2.80803e-08	A0A1D6BMJ6	337	K	Ident	Fructose-bisphosphate aldolase	---	1	5.96e-16	128.92	GNSEATLGK(1)YGGAAAGGDAAASESLHVAGYK	3
ats00010 Glycolysis / Gluconeogenesis	2.80803e-08	A0A1D6BMJ6	24	K	Ident	Fructose-bisphosphate aldolase	---	1	3.06e-11	143.04	YIATPGK(1)GILAADESTGTIGK	3
ats00010 Glycolysis / Gluconeogenesis	2.80803e-08	A0A1D6BMJ6	148	K	Ident	Fructose-bisphosphate aldolase	---	1	0.00236	61.524	AVLK(1)IGPGAEPSELAVK	2
ats00010 Glycolysis / Gluconeogenesis	2.80803e-08	W5D5L4	237	K	Ident	Fructose-bisphosphate aldolase	TRAES_3BF044000030CFD_c1	1	0.00179	95.264	K(1)VAPEVIAEYTVR	2
ats00010 Glycolysis / Gluconeogenesis	2.80803e-08	W5D5L4	128	K	Ident	Fructose-bisphosphate aldolase	TRAES_3BF044000030CFD_c1	1	0.00174	50.255	GTIELAGTNGETTTQGFDDLGK(1)R	3
ats00010 Glycolysis / Gluconeogenesis	2.80803e-08	W5D5L4	7	K	Ident	Fructose-bisphosphate aldolase	TRAES_3BF044000030CFD_c1	1	4.07e-05	115.68	SAYCGK(1)YK	2
ats00010 Glycolysis / Gluconeogenesis	2.80803e-08	W5D5L4	287	K	Ident	Fructose-bisphosphate aldolase	TRAES_3BF044000030CFD_c1	0.804042	0.000553	81.448	LQTK(0.804)K(0.196)PWNLSFSFGR	3
ats00010 Glycolysis / Gluconeogenesis	2.80803e-08	W5D5L4	9	K	Ident	Fructose-bisphosphate aldolase	TRAES_3BF044000030CFD_c1	1	0.00514	114.65	YK(1)DELIK	2
ats00010 Glycolysis / Gluconeogenesis	2.80803e-08	W5D5L4	14	K	Ident	Fructose-bisphosphate aldolase	TRAES_3BF044000030CFD_c1	0.99899	9.16e-05	94.281	YK(0.001)DELIK(0.999)NAAYIGTPGK	3
ats00010 Glycolysis / Gluconeogenesis	2.80803e-08	W5D5L4	327	K	Ident	Fructose-bisphosphate aldolase	TRAES_3BF044000030CFD_c1	1	0.00113	89.231	CK(1)ANSEATLGTYK	2
ats00010 Glycolysis / Gluconeogenesis	2.80803e-08	W5D5L4	38	K	Ident	Fructose-bisphosphate aldolase	TRAES_3BF044000030CFD_c1	1	7.6e-13	192.18	GILAADESTGTIGK(1)R	2
ats00010 Glycolysis / Gluconeogenesis	2.80803e-08	W5D5L4	87	K	Ident	Fructose-bisphosphate aldolase	TRAES_3BF044000030CFD_c1	1	0.0437	55.314	GGK(1)PFVDILK	2
ats00010 Glycolysis / Gluconeogenesis	2.80803e-08	W5D5L4	103	K	Ident	Fructose-bisphosphate aldolase	TRAES_3BF044000030CFD_c1	1	0.0285	56.174	AGNVLPGIK(1)VDK	2
ats00010 Glycolysis / Gluconeogenesis	2.80803e-08	W5D5L4	24	K	Ident	Fructose-bisphosphate aldolase	TRAES_3BF044000030CFD_c1	1	1.83e-11	124.19	NAAYIGTPGK(1)GILAADESTGTIGK	3
ats00010 Glycolysis / Gluconeogenesis	2.80803e-08	W5D5L4	132	K	Ident	Fructose-bisphosphate aldolase	TRAES_3BF044000030CFD_c1	1	0.000648	121.5	CAK(1)YYEAGAR	2
ats00010 Glycolysis / Gluconeogenesis	2.80803e-08	W5D5L4	338	K	Ident	Fructose-bisphosphate aldolase	TRAES_3BF044000030CFD_c1	1	0.00048	52.577	ANSEATLGTYK(1)GDATLAEGASESLHVK	3
ats00010 Glycolysis / Gluconeogenesis	2.80803e-08	W5D5L4	311	K	Ident	Fructose-bisphosphate aldolase	TRAES_3BF044000030CFD_c1	1	0.000132	126.66	AWSGK(1)TENEEK	2
ats00010 Glycolysis / Gluconeogenesis	2.80803e-08	P12782	165	K	Ident	"Phosphoglycerate kinase, chloroplastic"	---	1	2.16e-05	153.81	K(1)AEDVIGPEVEK	2
ats00010 Glycolysis / Gluconeogenesis	2.80803e-08	P12782	164	K	Ident	"Phosphoglycerate kinase, chloroplastic"	---	1	3.91e-08	208.56	LSELLGIEVK(1)K	2
ats00010 Glycolysis / Gluconeogenesis	2.80803e-08	W5C3E3	344	K	Ident	Pyruvate dehydrogenase E1 component subunit alpha	---	1	0.0489	57.859	DPITSLK(1)K	2
ats00010 Glycolysis / Gluconeogenesis	2.80803e-08	W5C3E3	139	K	Ident	Pyruvate dehydrogenase E1 component subunit alpha	---	1	0.00643	66.706	DHVHALSK(1)GVPAR	3
ats00010 Glycolysis / Gluconeogenesis	2.80803e-08	W5C3E3	405	K	Ident	Pyruvate dehydrogenase E1 component subunit alpha	---	1	0.00649	77.744	GFGIGPDGK(1)YR	2
ats00010 Glycolysis / Gluconeogenesis	2.80803e-08	A0A1D5YUY2	210	K	Ident	Dihydrolipoamide acetyltransferase component of pyruvate dehydrogenase complex	---	1	0.00594	66.246	VVAK(1)DVEAAAAAPK	2
ats00010 Glycolysis / Gluconeogenesis	2.80803e-08	A0A1D5S8W9	45	K	Ident	Phosphotransferase	4339361	1	0.0318	72.29	K(1)VAAVIEDVER	2
ats00010 Glycolysis / Gluconeogenesis	2.80803e-08	A0A1D6S8F1	367	K	Ident	Acetyltransferase component of pyruvate dehydrogenase complex	---	1	0.000104	105.13	K(1)ISINDLVIK	2
ats00010 Glycolysis / Gluconeogenesis	2.80803e-08	A0A1D6S8F1	298	K	Ident	Acetyltransferase component of pyruvate dehydrogenase complex	---	1	0.0483	48.044	ADIEDYLAK(1)GGK	2
ats00010 Glycolysis / Gluconeogenesis	2.80803e-08	A0A1D6S8F1	183	K	Ident	Acetyltransferase component of pyruvate dehydrogenase complex	---	1	0.000837	103.91	IVQGDGAK(1)EIK	2
ats00010 Glycolysis / Gluconeogenesis	2.80803e-08	W5AK05	67	K	Ident	Glucose-6-phosphate isomerase	---	1	0.033	53.124	LFK(1)LAEAAK	2
ats00010 Glycolysis / Gluconeogenesis	2.80803e-08	W5FCH4	231	K	Ident	Glucose-6-phosphate 1-epimerase	---	1	0.00107	135.43	NPLEGK(1)EER	2
ats00010 Glycolysis / Gluconeogenesis	2.80803e-08	W5FCH4	306	K	Ident	Glucose-6-phosphate 1-epimerase	---	1	2.42e-13	180.7	IETVQLGPK(1)ESWVAEQK	3
ats00010 Glycolysis / Gluconeogenesis	2.80803e-08	W5FCH4	87	K	Ident	Glucose-6-phosphate 1-epimerase	---	1	1.99e-08	118.96	VPSGK(1)DLLFVRPDAVFNGQK	3
ats00010 Glycolysis / Gluconeogenesis	2.80803e-08	W5FCH4	225	K	Ident	Glucose-6-phosphate 1-epimerase	---	1	1.4e-09	159.69	TLNKDPDPK(1)NPLEGK	2
ats00010 Glycolysis / Gluconeogenesis	2.80803e-08	A0A1D6RDZ8	365	K	Ident	Phosphoglycerate kinase	---	1	1.33e-05	125.97	VSSK(1)IGVIESLLEK	3
ats00010 Glycolysis / Gluconeogenesis	2.80803e-08	A0A1D6RDZ8	217	K	Ident	Phosphoglycerate kinase	---	1	7.39e-15	191.96	YLLSNGAK(1)VILTSHLGR	2
ats00010 Glycolysis / Gluconeogenesis	2.80803e-08	A0A1D6RDZ8	295	K	Ident	Phosphoglycerate kinase	---	1	9.22e-10	170.95	FYKEEEKNDPEFAK(1)K	3
ats00010 Glycolysis / Gluconeogenesis	2.80803e-08	A0A1D6RDZ8	288	K	Ident	Phosphoglycerate kinase	---	1	2.43e-10	203.27	FYKEEEK(1)NDPEFAK	3
ats00010 Glycolysis / Gluconeogenesis	2.80803e-08	A0A1D6RDZ8	420	K	Ident	Phosphoglycerate kinase	---	1	0.000628	77.899	AK(1)GVSLLLPSDVIIADK	2
ats00010 Glycolysis / Gluconeogenesis	2.80803e-08	A0A1D6RDZ8	327	K	Ident	Phosphoglycerate kinase	---	1	0.000603	95.417	FLK(1)PSVAGFLLQK	2
ats00010 Glycolysis / Gluconeogenesis	2.80803e-08	A0A1D6RDZ8	416	K	Ident	Phosphoglycerate kinase	---	1	3.06e-10	107.97	LELATSLLAK(1)AK	2
ats00010 Glycolysis / Gluconeogenesis	2.80803e-08	A0A1D6RDZ8	500	K	Ident	Phosphoglycerate kinase	---	1	0.000559	120.06	FAVGTESIAK(1)K	2
ats00010 Glycolysis / Gluconeogenesis	2.80803e-08	A0A1D6RDZ8	508	K	Ident	Phosphoglycerate kinase	---	1	2.09e-08	144.27	K(1)GVTTIIGGGDSVAAVEK	2
ats00010 Glycolysis / Gluconeogenesis	2.80803e-08	A0A1D6RDZ8	350	K	Ident	Phosphoglycerate kinase	---	1	2.4e-11	156.08	ELDYLDGAVSNPK(1)RPFAAIVGGSK	3
ats00010 Glycolysis / Gluconeogenesis	2.80803e-08	A0A1D6RDZ8	252	K	Ident	Phosphoglycerate kinase	---	1	0.00038	126.71	LSELLGIAVK(1)K	2
ats00010 Glycolysis / Gluconeogenesis	2.80803e-08	A0A1D6RDZ8	233	K	Ident	Phosphoglycerate kinase	---	1	0.000611	92.906	GVTPK(1)FSLAPLVPR	2
ats00010 Glycolysis / Gluconeogenesis	2.80803e-08	A0A1D6RDZ8	228	K	Ident	Phosphoglycerate kinase	---	1	0.0114	106.38	PK(1)GVTPK	2
ats00010 Glycolysis / Gluconeogenesis	2.80803e-08	A0A1D6RDZ8	253	K	Ident	Phosphoglycerate kinase	---	1	2.16e-05	153.81	K(1)AEDVIGPEVEK	2
ats00010 Glycolysis / Gluconeogenesis	2.80803e-08	A0A1D6RDZ8	406	K	Ident	Phosphoglycerate kinase	---	1	1.73e-07	92.886	AQGLSVGSSLVEEDK(1)LELATSLLAK	3
ats00010 Glycolysis / Gluconeogenesis	2.80803e-08	A0A1D6RDZ8	361	K	Ident	Phosphoglycerate kinase	---	1	1.11e-11	182.61	RPFAAIVGGSK(1)VSSK	2
ats00010 Glycolysis / Gluconeogenesis	2.80803e-08	A0A1D6RDZ8	501	K	Ident	Phosphoglycerate kinase	---	1	0.0104	152.47	K(1)LAELSK	2
ats00010 Glycolysis / Gluconeogenesis	2.80803e-08	A0A1D6RDZ8	209	K	Ident	Phosphoglycerate kinase	---	1	0.00299	70.225	AAIPTIK(1)YLLSNGAK	2
ats00010 Glycolysis / Gluconeogenesis	2.80803e-08	A0A1D6RDZ8	296	K	Ident	Phosphoglycerate kinase	---	1	2.54e-16	177.6	K(1)LASLADLFVNDAFGTAHR	2
ats00010 Glycolysis / Gluconeogenesis	2.80803e-08	A0A1D6RDZ8	337	K	Ident	Phosphoglycerate kinase	---	0.999946	2.46e-09	103.75	FLKPSVAGFLLQK(1)ELDYLDGAVSNPK	3
ats00010 Glycolysis / Gluconeogenesis	2.80803e-08	A0A1D6RDZ8	164	K	Ident	Phosphoglycerate kinase	---	1	1.8e-19	224.67	K(1)SVGDLTAADLEGKR	2
ats00010 Glycolysis / Gluconeogenesis	2.80803e-08	A0A1D6RDZ8	177	K	Ident	Phosphoglycerate kinase	---	1	1.03e-11	206.32	SVGDLTAADLEGK(1)R	2
ats00010 Glycolysis / Gluconeogenesis	2.80803e-08	A0A1D6RDZ8	284	K	Ident	Phosphoglycerate kinase	---	1	3.04e-05	117.48	FYK(1)EEEKNDPEFAK	3
ats00010 Glycolysis / Gluconeogenesis	2.80803e-08	A0A1D5W9E0	256	K	Ident	"Triosephosphate isomerase, cytosolic OS=Secale cereale PE=2 SV=3"	4325211	1	8.35e-08	146.3	DWLK(1)TNVSPEVAASTR	2
ats00010 Glycolysis / Gluconeogenesis	2.80803e-08	A0A1D5W9E0	132	K	Ident	"Triosephosphate isomerase, cytosolic OS=Secale cereale PE=2 SV=3"	4325211	1	1.85e-07	134.14	LRPEIQVAAQNCWVK(1)K	2
ats00010 Glycolysis / Gluconeogenesis	2.80803e-08	A0A1D6DE76	233	K	Ident	Pyruvate dehydrogenase E1 component subunit beta	---	1	0.000885	78.326	AEVLDSSFSVPIGK(1)AK	2
ats00010 Glycolysis / Gluconeogenesis	2.80803e-08	A0A1D6DE76	77	K	Ident	Pyruvate dehydrogenase E1 component subunit beta	---	1	0.0119	91.087	ITK(1)GLLDK	2
ats00010 Glycolysis / Gluconeogenesis	2.80803e-08	A0A1D5VD89	103	K	Ident	"2,3-bisphosphoglycerate-independent phosphoglycerate mutase OS=Zea mays PE=1 SV=1"	---	1	4.07e-08	151.41	LDQVQLIVK(1)GASER	2
ats00010 Glycolysis / Gluconeogenesis	2.80803e-08	A0A1D5VD89	370	K	Ident	"2,3-bisphosphoglycerate-independent phosphoglycerate mutase OS=Zea mays PE=1 SV=1"	---	1	0.000612	100.38	DAILSGK(1)FDQVR	2
ats00010 Glycolysis / Gluconeogenesis	2.80803e-08	A0A1D5VD89	174	K	Ident	"2,3-bisphosphoglycerate-independent phosphoglycerate mutase OS=Zea mays PE=1 SV=1"	---	1	0.00111	166.97	YENDWSVVK(1)R	2
ats00010 Glycolysis / Gluconeogenesis	2.80803e-08	A0A1D5VD89	352	K	Ident	"2,3-bisphosphoglycerate-independent phosphoglycerate mutase OS=Zea mays PE=1 SV=1"	---	1	4.08e-05	81.807	EEYVEIPSDSGITFNEQPK(1)MK	2
ats00010 Glycolysis / Gluconeogenesis	2.80803e-08	A0A1D5VD89	256	K	Ident	"2,3-bisphosphoglycerate-independent phosphoglycerate mutase OS=Zea mays PE=1 SV=1"	---	1	0.000541	85.522	ALEFPDFDK(1)FDR	2
ats00010 Glycolysis / Gluconeogenesis	2.80803e-08	A0A1D5VD89	266	K	Ident	"2,3-bisphosphoglycerate-independent phosphoglycerate mutase OS=Zea mays PE=1 SV=1"	---	1	0.00269	75.764	IK(1)YAGMLQYDGELK	2
ats00010 Glycolysis / Gluconeogenesis	2.80803e-08	A0A1D6D5U3	84	K	Ident	"Aldehyde dehydrogenase family 2 member B4, mitochondrial OS=Arabidopsis thaliana GN=ALDH2B4 PE=2 SV=1"	---	1	0.000542	84.41	FVDAASGK(1)TFPTVDPR	2
ats00010 Glycolysis / Gluconeogenesis	2.80803e-08	A0A1D6D5U3	399	K	Ident	"Aldehyde dehydrogenase family 2 member B4, mitochondrial OS=Arabidopsis thaliana GN=ALDH2B4 PE=2 SV=1"	---	1	0.00068	100.11	GVEQGPQIDDEQFK(1)K	2
ats00010 Glycolysis / Gluconeogenesis	2.80803e-08	A0A1D6D5U3	406	K	Ident	"Aldehyde dehydrogenase family 2 member B4, mitochondrial OS=Arabidopsis thaliana GN=ALDH2B4 PE=2 SV=1"	---	1	0.000946	70.094	YIK(1)SGVDSGATLVTGGDK	2
ats00010 Glycolysis / Gluconeogenesis	2.80803e-08	A0A1D6B3U6	215	K	Ident	"Pyruvate dehydrogenase E1 component subunit alpha-1, mitochondrial OS=Oryza sativa subsp. japonica GN=Os02g0739600 PE=2 SV=1"	---	1	0.00686	85.294	KEVDAAIAK(1)AK	2
ats00010 Glycolysis / Gluconeogenesis	2.80803e-08	A0A1D6B3U6	134	K	Ident	"Pyruvate dehydrogenase E1 component subunit alpha-1, mitochondrial OS=Oryza sativa subsp. japonica GN=Os02g0739600 PE=2 SV=1"	---	1	0.00356	51.469	FAK(1)EHAIANGPIVLEMDTYR	3
ats00010 Glycolysis / Gluconeogenesis	2.80803e-08	A0A1D6B3U6	207	K	Ident	"Pyruvate dehydrogenase E1 component subunit alpha-1, mitochondrial OS=Oryza sativa subsp. japonica GN=Os02g0739600 PE=2 SV=1"	---	1	0.0623	71.524	K(1)EVDAAIAK	2
ats00010 Glycolysis / Gluconeogenesis	2.80803e-08	A0A1D6B3U6	108	K	Ident	"Pyruvate dehydrogenase E1 component subunit alpha-1, mitochondrial OS=Oryza sativa subsp. japonica GN=Os02g0739600 PE=2 SV=1"	---	1	0.0466	100.19	SPSYYK(1)R	2
ats00010 Glycolysis / Gluconeogenesis	2.80803e-08	W5H4V7	35	K	Ident	Phosphoglycerate kinase	---	1	7.53e-05	95.205	ADLNVPLDDAQK(1)ITDDTR	2
ats00010 Glycolysis / Gluconeogenesis	2.80803e-08	W5H4V7	137	K	Ident	Phosphoglycerate kinase	---	1	1.57e-09	145.99	K(1)LASVADLYVNDAFGTAHR	3
ats00010 Glycolysis / Gluconeogenesis	2.80803e-08	W5H4V7	366	K	Ident	Phosphoglycerate kinase	---	1	3.15e-06	89.462	GVTTIIGGGDSVAAVEK(1)AGLADK	2
ats00010 Glycolysis / Gluconeogenesis	2.80803e-08	W5H4V7	206	K	Ident	Phosphoglycerate kinase	---	1	0.0372	47.639	VSSK(1)IGVIESLLAK	2
ats00010 Glycolysis / Gluconeogenesis	2.80803e-08	W5H4V7	78	K	Ident	Phosphoglycerate kinase	---	1	0.00147	116.37	FSLK(1)PLVPR	2
ats00010 Glycolysis / Gluconeogenesis	2.80803e-08	W5H4V7	58	K	Ident	Phosphoglycerate kinase	---	1	0.000787	93.091	GAK(1)VILASHLGR	3
ats00010 Glycolysis / Gluconeogenesis	2.80803e-08	W5H4V7	202	K	Ident	Phosphoglycerate kinase	---	0.99994	0.0224	46.249	KPFAAIVGGSK(1)VSSK	3
ats00010 Glycolysis / Gluconeogenesis	2.80803e-08	A0A1D5S7R2	126	K	Ident	Dihydrolipoyl dehydrogenase	---	1	0.0372	47.639	GCVPSK(1)ALLAVSGR	2
ats00010 Glycolysis / Gluconeogenesis	2.80803e-08	A0A1D5YNN8	158	K	Ident	"Triosephosphate isomerase, chloroplastic OS=Secale cereale PE=1 SV=1"	---	1	0.000167	137.62	K(1)AAYALSQNLK	2
ats00010 Glycolysis / Gluconeogenesis	2.80803e-08	A0A1D5YNN8	157	K	Ident	"Triosephosphate isomerase, chloroplastic OS=Secale cereale PE=1 SV=1"	---	1	3.94e-06	132.32	HVIGEDDEFIGK(1)K	3
ats00010 Glycolysis / Gluconeogenesis	2.80803e-08	W5ETU1	367	K	Ident	Fructose-bisphosphate aldolase	---	1	7.17e-12	127.16	ANSLAQLGK(1)YTSDGEAAEASENMFVK	2
ats00010 Glycolysis / Gluconeogenesis	2.80803e-08	A0A1D5WW18	35	K	Ident	Fructose-bisphosphate aldolase	---	1	1.03e-06	139.86	GILAIDESSATCGK(1)R	2
ats00010 Glycolysis / Gluconeogenesis	2.80803e-08	W5DIU6	4	K	Ident	"Triosephosphate isomerase, cytosolic OS=Secale cereale PE=2 SV=3"	4325211	1	0.00416	118.06	K(1)FFVGGNWK	2
ats00010 Glycolysis / Gluconeogenesis	2.80803e-08	W5DIU6	194	K	Ident	"Triosephosphate isomerase, cytosolic OS=Secale cereale PE=2 SV=3"	4325211	1	6.69e-12	169.92	DWLK(1)TNVSPEVAESTR	2
ats00010 Glycolysis / Gluconeogenesis	2.80803e-08	W5DIU6	70	K	Ident	"Triosephosphate isomerase, cytosolic OS=Secale cereale PE=2 SV=3"	4325211	1	1.85e-07	134.14	LRPEIQVAAQNCWVK(1)K	2
ats00010 Glycolysis / Gluconeogenesis	2.80803e-08	W5DIU6	156	K	Ident	"Triosephosphate isomerase, cytosolic OS=Secale cereale PE=2 SV=3"	4325211	1	9.23e-09	122.53	IK(1)DWTNVVVAYEPVWAIGTGK	3
ats00010 Glycolysis / Gluconeogenesis	2.80803e-08	W5DIU6	55	K	Ident	"Triosephosphate isomerase, cytosolic OS=Secale cereale PE=2 SV=3"	4325211	1	0.00103	67.685	GK(1)LRPEIQVAAQNCWVK	3
ats00010 Glycolysis / Gluconeogenesis	2.80803e-08	W5DIU6	113	K	Ident	"Triosephosphate isomerase, cytosolic OS=Secale cereale PE=2 SV=3"	4325211	1	3.75e-10	129.46	SLMGESSEFVGEK(1)VAYALAQGLK	3
ats00010 Glycolysis / Gluconeogenesis	2.80803e-08	W5A874	147	K	Ident	Dihydrolipoyl dehydrogenase	---	1	0.018	74.464	VEYVK(1)GFGK	2
ats00010 Glycolysis / Gluconeogenesis	2.80803e-08	W5A874	272	K	Ident	Dihydrolipoyl dehydrogenase	---	1	0.000107	112.17	TK(1)VVGVDTSGSGVK	2
ats00010 Glycolysis / Gluconeogenesis	2.80803e-08	W5A874	404	K	Ident	Dihydrolipoyl dehydrogenase	---	1	8.25e-05	107.69	TEEQVK(1)ASGVAYQVGK	2
ats00010 Glycolysis / Gluconeogenesis	2.80803e-08	A0A1D6ATH8	25	K	Ident	Glyceraldehyde-3-phosphate dehydrogenase	---	0.994913	0.000953	92.151	VK(0.005)DSK(0.995)TLLFGEK	2
ats00010 Glycolysis / Gluconeogenesis	2.80803e-08	A0A1D6ATH8	219	K	Ident	Glyceraldehyde-3-phosphate dehydrogenase	---	1	5.85e-08	203.61	PATYDQIK(1)AAIK	2
ats00010 Glycolysis / Gluconeogenesis	2.80803e-08	A0A1D6ATH8	78	K	Ident	Glyceraldehyde-3-phosphate dehydrogenase	---	1	0.00584	112.13	K(1)VIISAPSK	2
ats00010 Glycolysis / Gluconeogenesis	2.80803e-08	A0A1D6ATH8	187	K	Ident	Glyceraldehyde-3-phosphate dehydrogenase	---	1	0.000566	82.578	VLPELNGK(1)LTGMAFR	2
ats00010 Glycolysis / Gluconeogenesis	2.80803e-08	A0A1D6ATH8	223	K	Ident	Glyceraldehyde-3-phosphate dehydrogenase	---	1	0.000326	109.39	AAIK(1)EESEGNLK	2
ats00010 Glycolysis / Gluconeogenesis	2.80803e-08	A0A1D6ATH8	15	K	Ident	Glyceraldehyde-3-phosphate dehydrogenase	---	1	0.000245	96.464	YDTVHGQWK(1)HHEVK	2
ats00010 Glycolysis / Gluconeogenesis	2.80803e-08	W5D0E3	311	K	Ident	Fructose-bisphosphate aldolase	TRAES_3BF107400010CFD_c1	1	0.0126	70.321	AWAGK(1)AENEEK	2
ats00010 Glycolysis / Gluconeogenesis	2.80803e-08	A0A1D6APK4	6	K	Ident	S-(hydroxymethyl)glutathione dehydrogenase	---	1	2.27e-05	136.7	MCNSGK(1)TNLCGK	2
ats00010 Glycolysis / Gluconeogenesis	2.80803e-08	A0A1D6APK4	238	K	Ident	S-(hydroxymethyl)glutathione dehydrogenase	---	1	0.0482	71.296	YMNK(1)EIK	2
ats00010 Glycolysis / Gluconeogenesis	2.80803e-08	A0A1D6APK4	215	K	Ident	S-(hydroxymethyl)glutathione dehydrogenase	---	1	0.0187	61.833	VWK(1)GTAFGGFK	2
ats00010 Glycolysis / Gluconeogenesis	2.80803e-08	A0A1D6APK4	133	K	Ident	S-(hydroxymethyl)glutathione dehydrogenase	---	0.951531	3.17e-06	116.06	K(0.048)FDVAK(0.952)NFGVTEFVNPK	3
ats00010 Glycolysis / Gluconeogenesis	2.80803e-08	A0A1D6APK4	12	K	Ident	S-(hydroxymethyl)glutathione dehydrogenase	---	1	0.0021	129.55	TNLCGK(1)VR	2
ats00010 Glycolysis / Gluconeogenesis	2.80803e-08	A0A1D6APK4	223	K	Ident	S-(hydroxymethyl)glutathione dehydrogenase	---	1	0.000586	125.68	GTAFGGFK(1)SR	2
ats00010 Glycolysis / Gluconeogenesis	2.80803e-08	W5HZ47	7	K	Ident	Fructose-bisphosphate aldolase	---	1	0.000255	99.161	SAFVGK(1)YADELIK	2
ats00010 Glycolysis / Gluconeogenesis	2.80803e-08	W5HZ47	17	K	Ident	Fructose-bisphosphate aldolase	---	1	0.000347	152.7	TAK(1)YIATPGK	2
ats00010 Glycolysis / Gluconeogenesis	2.80803e-08	W5HZ47	14	K	Ident	Fructose-bisphosphate aldolase	---	1	3.13e-06	121.9	YADELIK(1)TAK	2
ats00010 Glycolysis / Gluconeogenesis	2.80803e-08	D8L9K9	74	K	Ident	"Fructose-1,6-bisphosphatase, cytosolic,putative,expressed"	TAA_ctg0464b.00040.1	1	1.01e-10	159.34	LTGLAGETNVQGEEQK(1)K	2
ats00010 Glycolysis / Gluconeogenesis	2.80803e-08	D8L9K9	104	K	Ident	"Fructose-1,6-bisphosphatase, cytosolic,putative,expressed"	TAA_ctg0464b.00040.1	1	0.000291	81.51	TCVLVSEEDEK(1)ATFVDPK	2
ats00010 Glycolysis / Gluconeogenesis	2.80803e-08	D8L9K9	271	K	Ident	"Fructose-1,6-bisphosphatase, cytosolic,putative,expressed"	TAA_ctg0464b.00040.1	1	0.00635	73.834	TLLYGGIFLYPADK(1)K	2
ats00010 Glycolysis / Gluconeogenesis	2.80803e-08	D8L9K9	53	K	Ident	"Fructose-1,6-bisphosphatase, cytosolic,putative,expressed"	TAA_ctg0464b.00040.1	1	6.52e-05	116.24	FVASAVNK(1)AGLAK	2
ats00010 Glycolysis / Gluconeogenesis	2.80803e-08	D8L9K9	234	K	Ident	"Fructose-1,6-bisphosphatase, cytosolic,putative,expressed"	TAA_ctg0464b.00040.1	1	0.00705	77.062	CK(1)YPTDGSSPK	2
ats00010 Glycolysis / Gluconeogenesis	2.80803e-08	D8L9K9	210	K	Ident	"Fructose-1,6-bisphosphatase, cytosolic,putative,expressed"	TAA_ctg0464b.00040.1	1	7.21e-06	155.97	GK(1)IYSVNEGNAK	2
ats00010 Glycolysis / Gluconeogenesis	2.80803e-08	D8L9K9	228	K	Ident	"Fructose-1,6-bisphosphatase, cytosolic,putative,expressed"	TAA_ctg0464b.00040.1	1	0.000675	98.368	NWDTPTAK(1)YVEK	2
ats00010 Glycolysis / Gluconeogenesis	2.80803e-08	D8L9K9	58	K	Ident	"Fructose-1,6-bisphosphatase, cytosolic,putative,expressed"	TAA_ctg0464b.00040.1	1	3.26e-23	190.25	AGLAK(1)LTGLAGETNVQGEEQK	2
ats00010 Glycolysis / Gluconeogenesis	2.80803e-08	D8L9K9	220	K	Ident	"Fructose-1,6-bisphosphatase, cytosolic,putative,expressed"	TAA_ctg0464b.00040.1	1	1.15e-06	124.68	IYSVNEGNAK(1)NWDTPTAK	2
ats00010 Glycolysis / Gluconeogenesis	2.80803e-08	D8L9K9	331	K	Ident	"Fructose-1,6-bisphosphatase, cytosolic,putative,expressed"	TAA_ctg0464b.00040.1	1	6.16e-12	135.91	SPIFLGSSDDVEEIK(1)ALYAEEAK	3
ats00010 Glycolysis / Gluconeogenesis	2.80803e-08	D8L9K9	277	K	Ident	"Fructose-1,6-bisphosphatase, cytosolic,putative,expressed"	TAA_ctg0464b.00040.1	1	0.00173	134.06	SPSGK(1)LR	2
ats00010 Glycolysis / Gluconeogenesis	2.80803e-08	D8L9K9	243	K	Ident	"Fructose-1,6-bisphosphatase, cytosolic,putative,expressed"	TAA_ctg0464b.00040.1	1	5.42e-06	170.04	YPTDGSSPK(1)SLR	2
ats00010 Glycolysis / Gluconeogenesis	2.80803e-08	A0A1D5X9E4	347	K	Ident	Dihydrolipoamide acetyltransferase component of pyruvate dehydrogenase complex	---	1	0.000104	105.13	K(1)ISINDLVIK	2
ats00010 Glycolysis / Gluconeogenesis	2.80803e-08	A0A1D5X9E4	346	K	Ident	Dihydrolipoamide acetyltransferase component of pyruvate dehydrogenase complex	---	1	0.000481	76.311	SELNPMQDASGGK(1)K	2
ats00010 Glycolysis / Gluconeogenesis	2.80803e-08	A0A1D5UPJ6	27	K	Ident	Pyruvate kinase	---	1	0.00268	83.204	TK(1)LVCTLGPASR	2
ats00010 Glycolysis / Gluconeogenesis	2.80803e-08	A0A1D5UEN3	92	K	Ident	NADP-dependent glyceraldehyde-3-phosphate dehydrogenase OS=Triticum aestivum GN=GAPN PE=1 SV=2	---	1	0.000807	92.856	EHK(1)TPIAECLVK	3
ats00010 Glycolysis / Gluconeogenesis	2.80803e-08	A0A1D5UEN3	63	K	Ident	NADP-dependent glyceraldehyde-3-phosphate dehydrogenase OS=Triticum aestivum GN=GAPN PE=1 SV=2	---	1	0.0381	50.353	VMDAAK(1)VAQK	2
ats00010 Glycolysis / Gluconeogenesis	2.80803e-08	A0A1D5UEN3	31	K	Ident	NADP-dependent glyceraldehyde-3-phosphate dehydrogenase OS=Triticum aestivum GN=GAPN PE=1 SV=2	---	1	0.000351	91.065	ASASGK(1)TVAIVNPTTR	2
ats00010 Glycolysis / Gluconeogenesis	2.80803e-08	A0A1D5UEN3	358	K	Ident	NADP-dependent glyceraldehyde-3-phosphate dehydrogenase OS=Triticum aestivum GN=GAPN PE=1 SV=2	---	1	2.05e-05	155.48	EK(1)GATFCQEYR	2
ats00010 Glycolysis / Gluconeogenesis	2.80803e-08	A0A1D5UEN3	150	K	Ident	NADP-dependent glyceraldehyde-3-phosphate dehydrogenase OS=Triticum aestivum GN=GAPN PE=1 SV=2	---	1	0.0254	74.92	NK(1)YCLSSK	2
ats00010 Glycolysis / Gluconeogenesis	2.80803e-08	W5G100	381	K	Ident	Pyruvate kinase	---	1	0.000163	193.82	VFNQDLYFK(1)R	2
ats00010 Glycolysis / Gluconeogenesis	2.80803e-08	W5G100	297	K	Ident	Pyruvate kinase	---	1	0.00014	115.57	VFLFQK(1)SALHK	3
ats04146 Peroxisome	0.0517037	A0A1D5TAW7	124	K	Ident	Superoxide dismutase	4338417	0.961727	0.000536	45.253	NLK(0.038)PISEGGGEPPHGK(0.962)LGWAIDEDFGSIEK	4
ats04146 Peroxisome	0.0517037	A0A1D5VSU2	101	K	Ident	"Delta(3,5)-Delta(2,4)-dienoyl-CoA isomerase, peroxisomal OS=Arabidopsis thaliana GN=DCI1 PE=2 SV=1"	---	1	0.0517	41.838	VFDSK(1)QELDAGVAK	2
ats04146 Peroxisome	0.0517037	A0A096ULI5	360	K	Ident	Peroxisomal (S)-2-hydroxy-acid oxidase GLO5 OS=Oryza sativa subsp. indica GN=GLO5 PE=3 SV=1	---	1	0.000402	79.86	NHVVTEADK(1)FGVMPSR	3
ats04146 Peroxisome	0.0517037	A0A096ULI5	181	K	Ident	Peroxisomal (S)-2-hydroxy-acid oxidase GLO5 OS=Oryza sativa subsp. indica GN=GLO5 PE=3 SV=1	---	1	3.67e-07	123.63	FVLPPNLTLK(1)NFEGLDLGK	2
ats04146 Peroxisome	0.0517037	A0A096ULI5	230	K	Ident	Peroxisomal (S)-2-hydroxy-acid oxidase GLO5 OS=Oryza sativa subsp. indica GN=GLO5 PE=3 SV=1	---	1	2.09e-09	128.95	WLQSITTMPILVK(1)GVITAEDSR	3
ats04146 Peroxisome	0.0517037	A0A096ULI5	14	K	Ident	Peroxisomal (S)-2-hydroxy-acid oxidase GLO5 OS=Oryza sativa subsp. indica GN=GLO5 PE=3 SV=1	---	1	0.000537	88.768	MEITNVTEYQAIAK(1)QK	3
ats04146 Peroxisome	0.0517037	A0A1D6CM42	166	K	Ident	Superoxide dismutase [Cu-Zn]	4346329	1	1.01e-39	213.7	AFVVHELEDDLGK(1)GGHELSLSTGNAGGR	4
ats04146 Peroxisome	0.0517037	A0A1D5WVB9	221	K	Ident	Fatty acyl-CoA reductase	---	0.929221	0.0547	40.031	K(0.929)TMK(0.073)ELGFK(0.998)RAR	3
ats04146 Peroxisome	0.0517037	A0A1D5WVB9	229	K	Ident	Fatty acyl-CoA reductase	---	0.997683	0.0547	40.031	K(0.929)TMK(0.073)ELGFK(0.998)RAR	3
ats04146 Peroxisome	0.0517037	A0A1D5XZK3	424	K	Ident	Catalase	---	1	0.00027	145.9	MVIEK(1)ENNFK	2
ats04146 Peroxisome	0.0517037	A0A1D5XZK3	429	K	Ident	Catalase	---	1	1.51e-06	208.15	ENNFK(1)QPGER	2
ats04146 Peroxisome	0.0517037	A0A1D6C2U0	88	K	Ident	Catalase	4342124	1	0.0112	68.657	FHWK(1)PTCGVK	3
ats04146 Peroxisome	0.0517037	A0A1D6C2U0	290	K	Ident	Catalase	4342124	1	0.000402	143.24	ENNFK(1)QAGER	2
ats04146 Peroxisome	0.0517037	W5B1E5	127	K	Ident	Superoxide dismutase [Cu-Zn]	---	1	7.67e-15	166.28	AVVVHGDADDLGK(1)GGHELSK	2
ats04146 Peroxisome	0.0517037	W5B1E5	134	K	Ident	Superoxide dismutase [Cu-Zn]	---	1	7.52e-14	201.48	GGHELSK(1)STGNAGAR	2
ats04146 Peroxisome	0.0517037	W5B1E5	3	K	Ident	Superoxide dismutase [Cu-Zn]	---	1	0.000857	88.561	VK(1)AVAVLTGSEGVK	2
ats04146 Peroxisome	0.0517037	W5FIQ5	16	K	Ident	Peroxisomal (S)-2-hydroxy-acid oxidase GLO1 OS=Oryza sativa subsp. indica GN=GLO1 PE=3 SV=1	---	1	4.52e-08	135.61	GETVTNVSEYQAIAK(1)QK	3
ats04146 Peroxisome	0.0517037	A0A1D5VDI0	371	K	Ident	Isocitrate dehydrogenase [NADP]	---	1	1.04e-05	124.25	LEEACVGTVESGK(1)MTK	2
ats04146 Peroxisome	0.0517037	A0A1D5VDI0	128	K	Ident	Isocitrate dehydrogenase [NADP]	---	1	0.00157	84.169	LVPGWTK(1)PICIGR	2
ats04146 Peroxisome	0.0517037	A0A1D5VDI0	74	K	Ident	Isocitrate dehydrogenase [NADP]	---	1	6.23e-10	118.2	YNVAIK(1)CATITPDEDR	2
ats04146 Peroxisome	0.0517037	A0A1D5VDI0	224	K	Ident	Isocitrate dehydrogenase [NADP]	---	1	0.00235	76.759	FK(1)DIFQEIYEAGWK	2
ats04146 Peroxisome	0.0517037	A0A1D5VDI0	86	K	Ident	Isocitrate dehydrogenase [NADP]	---	1	0.00857	110.12	VK(1)EFNLK	2
ats04146 Peroxisome	0.0517037	A0A1D5VDI0	31	K	Ident	Isocitrate dehydrogenase [NADP]	---	1	5.88e-06	101.3	DK(1)LIFPFLDLDIK	2
ats04146 Peroxisome	0.0517037	A0A1D5XX49	137	K	Ident	Superoxide dismutase [Cu-Zn]	---	1	3.39e-14	155.88	AVVVHADSDDLGK(1)GGHELSK	3
ats04146 Peroxisome	0.0517037	A0A1D5XX49	144	K	Ident	Superoxide dismutase [Cu-Zn]	---	1	7.52e-14	201.48	GGHELSK(1)STGNAGAR	2
ats04146 Peroxisome	0.0517037	A0A1D5YN89	16	K	Ident	Peroxisomal (S)-2-hydroxy-acid oxidase GLO1 OS=Oryza sativa subsp. indica GN=GLO1 PE=3 SV=1	---	1	2.34e-05	117.2	AETVTNVSEYQAIAK(1)R	3
ats04146 Peroxisome	0.0517037	A0A1D5YMQ8	50	K	Ident	Catalase	---	1	5.56e-09	139.88	GPILLEDYHLVEK(1)IADFDR	2
ats04146 Peroxisome	0.0517037	A0A1D5YMQ8	424	K	Ident	Catalase	---	1	0.00035	153.97	TVIEK(1)ENNFK	2
ats04146 Peroxisome	0.0517037	A0A1D5YMQ8	227	K	Ident	Catalase	---	1	0.0112	68.657	FHWK(1)PTCGVK	3
ats04146 Peroxisome	0.0517037	A0A1D5YMQ8	429	K	Ident	Catalase	---	1	1.51e-06	208.15	ENNFK(1)QPGER	2
ats04146 Peroxisome	0.0517037	A0A1D5YMQ8	401	K	Ident	Catalase	---	1	0.00165	114.51	FDPAK(1)HAPR	2
ats04146 Peroxisome	0.0517037	A0A1D5YMQ8	163	K	Ident	Catalase	---	0.987046	5.05e-05	77.221	FPDMVHALK(0.013)PNPK(0.987)THIQENWR	4
ats04146 Peroxisome	0.0517037	A0A1D5YMQ8	464	K	Ident	Catalase	---	1	2.2e-05	98.077	LTHEIK(1)AIWLSYWSQADK	3
ats04146 Peroxisome	0.0517037	A0A1D5YMQ8	481	K	Ident	Catalase	---	1	0.00338	103.26	SLGQK(1)LASR	2
ats04146 Peroxisome	0.0517037	A0A1D5YMQ8	72	K	Ident	Catalase	---	1	0.00291	55.588	GASAK(1)GFFEVTHDVSHLTCADFLR	4
ats04146 Peroxisome	0.0517037	A0A1D5YMQ8	125	K	Ident	Catalase	---	1	0.00121	127.68	GFAIK(1)FYTR	2
ats04146 Peroxisome	0.0517037	A0A1D5YMQ8	223	K	Ident	Catalase	---	0.999893	0.000549	79.337	AHYVK(1)FHWKPTCGVK	4
ats04146 Peroxisome	0.0517037	D2KZ12	229	K	Ident	3-ketoacyl-CoA thiolase-like protein	TaSAG8	1	2.16e-05	152.07	AAAATASGK(1)FK	2
ats04146 Peroxisome	0.0517037	D2KZ12	245	K	Ident	3-ketoacyl-CoA thiolase-like protein	TaSAG8	1	0.00198	101.38	LIDPK(1)TGEEK	2
ats04146 Peroxisome	0.0517037	A0A1D6CHL1	161	K	Ident	Serine--glyoxylate aminotransferase OS=Arabidopsis thaliana GN=AGT1 PE=1 SV=2	---	1	0.0107	120.52	K(1)LLDAYR	2
ats04146 Peroxisome	0.0517037	A0A1D6CHL1	276	K	Ident	Serine--glyoxylate aminotransferase OS=Arabidopsis thaliana GN=AGT1 PE=1 SV=2	---	1	3.17e-13	172.43	AGLDLLFEEGLDNVIK(1)R	2
ats04146 Peroxisome	0.0517037	A0A1D6CHL1	239	K	Ident	Serine--glyoxylate aminotransferase OS=Arabidopsis thaliana GN=AGT1 PE=1 SV=2	---	1	0.0335	82.305	DYLK(1)FYK	2
ats04146 Peroxisome	0.0517037	A0A1D6CHL1	295	K	Ident	Serine--glyoxylate aminotransferase OS=Arabidopsis thaliana GN=AGT1 PE=1 SV=2	---	1	0.0251	53.377	LAVAAWGLK(1)NCTAK	2
ats04146 Peroxisome	0.0517037	A0A1D6CHL1	52	K	Ident	Serine--glyoxylate aminotransferase OS=Arabidopsis thaliana GN=AGT1 PE=1 SV=2	---	1	0.0393	88.37	TLLEDVK(1)K	2
ats04146 Peroxisome	0.0517037	A0A1D6CHL1	344	K	Ident	Serine--glyoxylate aminotransferase OS=Arabidopsis thaliana GN=AGT1 PE=1 SV=2	---	1	0.0163	99.919	VAGK(1)VFR	2
ats04146 Peroxisome	0.0517037	A0A1D6CHL1	45	K	Ident	Serine--glyoxylate aminotransferase OS=Arabidopsis thaliana GN=AGT1 PE=1 SV=2	---	1	7.41e-20	149.97	SPAIPALTK(1)TLLEDVK	2
ats04146 Peroxisome	0.0517037	A0A1D6CHL1	340	K	Ident	Serine--glyoxylate aminotransferase OS=Arabidopsis thaliana GN=AGT1 PE=1 SV=2	---	1	6.98e-06	130.2	YNLSLGLGLNK(1)VAGK	2
ats04146 Peroxisome	0.0517037	A0A1D6CHL1	235	K	Ident	Serine--glyoxylate aminotransferase OS=Arabidopsis thaliana GN=AGT1 PE=1 SV=2	---	1	0.000877	113.93	VFFDWK(1)DYLK	2
ats04146 Peroxisome	0.0517037	A0A1D6CHL1	223	K	Ident	Serine--glyoxylate aminotransferase OS=Arabidopsis thaliana GN=AGT1 PE=1 SV=2	---	1	0.0136	78.098	ALEAAK(1)TAK	2
ats04146 Peroxisome	0.0517037	A0A1D5U304	91	K	Ident	Superoxide dismutase	4338417	0.998919	1.4e-06	68.96	NLK(0.001)PISEGGGEAPHGK(0.999)LGWAIDEDFGSIEK	3
ats04146 Peroxisome	0.0517037	A0A1D6S6Q0	152	K	Ident	Peroxisomal (S)-2-hydroxy-acid oxidase GLO1 OS=Oryza sativa subsp. indica GN=GLO1 PE=3 SV=1	---	1	0.00031	99.834	AGFK(1)AIALTVDTPR	3
ats04146 Peroxisome	0.0517037	A0A1D6S6Q0	21	K	Ident	Peroxisomal (S)-2-hydroxy-acid oxidase GLO1 OS=Oryza sativa subsp. indica GN=GLO1 PE=3 SV=1	---	1	0.00275	54.008	LPK(1)MAYDYYASGAEDEWTLK	3
ats04146 Peroxisome	0.0517037	A0A1D6S6Q0	134	K	Ident	Peroxisomal (S)-2-hydroxy-acid oxidase GLO1 OS=Oryza sativa subsp. indica GN=GLO1 PE=3 SV=1	---	1	0.000165	182.64	FFQLYVYK(1)DR	2
ats04146 Peroxisome	0.0517037	A0A1D6S6Q0	298	K	Ident	Peroxisomal (S)-2-hydroxy-acid oxidase GLO1 OS=Oryza sativa subsp. indica GN=GLO1 PE=3 SV=1	---	1	2.5e-09	142.72	GTDVFK(1)ALALGASGVFIGR	3
ats04146 Peroxisome	0.0517037	A0A1D6S6Q0	38	K	Ident	Peroxisomal (S)-2-hydroxy-acid oxidase GLO1 OS=Oryza sativa subsp. indica GN=GLO1 PE=3 SV=1	---	1	6.91e-07	109.72	MAYDYYASGAEDEWTLK(1)ENR	2
ats04146 Peroxisome	0.0517037	A0A1D6S6Q0	137	K	Ident	Peroxisomal (S)-2-hydroxy-acid oxidase GLO1 OS=Oryza sativa subsp. indica GN=GLO1 PE=3 SV=1	---	1	0.0088	176.6	K(1)VVEQLVR	2
ats04146 Peroxisome	0.0517037	A0A1D6S6Q0	219	K	Ident	Peroxisomal (S)-2-hydroxy-acid oxidase GLO1 OS=Oryza sativa subsp. indica GN=GLO1 PE=3 SV=1	---	1	0.029	45.221	DVK(1)WLQSITTMPILVK	2
ats04146 Peroxisome	0.0517037	A0A1D6S6Q0	216	K	Ident	Peroxisomal (S)-2-hydroxy-acid oxidase GLO1 OS=Oryza sativa subsp. indica GN=GLO1 PE=3 SV=1	---	1	0.00414	110.41	TLSWK(1)DVK	2
ats04146 Peroxisome	0.0517037	A0A1D6S6Q0	232	K	Ident	Peroxisomal (S)-2-hydroxy-acid oxidase GLO1 OS=Oryza sativa subsp. indica GN=GLO1 PE=3 SV=1	---	1	1.5e-14	153.19	WLQSITTMPILVK(1)GVITAEDAR	3
ats04146 Peroxisome	0.0517037	A0A1D6S6Q0	148	K	Ident	Peroxisomal (S)-2-hydroxy-acid oxidase GLO1 OS=Oryza sativa subsp. indica GN=GLO1 PE=3 SV=1	---	1	0.0108	170.95	RAEK(1)AGFK	2
ats04146 Peroxisome	0.0517037	A0A1D6S6Q0	16	K	Ident	Peroxisomal (S)-2-hydroxy-acid oxidase GLO1 OS=Oryza sativa subsp. indica GN=GLO1 PE=3 SV=1	---	1	8.75e-09	145.69	AETVTNVSEYQAIAK(1)QK	2
ats04146 Peroxisome	0.0517037	A0A1D6S6Q0	171	K	Ident	Peroxisomal (S)-2-hydroxy-acid oxidase GLO1 OS=Oryza sativa subsp. indica GN=GLO1 PE=3 SV=1	---	1	0.00192	135.87	EADIK(1)NR	2
ats04146 Peroxisome	0.0517037	W5F8Q9	144	K	Ident	"Long chain acyl-CoA synthetase 6, peroxisomal OS=Arabidopsis thaliana GN=LACS6 PE=1 SV=1"	---	1	0.0394	64.711	DSGGLK(1)ER	2
ats00920 Sulfur metabolism	0.33618	A0A1D5UA93	416	K	Ident	ATP sulfurylase 2 OS=Arabidopsis thaliana GN=APS2 PE=1 SV=1	---	1	0.00204	117.7	VAAYDTVAK(1)K	2
ats00920 Sulfur metabolism	0.33618	A0A1D5UA93	400	K	Ident	ATP sulfurylase 2 OS=Arabidopsis thaliana GN=APS2 PE=1 SV=1	---	1	0.0104	55.011	VLSMAPGLEK(1)LNILPFK	2
ats00920 Sulfur metabolism	0.33618	A0A1D5RVP0	564	K	Ident	"Sulfite reductase [ferredoxin], chloroplastic OS=Zea mays GN=SIR PE=1 SV=1"	---	1	0.00603	104.01	VK(1)LQDIEK	2
ats00920 Sulfur metabolism	0.33618	A0A1D5RVP0	53	K	Ident	"Sulfite reductase [ferredoxin], chloroplastic OS=Zea mays GN=SIR PE=1 SV=1"	---	1	0.0037	120.49	EK(1)SNFLR	2
ats00920 Sulfur metabolism	0.33618	A0A1D5RVP0	496	K	Ident	"Sulfite reductase [ferredoxin], chloroplastic OS=Zea mays GN=SIR PE=1 SV=1"	---	1	0.00395	94.262	GILPILK(1)R	2
ats00920 Sulfur metabolism	0.33618	A0A1D5VKI1	237	K	Ident	Cysteine synthase	---	1	9.12e-07	128.06	VHYETTGPEIWEDSK(1)GK	2
ats00920 Sulfur metabolism	0.33618	A0A1D5VKI1	190	K	Ident	Cysteine synthase	---	1	0.000114	103.79	AFGAELVLTDAAK(1)GMK	2
ats00920 Sulfur metabolism	0.33618	A0A1D5VKI1	90	K	Ident	Cysteine synthase	---	1	0.000161	96.229	TPMVYLNK(1)IVK	2
ats00920 Sulfur metabolism	0.33618	A0A1D5VKI1	289	K	Ident	Cysteine synthase	---	1	3.9e-05	109.83	PGPHK(1)IQGIGAGFVPR	3
ats00920 Sulfur metabolism	0.33618	A0A1D5VKI1	198	K	Ident	Cysteine synthase	---	1	0.000308	109.96	GALDK(1)ATEILNK	2
ats00920 Sulfur metabolism	0.33618	A0A1D5VKI1	239	K	Ident	Cysteine synthase	---	1	8.37e-09	127.58	GK(1)VDIFIGGIGTGGTISGAGR	2
ats00920 Sulfur metabolism	0.33618	A0A1D5VKI1	193	K	Ident	Cysteine synthase	---	1	0.0372	66.27	GMK(1)GALDK	2
ats00920 Sulfur metabolism	0.33618	A0A1D5VKI1	268	K	Ident	Cysteine synthase	---	1	8.34e-07	104.95	NPDVK(1)VIGVEPTESNILSGGK	2
ats00920 Sulfur metabolism	0.33618	A0A1D5VKI1	93	K	Ident	Cysteine synthase	---	1	0.00232	85.813	IVK(1)GCVANVAAK	2
ats00920 Sulfur metabolism	0.33618	A0A1D5VKI1	284	K	Ident	Cysteine synthase	---	1	9.35e-06	91.871	VIGVEPTESNILSGGK(1)PGPHK	3
ats00920 Sulfur metabolism	0.33618	A0A1D5VKI1	222	K	Ident	Cysteine synthase	---	1	2.09e-10	84.152	TPNSYMLEQFDNPANPK(1)VHYETTGPEIWEDSK	3
ats00920 Sulfur metabolism	0.33618	A0A1D5ZKE5	343	K	Ident	Cysteine synthase	---	1	2.2e-05	126.1	GK(1)LIVTVHPSAGER	3
ats00920 Sulfur metabolism	0.33618	A0A1D5ZKE5	301	K	Ident	Cysteine synthase	---	1	0.00384	84.821	VLEVK(1)GEDAVK	2
ats00920 Sulfur metabolism	0.33618	A0A1D6S3V8	241	K	Ident	Cysteine synthase	---	1	9.89e-09	105.32	GTGGK(1)IDGLVSGIGTGGTITGTGK	2
ats00920 Sulfur metabolism	0.33618	A0A1D6S3V8	260	K	Ident	Cysteine synthase	---	1	0.000963	59.539	IDGLVSGIGTGGTITGTGK(1)YLK	2
ats00920 Sulfur metabolism	0.33618	A0A1D6S3V8	263	K	Ident	Cysteine synthase	---	1	0.00173	104.22	YLK(1)EQNSNIK	2
ats00920 Sulfur metabolism	0.33618	A0A1D6A472	149	K	Ident	Cysteine synthase	---	1	2.64e-10	92.551	DVTELIGNTPLVYLNK(1)VTDGCVGR	3
ats00920 Sulfur metabolism	0.33618	A0A1D6A472	298	K	Ident	Cysteine synthase	---	1	8.77e-15	150.06	GTGGK(1)IDGLVSGIGTGGTITGSGK	2
ats00920 Sulfur metabolism	0.33618	A0A1D6A472	438	K	Ident	Cysteine synthase	---	1	0.001	104.59	YLSSVLFHSIK(1)K	3
ats00920 Sulfur metabolism	0.33618	A0A1D6A472	172	K	Ident	Cysteine synthase	---	1	1.07e-06	143.98	LESMEPCSSVK(1)DR	2
ats00920 Sulfur metabolism	0.33618	A0A1D6A472	317	K	Ident	Cysteine synthase	---	1	5.28e-06	94.384	IDGLVSGIGTGGTITGSGK(1)YLK	2
ats00920 Sulfur metabolism	0.33618	A0A1D6A472	320	K	Ident	Cysteine synthase	---	1	0.00119	110.38	YLK(1)EQNPNIK	2
ats00920 Sulfur metabolism	0.33618	A0A1D6A472	293	K	Ident	Cysteine synthase	---	1	9.46e-14	184.99	IHYETTGPEIWK(1)GTGGK	2
ats00920 Sulfur metabolism	0.33618	A0A1D6A472	343	K	Ident	Cysteine synthase	---	1	0.000202	63.302	LYGVEPTESAVLNGGK(1)PGPHK	3
ats00670 One carbon pool by folate	0.113724	A0A1D5W0W7	412	K	Ident	PREDICTED: bifunctional purine biosynthesis protein PurH isoform X2 [Oryza sativa Japonica Group]	---	1	0.00666	77.541	HVK(1)SNAIVIAK	2
ats00670 One carbon pool by folate	0.113724	A0A1D5T8H3	394	K	Ident	Aminomethyltransferase	---	1	0.000732	115.89	GK(1)QYDAVVTK	2
ats00670 One carbon pool by folate	0.113724	A0A1D5T8H3	143	K	Ident	Aminomethyltransferase	---	1	2.34e-06	76.889	GGAIDDSVVTK(1)VNDHHVYLVVNAGCR	4
ats00670 One carbon pool by folate	0.113724	A0A1D5T8H3	402	K	Ident	Aminomethyltransferase	---	1	0.000169	105.17	QYDAVVTK(1)MPFVPTK	2
ats00670 One carbon pool by folate	0.113724	A0A1D5T8H3	180	K	Ident	Aminomethyltransferase	---	1	6.01e-05	114.31	GGDVK(1)WHVHDER	4
ats00670 One carbon pool by folate	0.113724	A0A1D5T8H3	174	K	Ident	Aminomethyltransferase	---	0.999999	0.00129	63.436	DKDLAHIGAHMEAFQK(1)K	3
ats00670 One carbon pool by folate	0.113724	A0A1D5T8H3	388	K	Ident	Aminomethyltransferase	---	1	0.000586	125.75	AGTEFK(1)VVVR	2
ats00670 One carbon pool by folate	0.113724	A0A1D5T8H3	44	K	Ident	Aminomethyltransferase	---	1	0.00014	114.31	K(1)TALYDFHVAHGGK	4
ats00670 One carbon pool by folate	0.113724	A0A1D5T8H3	369	K	Ident	Aminomethyltransferase	---	1	0.00339	129.42	K(1)NIAMGYVK	2
ats00670 One carbon pool by folate	0.113724	A0A1D5T8H3	259	K	Ident	Aminomethyltransferase	---	1	0.00149	115.71	ALLEK(1)SEGK	2
ats00670 One carbon pool by folate	0.113724	A0A1D5T8H3	368	K	Ident	Aminomethyltransferase	---	1	1e-12	118.9	SHSEIVSGTGENIGEVTSGGFSPCLK(1)K	3
ats00670 One carbon pool by folate	0.113724	A0A1D5T8H3	160	K	Ident	Aminomethyltransferase	---	1	1.45e-07	135.69	DK(1)DLAHIGAHMEAFQK	4
ats00670 One carbon pool by folate	0.113724	A0A1D5T8H3	377	K	Ident	Aminomethyltransferase	---	1	0.014	56.205	NIAMGYVK(1)NGLHK	3
ats00670 One carbon pool by folate	0.113724	A0A1D5T8H3	211	K	Ident	Aminomethyltransferase	---	1	1.84e-05	140.91	EDLSK(1)MYFSDFK	2
ats00670 One carbon pool by folate	0.113724	A0A1D5T8H3	308	K	Ident	Aminomethyltransferase	---	1	0.00179	92.8	K(1)AEGGFLGAEVILK	2
ats00670 One carbon pool by folate	0.113724	A0A1D5T8H3	382	K	Ident	Aminomethyltransferase	---	1	0.00297	88.987	NGLHK(1)AGTEFK	2
ats00670 One carbon pool by folate	0.113724	A0A1D5T8H3	409	K	Ident	Aminomethyltransferase	---	1	0.00164	105.2	MPFVPTK(1)YYK	2
ats00670 One carbon pool by folate	0.113724	A0A1D5T8H3	321	K	Ident	Aminomethyltransferase	---	1	1.13e-18	150.34	AEGGFLGAEVILK(1)QLK	3
ats00670 One carbon pool by folate	0.113724	A0A0C4BJE5	306	K	Ident	Serine hydroxymethyltransferase	---	1	0.00628	92.732	EVK(1)YDFEDK	2
ats00670 One carbon pool by folate	0.113724	A0A0C4BJE5	181	K	Ident	Serine hydroxymethyltransferase	---	1	1.1e-07	145.43	K(1)ISAVSIFFETMPYR	3
ats00670 One carbon pool by folate	0.113724	A0A0C4BJE5	503	K	Ident	Serine hydroxymethyltransferase	---	1	0.000195	109	QFPTIGFEK(1)ETMK	2
ats00670 One carbon pool by folate	0.113724	A0A0C4BJE5	63	K	Ident	Serine hydroxymethyltransferase	---	1	5.82e-05	62.082	QLNAPLEEVDPEIADIIELEK(1)AR	3
ats00670 One carbon pool by folate	0.113724	A0A0C4BJE5	120	K	Ident	Serine hydroxymethyltransferase	---	1	4.82e-08	134.97	YYGGNEYIDMAETLCQK(1)R	3
ats00670 One carbon pool by folate	0.113724	A0A0C4BJE5	385	K	Ident	Serine hydroxymethyltransferase	---	1	9.43e-07	101.92	GYDIVSGGTDNHLVLVNLK(1)K	2
ats00670 One carbon pool by folate	0.113724	A0A0C4BJE5	210	K	Ident	Serine hydroxymethyltransferase	---	1	1.35e-09	120.23	LDESTGLIDYDQLEK(1)SAVLFRPK	3
ats00670 One carbon pool by folate	0.113724	A0A0C4BJE5	455	K	Ident	Serine hydroxymethyltransferase	---	1	1.75e-07	133.48	VADFFDSAVNLALK(1)VK	3
ats00670 One carbon pool by folate	0.113724	A0A0C4BJE5	218	K	Ident	Serine hydroxymethyltransferase	---	1	1.86e-06	137.88	PK(1)LIVAGASAYAR	2
ats00670 One carbon pool by folate	0.113724	A0A0C4BJE5	407	K	Ident	Serine hydroxymethyltransferase	---	1	4.98e-13	126.16	VLENVHIAANK(1)NTVPGDVSAMVPGGIR	3
ats00670 One carbon pool by folate	0.113724	A0A0C4BJE5	464	K	Ident	Serine hydroxymethyltransferase	---	1	0.00303	105.52	VK(1)AAAAGTK(1)LK	2
ats00670 One carbon pool by folate	0.113724	A0A0C4BJE5	180	K	Ident	Serine hydroxymethyltransferase	---	1	2.54e-05	84.107	IMALDLPHGGHLSHGYQTDTK(1)K	5
ats00670 One carbon pool by folate	0.113724	A0A0C4BJE5	457	K	Ident	Serine hydroxymethyltransferase	---	1	0.0335	100.93	VK(1)AAAAGTK(1)LK	2
ats00670 One carbon pool by folate	0.113724	A0A0C4BJE5	296	K	Ident	Serine hydroxymethyltransferase	---	1	4.84e-06	128.57	GVK(1)EINK	2
ats00670 One carbon pool by folate	0.113724	A0A0C4BJE5	366	K	Ident	Serine hydroxymethyltransferase	---	1	2.44e-08	86.791	FAESLTSK(1)GYDIVSGGTDNHLVLVNLK	3
ats00670 One carbon pool by folate	0.113724	W5FX66	405	K	Ident	Methylenetetrahydrofolate reductase	---	1	0.00101	112.36	FVNFCEGK(1)LK	2
ats00670 One carbon pool by folate	0.113724	A0A1D5TV46	421	K	Ident	Serine hydroxymethyltransferase	---	1	0.0365	57.811	EHGK(1)LLK	2
ats00670 One carbon pool by folate	0.113724	A0A1D5TV46	145	K	Ident	Serine hydroxymethyltransferase	---	1	9.58e-08	98.684	IMGLDLPSGGHLTHGYYTAGGK(1)K	3
ats00670 One carbon pool by folate	0.113724	A0A1D5TV46	424	K	Ident	Serine hydroxymethyltransferase	---	1	0.0173	77.046	LLK(1)DFSK	2
ats00670 One carbon pool by folate	0.113724	A0A1D5TV46	325	K	Ident	Serine hydroxymethyltransferase	---	1	0.0423	62.546	YLMSK(1)GYK	2
ats01200 Carbon metabolism	2.679e-44	W5EDL3	367	K	Ident	Fructose-bisphosphate aldolase	---	1	2.25e-26	212.76	ANSLAQLGK(1)YTSDGEAAAAK	3
ats01200 Carbon metabolism	2.679e-44	W5EDL3	384	K	Ident	Fructose-bisphosphate aldolase	---	1	0.0202	67.207	ENMFVK(1)NYSY	2
ats01200 Carbon metabolism	2.679e-44	W5EDL3	50	K	Ident	Fructose-bisphosphate aldolase	---	1	0.000454	135.86	TAK(1)TIASPGR	2
ats01200 Carbon metabolism	2.679e-44	W5EDL3	337	K	Ident	Fructose-bisphosphate aldolase	---	1	1.19e-19	202.27	ALQNTCLK(1)TWGGRPENVAAAQEALLLR	3
ats01200 Carbon metabolism	2.679e-44	W5EDL3	282	K	Ident	Fructose-bisphosphate aldolase	---	1	4.94e-09	150.9	ATPEEVASYTLK(1)LLQR	2
ats01200 Carbon metabolism	2.679e-44	W5EDL3	378	K	Ident	Fructose-bisphosphate aldolase	---	1	1.22e-08	144.29	YTSDGEAAAAK(1)ENMFVK	3
ats01200 Carbon metabolism	2.679e-44	W5EDL3	47	K	Ident	Fructose-bisphosphate aldolase	---	1	1.6e-05	97.69	ASAYADELVK(1)TAK	2
ats01200 Carbon metabolism	2.679e-44	A0A1D6A472	149	K	Ident	Cysteine synthase	---	1	2.64e-10	92.551	DVTELIGNTPLVYLNK(1)VTDGCVGR	3
ats01200 Carbon metabolism	2.679e-44	A0A1D6A472	298	K	Ident	Cysteine synthase	---	1	8.77e-15	150.06	GTGGK(1)IDGLVSGIGTGGTITGSGK	2
ats01200 Carbon metabolism	2.679e-44	A0A1D6A472	438	K	Ident	Cysteine synthase	---	1	0.001	104.59	YLSSVLFHSIK(1)K	3
ats01200 Carbon metabolism	2.679e-44	A0A1D6A472	172	K	Ident	Cysteine synthase	---	1	1.07e-06	143.98	LESMEPCSSVK(1)DR	2
ats01200 Carbon metabolism	2.679e-44	A0A1D6A472	317	K	Ident	Cysteine synthase	---	1	5.28e-06	94.384	IDGLVSGIGTGGTITGSGK(1)YLK	2
ats01200 Carbon metabolism	2.679e-44	A0A1D6A472	320	K	Ident	Cysteine synthase	---	1	0.00119	110.38	YLK(1)EQNPNIK	2
ats01200 Carbon metabolism	2.679e-44	A0A1D6A472	293	K	Ident	Cysteine synthase	---	1	9.46e-14	184.99	IHYETTGPEIWK(1)GTGGK	2
ats01200 Carbon metabolism	2.679e-44	A0A1D6A472	343	K	Ident	Cysteine synthase	---	1	0.000202	63.302	LYGVEPTESAVLNGGK(1)PGPHK	3
ats01200 Carbon metabolism	2.679e-44	A0A1D6B9W5	315	K	Ident	"Isocitrate dehydrogenase [NAD] subunit, mitochondrial"	---	1	1.63e-05	119.87	IHNAILQTIAEGK(1)YR	2
ats01200 Carbon metabolism	2.679e-44	A0A1D6B9W5	324	K	Ident	"Isocitrate dehydrogenase [NAD] subunit, mitochondrial"	---	1	1.82e-13	196.18	TADLGGK(1)SSTSDYTK	2
ats01200 Carbon metabolism	2.679e-44	A0A1D6B9W5	332	K	Ident	"Isocitrate dehydrogenase [NAD] subunit, mitochondrial"	---	1	0.000249	81.278	SSTSDYTK(1)AVCDHI	2
ats01200 Carbon metabolism	2.679e-44	A0A1D6B9W5	105	K	Ident	"Isocitrate dehydrogenase [NAD] subunit, mitochondrial"	---	1	0.00162	82.954	GPMATPIGK(1)GHR	2
ats01200 Carbon metabolism	2.679e-44	A0A1D6AVN8	111	K	Ident	Glyoxylate/succinic semialdehyde reductase 1 OS=Arabidopsis thaliana GN=GLYR1 PE=1 SV=1	---	1	0.000879	80.387	QK(1)GGAFVEAPVSGSK	2
ats01200 Carbon metabolism	2.679e-44	W5G4A2	189	K	Ident	Fructose-bisphosphate aldolase	---	1	6.85e-14	151.22	TVVSIPNGPSELAVK(1)EAAWGLAR	2
ats01200 Carbon metabolism	2.679e-44	W5G4A2	334	K	Ident	Fructose-bisphosphate aldolase	---	1	3.21e-10	202.27	ALQNTCLK(1)TWGGRPENVK	2
ats01200 Carbon metabolism	2.679e-44	W5G4A2	118	K	Ident	Fructose-bisphosphate aldolase	---	1	7.67e-06	122.12	K(1)IVDILVEQGIVPGIK	3
ats01200 Carbon metabolism	2.679e-44	W5G4A2	68	K	Ident	Fructose-bisphosphate aldolase	---	1	2.7e-15	206.18	GILAMDESNATCGK(1)R	3
ats01200 Carbon metabolism	2.679e-44	W5G4A2	381	K	Ident	Fructose-bisphosphate aldolase	---	1	0.00274	96.143	EGMFVK(1)NYSY	2
ats01200 Carbon metabolism	2.679e-44	W5G4A2	279	K	Ident	Fructose-bisphosphate aldolase	---	1	2.96e-11	168.41	ATPEQVADYTLK(1)LLSR	3
ats01200 Carbon metabolism	2.679e-44	W5G4A2	47	K	Ident	Fructose-bisphosphate aldolase	---	1	0.000454	135.86	TAK(1)TIASPGR	2
ats01200 Carbon metabolism	2.679e-44	W5G4A2	375	K	Ident	Fructose-bisphosphate aldolase	---	1	9.17e-07	130.29	YTSDGEAAEAK(1)EGMFVK	3
ats01200 Carbon metabolism	2.679e-44	W5G4A2	265	K	Ident	Fructose-bisphosphate aldolase	---	1	1.89e-08	178.15	PSMVTPGAECK(1)DR	2
ats01200 Carbon metabolism	2.679e-44	W5G4A2	344	K	Ident	Fructose-bisphosphate aldolase	---	1	4.31e-21	165.02	TWGGRPENVK(1)AAQEALLLR	2
ats01200 Carbon metabolism	2.679e-44	W5G4A2	44	K	Ident	Fructose-bisphosphate aldolase	---	1	0.0303	49.298	AGAYDDELVK(1)TAK	2
ats01200 Carbon metabolism	2.679e-44	W5G4A2	133	K	Ident	Fructose-bisphosphate aldolase	---	1	0.000177	81.157	IVDILVEQGIVPGIK(1)VDK	3
ats01200 Carbon metabolism	2.679e-44	W5G4A2	364	K	Ident	Fructose-bisphosphate aldolase	---	1	2.41e-23	197.72	ANSLAQLGK(1)YTSDGEAAEAK	3
ats01200 Carbon metabolism	2.679e-44	W5G4A2	355	K	Ident	Fructose-bisphosphate aldolase	---	1	4.36e-05	143	AK(1)ANSLAQLGK	2
ats01200 Carbon metabolism	2.679e-44	A0A1D5V165	203	K	Ident	"Probable ribose-5-phosphate isomerase 3, chloroplastic OS=Arabidopsis thaliana GN=RPI3 PE=1 SV=1"	---	1	3.43e-11	168.89	LQGLFNEEGCEAK(1)LR	2
ats01200 Carbon metabolism	2.679e-44	W5EM36	215	K	Ident	Ribulose-phosphate 3-epimerase	---	1	5.76e-06	95.5	LCEEK(1)GVNPWIEVDGGVSPK	2
ats01200 Carbon metabolism	2.679e-44	W5EM36	154	K	Ident	Ribulose-phosphate 3-epimerase	---	1	1.29e-05	173.04	TVDQIK(1)SLGAK	2
ats01200 Carbon metabolism	2.679e-44	W5EM36	234	K	Ident	Ribulose-phosphate 3-epimerase	---	1	3.04e-08	110.33	NAYK(1)VIEAGANALVAGSAVFGAK	3
ats01200 Carbon metabolism	2.679e-44	W5EM36	260	K	Ident	Ribulose-phosphate 3-epimerase	---	1	0.00227	98.04	DYAEAIK(1)GIK	2
ats01200 Carbon metabolism	2.679e-44	W5EM36	230	K	Ident	Ribulose-phosphate 3-epimerase	---	1	4.8e-10	149.73	GVNPWIEVDGGVSPK(1)NAYK	3
ats01200 Carbon metabolism	2.679e-44	A0A1D6DED4	152	K	Ident	Dihydrolipoyl dehydrogenase	---	1	5.45e-07	87.468	GFGK(1)LTSPSEVSVDLVDGGNTVVK	3
ats01200 Carbon metabolism	2.679e-44	A0A1D6DED4	70	K	Ident	Dihydrolipoyl dehydrogenase	---	1	0.0111	158.08	TTCIEK(1)R	2
ats01200 Carbon metabolism	2.679e-44	A0A1D6DED4	435	K	Ident	Dihydrolipoyl dehydrogenase	---	0.998562	0.00592	50.957	AIDDAEGMVK(0.999)VVADK(0.001)ETDK	3
ats01200 Carbon metabolism	2.679e-44	A0A1D6DED4	143	K	Ident	Dihydrolipoyl dehydrogenase	---	1	0.0103	107.9	NK(1)VTYVK	2
ats01200 Carbon metabolism	2.679e-44	A0A1D6DED4	174	K	Ident	Dihydrolipoyl dehydrogenase	---	1	4.64e-07	148.62	GK(1)NIIIATGSDVK	2
ats01200 Carbon metabolism	2.679e-44	A0A1D6DED4	133	K	Ident	Dihydrolipoyl dehydrogenase	---	1	0.00268	75.764	AVAGLTK(1)GIEGLFK	2
ats01200 Carbon metabolism	2.679e-44	A0A1D6DED4	126	K	Ident	Dihydrolipoyl dehydrogenase	---	1	0.00737	90.142	DK(1)AVAGLTK	2
ats01200 Carbon metabolism	2.679e-44	A0A1D6DED4	440	K	Ident	Dihydrolipoyl dehydrogenase	---	1	0.0131	78.556	VVADK(1)ETDK	2
ats01200 Carbon metabolism	2.679e-44	A0A1D6DED4	185	K	Ident	Dihydrolipoyl dehydrogenase	---	1	0.00696	46.415	NIIIATGSDVK(1)SLPGITIDEK	2
ats01200 Carbon metabolism	2.679e-44	A0A1D6DED4	64	K	Ident	Dihydrolipoyl dehydrogenase	---	1	1.65e-06	139.48	AAQLGLK(1)TTCIEK	2
ats01200 Carbon metabolism	2.679e-44	A0A1D6DED4	273	K	Ident	Dihydrolipoyl dehydrogenase	---	1	0.00284	75.316	TK(1)VVGVDTSGDGVK	2
ats01200 Carbon metabolism	2.679e-44	A0A1D6DED4	425	K	Ident	Dihydrolipoyl dehydrogenase	---	1	0.00305	80.555	AK(1)AIDDAEGMVK	2
ats01200 Carbon metabolism	2.679e-44	A0A1D6DED4	172	K	Ident	Dihydrolipoyl dehydrogenase	---	1	4.94e-05	74.657	LTSPSEVSVDLVDGGNTVVK(1)GK	2
ats01200 Carbon metabolism	2.679e-44	A0A1D6DED4	405	K	Ident	Dihydrolipoyl dehydrogenase	---	1	1.16e-08	182.1	TEEQVK(1)ASGIAYR	2
ats01200 Carbon metabolism	2.679e-44	A0A1D6DED4	148	K	Ident	Dihydrolipoyl dehydrogenase	---	1	0.0252	68.456	VTYVK(1)GFGK	2
ats01200 Carbon metabolism	2.679e-44	A0A1D6DED4	195	K	Ident	Dihydrolipoyl dehydrogenase	---	1	0.00219	105.46	SLPGITIDEK(1)K	2
ats01200 Carbon metabolism	2.679e-44	W5AUD8	91	K	Ident	Glutamate--glyoxylate aminotransferase 2 OS=Arabidopsis thaliana GN=GGAT2 PE=1 SV=1	---	1	0.000104	81.016	AK(1)HYLSLAPGGLGAYSDSR	3
ats01200 Carbon metabolism	2.679e-44	W5AUD8	17	K	Ident	Glutamate--glyoxylate aminotransferase 2 OS=Arabidopsis thaliana GN=GGAT2 PE=1 SV=1	---	1	3.3e-06	143.42	ALDYEELNENVK(1)K	2
ats01200 Carbon metabolism	2.679e-44	W5AUD8	407	K	Ident	Glutamate--glyoxylate aminotransferase 2 OS=Arabidopsis thaliana GN=GGAT2 PE=1 SV=1	---	1	0.000715	117.02	AMDVAK(1)SAGK	2
ats01200 Carbon metabolism	2.679e-44	W5AUD8	438	K	Ident	Glutamate--glyoxylate aminotransferase 2 OS=Arabidopsis thaliana GN=GGAT2 PE=1 SV=1	---	1	1.33e-11	123.36	LLEATGISTVPGSGFGQK(1)EGVFHLR	3
ats01200 Carbon metabolism	2.679e-44	W5AUD8	358	K	Ident	Glutamate--glyoxylate aminotransferase 2 OS=Arabidopsis thaliana GN=GGAT2 PE=1 SV=1	---	1	5.31e-08	164.68	YSAESK(1)SILESLR	3
ats01200 Carbon metabolism	2.679e-44	W5AUD8	464	K	Ident	Glutamate--glyoxylate aminotransferase 2 OS=Arabidopsis thaliana GN=GGAT2 PE=1 SV=1	---	1	5.12e-12	176.23	K(1)FNDSFMEQYQDHSR	2
ats01200 Carbon metabolism	2.679e-44	W5AUD8	18	K	Ident	Glutamate--glyoxylate aminotransferase 2 OS=Arabidopsis thaliana GN=GGAT2 PE=1 SV=1	---	1	0.00895	124.37	K(1)VQYAVR	2
ats01200 Carbon metabolism	2.679e-44	W5AUD8	5	K	Ident	Glutamate--glyoxylate aminotransferase 2 OS=Arabidopsis thaliana GN=GGAT2 PE=1 SV=1	---	1	0.000182	86.405	K(1)ALDYEELNENVK	2
ats01200 Carbon metabolism	2.679e-44	A0A1D5T356	119	K	Ident	Alanine aminotransferase 2 OS=Hordeum vulgare PE=1 SV=1	---	1	0.000141	99.927	ATGAYSHSQGIK(1)GLR	3
ats01200 Carbon metabolism	2.679e-44	A0A1D5T356	361	K	Ident	Alanine aminotransferase 2 OS=Hordeum vulgare PE=1 SV=1	---	1	0.0524	43.548	ASDESYASYK(1)AEK	2
ats01200 Carbon metabolism	2.679e-44	A0A1D5ZGS2	234	K	Ident	Enolase OS=Oryza sativa subsp. japonica GN=ENO1 PE=1 SV=2	---	1	0.00182	89.43	EGLELLK(1)TAIEK	2
ats01200 Carbon metabolism	2.679e-44	A0A1D5ZGS2	239	K	Ident	Enolase OS=Oryza sativa subsp. japonica GN=ENO1 PE=1 SV=2	---	1	0.000224	116.74	TAIEK(1)AGYTGK	2
ats01200 Carbon metabolism	2.679e-44	A0A1D5ZGS2	9	K	Ident	Enolase OS=Oryza sativa subsp. japonica GN=ENO1 PE=1 SV=2	---	1	2.42e-09	223.31	AATIQSVK(1)AR	2
ats01200 Carbon metabolism	2.679e-44	A0A1D5ZGS2	263	K	Ident	Enolase OS=Oryza sativa subsp. japonica GN=ENO1 PE=1 SV=2	---	1	4.33e-10	152.34	EENNDGSQK(1)ISGDSLK	2
ats01200 Carbon metabolism	2.679e-44	A0A1D5ZGS2	199	K	Ident	Enolase OS=Oryza sativa subsp. japonica GN=ENO1 PE=1 SV=2	---	1	0.00336	67.136	MGVEVYHNLK(1)SVIK	3
ats01200 Carbon metabolism	2.679e-44	A0A1D5ZGS2	109	K	Ident	Enolase OS=Oryza sativa subsp. japonica GN=ENO1 PE=1 SV=2	---	1	0.00139	119.86	NEWGWCK(1)QK	2
ats01200 Carbon metabolism	2.679e-44	A0A1D5ZGS2	401	K	Ident	Enolase OS=Oryza sativa subsp. japonica GN=ENO1 PE=1 SV=2	---	1	0.00134	122.19	LAK(1)YNQLLR	2
ats01200 Carbon metabolism	2.679e-44	A0A1D5ZGS2	254	K	Ident	Enolase OS=Oryza sativa subsp. japonica GN=ENO1 PE=1 SV=2	---	1	1.31e-13	192.46	TYDLNFK(1)EENNDGSQK	2
ats01200 Carbon metabolism	2.679e-44	A0A1D5ZGS2	133	K	Ident	Enolase OS=Oryza sativa subsp. japonica GN=ENO1 PE=1 SV=2	---	1	0.000517	80.96	K(1)IPLYQHIANLAGNK	3
ats01200 Carbon metabolism	2.679e-44	A0A1D5ZGS2	270	K	Ident	Enolase OS=Oryza sativa subsp. japonica GN=ENO1 PE=1 SV=2	---	1	2.16e-05	152.04	ISGDSLK(1)NVYK	2
ats01200 Carbon metabolism	2.679e-44	A0A1D5ZGS2	325	K	Ident	Enolase OS=Oryza sativa subsp. japonica GN=ENO1 PE=1 SV=2	---	1	0.0324	69.812	VAK(1)AIQEK	2
ats01200 Carbon metabolism	2.679e-44	A0A1D5ZGS2	62	K	Ident	Enolase OS=Oryza sativa subsp. japonica GN=ENO1 PE=1 SV=2	---	1	4.1e-06	133	DGGSDYLGK(1)GVSK	2
ats01200 Carbon metabolism	2.679e-44	W5FIQ5	16	K	Ident	Peroxisomal (S)-2-hydroxy-acid oxidase GLO1 OS=Oryza sativa subsp. indica GN=GLO1 PE=3 SV=1	---	1	4.52e-08	135.61	GETVTNVSEYQAIAK(1)QK	3
ats01200 Carbon metabolism	2.679e-44	A0A1D5TTT4	159	K	Ident	Glyceraldehyde-3-phosphate dehydrogenase	---	1	7.22e-06	155.88	AGAGK(1)HLEAGAK	3
ats01200 Carbon metabolism	2.679e-44	A0A1D5TTT4	274	K	Ident	Glyceraldehyde-3-phosphate dehydrogenase	---	1	0.000294	110.39	AVALVLPNLK(1)GK	2
ats01200 Carbon metabolism	2.679e-44	A0A1D5TTT4	124	K	Ident	Glyceraldehyde-3-phosphate dehydrogenase	---	1	0.00307	157.68	VIK(1)VVSDR	2
ats01200 Carbon metabolism	2.679e-44	A0A1D5TTT4	276	K	Ident	Glyceraldehyde-3-phosphate dehydrogenase	---	1	0.00115	130.28	GK(1)LNGIALR	2
ats01200 Carbon metabolism	2.679e-44	A0A1D5TTT4	217	K	Ident	Glyceraldehyde-3-phosphate dehydrogenase	---	1	0.000415	141.29	VLDQK(1)FGIIK	2
ats01200 Carbon metabolism	2.679e-44	A0A1D5TTT4	167	K	Ident	Glyceraldehyde-3-phosphate dehydrogenase	---	1	0.00483	114.4	K(1)VLITAPGK	2
ats01200 Carbon metabolism	2.679e-44	A0A1D5TTT4	121	K	Ident	Glyceraldehyde-3-phosphate dehydrogenase	---	1	1.76e-11	142.54	PVGDNAISVDGK(1)VIK	2
ats01200 Carbon metabolism	2.679e-44	A0A1D5TTT4	109	K	Ident	Glyceraldehyde-3-phosphate dehydrogenase	---	1	0.00206	48.773	YDSTLGIFDADVK(1)PVGDNAISVDGK	2
ats01200 Carbon metabolism	2.679e-44	A0A1D5TTT4	166	K	Ident	Glyceraldehyde-3-phosphate dehydrogenase	---	1	0.0209	100.02	HLEAGAK(1)K	2
ats01200 Carbon metabolism	2.679e-44	A0A1D5TTT4	89	K	Ident	Glyceraldehyde-3-phosphate dehydrogenase	---	1	4.69e-14	133.48	GDSSPLEVIAINDTGGVK(1)QASHLLK	3
ats01200 Carbon metabolism	2.679e-44	A0A1D5TTT4	96	K	Ident	Glyceraldehyde-3-phosphate dehydrogenase	---	1	1.01e-14	103.92	QASHLLK(1)YDSTLGIFDADVKPVGDNAISVDGK	4
ats01200 Carbon metabolism	2.679e-44	A0A1D5TTT4	222	K	Ident	Glyceraldehyde-3-phosphate dehydrogenase	---	1	3.81e-12	153.21	FGIIK(1)GTMTTTHSYTGDQR	3
ats01200 Carbon metabolism	2.679e-44	A0A1D5TTT4	301	K	Ident	Glyceraldehyde-3-phosphate dehydrogenase	---	1	4.44e-14	186.76	K(1)TLAEEVNQAFR	3
ats01200 Carbon metabolism	2.679e-44	A0A1D5TTT4	300	K	Ident	Glyceraldehyde-3-phosphate dehydrogenase	---	1	4.58e-15	170.06	VPTPNVSVVDLVVQVSK(1)K	2
ats01200 Carbon metabolism	2.679e-44	A0A1D5Z4N3	11	K	Ident	Ribulose bisphosphate carboxylase small chain	---	1	0.00017	82.01	K(1)FETLSYLPPLSTEALLK	2
ats01200 Carbon metabolism	2.679e-44	A0A1D5Z4N3	127	K	Ident	Ribulose bisphosphate carboxylase small chain	---	0.998273	3.97e-06	98.175	QVQCVSFIAFK(0.002)PPGCEESGK(0.998)A	2
ats01200 Carbon metabolism	2.679e-44	A0A1D5Z4N3	118	K	Ident	Ribulose bisphosphate carboxylase small chain	---	1	1.89e-06	99.092	QVQCVSFIAFK(1)PPGCEESGK	3
ats01200 Carbon metabolism	2.679e-44	A0A1D5Z4N3	46	K	Ident	Ribulose bisphosphate carboxylase small chain	---	1	3.56e-10	157.2	WVPCLEFSK(1)VGFIFR	2
ats01200 Carbon metabolism	2.679e-44	A0A1D5Z4N3	37	K	Ident	Ribulose bisphosphate carboxylase small chain	---	1	0.00106	99.589	SK(1)WVPCLEFSK	2
ats01200 Carbon metabolism	2.679e-44	A0A1D5Z4N3	91	K	Ident	Ribulose bisphosphate carboxylase small chain	---	1	0.00251	179.51	K(1)EYPDAYVR	2
ats01200 Carbon metabolism	2.679e-44	A0A1D5Z4N3	10	K	Ident	Ribulose bisphosphate carboxylase small chain	---	1	0.00277	92.866	QVWPIEGIK(1)K	2
ats01200 Carbon metabolism	2.679e-44	A0A1D5YWR2	57	K	Ident	"Succinate dehydrogenase [ubiquinone] flavoprotein subunit, mitochondrial"	---	1	0.000313	86.539	AFGGQSLDFGK(1)GGQAYR	2
ats01200 Carbon metabolism	2.679e-44	A0A1D5YWR2	211	K	Ident	"Succinate dehydrogenase [ubiquinone] flavoprotein subunit, mitochondrial"	---	1	0.000517	110.08	YAPTAK(1)DLASR	2
ats01200 Carbon metabolism	2.679e-44	A0A1D5TVE0	442	K	Ident	Glutamate--glyoxylate aminotransferase 1 OS=Arabidopsis thaliana GN=GGAT1 PE=1 SV=1	---	1	0.0003	91.076	K(1)FNDSFMEQYQNHSR	3
ats01200 Carbon metabolism	2.679e-44	W5I3E6	141	K	Ident	Aspartate aminotransferase	---	1	0.0477	58.596	LFADFQK(1)R	2
ats01200 Carbon metabolism	2.679e-44	A0A1D6RLV5	343	K	Ident	"Isocitrate dehydrogenase [NAD] regulatory subunit 1, mitochondrial OS=Arabidopsis thaliana GN=IDH1 PE=1 SV=2"	---	1	0.00209	137.18	VIADGK(1)YR	2
ats01200 Carbon metabolism	2.679e-44	W5FIN0	155	K	Ident	"Triosephosphate isomerase, chloroplastic OS=Secale cereale PE=1 SV=1"	---	1	0.000167	137.62	K(1)AAYALSQNLK	2
ats01200 Carbon metabolism	2.679e-44	W5FIN0	181	K	Ident	"Triosephosphate isomerase, chloroplastic OS=Secale cereale PE=1 SV=1"	---	1	0.0159	66.267	EAGK(1)TFDVCFK	2
ats01200 Carbon metabolism	2.679e-44	W5FIN0	217	K	Ident	"Triosephosphate isomerase, chloroplastic OS=Secale cereale PE=1 SV=1"	---	1	7.98e-07	68.96	NVVIAYEPVWAIGTGK(1)VASPEQAQEVHAAVR	4
ats01200 Carbon metabolism	2.679e-44	W5FIN0	236	K	Ident	"Triosephosphate isomerase, chloroplastic OS=Secale cereale PE=1 SV=1"	---	1	4.46e-10	151.8	DWLK(1)TNVSADVASTVR	3
ats01200 Carbon metabolism	2.679e-44	W5FIN0	188	K	Ident	"Triosephosphate isomerase, chloroplastic OS=Secale cereale PE=1 SV=1"	---	1	0.00149	99.815	TFDVCFK(1)QMK	2
ats01200 Carbon metabolism	2.679e-44	W5FIN0	191	K	Ident	"Triosephosphate isomerase, chloroplastic OS=Secale cereale PE=1 SV=1"	---	1	0.000377	99.669	QMK(1)AFADNITDWK	2
ats01200 Carbon metabolism	2.679e-44	W5FIN0	294	K	Ident	"Triosephosphate isomerase, chloroplastic OS=Secale cereale PE=1 SV=1"	---	1	2.3e-09	153.14	GPDFATICNSVTSK(1)K	2
ats01200 Carbon metabolism	2.679e-44	W5FIN0	154	K	Ident	"Triosephosphate isomerase, chloroplastic OS=Secale cereale PE=1 SV=1"	---	1	1.16e-08	186.13	HVIGEDDQFIGK(1)K	2
ats01200 Carbon metabolism	2.679e-44	W5FIN0	265	K	Ident	"Triosephosphate isomerase, chloroplastic OS=Secale cereale PE=1 SV=1"	---	1	0.000699	84.653	IIYGGSVNAANCAELAK(1)K	2
ats01200 Carbon metabolism	2.679e-44	A0A1D6DEU2	231	K	Ident	"Probable ribose-5-phosphate isomerase 3, chloroplastic OS=Arabidopsis thaliana GN=RPI3 PE=1 SV=1"	---	1	6.79e-06	72.082	LNEDGKPYVTDNSNYIVDLYFK(1)TPIK	3
ats01200 Carbon metabolism	2.679e-44	A0A1D6DEU2	49	K	Ident	"Probable ribose-5-phosphate isomerase 3, chloroplastic OS=Arabidopsis thaliana GN=RPI3 PE=1 SV=1"	---	1	8.38e-09	214.26	AATALTQDDLK(1)R	2
ats01200 Carbon metabolism	2.679e-44	A0A1D6DEU2	207	K	Ident	"Probable ribose-5-phosphate isomerase 3, chloroplastic OS=Arabidopsis thaliana GN=RPI3 PE=1 SV=1"	---	1	8.38e-12	176.4	LQDLFNEEGCEAK(1)LR	2
ats01200 Carbon metabolism	2.679e-44	A0A1D6DEU2	100	K	Ident	"Probable ribose-5-phosphate isomerase 3, chloroplastic OS=Arabidopsis thaliana GN=RPI3 PE=1 SV=1"	---	1	0.000105	131.69	LSGIVGVPTSK(1)R	2
ats01200 Carbon metabolism	2.679e-44	A0A1D6DEU2	235	K	Ident	"Probable ribose-5-phosphate isomerase 3, chloroplastic OS=Arabidopsis thaliana GN=RPI3 PE=1 SV=1"	---	1	2.03e-05	155.99	TPIK(1)DALGAGK	2
ats01200 Carbon metabolism	2.679e-44	A0A1D6DEU2	150	K	Ident	"Probable ribose-5-phosphate isomerase 3, chloroplastic OS=Arabidopsis thaliana GN=RPI3 PE=1 SV=1"	---	1	0.00132	108.9	EK(1)MVEAASGK	2
ats01200 Carbon metabolism	2.679e-44	A0A1D6BRN0	74	K	Ident	Glyceraldehyde-3-phosphate dehydrogenase	4344564	1	0.00024	71.98	TLLFGEK(1)PVTVFGVR	2
ats01200 Carbon metabolism	2.679e-44	A0A1D6BRN0	67	K	Ident	Glyceraldehyde-3-phosphate dehydrogenase	4344564	0.999971	9.09e-07	106.93	DDK(1)TLLFGEKPVTVFGVR	3
ats01200 Carbon metabolism	2.679e-44	A0A1D6BRN0	225	K	Ident	Glyceraldehyde-3-phosphate dehydrogenase	4344564	1	2.44e-07	143.46	VLPELNGK(1)LTGMSFR	2
ats01200 Carbon metabolism	2.679e-44	A0A1D6BRN0	64	K	Ident	Glyceraldehyde-3-phosphate dehydrogenase	4344564	0.919088	5.59e-06	95.5	LK(0.919)DDK(0.081)TLLFGEKPVTVFGVR	4
ats01200 Carbon metabolism	2.679e-44	A0A1D6BRN0	57	K	Ident	Glyceraldehyde-3-phosphate dehydrogenase	4344564	1	1.3e-09	185.27	YDTVHGHWK(1)HSDIK	2
ats01200 Carbon metabolism	2.679e-44	A0A1D6BRN0	213	K	Ident	Glyceraldehyde-3-phosphate dehydrogenase	4344564	1	1.07e-05	98.811	AASFNIIPSSTGAAK(1)AVGK	3
ats01200 Carbon metabolism	2.679e-44	A0A1D6BRN0	192	K	Ident	Glyceraldehyde-3-phosphate dehydrogenase	4344564	1	1.93e-05	159.09	TVDGPSSK(1)DWR	2
ats01200 Carbon metabolism	2.679e-44	A0A1D6BRN0	267	K	Ident	Glyceraldehyde-3-phosphate dehydrogenase	4344564	1	0.0411	63.419	AASEGK(1)LK	2
ats01200 Carbon metabolism	2.679e-44	A0A1D6BRN0	249	K	Ident	Glyceraldehyde-3-phosphate dehydrogenase	4344564	1	1.13e-05	142.12	TEK(1)AASYDDIKK	2
ats01200 Carbon metabolism	2.679e-44	A0A1D6BRN0	296	K	Ident	Glyceraldehyde-3-phosphate dehydrogenase	4344564	1	0.000142	84.895	SSIFDAK(1)AGIALNDHFVK	2
ats01200 Carbon metabolism	2.679e-44	A0A1D6BRN0	116	K	Ident	Glyceraldehyde-3-phosphate dehydrogenase	4344564	1	0.00573	112.36	K(1)VVISAPSK	2
ats01200 Carbon metabolism	2.679e-44	A0A1D6BRN0	62	K	Ident	Glyceraldehyde-3-phosphate dehydrogenase	4344564	1	0.0057	113.91	HSDIK(1)LK	2
ats01200 Carbon metabolism	2.679e-44	A0A1D6BRN0	257	K	Ident	Glyceraldehyde-3-phosphate dehydrogenase	4344564	1	0.00432	115.71	AASYDDIK(1)K	2
ats01200 Carbon metabolism	2.679e-44	A0A1D6BMJ6	161	K	Ident	Fructose-bisphosphate aldolase	---	1	3.95e-14	155.49	IGPGAEPSELAVK(1)QNAEGLAR	3
ats01200 Carbon metabolism	2.679e-44	A0A1D6BMJ6	7	K	Ident	Fructose-bisphosphate aldolase	---	1	0.00059	92.039	SAFVGK(1)YAEELIK	2
ats01200 Carbon metabolism	2.679e-44	A0A1D6BMJ6	307	K	Ident	Fructose-bisphosphate aldolase	---	1	0.00311	135.43	ALQQSTIK(1)K	2
ats01200 Carbon metabolism	2.679e-44	A0A1D6BMJ6	17	K	Ident	Fructose-bisphosphate aldolase	---	1	0.000347	152.7	TAK(1)YIATPGK	2
ats01200 Carbon metabolism	2.679e-44	A0A1D6BMJ6	313	K	Ident	Fructose-bisphosphate aldolase	---	1	3.37e-07	150.34	K(1)ENVADAQATFLAR	2
ats01200 Carbon metabolism	2.679e-44	A0A1D6BMJ6	14	K	Ident	Fructose-bisphosphate aldolase	---	1	0.000643	121.9	YAEELIK(1)TAK	2
ats01200 Carbon metabolism	2.679e-44	A0A1D6BMJ6	211	K	Ident	Fructose-bisphosphate aldolase	---	1	1.24e-09	193.73	VLAAVYK(1)SLNDHK	3
ats01200 Carbon metabolism	2.679e-44	A0A1D6BMJ6	38	K	Ident	Fructose-bisphosphate aldolase	---	1	7.6e-13	192.18	GILAADESTGTIGK(1)R	2
ats01200 Carbon metabolism	2.679e-44	A0A1D6BMJ6	337	K	Ident	Fructose-bisphosphate aldolase	---	1	5.96e-16	128.92	GNSEATLGK(1)YGGAAAGGDAAASESLHVAGYK	3
ats01200 Carbon metabolism	2.679e-44	A0A1D6BMJ6	24	K	Ident	Fructose-bisphosphate aldolase	---	1	3.06e-11	143.04	YIATPGK(1)GILAADESTGTIGK	3
ats01200 Carbon metabolism	2.679e-44	A0A1D6BMJ6	148	K	Ident	Fructose-bisphosphate aldolase	---	1	0.00236	61.524	AVLK(1)IGPGAEPSELAVK	2
ats01200 Carbon metabolism	2.679e-44	A0A1D6S8D2	215	K	Ident	Glycerate dehydrogenase OS=Cucumis sativus GN=HPR-A PE=2 SV=1	---	1	8.55e-05	76.573	FVTAYGQFLK(1)ANGEQPVTWK	3
ats01200 Carbon metabolism	2.679e-44	A0A1D6S8D2	225	K	Ident	Glycerate dehydrogenase OS=Cucumis sativus GN=HPR-A PE=2 SV=1	---	1	7.01e-05	150.46	ANGEQPVTWK(1)R	2
ats01200 Carbon metabolism	2.679e-44	A0A1D6S8D2	248	K	Ident	Glycerate dehydrogenase OS=Cucumis sativus GN=HPR-A PE=2 SV=1	---	1	1.23e-24	196.4	EADVISLHPVLDK(1)TTYHLINPER	4
ats01200 Carbon metabolism	2.679e-44	A0A1D6S8D2	264	K	Ident	Glycerate dehydrogenase OS=Cucumis sativus GN=HPR-A PE=2 SV=1	---	1	0.00205	117.45	K(1)EAVLVNASR	2
ats01200 Carbon metabolism	2.679e-44	A0A1D6S8D2	343	K	Ident	Glycerate dehydrogenase OS=Cucumis sativus GN=HPR-A PE=2 SV=1	---	1	0.00462	60.968	EGMATLAALNVLGK(1)IK	2
ats01200 Carbon metabolism	2.679e-44	A0A1D6S8D2	15	K	Ident	Glycerate dehydrogenase OS=Cucumis sativus GN=HPR-A PE=2 SV=1	---	1	1.38e-15	230.06	PISIEVWNPSGK(1)YR	3
ats01200 Carbon metabolism	2.679e-44	W5C3E3	344	K	Ident	Pyruvate dehydrogenase E1 component subunit alpha	---	1	0.0489	57.859	DPITSLK(1)K	2
ats01200 Carbon metabolism	2.679e-44	W5C3E3	139	K	Ident	Pyruvate dehydrogenase E1 component subunit alpha	---	1	0.00643	66.706	DHVHALSK(1)GVPAR	3
ats01200 Carbon metabolism	2.679e-44	W5C3E3	405	K	Ident	Pyruvate dehydrogenase E1 component subunit alpha	---	1	0.00649	77.744	GFGIGPDGK(1)YR	2
ats01200 Carbon metabolism	2.679e-44	A0A1D5T8H3	394	K	Ident	Aminomethyltransferase	---	1	0.000732	115.89	GK(1)QYDAVVTK	2
ats01200 Carbon metabolism	2.679e-44	A0A1D5T8H3	143	K	Ident	Aminomethyltransferase	---	1	2.34e-06	76.889	GGAIDDSVVTK(1)VNDHHVYLVVNAGCR	4
ats01200 Carbon metabolism	2.679e-44	A0A1D5T8H3	402	K	Ident	Aminomethyltransferase	---	1	0.000169	105.17	QYDAVVTK(1)MPFVPTK	2
ats01200 Carbon metabolism	2.679e-44	A0A1D5T8H3	180	K	Ident	Aminomethyltransferase	---	1	6.01e-05	114.31	GGDVK(1)WHVHDER	4
ats01200 Carbon metabolism	2.679e-44	A0A1D5T8H3	174	K	Ident	Aminomethyltransferase	---	0.999999	0.00129	63.436	DKDLAHIGAHMEAFQK(1)K	3
ats01200 Carbon metabolism	2.679e-44	A0A1D5T8H3	388	K	Ident	Aminomethyltransferase	---	1	0.000586	125.75	AGTEFK(1)VVVR	2
ats01200 Carbon metabolism	2.679e-44	A0A1D5T8H3	44	K	Ident	Aminomethyltransferase	---	1	0.00014	114.31	K(1)TALYDFHVAHGGK	4
ats01200 Carbon metabolism	2.679e-44	A0A1D5T8H3	369	K	Ident	Aminomethyltransferase	---	1	0.00339	129.42	K(1)NIAMGYVK	2
ats01200 Carbon metabolism	2.679e-44	A0A1D5T8H3	259	K	Ident	Aminomethyltransferase	---	1	0.00149	115.71	ALLEK(1)SEGK	2
ats01200 Carbon metabolism	2.679e-44	A0A1D5T8H3	368	K	Ident	Aminomethyltransferase	---	1	1e-12	118.9	SHSEIVSGTGENIGEVTSGGFSPCLK(1)K	3
ats01200 Carbon metabolism	2.679e-44	A0A1D5T8H3	160	K	Ident	Aminomethyltransferase	---	1	1.45e-07	135.69	DK(1)DLAHIGAHMEAFQK	4
ats01200 Carbon metabolism	2.679e-44	A0A1D5T8H3	377	K	Ident	Aminomethyltransferase	---	1	0.014	56.205	NIAMGYVK(1)NGLHK	3
ats01200 Carbon metabolism	2.679e-44	A0A1D5T8H3	211	K	Ident	Aminomethyltransferase	---	1	1.84e-05	140.91	EDLSK(1)MYFSDFK	2
ats01200 Carbon metabolism	2.679e-44	A0A1D5T8H3	308	K	Ident	Aminomethyltransferase	---	1	0.00179	92.8	K(1)AEGGFLGAEVILK	2
ats01200 Carbon metabolism	2.679e-44	A0A1D5T8H3	382	K	Ident	Aminomethyltransferase	---	1	0.00297	88.987	NGLHK(1)AGTEFK	2
ats01200 Carbon metabolism	2.679e-44	A0A1D5T8H3	409	K	Ident	Aminomethyltransferase	---	1	0.00164	105.2	MPFVPTK(1)YYK	2
ats01200 Carbon metabolism	2.679e-44	A0A1D5T8H3	321	K	Ident	Aminomethyltransferase	---	1	1.13e-18	150.34	AEGGFLGAEVILK(1)QLK	3
ats01200 Carbon metabolism	2.679e-44	A0A1D6RUS0	190	K	Ident	"Putative aconitate hydratase, cytoplasmic OS=Oryza sativa subsp. japonica GN=Os08g0191100 PE=3 SV=1"	---	1	0.0048	80.245	VDVAK(1)CADALK	2
ats01200 Carbon metabolism	2.679e-44	A0A1D5UG30	130	K	Ident	"Methylmalonate-semialdehyde dehydrogenase [acylating], mitochondrial OS=Arabidopsis thaliana GN=ALDH6B2 PE=2 SV=2"	---	1	0.0267	52.599	LAENITTEQGK(1)TLK	2
ats01200 Carbon metabolism	2.679e-44	A0A1D6S8F1	367	K	Ident	Acetyltransferase component of pyruvate dehydrogenase complex	---	1	0.000104	105.13	K(1)ISINDLVIK	2
ats01200 Carbon metabolism	2.679e-44	A0A1D6S8F1	298	K	Ident	Acetyltransferase component of pyruvate dehydrogenase complex	---	1	0.0483	48.044	ADIEDYLAK(1)GGK	2
ats01200 Carbon metabolism	2.679e-44	A0A1D6S8F1	183	K	Ident	Acetyltransferase component of pyruvate dehydrogenase complex	---	1	0.000837	103.91	IVQGDGAK(1)EIK	2
ats01200 Carbon metabolism	2.679e-44	W5AK05	67	K	Ident	Glucose-6-phosphate isomerase	---	1	0.033	53.124	LFK(1)LAEAAK	2
ats01200 Carbon metabolism	2.679e-44	A0A1D5XL34	483	K	Ident	Aconitate hydratase	---	1	0.00254	148.52	DGK(1)EVFFR	2
ats01200 Carbon metabolism	2.679e-44	A0A1D5XL34	616	K	Ident	Aconitate hydratase	---	1	0.0379	60.102	FLK(1)GEVGPK	2
ats01200 Carbon metabolism	2.679e-44	A0A1D6DE76	233	K	Ident	Pyruvate dehydrogenase E1 component subunit beta	---	1	0.000885	78.326	AEVLDSSFSVPIGK(1)AK	2
ats01200 Carbon metabolism	2.679e-44	A0A1D6DE76	77	K	Ident	Pyruvate dehydrogenase E1 component subunit beta	---	1	0.0119	91.087	ITK(1)GLLDK	2
ats01200 Carbon metabolism	2.679e-44	A0A1D5Z8U5	137	K	Ident	Malate dehydrogenase	---	1	5.7e-07	114.71	DDLFNK(1)NAGIVR	2
ats01200 Carbon metabolism	2.679e-44	A0A1D5Z8U5	350	K	Ident	Malate dehydrogenase	---	1	9.21e-08	148.41	ELSESIQK(1)GVSFMNK	2
ats01200 Carbon metabolism	2.679e-44	A0A1D5Z8U5	312	K	Ident	Malate dehydrogenase	---	1	0.00102	47.806	GDAGIVECSYVASEVTELPFFASK(1)VR	3
ats01200 Carbon metabolism	2.679e-44	A0A1D5Z8U5	185	K	Ident	Malate dehydrogenase	---	1	0.0266	95.531	AGTYCPK(1)R	2
ats01200 Carbon metabolism	2.679e-44	A0A1D5Z8U5	40	K	Ident	Malate dehydrogenase	---	1	0.0181	74.376	AK(1)GGAPGFK	2
ats01200 Carbon metabolism	2.679e-44	A0A1D5Z8U5	47	K	Ident	Malate dehydrogenase	---	1	0.000386	56.562	GGAPGFK(1)VAVVGAAGGIGQSLSLLMK	3
ats01200 Carbon metabolism	2.679e-44	A0A0C4BJE5	306	K	Ident	Serine hydroxymethyltransferase	---	1	0.00628	92.732	EVK(1)YDFEDK	2
ats01200 Carbon metabolism	2.679e-44	A0A0C4BJE5	181	K	Ident	Serine hydroxymethyltransferase	---	1	1.1e-07	145.43	K(1)ISAVSIFFETMPYR	3
ats01200 Carbon metabolism	2.679e-44	A0A0C4BJE5	503	K	Ident	Serine hydroxymethyltransferase	---	1	0.000195	109	QFPTIGFEK(1)ETMK	2
ats01200 Carbon metabolism	2.679e-44	A0A0C4BJE5	63	K	Ident	Serine hydroxymethyltransferase	---	1	5.82e-05	62.082	QLNAPLEEVDPEIADIIELEK(1)AR	3
ats01200 Carbon metabolism	2.679e-44	A0A0C4BJE5	120	K	Ident	Serine hydroxymethyltransferase	---	1	4.82e-08	134.97	YYGGNEYIDMAETLCQK(1)R	3
ats01200 Carbon metabolism	2.679e-44	A0A0C4BJE5	385	K	Ident	Serine hydroxymethyltransferase	---	1	9.43e-07	101.92	GYDIVSGGTDNHLVLVNLK(1)K	2
ats01200 Carbon metabolism	2.679e-44	A0A0C4BJE5	210	K	Ident	Serine hydroxymethyltransferase	---	1	1.35e-09	120.23	LDESTGLIDYDQLEK(1)SAVLFRPK	3
ats01200 Carbon metabolism	2.679e-44	A0A0C4BJE5	455	K	Ident	Serine hydroxymethyltransferase	---	1	1.75e-07	133.48	VADFFDSAVNLALK(1)VK	3
ats01200 Carbon metabolism	2.679e-44	A0A0C4BJE5	218	K	Ident	Serine hydroxymethyltransferase	---	1	1.86e-06	137.88	PK(1)LIVAGASAYAR	2
ats01200 Carbon metabolism	2.679e-44	A0A0C4BJE5	407	K	Ident	Serine hydroxymethyltransferase	---	1	4.98e-13	126.16	VLENVHIAANK(1)NTVPGDVSAMVPGGIR	3
ats01200 Carbon metabolism	2.679e-44	A0A0C4BJE5	464	K	Ident	Serine hydroxymethyltransferase	---	1	0.00303	105.52	VK(1)AAAAGTK(1)LK	2
ats01200 Carbon metabolism	2.679e-44	A0A0C4BJE5	180	K	Ident	Serine hydroxymethyltransferase	---	1	2.54e-05	84.107	IMALDLPHGGHLSHGYQTDTK(1)K	5
ats01200 Carbon metabolism	2.679e-44	A0A0C4BJE5	457	K	Ident	Serine hydroxymethyltransferase	---	1	0.0335	100.93	VK(1)AAAAGTK(1)LK	2
ats01200 Carbon metabolism	2.679e-44	A0A0C4BJE5	296	K	Ident	Serine hydroxymethyltransferase	---	1	4.84e-06	128.57	GVK(1)EINK	2
ats01200 Carbon metabolism	2.679e-44	A0A0C4BJE5	366	K	Ident	Serine hydroxymethyltransferase	---	1	2.44e-08	86.791	FAESLTSK(1)GYDIVSGGTDNHLVLVNLK	3
ats01200 Carbon metabolism	2.679e-44	A0A1D6ANV5	165	K	Ident	"Isocitrate dehydrogenase [NAD] regulatory subunit 1, mitochondrial OS=Arabidopsis thaliana GN=IDH1 PE=1 SV=2"	---	1	0.00657	70.373	LESAVK(1)SVIAEGK	2
ats01200 Carbon metabolism	2.679e-44	W5C9Y4	137	K	Ident	Ribulose bisphosphate carboxylase small chain	rbcS	1	1.48e-14	167.53	LPMFGCTDATQVLNEVEEVK(1)K	3
ats01200 Carbon metabolism	2.679e-44	W5C9Y4	84	K	Ident	Ribulose bisphosphate carboxylase small chain	rbcS	1	0.00106	99.589	SK(1)WVPCLEFSK	2
ats01200 Carbon metabolism	2.679e-44	W5C9Y4	174	K	Ident	Ribulose bisphosphate carboxylase small chain	rbcS	1	5.06e-08	121.26	QVQCVSFIAFRPPGCEESGK(1)A	3
ats01200 Carbon metabolism	2.679e-44	W5C9Y4	93	K	Ident	Ribulose bisphosphate carboxylase small chain	rbcS	1	6.47e-12	173.06	WVPCLEFSK(1)VGFVFR	2
ats01200 Carbon metabolism	2.679e-44	W5C9Y4	75	K	Ident	Ribulose bisphosphate carboxylase small chain	rbcS	1	1.53e-17	155.71	KFETLSYLPPLSTEALLK(1)QVDYLIR	2
ats01200 Carbon metabolism	2.679e-44	W5C9Y4	138	K	Ident	Ribulose bisphosphate carboxylase small chain	rbcS	1	4.18e-19	179.51	K(1)EYPDAYVR	2
ats01200 Carbon metabolism	2.679e-44	W5C9Y4	117	K	Ident	Ribulose bisphosphate carboxylase small chain	rbcS	1	1.63e-15	138.54	YWTMWK(1)LPMFGCTDATQVLNEVEEVKK	4
ats01200 Carbon metabolism	2.679e-44	W5C9Y4	58	K	Ident	Ribulose bisphosphate carboxylase small chain	rbcS	1	0.00017	82.01	K(1)FETLSYLPPLSTEALLK	2
ats01200 Carbon metabolism	2.679e-44	A0A1D5TJ01	209	K	Ident	"Dihydrolipoyllysine-residue succinyltransferase component of 2-oxoglutarate dehydrogenase complex 1, mitochondrial OS=Arabidopsis thaliana GN=At5g55070 PE=1 SV=1"	---	1	0.00147	85.271	TSPTEPQLPPK(1)ER	2
ats01200 Carbon metabolism	2.679e-44	A0A1D6DFN1	75	K	Ident	Phosphoribulokinase	---	0.999987	1.26e-15	141.48	EGK(1)AIEKPIYNHVTGLLDPAELIQPPK	4
ats01200 Carbon metabolism	2.679e-44	A0A1D6DFN1	57	K	Ident	Phosphoribulokinase	---	1	6.14e-07	106.7	GVTALDPK(1)ANDFDLMYEQVK	3
ats01200 Carbon metabolism	2.679e-44	A0A1D6DFN1	226	K	Ident	Phosphoribulokinase	---	1	0.00792	96.171	K(1)LTCSYPGIK	2
ats01200 Carbon metabolism	2.679e-44	A0A1D6DFN1	135	K	Ident	Phosphoribulokinase	---	1	0.00174	132.94	FAWK(1)IQR	2
ats01200 Carbon metabolism	2.679e-44	A0A1D6DFN1	69	K	Ident	Phosphoribulokinase	---	1	5.18e-05	112.62	ANDFDLMYEQVK(1)AIK	2
ats01200 Carbon metabolism	2.679e-44	A0A1D6DFN1	308	K	Ident	Phosphoribulokinase	---	1	6.6e-08	103.92	HADFPGSNNGTGLFQTIVGLK(1)IR	3
ats01200 Carbon metabolism	2.679e-44	A0A1D6DFN1	158	K	Ident	Phosphoribulokinase	---	1	4.01e-05	145.41	K(1)PDFDAFIDPQK	2
ats01200 Carbon metabolism	2.679e-44	A0A1D6DFN1	191	K	Ident	Phosphoribulokinase	---	1	1.57e-11	121.48	QYADAVIEVLPTQLIPDDNEGK(1)VLR	2
ats01200 Carbon metabolism	2.679e-44	A0A1D6DFN1	200	K	Ident	Phosphoribulokinase	---	1	0.00417	104.44	LIMK(1)EGIK	2
ats01200 Carbon metabolism	2.679e-44	A0A1D6DFN1	49	K	Ident	Phosphoribulokinase	---	1	0.000632	117.63	EK(1)GVTALDPK	2
ats01200 Carbon metabolism	2.679e-44	A0A1D6DFN1	151	K	Ident	Phosphoribulokinase	---	1	2.01e-12	213.67	GHSLESIK(1)ASIEAR	2
ats01200 Carbon metabolism	2.679e-44	A0A1D6DKZ7	405	K	Ident	"Malate dehydrogenase [NADP] 1, chloroplastic OS=Sorghum bicolor PE=1 SV=1"	---	1	0.00167	126.39	SEAELIAEK(1)K	2
ats01200 Carbon metabolism	2.679e-44	A0A1D6AD54	159	K	Ident	"Succinate--CoA ligase [ADP-forming] subunit beta, mitochondrial"	---	1	9.07e-08	145.86	VPVDVFK(1)GITDEDAAK	2
ats01200 Carbon metabolism	2.679e-44	A0A1D6AD54	233	K	Ident	"Succinate--CoA ligase [ADP-forming] subunit beta, mitochondrial"	---	1	0.00323	113.5	QK(1)EIFALR	2
ats01200 Carbon metabolism	2.679e-44	A0A1D6AD54	90	K	Ident	"Succinate--CoA ligase [ADP-forming] subunit beta, mitochondrial"	---	1	2.7e-07	134.88	MLNQVLVTK(1)QTGPQGK	2
ats01200 Carbon metabolism	2.679e-44	A0A1D6AD54	168	K	Ident	"Succinate--CoA ligase [ADP-forming] subunit beta, mitochondrial"	---	1	0.0151	51.127	GITDEDAAK(1)VVDGLAPK	2
ats01200 Carbon metabolism	2.679e-44	A0A1D6AD54	41	K	Ident	"Succinate--CoA ligase [ADP-forming] subunit beta, mitochondrial"	---	1	0.0372	52.576	NVFPSEK(1)EIVVK	2
ats01200 Carbon metabolism	2.679e-44	A0A1D6AD54	176	K	Ident	"Succinate--CoA ligase [ADP-forming] subunit beta, mitochondrial"	---	1	7.25e-05	125.54	VVDGLAPK(1)TADR	2
ats01200 Carbon metabolism	2.679e-44	A0A1D6AD54	60	K	Ident	"Succinate--CoA ligase [ADP-forming] subunit beta, mitochondrial"	---	1	0.000348	152.97	GLGTFK(1)SGLK	2
ats01200 Carbon metabolism	2.679e-44	A0A1D6AD54	46	K	Ident	"Succinate--CoA ligase [ADP-forming] subunit beta, mitochondrial"	---	1	0.0148	58.32	EIVVK(1)SQILAGGR	2
ats01200 Carbon metabolism	2.679e-44	A0A1D6AD54	101	K	Ident	"Succinate--CoA ligase [ADP-forming] subunit beta, mitochondrial"	---	1	0.00145	86.879	VVGK(1)VYLCEK	2
ats01200 Carbon metabolism	2.679e-44	A0A1D6AD54	364	K	Ident	"Succinate--CoA ligase [ADP-forming] subunit beta, mitochondrial"	---	1	2.46e-05	178.67	LEGTNVDQGK(1)R	2
ats01200 Carbon metabolism	2.679e-44	A0A1D5VKI1	237	K	Ident	Cysteine synthase	---	1	9.12e-07	128.06	VHYETTGPEIWEDSK(1)GK	2
ats01200 Carbon metabolism	2.679e-44	A0A1D5VKI1	190	K	Ident	Cysteine synthase	---	1	0.000114	103.79	AFGAELVLTDAAK(1)GMK	2
ats01200 Carbon metabolism	2.679e-44	A0A1D5VKI1	90	K	Ident	Cysteine synthase	---	1	0.000161	96.229	TPMVYLNK(1)IVK	2
ats01200 Carbon metabolism	2.679e-44	A0A1D5VKI1	289	K	Ident	Cysteine synthase	---	1	3.9e-05	109.83	PGPHK(1)IQGIGAGFVPR	3
ats01200 Carbon metabolism	2.679e-44	A0A1D5VKI1	198	K	Ident	Cysteine synthase	---	1	0.000308	109.96	GALDK(1)ATEILNK	2
ats01200 Carbon metabolism	2.679e-44	A0A1D5VKI1	239	K	Ident	Cysteine synthase	---	1	8.37e-09	127.58	GK(1)VDIFIGGIGTGGTISGAGR	2
ats01200 Carbon metabolism	2.679e-44	A0A1D5VKI1	193	K	Ident	Cysteine synthase	---	1	0.0372	66.27	GMK(1)GALDK	2
ats01200 Carbon metabolism	2.679e-44	A0A1D5VKI1	268	K	Ident	Cysteine synthase	---	1	8.34e-07	104.95	NPDVK(1)VIGVEPTESNILSGGK	2
ats01200 Carbon metabolism	2.679e-44	A0A1D5VKI1	93	K	Ident	Cysteine synthase	---	1	0.00232	85.813	IVK(1)GCVANVAAK	2
ats01200 Carbon metabolism	2.679e-44	A0A1D5VKI1	284	K	Ident	Cysteine synthase	---	1	9.35e-06	91.871	VIGVEPTESNILSGGK(1)PGPHK	3
ats01200 Carbon metabolism	2.679e-44	A0A1D5VKI1	222	K	Ident	Cysteine synthase	---	1	2.09e-10	84.152	TPNSYMLEQFDNPANPK(1)VHYETTGPEIWEDSK	3
ats01200 Carbon metabolism	2.679e-44	A0A0C4BK40	136	K	Ident	Glycine cleavage system H protein	---	1	7.92e-05	69.765	LSETPGLINSSPYEEGWMIK(1)VK	3
ats01200 Carbon metabolism	2.679e-44	A0A0C4BK40	138	K	Ident	Glycine cleavage system H protein	---	1	3.74e-05	105.9	VK(1)PSSPAELEGLLDSAK	2
ats01200 Carbon metabolism	2.679e-44	A0A0C4BK40	51	K	Ident	Glycine cleavage system H protein	---	1	1.24e-11	88.592	YTSSHEWVK(1)NDGSVATIGISDHAQGHLGEVVFVELPEAGTK	5
ats01200 Carbon metabolism	2.679e-44	A0A0C4BK40	153	K	Ident	Glycine cleavage system H protein	---	1	4.73e-10	133.65	VKPSSPAELEGLLDSAK(1)YTK	2
ats01200 Carbon metabolism	2.679e-44	A0A1D5ZQF2	403	K	Ident	Citrate synthase	---	1	0.00334	97.813	AALSDEYFIK(1)R	2
ats01200 Carbon metabolism	2.679e-44	A0A1D5ZKE5	343	K	Ident	Cysteine synthase	---	1	2.2e-05	126.1	GK(1)LIVTVHPSAGER	3
ats01200 Carbon metabolism	2.679e-44	A0A1D5ZKE5	301	K	Ident	Cysteine synthase	---	1	0.00384	84.821	VLEVK(1)GEDAVK	2
ats01200 Carbon metabolism	2.679e-44	A0A1D5S7R2	126	K	Ident	Dihydrolipoyl dehydrogenase	---	1	0.0372	47.639	GCVPSK(1)ALLAVSGR	2
ats01200 Carbon metabolism	2.679e-44	A0A1D6D5P5	373	K	Ident	"Malate dehydrogenase [NADP] 1, chloroplastic OS=Sorghum bicolor PE=1 SV=1"	---	1	0.0034	86.911	SK(1)GDGDYELVK	2
ats01200 Carbon metabolism	2.679e-44	A0A1D6D5P5	317	K	Ident	"Malate dehydrogenase [NADP] 1, chloroplastic OS=Sorghum bicolor PE=1 SV=1"	---	1	0.00587	85.676	GGVLIQK(1)WGR	2
ats01200 Carbon metabolism	2.679e-44	A0A1D6D5P5	234	K	Ident	"Malate dehydrogenase [NADP] 1, chloroplastic OS=Sorghum bicolor PE=1 SV=1"	---	1	0.000457	83.54	NAPNLPAK(1)NFHALTR	3
ats01200 Carbon metabolism	2.679e-44	A0A1D6D5P5	64	K	Ident	"Malate dehydrogenase [NADP] 1, chloroplastic OS=Sorghum bicolor PE=1 SV=1"	---	1	0.00289	57.366	K(1)ECFGVFCTTYDLEADEK	2
ats01200 Carbon metabolism	2.679e-44	A0A1D6D5P5	248	K	Ident	"Malate dehydrogenase [NADP] 1, chloroplastic OS=Sorghum bicolor PE=1 SV=1"	---	1	0.00417	110.31	AK(1)CQLALK	2
ats01200 Carbon metabolism	2.679e-44	A0A1D6D5P5	405	K	Ident	"Malate dehydrogenase [NADP] 1, chloroplastic OS=Sorghum bicolor PE=1 SV=1"	---	1	0.000159	194.06	SEAELIAEK(1)R	2
ats01200 Carbon metabolism	2.679e-44	A0A1D6D5P5	290	K	Ident	"Malate dehydrogenase [NADP] 1, chloroplastic OS=Sorghum bicolor PE=1 SV=1"	---	1	0.0354	80.438	PVK(1)EVIK	2
ats01200 Carbon metabolism	2.679e-44	A0A1D5X6P8	772	K	Ident	"Transketolase, chloroplastic OS=Zea mays PE=1 SV=1"	---	1	0.00256	84.053	FGASAPAPK(1)IYK	2
ats01200 Carbon metabolism	2.679e-44	A0A1D5X6P8	384	K	Ident	"Transketolase, chloroplastic OS=Zea mays PE=1 SV=1"	---	1	9.04e-15	105.69	VTTTIGFGSPNK(1)ANSYAVHGAALGTSEVEATR	3
ats01200 Carbon metabolism	2.679e-44	A0A1D5X6P8	763	K	Ident	"Transketolase, chloroplastic OS=Zea mays PE=1 SV=1"	---	1	2.75e-07	142.45	TIGIDK(1)FGASAPAPK	2
ats01200 Carbon metabolism	2.679e-44	A0A1D5X6P8	217	K	Ident	"Transketolase, chloroplastic OS=Zea mays PE=1 SV=1"	---	1	0.0034	162.5	EDDLK(1)QFR	2
ats01200 Carbon metabolism	2.679e-44	A0A1D5X6P8	626	K	Ident	"Transketolase, chloroplastic OS=Zea mays PE=1 SV=1"	---	1	2.43e-07	198.14	PADGK(1)ETAGAYK(1)VAVLNR	2
ats01200 Carbon metabolism	2.679e-44	A0A1D5X6P8	441	K	Ident	"Transketolase, chloroplastic OS=Zea mays PE=1 SV=1"	---	1	4.01e-09	124.76	HIPQGAALEADWDAK(1)FAQYEQK	3
ats01200 Carbon metabolism	2.679e-44	A0A1D5X6P8	702	K	Ident	"Transketolase, chloroplastic OS=Zea mays PE=1 SV=1"	---	1	0.000495	131.82	AAEELTK(1)EGK	2
ats01200 Carbon metabolism	2.679e-44	A0A1D5X6P8	525	K	Ident	"Transketolase, chloroplastic OS=Zea mays PE=1 SV=1"	---	1	5.68e-10	199.96	MFGDFQK(1)DTPEER	2
ats01200 Carbon metabolism	2.679e-44	A0A1D5X6P8	640	K	Ident	"Transketolase, chloroplastic OS=Zea mays PE=1 SV=1"	---	1	0.000514	115	K(1)RPSILALSR	3
ats01200 Carbon metabolism	2.679e-44	A0A1D5X6P8	757	K	Ident	"Transketolase, chloroplastic OS=Zea mays PE=1 SV=1"	---	1	0.0137	88.177	GK(1)TIGIDK	2
ats01200 Carbon metabolism	2.679e-44	A0A1D5X6P8	775	K	Ident	"Transketolase, chloroplastic OS=Zea mays PE=1 SV=1"	---	1	1.19e-05	113.47	IYK(1)EYGITAENVIAAAK	3
ats01200 Carbon metabolism	2.679e-44	A0A1D5X6P8	651	K	Ident	"Transketolase, chloroplastic OS=Zea mays PE=1 SV=1"	---	1	1.39e-07	142.91	QK(1)LPHLPGTSIEGVAK	2
ats01200 Carbon metabolism	2.679e-44	A0A1D5X6P8	448	K	Ident	"Transketolase, chloroplastic OS=Zea mays PE=1 SV=1"	---	1	8.51e-06	125.98	FAQYEQK(1)YPEDAATLK	3
ats01200 Carbon metabolism	2.679e-44	A0A1D5X6P8	421	K	Ident	"Transketolase, chloroplastic OS=Zea mays PE=1 SV=1"	---	1	0.000101	67.11	ANLGWPYEPFFVPEDVK(1)SHWSR	3
ats01200 Carbon metabolism	2.679e-44	A0A1D5X6P8	367	K	Ident	"Transketolase, chloroplastic OS=Zea mays PE=1 SV=1"	---	1	0.000547	128.35	SVTDK(1)PTMIK	2
ats01200 Carbon metabolism	2.679e-44	A0A1D5X6P8	345	K	Ident	"Transketolase, chloroplastic OS=Zea mays PE=1 SV=1"	---	1	3.69e-07	101.17	FEALGWHTLWVK(1)NGNDGYDEIR	3
ats01200 Carbon metabolism	2.679e-44	A0A1D5X6P8	362	K	Ident	"Transketolase, chloroplastic OS=Zea mays PE=1 SV=1"	---	1	6.87e-12	181.51	AIQEAK(1)SVTDKPTMIK	2
ats01200 Carbon metabolism	2.679e-44	A0A1D5X6P8	633	K	Ident	"Transketolase, chloroplastic OS=Zea mays PE=1 SV=1"	---	1	1.31e-19	248.21	PADGK(1)ETAGAYK(1)VAVLNR	2
ats01200 Carbon metabolism	2.679e-44	A0A1D5X6P8	789	K	Ident	"Transketolase, chloroplastic OS=Zea mays PE=1 SV=1"	---	1	0.0344	42.958	EYGITAENVIAAAK(1)SL	2
ats01200 Carbon metabolism	2.679e-44	A0A1D5X6P8	178	K	Ident	"Transketolase, chloroplastic OS=Zea mays PE=1 SV=1"	---	1	1.81e-05	162.64	YNPK(1)NPYWFNR	2
ats01200 Carbon metabolism	2.679e-44	A0A1D5X6P8	372	K	Ident	"Transketolase, chloroplastic OS=Zea mays PE=1 SV=1"	---	0.999654	1.35e-08	115.36	SVTDKPTMIK(1)VTTTIGFGSPNK	3
ats01200 Carbon metabolism	2.679e-44	A0A1D5UGQ5	84	K	Ident	"2-oxoglutarate dehydrogenase, mitochondrial-like [Aegilops tauschii subsp. tauschii]"	---	1	3.41e-14	137.64	HIHLSLVANPSHLEAVDPVVAGK(1)TR	4
ats01200 Carbon metabolism	2.679e-44	A0A1D5UGQ5	578	K	Ident	"2-oxoglutarate dehydrogenase, mitochondrial-like [Aegilops tauschii subsp. tauschii]"	---	1	9.82e-07	97.49	SSLSEFDDLAGHPGFDK(1)QGTR	3
ats01200 Carbon metabolism	2.679e-44	A0A1D5UGQ5	88	K	Ident	"2-oxoglutarate dehydrogenase, mitochondrial-like [Aegilops tauschii subsp. tauschii]"	---	1	1.74e-05	164.64	AK(1)QYYSNDLDR	2
ats01200 Carbon metabolism	2.679e-44	A0A1D5UGQ5	552	K	Ident	"2-oxoglutarate dehydrogenase, mitochondrial-like [Aegilops tauschii subsp. tauschii]"	---	1	0.000126	109.16	KPLIVMSPK(1)NLLR	3
ats01200 Carbon metabolism	2.679e-44	A0A1D5WPC9	747	K	Ident	Glycine cleavage system P protein	---	1	3.08e-05	148.56	IAILNANYMAK(1)R	2
ats01200 Carbon metabolism	2.679e-44	A0A1D5WPC9	675	K	Ident	Glycine cleavage system P protein	---	1	6.66e-05	77.899	TFCIPHGGGGPGMGPIGVK(1)K	3
ats01200 Carbon metabolism	2.679e-44	A0A1D5WPC9	676	K	Ident	Glycine cleavage system P protein	---	1	2.27e-05	73.675	K(1)HLAPFLPSHPVIPTGGFPLPEK	3
ats01200 Carbon metabolism	2.679e-44	A0A1D5WPC9	442	K	Ident	Glycine cleavage system P protein	---	1	0.00135	125.31	YLHK(1)LQSK	3
ats01200 Carbon metabolism	2.679e-44	A0A1D5WPC9	842	K	Ident	Glycine cleavage system P protein	---	1	6.9e-05	92.264	EEIAEVENGK(1)ADAHNNVLK	2
ats01200 Carbon metabolism	2.679e-44	A0A1D5WPC9	751	K	Ident	Glycine cleavage system P protein	---	1	0.0154	60.305	RLEK(1)HYPVLFR	3
ats01200 Carbon metabolism	2.679e-44	A0A1D5WPC9	119	K	Ident	Glycine cleavage system P protein	---	1	9.36e-11	134.29	K(1)TFLIASNCHPQTIDICQTR	3
ats01200 Carbon metabolism	2.679e-44	A0A1D5WPC9	575	K	Ident	Glycine cleavage system P protein	---	1	8.21e-09	143.28	IVAVGTDAK(1)GNINIEELR	2
ats01200 Carbon metabolism	2.679e-44	A0A1D5WPC9	776	K	Ident	Glycine cleavage system P protein	---	1	0.000113	109.55	GFK(1)ATAGIEPEDVAK	2
ats01200 Carbon metabolism	2.679e-44	A0A1D5WPC9	867	K	Ident	Glycine cleavage system P protein	---	1	6.94e-06	94.958	GAPHPPQLLMGDAWTK(1)PYSR	3
ats01200 Carbon metabolism	2.679e-44	A0A1D5WPC9	357	K	Ident	Glycine cleavage system P protein	---	1	0.0098	122.5	K(1)NEMNLR	2
ats01200 Carbon metabolism	2.679e-44	A0A1D5WPC9	260	K	Ident	Glycine cleavage system P protein	---	1	1.36e-07	146.96	IIGVSVDSSGK(1)PALR	2
ats01200 Carbon metabolism	2.679e-44	A0A1D5WPC9	885	K	Ident	Glycine cleavage system P protein	---	1	0.0152	72.2	GAK(1)FWPTTCR	2
ats01200 Carbon metabolism	2.679e-44	A0A1D5WPC9	325	K	Ident	Glycine cleavage system P protein	---	1	3.39e-05	115.24	VHGLAGTFAHGLK(1)K	3
ats01200 Carbon metabolism	2.679e-44	A0A1D5WPC9	788	K	Ident	Glycine cleavage system P protein	---	1	2.76e-11	205.8	ATAGIEPEDVAK(1)R	2
ats01200 Carbon metabolism	2.679e-44	A0A1D5YLT8	158	K	Ident	Aconitate hydratase	---	1	0.00162	78.902	NCDEFQVTGK(1)DVEK	2
ats01200 Carbon metabolism	2.679e-44	A0A1D5YLT8	682	K	Ident	Aconitate hydratase	---	1	0.00259	149.65	DGK(1)EVYFR	2
ats01200 Carbon metabolism	2.679e-44	A0A1D5YLT8	421	K	Ident	Aconitate hydratase	---	1	0.000571	126.71	TLDYLK(1)LTGR	2
ats01200 Carbon metabolism	2.679e-44	A0A1D5YLT8	172	K	Ident	Aconitate hydratase	---	0.999974	0.000275	65.423	ILDWENSATK(1)QVEIPFKPAR	3
ats01200 Carbon metabolism	2.679e-44	A0A1D5YLT8	861	K	Ident	Aconitate hydratase	---	1	1.44e-09	130.37	YK(1)NEGHDTIILAGAEYGSGSSR	3
ats01200 Carbon metabolism	2.679e-44	A0A1D5YLT8	899	K	Ident	Aconitate hydratase	---	1	0.00108	134.77	AVIAK(1)SFER	2
ats01200 Carbon metabolism	2.679e-44	A0A1D5YLT8	804	K	Ident	Aconitate hydratase	---	1	0.00363	125.97	K(1)DFNSYGSR	2
ats01200 Carbon metabolism	2.679e-44	A0A1D5YLT8	500	K	Ident	Aconitate hydratase	---	1	0.00228	97.965	VGFK(1)GFAVPK	2
ats01200 Carbon metabolism	2.679e-44	A0A1D5YLT8	584	K	Ident	Aconitate hydratase	---	1	0.00146	117.01	YLDK(1)SGLQK	2
ats01200 Carbon metabolism	2.679e-44	A0A1D5YMQ8	50	K	Ident	Catalase	---	1	5.56e-09	139.88	GPILLEDYHLVEK(1)IADFDR	2
ats01200 Carbon metabolism	2.679e-44	A0A1D5YMQ8	424	K	Ident	Catalase	---	1	0.00035	153.97	TVIEK(1)ENNFK	2
ats01200 Carbon metabolism	2.679e-44	A0A1D5YMQ8	227	K	Ident	Catalase	---	1	0.0112	68.657	FHWK(1)PTCGVK	3
ats01200 Carbon metabolism	2.679e-44	A0A1D5YMQ8	429	K	Ident	Catalase	---	1	1.51e-06	208.15	ENNFK(1)QPGER	2
ats01200 Carbon metabolism	2.679e-44	A0A1D5YMQ8	401	K	Ident	Catalase	---	1	0.00165	114.51	FDPAK(1)HAPR	2
ats01200 Carbon metabolism	2.679e-44	A0A1D5YMQ8	163	K	Ident	Catalase	---	0.987046	5.05e-05	77.221	FPDMVHALK(0.013)PNPK(0.987)THIQENWR	4
ats01200 Carbon metabolism	2.679e-44	A0A1D5YMQ8	464	K	Ident	Catalase	---	1	2.2e-05	98.077	LTHEIK(1)AIWLSYWSQADK	3
ats01200 Carbon metabolism	2.679e-44	A0A1D5YMQ8	481	K	Ident	Catalase	---	1	0.00338	103.26	SLGQK(1)LASR	2
ats01200 Carbon metabolism	2.679e-44	A0A1D5YMQ8	72	K	Ident	Catalase	---	1	0.00291	55.588	GASAK(1)GFFEVTHDVSHLTCADFLR	4
ats01200 Carbon metabolism	2.679e-44	A0A1D5YMQ8	125	K	Ident	Catalase	---	1	0.00121	127.68	GFAIK(1)FYTR	2
ats01200 Carbon metabolism	2.679e-44	A0A1D5YMQ8	223	K	Ident	Catalase	---	0.999893	0.000549	79.337	AHYVK(1)FHWKPTCGVK	4
ats01200 Carbon metabolism	2.679e-44	A0A1D5TN51	231	K	Ident	"Probable ribose-5-phosphate isomerase 3, chloroplastic OS=Arabidopsis thaliana GN=RPI3 PE=1 SV=1"	---	1	2.03e-05	155.99	TPIK(1)DALGAGK	2
ats01200 Carbon metabolism	2.679e-44	A0A1D5TN51	227	K	Ident	"Probable ribose-5-phosphate isomerase 3, chloroplastic OS=Arabidopsis thaliana GN=RPI3 PE=1 SV=1"	---	0.999999	1.16e-05	66.36	LNEDDKPYVTDNSNYIVDLYFK(1)TPIK	3
ats01200 Carbon metabolism	2.679e-44	W5C050	205	K	Ident	"Phosphoglycolate phosphatase 1A, chloroplastic OS=Arabidopsis thaliana GN=PGLP1A PE=1 SV=1"	---	0.993754	0.000387	58.952	IELK(0.006)PGFYMEHDK(0.994)DVGAVVVGFDR	3
ats01200 Carbon metabolism	2.679e-44	W5C050	191	K	Ident	"Phosphoglycolate phosphatase 1A, chloroplastic OS=Arabidopsis thaliana GN=PGLP1A PE=1 SV=1"	---	1	8.29e-18	189.87	ELELAGFQYLGGPTDGDK(1)K	3
ats01200 Carbon metabolism	2.679e-44	W5C050	290	K	Ident	"Phosphoglycolate phosphatase 1A, chloroplastic OS=Arabidopsis thaliana GN=PGLP1A PE=1 SV=1"	---	1	0.000762	97.904	K(1)FGITTSQICMVGDR	2
ats01200 Carbon metabolism	2.679e-44	A0A1D6ATH8	25	K	Ident	Glyceraldehyde-3-phosphate dehydrogenase	---	0.994913	0.000953	92.151	VK(0.005)DSK(0.995)TLLFGEK	2
ats01200 Carbon metabolism	2.679e-44	A0A1D6ATH8	219	K	Ident	Glyceraldehyde-3-phosphate dehydrogenase	---	1	5.85e-08	203.61	PATYDQIK(1)AAIK	2
ats01200 Carbon metabolism	2.679e-44	A0A1D6ATH8	78	K	Ident	Glyceraldehyde-3-phosphate dehydrogenase	---	1	0.00584	112.13	K(1)VIISAPSK	2
ats01200 Carbon metabolism	2.679e-44	A0A1D6ATH8	187	K	Ident	Glyceraldehyde-3-phosphate dehydrogenase	---	1	0.000566	82.578	VLPELNGK(1)LTGMAFR	2
ats01200 Carbon metabolism	2.679e-44	A0A1D6ATH8	223	K	Ident	Glyceraldehyde-3-phosphate dehydrogenase	---	1	0.000326	109.39	AAIK(1)EESEGNLK	2
ats01200 Carbon metabolism	2.679e-44	A0A1D6ATH8	15	K	Ident	Glyceraldehyde-3-phosphate dehydrogenase	---	1	0.000245	96.464	YDTVHGQWK(1)HHEVK	2
ats01200 Carbon metabolism	2.679e-44	W5D0E3	311	K	Ident	Fructose-bisphosphate aldolase	TRAES_3BF107400010CFD_c1	1	0.0126	70.321	AWAGK(1)AENEEK	2
ats01200 Carbon metabolism	2.679e-44	W5HZ47	7	K	Ident	Fructose-bisphosphate aldolase	---	1	0.000255	99.161	SAFVGK(1)YADELIK	2
ats01200 Carbon metabolism	2.679e-44	W5HZ47	17	K	Ident	Fructose-bisphosphate aldolase	---	1	0.000347	152.7	TAK(1)YIATPGK	2
[truncated: 1,566 more rows]
