# Supplementary material for: Global Profiling of 2-hydroxyisobutyrylome in Common Wheat
Source: Genomics Proteomics Bioinformatics. 2021 Feb 11;20(4):688–701. doi: 10.1016/j.gpb.2020.06.008 (PMC9880814; doi:10.1016/j.gpb.2020.06.008)
Supplement: Supplementary Table S9 — Information of the interaction network among 2-hydroxyisobutyrylation proteins in common wheat using STRING [file mmc11.xlsx]

## Sheet: Table S9
Table S9 Information of the interaction network among 2-hydroxyisobutyrylation proteins in common wheat using STRING
Oryza sativa Indica name in STRING	Protein accession	MCODE_Cluster	MCODE_Score	Number of modifcation sites	Subcellular localization	Biological process	Cellular component	Molecular function	KEGG KO No.	KEGG gene	KEGG pathway	IPR ID	Domain description
BGIOSGA039985-PA	Q95H50	Cluster 1	78.8506	3	cytoplasm	GO:0006518 peptide metabolic process; GO:0043043 peptide biosynthetic process; GO:0044267 cellular protein metabolic process; GO:0006807 nitrogen compound metabolic process; GO:0009058 biosynthetic process; GO:0043603 cellular amide metabolic process; GO:0044238 primary metabolic process; GO:1901566 organonitrogen compound biosynthetic process; GO:1901576 organic substance biosynthetic process; G…	GO:0005840 ribosome; GO:0043229 intracellular organelle; GO:0043232 intracellular non-membrane-bounded organelle; GO:0005737 cytoplasm; GO:0032991 macromolecular complex; GO:0044424 intracellular part; GO:0005623 cell; GO:0009507 chloroplast; GO:0043228 non-membrane-bounded organelle; GO:0043226 organelle; GO:0043231 intracellular membrane-bounded organelle; GO:0005622 intracellular; GO:0044464 c…	GO:0097159 organic cyclic compound binding; GO:1901363 heterocyclic compound binding; GO:0003723 RNA binding; GO:0005488 binding; GO:0003676 nucleic acid binding; GO:0005198 structural molecule activity; GO:0003735 structural constituent of ribosome; GO:0019843 rRNA binding;	K02878			IPR016180;	Ribosomal protein L10e/L16;
OsI_09799	A0A1D5XLM2	Cluster 1	77.9841	6	chloroplast	GO:0006518 peptide metabolic process; GO:0043043 peptide biosynthetic process; GO:0044267 cellular protein metabolic process; GO:0006807 nitrogen compound metabolic process; GO:0009058 biosynthetic process; GO:0043603 cellular amide metabolic process; GO:0044238 primary metabolic process; GO:1901566 organonitrogen compound biosynthetic process; GO:1901576 organic substance biosynthetic process; G…	GO:0005840 ribosome; GO:0043226 organelle; GO:0043229 intracellular organelle; GO:0043232 intracellular non-membrane-bounded organelle; GO:0044464 cell part; GO:0005622 intracellular; GO:0005737 cytoplasm; GO:0032991 macromolecular complex; GO:0044424 intracellular part; GO:1990904 ribonucleoprotein complex; GO:0005623 cell; GO:0030529 intracellular ribonucleoprotein complex; GO:0044444 cytoplasm…	GO:0003735 structural constituent of ribosome; GO:0005198 structural molecule activity;	K02931	RP-L5; large subunit ribosomal protein L5	ats03010 Ribosome - Aegilops tauschii (wheat D);	IPR022803; IPR031309; IPR031310;	Ribosomal protein L5 domain; Ribosomal protein L5, C-terminal; Ribosomal protein L5, N-terminal;
OsI_36106	A0A1D5WTY5	Cluster 1	78.8506	3	cytoskeleton	GO:0006518 peptide metabolic process; GO:0043043 peptide biosynthetic process; GO:0044267 cellular protein metabolic process; GO:0006807 nitrogen compound metabolic process; GO:0009058 biosynthetic process; GO:0043603 cellular amide metabolic process; GO:0044238 primary metabolic process; GO:1901566 organonitrogen compound biosynthetic process; GO:1901576 organic substance biosynthetic process; G…	GO:0005840 ribosome; GO:0043229 intracellular organelle; GO:0043232 intracellular non-membrane-bounded organelle; GO:0015935 small ribosomal subunit; GO:0044446 intracellular organelle part; GO:0005737 cytoplasm; GO:0032991 macromolecular complex; GO:0044424 intracellular part; GO:0005623 cell; GO:0044422 organelle part; GO:0043228 non-membrane-bounded organelle; GO:0043226 organelle; GO:0044391 …	GO:0097159 organic cyclic compound binding; GO:1901363 heterocyclic compound binding; GO:0003723 RNA binding; GO:0005488 binding; GO:0003676 nucleic acid binding; GO:0005198 structural molecule activity; GO:0003735 structural constituent of ribosome;	K02989	RP-S5e; small subunit ribosomal protein S5e	ats03010 Ribosome - Aegilops tauschii (wheat D);	IPR023798;	Ribosomal protein S7 domain;
OsI_12347	W5I1R7	Cluster 1	77.8597	5	cytoplasm	GO:0006518 peptide metabolic process; GO:0043043 peptide biosynthetic process; GO:0044267 cellular protein metabolic process; GO:0006807 nitrogen compound metabolic process; GO:0009058 biosynthetic process; GO:0043603 cellular amide metabolic process; GO:0044238 primary metabolic process; GO:1901566 organonitrogen compound biosynthetic process; GO:1901576 organic substance biosynthetic process; G…	GO:0005840 ribosome; GO:0043229 intracellular organelle; GO:0043232 intracellular non-membrane-bounded organelle; GO:0015935 small ribosomal subunit; GO:0044446 intracellular organelle part; GO:0005737 cytoplasm; GO:0032991 macromolecular complex; GO:0044424 intracellular part; GO:0005623 cell; GO:0044422 organelle part; GO:0043228 non-membrane-bounded organelle; GO:0043226 organelle; GO:0044391 …	GO:0097159 organic cyclic compound binding; GO:1901363 heterocyclic compound binding; GO:0003723 RNA binding; GO:0005488 binding; GO:0003676 nucleic acid binding; GO:0005198 structural molecule activity; GO:0003735 structural constituent of ribosome;	K02985	RP-S3e; small subunit ribosomal protein S3e	ats03010 Ribosome - Aegilops tauschii (wheat D);	IPR009019; IPR004044; IPR015946; IPR001351;	K homology domain, prokaryotic type; K Homology domain, type 2; K homology domain-like, alpha/beta; Ribosomal protein S3, C-terminal;
OsI_10381	A0A1D6RWF8	Cluster 1	77.8597	1	chloroplast	GO:0006518 peptide metabolic process; GO:0043043 peptide biosynthetic process; GO:0044267 cellular protein metabolic process; GO:0006807 nitrogen compound metabolic process; GO:0009058 biosynthetic process; GO:0043603 cellular amide metabolic process; GO:0044238 primary metabolic process; GO:1901566 organonitrogen compound biosynthetic process; GO:1901576 organic substance biosynthetic process; G…	GO:0005840 ribosome; GO:0043226 organelle; GO:0043229 intracellular organelle; GO:0043232 intracellular non-membrane-bounded organelle; GO:0044464 cell part; GO:0005622 intracellular; GO:0005737 cytoplasm; GO:0032991 macromolecular complex; GO:0044424 intracellular part; GO:1990904 ribonucleoprotein complex; GO:0005623 cell; GO:0030529 intracellular ribonucleoprotein complex; GO:0044444 cytoplasm…	GO:0097159 organic cyclic compound binding; GO:1901363 heterocyclic compound binding; GO:0003723 RNA binding; GO:0005488 binding; GO:0003676 nucleic acid binding; GO:0005198 structural molecule activity; GO:0003735 structural constituent of ribosome;	K02946	RP-S10; small subunit ribosomal protein S10	ats03010 Ribosome - Aegilops tauschii (wheat D);	IPR027486;	Ribosomal protein S10 domain;
OsI_01691	W5ADS2	Cluster 1	74.4304	9	nucleus	GO:0006518 peptide metabolic process; GO:0043043 peptide biosynthetic process; GO:0044267 cellular protein metabolic process; GO:0006807 nitrogen compound metabolic process; GO:0009058 biosynthetic process; GO:0043603 cellular amide metabolic process; GO:0044238 primary metabolic process; GO:1901566 organonitrogen compound biosynthetic process; GO:1901576 organic substance biosynthetic process; G…	GO:0005840 ribosome; GO:0043226 organelle; GO:0043229 intracellular organelle; GO:0043232 intracellular non-membrane-bounded organelle; GO:0044464 cell part; GO:0005622 intracellular; GO:0005737 cytoplasm; GO:0032991 macromolecular complex; GO:0044424 intracellular part; GO:1990904 ribonucleoprotein complex; GO:0005623 cell; GO:0030529 intracellular ribonucleoprotein complex; GO:0044444 cytoplasm…	GO:0005515 protein binding; GO:0003735 structural constituent of ribosome; GO:0005198 structural molecule activity; GO:0005488 binding;	K02977	RP-S27Ae; small subunit ribosomal protein S27Ae	ats03010 Ribosome - Aegilops tauschii (wheat D);	IPR002906; IPR011332; IPR029071; IPR000626;	Ribosomal protein S27a; Zinc-binding ribosomal protein; Ubiquitin-related domain; Ubiquitin domain;
OsI_05960	A0A0C4BK54	Cluster 1	77.8597	3	cytoplasm	GO:0006518 peptide metabolic process; GO:0043043 peptide biosynthetic process; GO:0044267 cellular protein metabolic process; GO:0006807 nitrogen compound metabolic process; GO:0009058 biosynthetic process; GO:0043603 cellular amide metabolic process; GO:0044238 primary metabolic process; GO:1901566 organonitrogen compound biosynthetic process; GO:1901576 organic substance biosynthetic process; G…	GO:0005840 ribosome; GO:0043226 organelle; GO:0043229 intracellular organelle; GO:0043232 intracellular non-membrane-bounded organelle; GO:0044464 cell part; GO:0005622 intracellular; GO:0005737 cytoplasm; GO:0032991 macromolecular complex; GO:0044424 intracellular part; GO:1990904 ribonucleoprotein complex; GO:0005623 cell; GO:0030529 intracellular ribonucleoprotein complex; GO:0044444 cytoplasm…	GO:0003735 structural constituent of ribosome; GO:0005198 structural molecule activity;	K02955	RP-S14e; small subunit ribosomal protein S14e	ats03010 Ribosome - Aegilops tauschii (wheat D);
OsI_12360	A0A1D5U805	Cluster 1	78.8506	2	chloroplast	GO:0006518 peptide metabolic process; GO:0043043 peptide biosynthetic process; GO:0044267 cellular protein metabolic process; GO:0006807 nitrogen compound metabolic process; GO:0009058 biosynthetic process; GO:0043603 cellular amide metabolic process; GO:0044238 primary metabolic process; GO:1901566 organonitrogen compound biosynthetic process; GO:1901576 organic substance biosynthetic process; G…	GO:0005840 ribosome; GO:0043226 organelle; GO:0043229 intracellular organelle; GO:0043232 intracellular non-membrane-bounded organelle; GO:0044464 cell part; GO:0005622 intracellular; GO:0005737 cytoplasm; GO:0032991 macromolecular complex; GO:0044424 intracellular part; GO:1990904 ribonucleoprotein complex; GO:0005623 cell; GO:0030529 intracellular ribonucleoprotein complex; GO:0044444 cytoplasm…	GO:0003735 structural constituent of ribosome; GO:0005198 structural molecule activity;	K02885	RP-L19e; large subunit ribosomal protein L19e	ats03010 Ribosome - Aegilops tauschii (wheat D);	IPR000196; IPR015974;	Ribosomal protein L19/L19e; Ribosomal protein L19/L19e, domain 3;
OsI_03269	D8L9P6	Cluster 1	78.8506	2	chloroplast	GO:0006518 peptide metabolic process; GO:0043043 peptide biosynthetic process; GO:0044267 cellular protein metabolic process; GO:0006807 nitrogen compound metabolic process; GO:0009058 biosynthetic process; GO:0043603 cellular amide metabolic process; GO:0044238 primary metabolic process; GO:1901566 organonitrogen compound biosynthetic process; GO:1901576 organic substance biosynthetic process; G…	GO:0005840 ribosome; GO:0043226 organelle; GO:0043229 intracellular organelle; GO:0043232 intracellular non-membrane-bounded organelle; GO:0044464 cell part; GO:0005622 intracellular; GO:0005737 cytoplasm; GO:0032991 macromolecular complex; GO:0044424 intracellular part; GO:1990904 ribonucleoprotein complex; GO:0005623 cell; GO:0030529 intracellular ribonucleoprotein complex; GO:0044444 cytoplasm…	GO:0003735 structural constituent of ribosome; GO:0005198 structural molecule activity;	K02921	RP-L37Ae; large subunit ribosomal protein L37Ae	ats03010 Ribosome - Aegilops tauschii (wheat D);	IPR011332; IPR011331;	Zinc-binding ribosomal protein; Ribosomal protein L37ae/L37e;
OsI_18515	A0A1D5S2N9	Cluster 1	77.8597	4	nucleus	GO:0006518 peptide metabolic process; GO:0043043 peptide biosynthetic process; GO:0044267 cellular protein metabolic process; GO:0006807 nitrogen compound metabolic process; GO:0009058 biosynthetic process; GO:0043603 cellular amide metabolic process; GO:0044238 primary metabolic process; GO:1901566 organonitrogen compound biosynthetic process; GO:1901576 organic substance biosynthetic process; G…	GO:0005840 ribosome; GO:0043226 organelle; GO:0043229 intracellular organelle; GO:0043232 intracellular non-membrane-bounded organelle; GO:0044464 cell part; GO:0005622 intracellular; GO:0005737 cytoplasm; GO:0032991 macromolecular complex; GO:0044424 intracellular part; GO:1990904 ribonucleoprotein complex; GO:0005623 cell; GO:0030529 intracellular ribonucleoprotein complex; GO:0044444 cytoplasm…	GO:0003735 structural constituent of ribosome; GO:0005198 structural molecule activity;	K02883	RP-L18e; large subunit ribosomal protein L18e	ats03010 Ribosome - Aegilops tauschii (wheat D);	IPR021131;	Ribosomal protein L18e/L15P;
OsI_13588	W5FET6	Cluster 1	77.9019	3	chloroplast	GO:0006518 peptide metabolic process; GO:0043043 peptide biosynthetic process; GO:0044267 cellular protein metabolic process; GO:0006807 nitrogen compound metabolic process; GO:0009058 biosynthetic process; GO:0043603 cellular amide metabolic process; GO:0044238 primary metabolic process; GO:1901566 organonitrogen compound biosynthetic process; GO:1901576 organic substance biosynthetic process; G…	GO:0005840 ribosome; GO:0043229 intracellular organelle; GO:0043232 intracellular non-membrane-bounded organelle; GO:0044446 intracellular organelle part; GO:0005737 cytoplasm; GO:0032991 macromolecular complex; GO:0044424 intracellular part; GO:0005623 cell; GO:0044422 organelle part; GO:0043228 non-membrane-bounded organelle; GO:0043226 organelle; GO:0015934 large ribosomal subunit; GO:0044391 …	GO:0003735 structural constituent of ribosome; GO:0005198 structural molecule activity;	K02872	RP-L13Ae; large subunit ribosomal protein L13Ae	ats03010 Ribosome - Aegilops tauschii (wheat D);
OsI_14082	W5FV77	Cluster 1	78.8506	3	cytoplasm	GO:0006518 peptide metabolic process; GO:0043043 peptide biosynthetic process; GO:0044267 cellular protein metabolic process; GO:0006807 nitrogen compound metabolic process; GO:0009058 biosynthetic process; GO:0043603 cellular amide metabolic process; GO:0044238 primary metabolic process; GO:1901566 organonitrogen compound biosynthetic process; GO:1901576 organic substance biosynthetic process; G…	GO:0005840 ribosome; GO:0043229 intracellular organelle; GO:0043232 intracellular non-membrane-bounded organelle; GO:0015935 small ribosomal subunit; GO:0044446 intracellular organelle part; GO:0005737 cytoplasm; GO:0032991 macromolecular complex; GO:0044424 intracellular part; GO:0005623 cell; GO:0044422 organelle part; GO:0043228 non-membrane-bounded organelle; GO:0043226 organelle; GO:0044391 …	GO:0003735 structural constituent of ribosome; GO:0005198 structural molecule activity;	K02973	RP-S23e; small subunit ribosomal protein S23e	ats03010 Ribosome - Aegilops tauschii (wheat D);	IPR012340;	Nucleic acid-binding, OB-fold;
OsI_08121	W5GJX6	Cluster 1	77.9652	5	cytoplasm	GO:0006518 peptide metabolic process; GO:0043043 peptide biosynthetic process; GO:0044267 cellular protein metabolic process; GO:0006807 nitrogen compound metabolic process; GO:0009058 biosynthetic process; GO:0043603 cellular amide metabolic process; GO:0044238 primary metabolic process; GO:1901566 organonitrogen compound biosynthetic process; GO:1901576 organic substance biosynthetic process; G…	GO:0005840 ribosome; GO:0043226 organelle; GO:0043229 intracellular organelle; GO:0043232 intracellular non-membrane-bounded organelle; GO:0044464 cell part; GO:0005622 intracellular; GO:0005737 cytoplasm; GO:0032991 macromolecular complex; GO:0044424 intracellular part; GO:1990904 ribonucleoprotein complex; GO:0005623 cell; GO:0030529 intracellular ribonucleoprotein complex; GO:0044444 cytoplasm…	GO:0003735 structural constituent of ribosome; GO:0005198 structural molecule activity;	K02875	RP-L14e; large subunit ribosomal protein L14e	ats03010 Ribosome - Aegilops tauschii (wheat D);	IPR008991; IPR002784; IPR014722;	Translation protein SH3-like domain; Ribosomal protein L14e domain; Ribosomal protein L2 domain 2;
OsI_09955	F4YWL9	Cluster 1	78.8506	5	cytoplasm	GO:0006518 peptide metabolic process; GO:0043043 peptide biosynthetic process; GO:0044267 cellular protein metabolic process; GO:0006807 nitrogen compound metabolic process; GO:0009058 biosynthetic process; GO:0043603 cellular amide metabolic process; GO:0044238 primary metabolic process; GO:1901566 organonitrogen compound biosynthetic process; GO:1901576 organic substance biosynthetic process; G…	GO:0005840 ribosome; GO:0043226 organelle; GO:0043229 intracellular organelle; GO:0043232 intracellular non-membrane-bounded organelle; GO:0044464 cell part; GO:0005622 intracellular; GO:0005737 cytoplasm; GO:0032991 macromolecular complex; GO:0044424 intracellular part; GO:1990904 ribonucleoprotein complex; GO:0005623 cell; GO:0030529 intracellular ribonucleoprotein complex; GO:0044444 cytoplasm…	GO:0003735 structural constituent of ribosome; GO:0005198 structural molecule activity;	K02889	RP-L21e; large subunit ribosomal protein L21e	ats03010 Ribosome - Aegilops tauschii (wheat D);	IPR008991;	Translation protein SH3-like domain;
OsI_07259	A0A1D5TUK6	Cluster 1	78.8506	2	chloroplast	GO:0006518 peptide metabolic process; GO:0043043 peptide biosynthetic process; GO:0044267 cellular protein metabolic process; GO:0006807 nitrogen compound metabolic process; GO:0009058 biosynthetic process; GO:0043603 cellular amide metabolic process; GO:0044238 primary metabolic process; GO:1901566 organonitrogen compound biosynthetic process; GO:1901576 organic substance biosynthetic process; G…	GO:0005840 ribosome; GO:0043229 intracellular organelle; GO:0016020 membrane; GO:0043232 intracellular non-membrane-bounded organelle; GO:0005737 cytoplasm; GO:0031224 intrinsic component of membrane; GO:0032991 macromolecular complex; GO:0044424 intracellular part; GO:0005623 cell; GO:0016021 integral component of membrane; GO:0043228 non-membrane-bounded organelle; GO:0043226 organelle; GO:0044…	GO:0003735 structural constituent of ribosome; GO:0005198 structural molecule activity;	K02995	RP-S8e; small subunit ribosomal protein S8e	ats03010 Ribosome - Aegilops tauschii (wheat D);
OsI_10555	A0A1D5XJ56	Cluster 1	71.3254	10	chloroplast	GO:0006518 peptide metabolic process; GO:0043043 peptide biosynthetic process; GO:0044267 cellular protein metabolic process; GO:0006807 nitrogen compound metabolic process; GO:0009058 biosynthetic process; GO:0043603 cellular amide metabolic process; GO:0044238 primary metabolic process; GO:1901566 organonitrogen compound biosynthetic process; GO:1901576 organic substance biosynthetic process; G…	GO:0005840 ribosome; GO:0043229 intracellular organelle; GO:0043232 intracellular non-membrane-bounded organelle; GO:0044446 intracellular organelle part; GO:0005737 cytoplasm; GO:0032991 macromolecular complex; GO:0044424 intracellular part; GO:0005623 cell; GO:0044422 organelle part; GO:0043228 non-membrane-bounded organelle; GO:0043226 organelle; GO:0015934 large ribosomal subunit; GO:0044391 …	GO:0003735 structural constituent of ribosome; GO:0005198 structural molecule activity;	K02876	RP-L15; large subunit ribosomal protein L15	ats03010 Ribosome - Aegilops tauschii (wheat D);	IPR021131;	Ribosomal protein L18e/L15P;
OsI_10272	W5E2W7	Cluster 1	77.8597	2	cytoplasm	GO:0044085 cellular component biogenesis; GO:0016043 cellular component organization; GO:0022613 ribonucleoprotein complex biogenesis; GO:0006518 peptide metabolic process; GO:0022618 ribonucleoprotein complex assembly; GO:0044267 cellular protein metabolic process; GO:0009058 biosynthetic process; GO:1901566 organonitrogen compound biosynthetic process; GO:0044237 cellular metabolic process; GO:…	GO:0005840 ribosome; GO:0043229 intracellular organelle; GO:0043232 intracellular non-membrane-bounded organelle; GO:0015935 small ribosomal subunit; GO:0044446 intracellular organelle part; GO:0005737 cytoplasm; GO:0032991 macromolecular complex; GO:0044424 intracellular part; GO:0005829 cytosol; GO:0005623 cell; GO:0044422 organelle part; GO:0043228 non-membrane-bounded organelle; GO:0043226 or…	GO:0003735 structural constituent of ribosome; GO:0005198 structural molecule activity;	K02998	RP-SAe; small subunit ribosomal protein SAe	ats03010 Ribosome - Aegilops tauschii (wheat D);	IPR023591;	Ribosomal protein S2, flavodoxin-like domain;
OsI_01192	W5GD62	Cluster 1	69.2743	8	chloroplast	GO:0006518 peptide metabolic process; GO:0043043 peptide biosynthetic process; GO:0044267 cellular protein metabolic process; GO:0006807 nitrogen compound metabolic process; GO:0009058 biosynthetic process; GO:0043603 cellular amide metabolic process; GO:0044238 primary metabolic process; GO:1901566 organonitrogen compound biosynthetic process; GO:1901576 organic substance biosynthetic process; G…	GO:0005840 ribosome; GO:0043226 organelle; GO:0043229 intracellular organelle; GO:0043232 intracellular non-membrane-bounded organelle; GO:0044464 cell part; GO:0005622 intracellular; GO:0005737 cytoplasm; GO:0032991 macromolecular complex; GO:0044424 intracellular part; GO:1990904 ribonucleoprotein complex; GO:0005623 cell; GO:0030529 intracellular ribonucleoprotein complex; GO:0044444 cytoplasm…	GO:0003735 structural constituent of ribosome; GO:0005198 structural molecule activity;	K02906	RP-L3; large subunit ribosomal protein L3	ats03010 Ribosome - Aegilops tauschii (wheat D);	IPR009000;	Translation protein, beta-barrel domain;
OsI_11506	W5BPV2	Cluster 1	77.8597	1	nucleus	GO:0006518 peptide metabolic process; GO:0043043 peptide biosynthetic process; GO:0044267 cellular protein metabolic process; GO:0006807 nitrogen compound metabolic process; GO:0009058 biosynthetic process; GO:0043603 cellular amide metabolic process; GO:0044238 primary metabolic process; GO:1901566 organonitrogen compound biosynthetic process; GO:1901576 organic substance biosynthetic process; G…	GO:0005840 ribosome; GO:0043226 organelle; GO:0043229 intracellular organelle; GO:0043232 intracellular non-membrane-bounded organelle; GO:0044464 cell part; GO:0005622 intracellular; GO:0005737 cytoplasm; GO:0032991 macromolecular complex; GO:0044424 intracellular part; GO:1990904 ribonucleoprotein complex; GO:0005623 cell; GO:0030529 intracellular ribonucleoprotein complex; GO:0044444 cytoplasm…	GO:0003735 structural constituent of ribosome; GO:0005198 structural molecule activity;	K02883	RP-L18e; large subunit ribosomal protein L18e	ats03010 Ribosome - Aegilops tauschii (wheat D);	IPR021131;	Ribosomal protein L18e/L15P;
OsI_10164	W5E8X2	Cluster 1	75.8784	2	cytoplasm	GO:0006518 peptide metabolic process; GO:0043043 peptide biosynthetic process; GO:0044267 cellular protein metabolic process; GO:0006807 nitrogen compound metabolic process; GO:0009058 biosynthetic process; GO:0043603 cellular amide metabolic process; GO:0044238 primary metabolic process; GO:1901566 organonitrogen compound biosynthetic process; GO:1901576 organic substance biosynthetic process; G…	GO:0005840 ribosome; GO:0043226 organelle; GO:0043229 intracellular organelle; GO:0043232 intracellular non-membrane-bounded organelle; GO:0044464 cell part; GO:0005622 intracellular; GO:0005737 cytoplasm; GO:0032991 macromolecular complex; GO:0044424 intracellular part; GO:1990904 ribonucleoprotein complex; GO:0005623 cell; GO:0030529 intracellular ribonucleoprotein complex; GO:0044444 cytoplasm…	GO:0003735 structural constituent of ribosome; GO:0005198 structural molecule activity;	K02979	RP-S28e; small subunit ribosomal protein S28e	ats03010 Ribosome - Aegilops tauschii (wheat D);	IPR012340;	Nucleic acid-binding, OB-fold;
OsI_12345	A0A1D6ADM2	Cluster 1	78.8506	2	chloroplast	GO:0006518 peptide metabolic process; GO:0043043 peptide biosynthetic process; GO:0044267 cellular protein metabolic process; GO:0006807 nitrogen compound metabolic process; GO:0009058 biosynthetic process; GO:0043603 cellular amide metabolic process; GO:0044238 primary metabolic process; GO:1901566 organonitrogen compound biosynthetic process; GO:1901576 organic substance biosynthetic process; G…	GO:0005840 ribosome; GO:0043229 intracellular organelle; GO:0016020 membrane; GO:0043232 intracellular non-membrane-bounded organelle; GO:0005737 cytoplasm; GO:0031224 intrinsic component of membrane; GO:0032991 macromolecular complex; GO:0044424 intracellular part; GO:0005623 cell; GO:0016021 integral component of membrane; GO:0043228 non-membrane-bounded organelle; GO:0043226 organelle; GO:0044…	GO:0003735 structural constituent of ribosome; GO:0005198 structural molecule activity;	K02873	RP-L13e; large subunit ribosomal protein L13e	ats03010 Ribosome - Aegilops tauschii (wheat D);
OsI_05494	A0A1D5SLI4	Cluster 1	78.8506	7	mitochondria	GO:0006518 peptide metabolic process; GO:0043043 peptide biosynthetic process; GO:0044267 cellular protein metabolic process; GO:0006807 nitrogen compound metabolic process; GO:0009058 biosynthetic process; GO:0043603 cellular amide metabolic process; GO:0044238 primary metabolic process; GO:1901566 organonitrogen compound biosynthetic process; GO:1901576 organic substance biosynthetic process; G…	GO:0005840 ribosome; GO:0043226 organelle; GO:0043229 intracellular organelle; GO:0043232 intracellular non-membrane-bounded organelle; GO:0044464 cell part; GO:0005622 intracellular; GO:0005737 cytoplasm; GO:0032991 macromolecular complex; GO:0044424 intracellular part; GO:1990904 ribonucleoprotein complex; GO:0005623 cell; GO:0030529 intracellular ribonucleoprotein complex; GO:0044444 cytoplasm…	GO:0097159 organic cyclic compound binding; GO:1901363 heterocyclic compound binding; GO:0003723 RNA binding; GO:0005488 binding; GO:0003676 nucleic acid binding; GO:0005198 structural molecule activity; GO:0003735 structural constituent of ribosome; GO:0019843 rRNA binding;	K02987	RP-S4e; small subunit ribosomal protein S4e	ats03010 Ribosome - Aegilops tauschii (wheat D);	IPR013845; IPR005824; IPR032277; IPR002942; IPR013843;	Ribosomal protein S4e, central region; KOW; 40S ribosomal protein S4, C-terminal domain; RNA-binding S4 domain; Ribosomal protein S4e, N-terminal;
OsI_24909	W5FEZ3	Cluster 1	77.9019	3	cytoplasm	GO:0006518 peptide metabolic process; GO:0043043 peptide biosynthetic process; GO:0044267 cellular protein metabolic process; GO:0006807 nitrogen compound metabolic process; GO:0009058 biosynthetic process; GO:0043603 cellular amide metabolic process; GO:0044238 primary metabolic process; GO:1901566 organonitrogen compound biosynthetic process; GO:1901576 organic substance biosynthetic process; G…	GO:0005840 ribosome; GO:0043226 organelle; GO:0043229 intracellular organelle; GO:0043232 intracellular non-membrane-bounded organelle; GO:0044464 cell part; GO:0005622 intracellular; GO:0005737 cytoplasm; GO:0032991 macromolecular complex; GO:0044424 intracellular part; GO:1990904 ribonucleoprotein complex; GO:0005623 cell; GO:0030529 intracellular ribonucleoprotein complex; GO:0044444 cytoplasm…	GO:0003735 structural constituent of ribosome; GO:0005198 structural molecule activity;	K02951	RP-S12e; small subunit ribosomal protein S12e	ats03010 Ribosome - Aegilops tauschii (wheat D);	IPR029064; IPR004038;	50S ribosomal protein L30e-like; Ribosomal protein L7Ae/L30e/S12e/Gadd45;
OsI_31926	W5FVL1	Cluster 1	78.8506	3	chloroplast	GO:0006518 peptide metabolic process; GO:0043043 peptide biosynthetic process; GO:0044267 cellular protein metabolic process; GO:0006807 nitrogen compound metabolic process; GO:0009058 biosynthetic process; GO:0043603 cellular amide metabolic process; GO:0044238 primary metabolic process; GO:1901566 organonitrogen compound biosynthetic process; GO:1901576 organic substance biosynthetic process; G…	GO:0005840 ribosome; GO:0043226 organelle; GO:0043229 intracellular organelle; GO:0043232 intracellular non-membrane-bounded organelle; GO:0044464 cell part; GO:0005622 intracellular; GO:0005737 cytoplasm; GO:0032991 macromolecular complex; GO:0044424 intracellular part; GO:1990904 ribonucleoprotein complex; GO:0005623 cell; GO:0030529 intracellular ribonucleoprotein complex; GO:0044444 cytoplasm…	GO:0003735 structural constituent of ribosome; GO:0005198 structural molecule activity;	K02912	RP-L32e; large subunit ribosomal protein L32e	ats03010 Ribosome - Aegilops tauschii (wheat D);
OsI_33538	A0A1D5SUV2	Cluster 1	78.8506	4	chloroplast	GO:0006518 peptide metabolic process; GO:0043043 peptide biosynthetic process; GO:0044267 cellular protein metabolic process; GO:0006807 nitrogen compound metabolic process; GO:0009058 biosynthetic process; GO:0043603 cellular amide metabolic process; GO:0044238 primary metabolic process; GO:1901566 organonitrogen compound biosynthetic process; GO:1901576 organic substance biosynthetic process; G…	GO:0005840 ribosome; GO:0043229 intracellular organelle; GO:0016020 membrane; GO:0043232 intracellular non-membrane-bounded organelle; GO:0005737 cytoplasm; GO:0031224 intrinsic component of membrane; GO:0032991 macromolecular complex; GO:0044424 intracellular part; GO:0005623 cell; GO:0016021 integral component of membrane; GO:0043228 non-membrane-bounded organelle; GO:0043226 organelle; GO:0044…	GO:0003735 structural constituent of ribosome; GO:0005198 structural molecule activity;	K02962	RP-S17e; small subunit ribosomal protein S17e	ats03010 Ribosome - Aegilops tauschii (wheat D);
OsI_01816	A0A1D5T695	Cluster 1	77.8808	2	cytoplasm	GO:0006518 peptide metabolic process; GO:0043043 peptide biosynthetic process; GO:0044267 cellular protein metabolic process; GO:0006807 nitrogen compound metabolic process; GO:0009058 biosynthetic process; GO:0043603 cellular amide metabolic process; GO:0044238 primary metabolic process; GO:1901566 organonitrogen compound biosynthetic process; GO:1901576 organic substance biosynthetic process; G…	GO:0005840 ribosome; GO:0043226 organelle; GO:0043229 intracellular organelle; GO:0043232 intracellular non-membrane-bounded organelle; GO:0044464 cell part; GO:0005622 intracellular; GO:0005737 cytoplasm; GO:0032991 macromolecular complex; GO:0044424 intracellular part; GO:1990904 ribonucleoprotein complex; GO:0005623 cell; GO:0030529 intracellular ribonucleoprotein complex; GO:0044444 cytoplasm…	GO:0097159 organic cyclic compound binding; GO:1901363 heterocyclic compound binding; GO:1901265 nucleoside phosphate binding; GO:0005488 binding; GO:0000166 nucleotide binding; GO:0005198 structural molecule activity; GO:0003735 structural constituent of ribosome; GO:0036094 small molecule binding;	K02893	RP-L23Ae; large subunit ribosomal protein L23Ae	ats03010 Ribosome - Aegilops tauschii (wheat D);	IPR012678; IPR005633; IPR012677;	Ribosomal protein L23/L15e core domain; Ribosomal protein L23/L25, N-terminal; Nucleotide-binding alpha-beta plait domain;
OsI_11607	W5EJC8	Cluster 1	75.8784	9	chloroplast	GO:0006518 peptide metabolic process; GO:0043043 peptide biosynthetic process; GO:0044267 cellular protein metabolic process; GO:0006807 nitrogen compound metabolic process; GO:0009058 biosynthetic process; GO:0043603 cellular amide metabolic process; GO:0044238 primary metabolic process; GO:1901566 organonitrogen compound biosynthetic process; GO:1901576 organic substance biosynthetic process; G…	GO:0005840 ribosome; GO:0043226 organelle; GO:0043229 intracellular organelle; GO:0043232 intracellular non-membrane-bounded organelle; GO:0044464 cell part; GO:0005622 intracellular; GO:0005737 cytoplasm; GO:0032991 macromolecular complex; GO:0044424 intracellular part; GO:1990904 ribonucleoprotein complex; GO:0005623 cell; GO:0030529 intracellular ribonucleoprotein complex; GO:0044444 cytoplasm…	GO:0097159 organic cyclic compound binding; GO:1901363 heterocyclic compound binding; GO:0003723 RNA binding; GO:0005488 binding; GO:0003676 nucleic acid binding; GO:0005198 structural molecule activity; GO:0003735 structural constituent of ribosome; GO:0019843 rRNA binding;	K02933	RP-L6; large subunit ribosomal protein L6	ats03010 Ribosome - Aegilops tauschii (wheat D);	IPR020040;	Ribosomal protein L6, alpha-beta domain;
OsI_17237	A0A1D6A748	Cluster 1	78.8506	3	cytoplasm	GO:0006518 peptide metabolic process; GO:0043043 peptide biosynthetic process; GO:0044267 cellular protein metabolic process; GO:0006807 nitrogen compound metabolic process; GO:0009058 biosynthetic process; GO:0043603 cellular amide metabolic process; GO:0044238 primary metabolic process; GO:1901566 organonitrogen compound biosynthetic process; GO:1901576 organic substance biosynthetic process; G…	GO:0005840 ribosome; GO:0043226 organelle; GO:0043229 intracellular organelle; GO:0043232 intracellular non-membrane-bounded organelle; GO:0044464 cell part; GO:0005622 intracellular; GO:0005737 cytoplasm; GO:0032991 macromolecular complex; GO:0044424 intracellular part; GO:1990904 ribonucleoprotein complex; GO:0005623 cell; GO:0030529 intracellular ribonucleoprotein complex; GO:0044444 cytoplasm…	GO:0003735 structural constituent of ribosome; GO:0005198 structural molecule activity;	K02870	RP-L12e; large subunit ribosomal protein L12e	ats03010 Ribosome - Aegilops tauschii (wheat D);	IPR020783; IPR020784;	Ribosomal protein L11, C-terminal; Ribosomal protein L11, N-terminal;
OsI_12226	A0A1D5XLA5	Cluster 1	77.8597	7	chloroplast	GO:0006518 peptide metabolic process; GO:0043043 peptide biosynthetic process; GO:0044267 cellular protein metabolic process; GO:0006807 nitrogen compound metabolic process; GO:0009058 biosynthetic process; GO:0043603 cellular amide metabolic process; GO:0044238 primary metabolic process; GO:1901566 organonitrogen compound biosynthetic process; GO:1901576 organic substance biosynthetic process; G…	GO:0005840 ribosome; GO:0043229 intracellular organelle; GO:0043232 intracellular non-membrane-bounded organelle; GO:0015935 small ribosomal subunit; GO:0044446 intracellular organelle part; GO:0005737 cytoplasm; GO:0032991 macromolecular complex; GO:0044424 intracellular part; GO:0005623 cell; GO:0044422 organelle part; GO:0043228 non-membrane-bounded organelle; GO:0043226 organelle; GO:0044391 …	GO:0097159 organic cyclic compound binding; GO:1901363 heterocyclic compound binding; GO:0003723 RNA binding; GO:0005488 binding; GO:0003676 nucleic acid binding; GO:0005198 structural molecule activity; GO:0003735 structural constituent of ribosome;	K02988	RP-S5; small subunit ribosomal protein S5	ats03010 Ribosome - Aegilops tauschii (wheat D);	IPR014720; IPR020568; IPR005324; IPR014721; IPR013810;	Double-stranded RNA-binding domain; Ribosomal protein S5 domain 2-type fold; Ribosomal protein S5, C-terminal; Ribosomal protein S5 domain 2-type fold, subgroup; Ribosomal protein S5, N-terminal;
OsI_14156	W5FYX6	Cluster 1	77.0824	7	chloroplast	GO:0006518 peptide metabolic process; GO:0043043 peptide biosynthetic process; GO:0044267 cellular protein metabolic process; GO:0006807 nitrogen compound metabolic process; GO:0009058 biosynthetic process; GO:0043603 cellular amide metabolic process; GO:0044238 primary metabolic process; GO:1901566 organonitrogen compound biosynthetic process; GO:1901576 organic substance biosynthetic process; G…	GO:0005840 ribosome; GO:0043226 organelle; GO:0043229 intracellular organelle; GO:0043232 intracellular non-membrane-bounded organelle; GO:0044464 cell part; GO:0005622 intracellular; GO:0005737 cytoplasm; GO:0032991 macromolecular complex; GO:0044424 intracellular part; GO:1990904 ribonucleoprotein complex; GO:0005623 cell; GO:0030529 intracellular ribonucleoprotein complex; GO:0044444 cytoplasm…	GO:0003735 structural constituent of ribosome; GO:0005198 structural molecule activity;	K02881	RP-L18; large subunit ribosomal protein L18	ats03010 Ribosome - Aegilops tauschii (wheat D);
OsI_13671	A0A1D5ZNV7	Cluster 1	72.9036	2	chloroplast	GO:0006518 peptide metabolic process; GO:0043043 peptide biosynthetic process; GO:0044267 cellular protein metabolic process; GO:0006807 nitrogen compound metabolic process; GO:0009058 biosynthetic process; GO:0043603 cellular amide metabolic process; GO:0044238 primary metabolic process; GO:1901566 organonitrogen compound biosynthetic process; GO:1901576 organic substance biosynthetic process; G…	GO:0005840 ribosome; GO:0043226 organelle; GO:0043229 intracellular organelle; GO:0043232 intracellular non-membrane-bounded organelle; GO:0044464 cell part; GO:0005622 intracellular; GO:0005737 cytoplasm; GO:0032991 macromolecular complex; GO:0044424 intracellular part; GO:1990904 ribonucleoprotein complex; GO:0005623 cell; GO:0030529 intracellular ribonucleoprotein complex; GO:0044444 cytoplasm…	GO:0003735 structural constituent of ribosome; GO:0005198 structural molecule activity;	K02996	RP-S9; small subunit ribosomal protein S9	ats03010 Ribosome - Aegilops tauschii (wheat D);	IPR020568; IPR014721;	Ribosomal protein S5 domain 2-type fold; Ribosomal protein S5 domain 2-type fold, subgroup;
OsI_28229	W5BFB7	Cluster 1	77.923	7	cytoplasm	GO:0006518 peptide metabolic process; GO:0043043 peptide biosynthetic process; GO:0044267 cellular protein metabolic process; GO:0006807 nitrogen compound metabolic process; GO:0009058 biosynthetic process; GO:0043603 cellular amide metabolic process; GO:0044238 primary metabolic process; GO:1901566 organonitrogen compound biosynthetic process; GO:1901576 organic substance biosynthetic process; G…	GO:0005840 ribosome; GO:0043226 organelle; GO:0043229 intracellular organelle; GO:0043232 intracellular non-membrane-bounded organelle; GO:0044464 cell part; GO:0005622 intracellular; GO:0005737 cytoplasm; GO:0032991 macromolecular complex; GO:0044424 intracellular part; GO:1990904 ribonucleoprotein complex; GO:0005623 cell; GO:0030529 intracellular ribonucleoprotein complex; GO:0044444 cytoplasm…	GO:0003735 structural constituent of ribosome; GO:0005198 structural molecule activity;	K02949	RP-S11e; small subunit ribosomal protein S11e	ats03010 Ribosome - Aegilops tauschii (wheat D);	IPR012340; IPR032440;	Nucleic acid-binding, OB-fold; 40S ribosomal protein S11, N-terminal;
OsI_06448	A0A1D6BR45	Cluster 1	76.3508	5	cytoplasm	GO:0006518 peptide metabolic process; GO:0043043 peptide biosynthetic process; GO:0044267 cellular protein metabolic process; GO:0006807 nitrogen compound metabolic process; GO:0009058 biosynthetic process; GO:0043603 cellular amide metabolic process; GO:0044238 primary metabolic process; GO:1901566 organonitrogen compound biosynthetic process; GO:1901576 organic substance biosynthetic process; G…	GO:0005840 ribosome; GO:0043226 organelle; GO:0043229 intracellular organelle; GO:0043232 intracellular non-membrane-bounded organelle; GO:0044464 cell part; GO:0005622 intracellular; GO:0005737 cytoplasm; GO:0032991 macromolecular complex; GO:0044424 intracellular part; GO:1990904 ribonucleoprotein complex; GO:0005623 cell; GO:0030529 intracellular ribonucleoprotein complex; GO:0044444 cytoplasm…	GO:0097159 organic cyclic compound binding; GO:1901363 heterocyclic compound binding; GO:1901265 nucleoside phosphate binding; GO:0005488 binding; GO:0000166 nucleotide binding; GO:0005198 structural molecule activity; GO:0003735 structural constituent of ribosome; GO:0036094 small molecule binding;	K02974	RP-S24e; small subunit ribosomal protein S24e	ats03010 Ribosome - Aegilops tauschii (wheat D);	IPR012678; IPR012677;	Ribosomal protein L23/L15e core domain; Nucleotide-binding alpha-beta plait domain;
OsI_37478	A0A1D5WWH1	Cluster 1	78.8506	2	chloroplast	GO:0006518 peptide metabolic process; GO:0043043 peptide biosynthetic process; GO:0044267 cellular protein metabolic process; GO:0006807 nitrogen compound metabolic process; GO:0009058 biosynthetic process; GO:0043603 cellular amide metabolic process; GO:0044238 primary metabolic process; GO:1901566 organonitrogen compound biosynthetic process; GO:1901576 organic substance biosynthetic process; G…	GO:0005840 ribosome; GO:0043229 intracellular organelle; GO:0043232 intracellular non-membrane-bounded organelle; GO:0044446 intracellular organelle part; GO:0005737 cytoplasm; GO:0032991 macromolecular complex; GO:0044424 intracellular part; GO:0005623 cell; GO:0044422 organelle part; GO:0043228 non-membrane-bounded organelle; GO:0043226 organelle; GO:0015934 large ribosomal subunit; GO:0044391 …	GO:0003735 structural constituent of ribosome; GO:0005198 structural molecule activity;	K02898	RP-L26e; large subunit ribosomal protein L26e	ats03010 Ribosome - Aegilops tauschii (wheat D);	IPR008991; IPR014722; IPR005824;	Translation protein SH3-like domain; Ribosomal protein L2 domain 2; KOW;
OsI_19812	A0A1D5RQS4	Cluster 1	67.1753	15	chloroplast	GO:0006518 peptide metabolic process; GO:0043043 peptide biosynthetic process; GO:0044267 cellular protein metabolic process; GO:0006807 nitrogen compound metabolic process; GO:0009058 biosynthetic process; GO:0043603 cellular amide metabolic process; GO:0044238 primary metabolic process; GO:1901566 organonitrogen compound biosynthetic process; GO:1901576 organic substance biosynthetic process; G…	GO:0005840 ribosome; GO:0043229 intracellular organelle; GO:0043232 intracellular non-membrane-bounded organelle; GO:0044446 intracellular organelle part; GO:0005737 cytoplasm; GO:0032991 macromolecular complex; GO:0044424 intracellular part; GO:0005623 cell; GO:0044422 organelle part; GO:0043228 non-membrane-bounded organelle; GO:0043226 organelle; GO:0015934 large ribosomal subunit; GO:0044391 …	GO:0097159 organic cyclic compound binding; GO:1901363 heterocyclic compound binding; GO:0003723 RNA binding; GO:0005488 binding; GO:0003676 nucleic acid binding; GO:0005198 structural molecule activity; GO:0003735 structural constituent of ribosome;	K02863	RP-L1; large subunit ribosomal protein L1	ats03010 Ribosome - Aegilops tauschii (wheat D);	IPR023674; IPR016095; IPR016094;	Ribosomal protein L1-like; Ribosomal protein L1, 3-layer alpha/beta-sandwich; Ribosomal protein L1, 2-layer alpha/beta-sandwich;
OsI_09782	W5EKS7	Cluster 1	72.1233	4	chloroplast	GO:0006518 peptide metabolic process; GO:0043043 peptide biosynthetic process; GO:0044267 cellular protein metabolic process; GO:0006807 nitrogen compound metabolic process; GO:0009058 biosynthetic process; GO:0043603 cellular amide metabolic process; GO:0044238 primary metabolic process; GO:1901566 organonitrogen compound biosynthetic process; GO:1901576 organic substance biosynthetic process; G…	GO:0005840 ribosome; GO:0043226 organelle; GO:0043229 intracellular organelle; GO:0043232 intracellular non-membrane-bounded organelle; GO:0044464 cell part; GO:0005622 intracellular; GO:0005737 cytoplasm; GO:0032991 macromolecular complex; GO:0044424 intracellular part; GO:1990904 ribonucleoprotein complex; GO:0005623 cell; GO:0030529 intracellular ribonucleoprotein complex; GO:0044444 cytoplasm…	GO:0003735 structural constituent of ribosome; GO:0005198 structural molecule activity;	K02867	RP-L11; large subunit ribosomal protein L11	ats03010 Ribosome - Aegilops tauschii (wheat D);	IPR020783; IPR020784;	Ribosomal protein L11, C-terminal; Ribosomal protein L11, N-terminal;
OsI_35258	Q7X748	Cluster 1	77.9019	1	chloroplast	GO:0006518 peptide metabolic process; GO:0043043 peptide biosynthetic process; GO:0044267 cellular protein metabolic process; GO:0006807 nitrogen compound metabolic process; GO:0009058 biosynthetic process; GO:0043603 cellular amide metabolic process; GO:0044238 primary metabolic process; GO:1901566 organonitrogen compound biosynthetic process; GO:1901576 organic substance biosynthetic process; G…	GO:0005840 ribosome; GO:0043226 organelle; GO:0043229 intracellular organelle; GO:0043232 intracellular non-membrane-bounded organelle; GO:0044464 cell part; GO:0005622 intracellular; GO:0005737 cytoplasm; GO:0032991 macromolecular complex; GO:0044424 intracellular part; GO:1990904 ribonucleoprotein complex; GO:0005623 cell; GO:0030529 intracellular ribonucleoprotein complex; GO:0044444 cytoplasm…	GO:0003735 structural constituent of ribosome; GO:0005198 structural molecule activity;	K02925	RP-L3e; large subunit ribosomal protein L3e	ats03010 Ribosome - Aegilops tauschii (wheat D);	IPR009000;	Translation protein, beta-barrel domain;
OsI_25124	A0A1D5YGH0	Cluster 1	78.8506	6	cytoplasm	GO:0006518 peptide metabolic process; GO:0043043 peptide biosynthetic process; GO:0044267 cellular protein metabolic process; GO:0006807 nitrogen compound metabolic process; GO:0009058 biosynthetic process; GO:0043603 cellular amide metabolic process; GO:0044238 primary metabolic process; GO:1901566 organonitrogen compound biosynthetic process; GO:1901576 organic substance biosynthetic process; G…	GO:0005840 ribosome; GO:0043226 organelle; GO:0043229 intracellular organelle; GO:0043232 intracellular non-membrane-bounded organelle; GO:0044464 cell part; GO:0005622 intracellular; GO:0005737 cytoplasm; GO:0032991 macromolecular complex; GO:0044424 intracellular part; GO:1990904 ribonucleoprotein complex; GO:0005623 cell; GO:0030529 intracellular ribonucleoprotein complex; GO:0044444 cytoplasm…	GO:0003735 structural constituent of ribosome; GO:0005198 structural molecule activity;	K02930	RP-L4e; large subunit ribosomal protein L4e	ats03010 Ribosome - Aegilops tauschii (wheat D);	IPR023574; IPR025755;	Ribosomal protein L4 domain; 60S ribosomal protein L4, C-terminal domain;
OsI_07537	A0A0C4BIW4	Cluster 1	77.8597	1	cytoplasm	GO:0006518 peptide metabolic process; GO:0043043 peptide biosynthetic process; GO:0044267 cellular protein metabolic process; GO:0006807 nitrogen compound metabolic process; GO:0009058 biosynthetic process; GO:0043603 cellular amide metabolic process; GO:0044238 primary metabolic process; GO:1901566 organonitrogen compound biosynthetic process; GO:1901576 organic substance biosynthetic process; G…	GO:0005840 ribosome; GO:0043226 organelle; GO:0043229 intracellular organelle; GO:0043232 intracellular non-membrane-bounded organelle; GO:0044464 cell part; GO:0005622 intracellular; GO:0005737 cytoplasm; GO:0032991 macromolecular complex; GO:0044424 intracellular part; GO:1990904 ribonucleoprotein complex; GO:0005623 cell; GO:0030529 intracellular ribonucleoprotein complex; GO:0044444 cytoplasm…	GO:0003735 structural constituent of ribosome; GO:0005198 structural molecule activity;	K02955	RP-S14e; small subunit ribosomal protein S14e	ats03010 Ribosome - Aegilops tauschii (wheat D);
OsI_16279	A0A1D6ASL8	Cluster 1	77.9652	7	nucleus	GO:0006518 peptide metabolic process; GO:0043043 peptide biosynthetic process; GO:0044267 cellular protein metabolic process; GO:0006807 nitrogen compound metabolic process; GO:0009058 biosynthetic process; GO:0043603 cellular amide metabolic process; GO:0044238 primary metabolic process; GO:1901566 organonitrogen compound biosynthetic process; GO:1901576 organic substance biosynthetic process; G…	GO:0005840 ribosome; GO:0043226 organelle; GO:0043229 intracellular organelle; GO:0043232 intracellular non-membrane-bounded organelle; GO:0044464 cell part; GO:0005622 intracellular; GO:0005737 cytoplasm; GO:0032991 macromolecular complex; GO:0044424 intracellular part; GO:1990904 ribonucleoprotein complex; GO:0005623 cell; GO:0030529 intracellular ribonucleoprotein complex; GO:0044444 cytoplasm…	GO:0003735 structural constituent of ribosome; GO:0005198 structural molecule activity;	K02934	RP-L6e; large subunit ribosomal protein L6e	ats03010 Ribosome - Aegilops tauschii (wheat D);	IPR008991; IPR014722;	Translation protein SH3-like domain; Ribosomal protein L2 domain 2;
OsI_26392	W5B525	Cluster 1	78.0922	2	cytoplasm	GO:0006518 peptide metabolic process; GO:0043043 peptide biosynthetic process; GO:0044267 cellular protein metabolic process; GO:0006807 nitrogen compound metabolic process; GO:0009058 biosynthetic process; GO:0043603 cellular amide metabolic process; GO:0044238 primary metabolic process; GO:1901566 organonitrogen compound biosynthetic process; GO:1901576 organic substance biosynthetic process; G…	GO:0005840 ribosome; GO:0043226 organelle; GO:0043229 intracellular organelle; GO:0043232 intracellular non-membrane-bounded organelle; GO:0044464 cell part; GO:0005622 intracellular; GO:0005737 cytoplasm; GO:0032991 macromolecular complex; GO:0044424 intracellular part; GO:1990904 ribonucleoprotein complex; GO:0005623 cell; GO:0030529 intracellular ribonucleoprotein complex; GO:0044444 cytoplasm…	GO:0003735 structural constituent of ribosome; GO:0005198 structural molecule activity;	K02923	RP-L38e; large subunit ribosomal protein L38e	ats03010 Ribosome - Aegilops tauschii (wheat D);
OsI_10409	A0A1D6RXF7	Cluster 1	78.8506	6	cytoplasm	GO:0006518 peptide metabolic process; GO:0043043 peptide biosynthetic process; GO:0044267 cellular protein metabolic process; GO:0006807 nitrogen compound metabolic process; GO:0009058 biosynthetic process; GO:0043603 cellular amide metabolic process; GO:0044238 primary metabolic process; GO:1901566 organonitrogen compound biosynthetic process; GO:1901576 organic substance biosynthetic process; G…	GO:0005840 ribosome; GO:0043229 intracellular organelle; GO:0043232 intracellular non-membrane-bounded organelle; GO:0015935 small ribosomal subunit; GO:0044446 intracellular organelle part; GO:0005737 cytoplasm; GO:0032991 macromolecular complex; GO:0044424 intracellular part; GO:0005829 cytosol; GO:0005623 cell; GO:0044422 organelle part; GO:0043228 non-membrane-bounded organelle; GO:0043226 or…	GO:0003735 structural constituent of ribosome; GO:0005198 structural molecule activity;	K02984	RP-S3Ae; small subunit ribosomal protein S3Ae	ats03010 Ribosome - Aegilops tauschii (wheat D);
OsI_24210	W5HQS2	Cluster 1	71.896	5	cytoplasm	GO:0006518 peptide metabolic process; GO:0043043 peptide biosynthetic process; GO:0044267 cellular protein metabolic process; GO:0006807 nitrogen compound metabolic process; GO:0009058 biosynthetic process; GO:0043603 cellular amide metabolic process; GO:0044238 primary metabolic process; GO:1901566 organonitrogen compound biosynthetic process; GO:1901576 organic substance biosynthetic process; G…	GO:0005840 ribosome; GO:0043226 organelle; GO:0043229 intracellular organelle; GO:0043232 intracellular non-membrane-bounded organelle; GO:0044464 cell part; GO:0005622 intracellular; GO:0005737 cytoplasm; GO:0032991 macromolecular complex; GO:0044424 intracellular part; GO:1990904 ribonucleoprotein complex; GO:0005623 cell; GO:0030529 intracellular ribonucleoprotein complex; GO:0044444 cytoplasm…	GO:0003735 structural constituent of ribosome; GO:0005198 structural molecule activity;	K02895	RP-L24; large subunit ribosomal protein L24	ats03010 Ribosome - Aegilops tauschii (wheat D);	IPR008991; IPR014722; IPR005824;	Translation protein SH3-like domain; Ribosomal protein L2 domain 2; KOW;
OsI_20997	W5D7B8	Cluster 1	78.8506	7	cytoplasm	GO:0006518 peptide metabolic process; GO:0043043 peptide biosynthetic process; GO:0044267 cellular protein metabolic process; GO:0006807 nitrogen compound metabolic process; GO:0009058 biosynthetic process; GO:0043603 cellular amide metabolic process; GO:0044238 primary metabolic process; GO:1901566 organonitrogen compound biosynthetic process; GO:1901576 organic substance biosynthetic process; G…	GO:0005840 ribosome; GO:0043226 organelle; GO:0043229 intracellular organelle; GO:0043232 intracellular non-membrane-bounded organelle; GO:0044464 cell part; GO:0005622 intracellular; GO:0005737 cytoplasm; GO:0032991 macromolecular complex; GO:0044424 intracellular part; GO:1990904 ribonucleoprotein complex; GO:0005623 cell; GO:0030529 intracellular ribonucleoprotein complex; GO:0044444 cytoplasm…	GO:0003735 structural constituent of ribosome; GO:0005198 structural molecule activity;	K02882	RP-L18Ae; large subunit ribosomal protein L18Ae	ats03010 Ribosome - Aegilops tauschii (wheat D);	IPR023573;	Ribosomal protein 50S-L18Ae/60S-L20/60S-L18A;
OsI_27631	A0A1D6CMD7	Cluster 1	63.5561	1	chloroplast	GO:0072350 tricarboxylic acid metabolic process; GO:0055114 oxidation-reduction process; GO:0044281 small molecule metabolic process; GO:0044763 single-organism cellular process; GO:0006099 tricarboxylic acid cycle; GO:0044699 single-organism process; GO:0044238 primary metabolic process; GO:0045333 cellular respiration; GO:0044237 cellular metabolic process; GO:0071704 organic substance metaboli…		GO:0009055 electron carrier activity; GO:0051537 2 iron, 2 sulfur cluster binding; GO:0003824 catalytic activity; GO:0005488 binding; GO:0051536 iron-sulfur cluster binding; GO:0051540 metal cluster binding; GO:0016491 oxidoreductase activity;	K00235	SDHB; succinate dehydrogenase (ubiquinone) iron-sulfur subunit [EC:1.3.5.1]	ats01100 Metabolic pathways - Aegilops tauschii (wheat D); ats01200 Carbon metabolism - Aegilops tauschii (wheat D); ats00190 Oxidative phosphorylation - Aegilops tauschii (wheat D); ats00020 Citrate cycle (TCA cycle) - Aegilops tauschii (wheat D); ats01110 Biosynthesis of secondary metabolites - Aegilops tauschii (wheat D);	IPR001041; IPR012675; IPR025192;	2Fe-2S ferredoxin-type iron-sulfur binding domain; Beta-grasp domain; Succinate dehydogenase/fumarate reductase N-terminal;
OsI_27602	Q5I7K5	Cluster 1	77.284	2	cytoplasm	GO:0006518 peptide metabolic process; GO:0006414 translational elongation; GO:0043043 peptide biosynthetic process; GO:0044267 cellular protein metabolic process; GO:0006807 nitrogen compound metabolic process; GO:0009058 biosynthetic process; GO:0043603 cellular amide metabolic process; GO:0044238 primary metabolic process; GO:1901566 organonitrogen compound biosynthetic process; GO:1901576 orga…	GO:0005840 ribosome; GO:0043226 organelle; GO:0043229 intracellular organelle; GO:0043232 intracellular non-membrane-bounded organelle; GO:0044464 cell part; GO:0005622 intracellular; GO:0005737 cytoplasm; GO:0032991 macromolecular complex; GO:0044424 intracellular part; GO:1990904 ribonucleoprotein complex; GO:0005623 cell; GO:0030529 intracellular ribonucleoprotein complex; GO:0044444 cytoplasm…	GO:0003735 structural constituent of ribosome; GO:0005198 structural molecule activity;	K02942	RP-LP1; large subunit ribosomal protein LP1	ats03010 Ribosome - Aegilops tauschii (wheat D);
OsI_00724	W5AP46	Cluster 1	77.284	1	chloroplast	GO:0006518 peptide metabolic process; GO:0006414 translational elongation; GO:0043043 peptide biosynthetic process; GO:0044267 cellular protein metabolic process; GO:0006807 nitrogen compound metabolic process; GO:0009058 biosynthetic process; GO:0043603 cellular amide metabolic process; GO:0044238 primary metabolic process; GO:1901566 organonitrogen compound biosynthetic process; GO:1901576 orga…	GO:0005840 ribosome; GO:0043226 organelle; GO:0043229 intracellular organelle; GO:0043232 intracellular non-membrane-bounded organelle; GO:0044464 cell part; GO:0005622 intracellular; GO:0005737 cytoplasm; GO:0032991 macromolecular complex; GO:0044424 intracellular part; GO:1990904 ribonucleoprotein complex; GO:0005623 cell; GO:0030529 intracellular ribonucleoprotein complex; GO:0044444 cytoplasm…	GO:0003735 structural constituent of ribosome; GO:0005198 structural molecule activity;	K02943	RP-LP2; large subunit ribosomal protein LP2	ats03010 Ribosome - Aegilops tauschii (wheat D);
OsI_11062	W5ELZ7	Cluster 1	66.2232	5	chloroplast	GO:0044085 cellular component biogenesis; GO:0042254 ribosome biogenesis; GO:0022613 ribonucleoprotein complex biogenesis; GO:0071840 cellular component organization or biogenesis;	GO:0005623 cell; GO:0005622 intracellular; GO:0044464 cell part;		K02864	RP-L10; large subunit ribosomal protein L10	ats03010 Ribosome - Aegilops tauschii (wheat D);
OsI_01372	W5I3L0	Cluster 1	78.8506	4	mitochondria	GO:0006518 peptide metabolic process; GO:0043043 peptide biosynthetic process; GO:0044267 cellular protein metabolic process; GO:0006807 nitrogen compound metabolic process; GO:0009058 biosynthetic process; GO:0043603 cellular amide metabolic process; GO:0044238 primary metabolic process; GO:1901566 organonitrogen compound biosynthetic process; GO:1901576 organic substance biosynthetic process; G…	GO:0005840 ribosome; GO:0043226 organelle; GO:0043229 intracellular organelle; GO:0043232 intracellular non-membrane-bounded organelle; GO:0044464 cell part; GO:0005622 intracellular; GO:0005737 cytoplasm; GO:0032991 macromolecular complex; GO:0044424 intracellular part; GO:1990904 ribonucleoprotein complex; GO:0005623 cell; GO:0030529 intracellular ribonucleoprotein complex; GO:0044444 cytoplasm…	GO:0003735 structural constituent of ribosome; GO:0005198 structural molecule activity;	K02908	RP-L30e; large subunit ribosomal protein L30e	ats03010 Ribosome - Aegilops tauschii (wheat D);	IPR029064; IPR004038;	50S ribosomal protein L30e-like; Ribosomal protein L7Ae/L30e/S12e/Gadd45;
OsI_36650	A0A1D6DCE7	Cluster 1	78.8506	1	nucleus	GO:0006518 peptide metabolic process; GO:0043043 peptide biosynthetic process; GO:0044267 cellular protein metabolic process; GO:0006807 nitrogen compound metabolic process; GO:0009058 biosynthetic process; GO:0043603 cellular amide metabolic process; GO:0044238 primary metabolic process; GO:1901566 organonitrogen compound biosynthetic process; GO:1901576 organic substance biosynthetic process; G…	GO:0005840 ribosome; GO:0043229 intracellular organelle; GO:0016020 membrane; GO:0043232 intracellular non-membrane-bounded organelle; GO:0015935 small ribosomal subunit; GO:0044446 intracellular organelle part; GO:0005737 cytoplasm; GO:0031224 intrinsic component of membrane; GO:0032991 macromolecular complex; GO:0044424 intracellular part; GO:0005623 cell; GO:0016021 integral component of membr…	GO:0097159 organic cyclic compound binding; GO:1901363 heterocyclic compound binding; GO:0003723 RNA binding; GO:0005488 binding; GO:0003676 nucleic acid binding; GO:0005198 structural molecule activity; GO:0003735 structural constituent of ribosome; GO:0019843 rRNA binding;	K02997	RP-S9e; small subunit ribosomal protein S9e	ats03010 Ribosome - Aegilops tauschii (wheat D);	IPR001912; IPR002942;	Ribosomal protein S4/S9, N-terminal; RNA-binding S4 domain;
OsI_11157	Q5I7K2	Cluster 1	78.8506	3	cytoplasm	GO:0006518 peptide metabolic process; GO:0043043 peptide biosynthetic process; GO:0044267 cellular protein metabolic process; GO:0006807 nitrogen compound metabolic process; GO:0009058 biosynthetic process; GO:0043603 cellular amide metabolic process; GO:0044238 primary metabolic process; GO:1901566 organonitrogen compound biosynthetic process; GO:1901576 organic substance biosynthetic process; G…	GO:0005840 ribosome; GO:0043226 organelle; GO:0043229 intracellular organelle; GO:0043232 intracellular non-membrane-bounded organelle; GO:0044464 cell part; GO:0005622 intracellular; GO:0005737 cytoplasm; GO:0032991 macromolecular complex; GO:0044424 intracellular part; GO:1990904 ribonucleoprotein complex; GO:0005623 cell; GO:0030529 intracellular ribonucleoprotein complex; GO:0044444 cytoplasm…	GO:0003735 structural constituent of ribosome; GO:0005198 structural molecule activity;	K02993	RP-S7e; small subunit ribosomal protein S7e	ats03010 Ribosome - Aegilops tauschii (wheat D);
OsI_30588	W5FSM8	Cluster 1	78.8506	2	nucleus	GO:0006518 peptide metabolic process; GO:0043043 peptide biosynthetic process; GO:0044267 cellular protein metabolic process; GO:0006807 nitrogen compound metabolic process; GO:0009058 biosynthetic process; GO:0043603 cellular amide metabolic process; GO:0044238 primary metabolic process; GO:1901566 organonitrogen compound biosynthetic process; GO:1901576 organic substance biosynthetic process; G…	GO:0005840 ribosome; GO:0043229 intracellular organelle; GO:0043232 intracellular non-membrane-bounded organelle; GO:0044446 intracellular organelle part; GO:0005737 cytoplasm; GO:0032991 macromolecular complex; GO:0044424 intracellular part; GO:0005623 cell; GO:0044422 organelle part; GO:0043228 non-membrane-bounded organelle; GO:0043226 organelle; GO:0015934 large ribosomal subunit; GO:0044391 …	GO:0003735 structural constituent of ribosome; GO:0005198 structural molecule activity;	K02880	RP-L17e; large subunit ribosomal protein L17e	ats03010 Ribosome - Aegilops tauschii (wheat D);
OsI_05313	A0A1D6DKA1	Cluster 1	78.8506	2	nucleus				K02947	RP-S10e; small subunit ribosomal protein S10e	ats03010 Ribosome - Aegilops tauschii (wheat D);	IPR005326;	Plectin/S10, N-terminal;
OsI_11954	W5BPU1	Cluster 1	77.8597	1	cytoplasm	GO:0044085 cellular component biogenesis; GO:0016043 cellular component organization; GO:0022613 ribonucleoprotein complex biogenesis; GO:0006518 peptide metabolic process; GO:0022618 ribonucleoprotein complex assembly; GO:0044267 cellular protein metabolic process; GO:0009058 biosynthetic process; GO:1901566 organonitrogen compound biosynthetic process; GO:0044237 cellular metabolic process; GO:…	GO:0005840 ribosome; GO:0043229 intracellular organelle; GO:0043232 intracellular non-membrane-bounded organelle; GO:0015935 small ribosomal subunit; GO:0044446 intracellular organelle part; GO:0005737 cytoplasm; GO:0032991 macromolecular complex; GO:0044424 intracellular part; GO:0005829 cytosol; GO:0005623 cell; GO:0044422 organelle part; GO:0043228 non-membrane-bounded organelle; GO:0043226 or…	GO:0003735 structural constituent of ribosome; GO:0005198 structural molecule activity;	K02998	RP-SAe; small subunit ribosomal protein SAe	ats03010 Ribosome - Aegilops tauschii (wheat D);	IPR023591; IPR032281;	Ribosomal protein S2, flavodoxin-like domain; 40S ribosomal protein SA, C-terminal domain;
RPL5A	W5G105	Cluster 1	77.9019	7	chloroplast,mitochondria	GO:0006518 peptide metabolic process; GO:0043043 peptide biosynthetic process; GO:0044267 cellular protein metabolic process; GO:0006807 nitrogen compound metabolic process; GO:0009058 biosynthetic process; GO:0043603 cellular amide metabolic process; GO:0044238 primary metabolic process; GO:1901566 organonitrogen compound biosynthetic process; GO:1901576 organic substance biosynthetic process; G…	GO:0005840 ribosome; GO:0043226 organelle; GO:0043229 intracellular organelle; GO:0043232 intracellular non-membrane-bounded organelle; GO:0044464 cell part; GO:0005622 intracellular; GO:0005737 cytoplasm; GO:0032991 macromolecular complex; GO:0044424 intracellular part; GO:1990904 ribonucleoprotein complex; GO:0005623 cell; GO:0030529 intracellular ribonucleoprotein complex; GO:0044444 cytoplasm…	GO:0097159 organic cyclic compound binding; GO:1901363 heterocyclic compound binding; GO:0003723 RNA binding; GO:0008097 5S rRNA binding; GO:0005488 binding; GO:0003676 nucleic acid binding; GO:0003735 structural constituent of ribosome; GO:0005198 structural molecule activity; GO:0019843 rRNA binding;	K02932	RP-L5e; large subunit ribosomal protein L5e	ats03010 Ribosome - Aegilops tauschii (wheat D);	IPR025607;	Ribosomal protein L5 eukaryotic/L18 archaeal, C-terminal;
OsI_29801	W5HFJ0	Cluster 1	77.8597	1	cytoplasm	GO:0006518 peptide metabolic process; GO:0043043 peptide biosynthetic process; GO:0044267 cellular protein metabolic process; GO:0006807 nitrogen compound metabolic process; GO:0009058 biosynthetic process; GO:0043603 cellular amide metabolic process; GO:0044238 primary metabolic process; GO:1901566 organonitrogen compound biosynthetic process; GO:1901576 organic substance biosynthetic process; G…	GO:0005840 ribosome; GO:0043226 organelle; GO:0043229 intracellular organelle; GO:0043232 intracellular non-membrane-bounded organelle; GO:0044464 cell part; GO:0005622 intracellular; GO:0005737 cytoplasm; GO:0032991 macromolecular complex; GO:0044424 intracellular part; GO:1990904 ribonucleoprotein complex; GO:0005623 cell; GO:0030529 intracellular ribonucleoprotein complex; GO:0044444 cytoplasm…	GO:0003735 structural constituent of ribosome; GO:0005198 structural molecule activity;	K02910	RP-L31e; large subunit ribosomal protein L31e	ats03010 Ribosome - Aegilops tauschii (wheat D);	IPR023621;	Ribosomal protein L31e domain;
RPL10A	Q5I7L3	Cluster 1	76.933	7	cytoplasm	GO:0006518 peptide metabolic process; GO:0043043 peptide biosynthetic process; GO:0044267 cellular protein metabolic process; GO:0006807 nitrogen compound metabolic process; GO:0009058 biosynthetic process; GO:0043603 cellular amide metabolic process; GO:0044238 primary metabolic process; GO:1901566 organonitrogen compound biosynthetic process; GO:1901576 organic substance biosynthetic process; G…	GO:0005840 ribosome; GO:0043229 intracellular organelle; GO:0043232 intracellular non-membrane-bounded organelle; GO:0044446 intracellular organelle part; GO:0005737 cytoplasm; GO:0032991 macromolecular complex; GO:0044424 intracellular part; GO:0005623 cell; GO:0044422 organelle part; GO:0043228 non-membrane-bounded organelle; GO:0043226 organelle; GO:0015934 large ribosomal subunit; GO:0044391 …	GO:0097159 organic cyclic compound binding; GO:1901363 heterocyclic compound binding; GO:0003723 RNA binding; GO:0005488 binding; GO:0003676 nucleic acid binding; GO:0005198 structural molecule activity; GO:0003735 structural constituent of ribosome;	K02865	RP-L10Ae; large subunit ribosomal protein L10Ae	ats03010 Ribosome - Aegilops tauschii (wheat D);	IPR023674; IPR016095; IPR016094;	Ribosomal protein L1-like; Ribosomal protein L1, 3-layer alpha/beta-sandwich; Ribosomal protein L1, 2-layer alpha/beta-sandwich;
OsI_13996	A0A1D5YZN0	Cluster 1	77.8597	5	endoplasmic reticulum	GO:0006518 peptide metabolic process; GO:0043043 peptide biosynthetic process; GO:0044267 cellular protein metabolic process; GO:0006807 nitrogen compound metabolic process; GO:0009058 biosynthetic process; GO:0043603 cellular amide metabolic process; GO:0044238 primary metabolic process; GO:1901566 organonitrogen compound biosynthetic process; GO:1901576 organic substance biosynthetic process; G…	GO:0005840 ribosome; GO:0043229 intracellular organelle; GO:0043232 intracellular non-membrane-bounded organelle; GO:0015935 small ribosomal subunit; GO:0044446 intracellular organelle part; GO:0005737 cytoplasm; GO:0032991 macromolecular complex; GO:0044424 intracellular part; GO:0005623 cell; GO:0044422 organelle part; GO:0043228 non-membrane-bounded organelle; GO:0043226 organelle; GO:0044391 …	GO:0097159 organic cyclic compound binding; GO:1901363 heterocyclic compound binding; GO:0003723 RNA binding; GO:0005488 binding; GO:0003676 nucleic acid binding; GO:0005198 structural molecule activity; GO:0003735 structural constituent of ribosome;	K02981	RP-S2e; small subunit ribosomal protein S2e	ats03010 Ribosome - Aegilops tauschii (wheat D);	IPR014720; IPR020568; IPR005324; IPR014721; IPR013810;	Double-stranded RNA-binding domain; Ribosomal protein S5 domain 2-type fold; Ribosomal protein S5, C-terminal; Ribosomal protein S5 domain 2-type fold, subgroup; Ribosomal protein S5, N-terminal;
OsI_11989	W5BNZ6	Cluster 1	78.8506	6	cytoplasm	GO:0006518 peptide metabolic process; GO:0043043 peptide biosynthetic process; GO:0044267 cellular protein metabolic process; GO:0006807 nitrogen compound metabolic process; GO:0009058 biosynthetic process; GO:0043603 cellular amide metabolic process; GO:0044238 primary metabolic process; GO:1901566 organonitrogen compound biosynthetic process; GO:1901576 organic substance biosynthetic process; G…	GO:0005840 ribosome; GO:0043229 intracellular organelle; GO:0043232 intracellular non-membrane-bounded organelle; GO:0044446 intracellular organelle part; GO:0005737 cytoplasm; GO:0032991 macromolecular complex; GO:0044424 intracellular part; GO:0005623 cell; GO:0044422 organelle part; GO:0043228 non-membrane-bounded organelle; GO:0043226 organelle; GO:0015934 large ribosomal subunit; GO:0044391 …	GO:0003735 structural constituent of ribosome; GO:0005198 structural molecule activity;	K02900	RP-L27Ae; large subunit ribosomal protein L27Ae	ats03010 Ribosome - Aegilops tauschii (wheat D);	IPR021131;	Ribosomal protein L18e/L15P;
OsI_20226	A0A1D5S805	Cluster 1	78.8506	1	cytoplasm	GO:0006518 peptide metabolic process; GO:0043043 peptide biosynthetic process; GO:0044267 cellular protein metabolic process; GO:0006807 nitrogen compound metabolic process; GO:0009058 biosynthetic process; GO:0043603 cellular amide metabolic process; GO:0044238 primary metabolic process; GO:1901566 organonitrogen compound biosynthetic process; GO:1901576 organic substance biosynthetic process; G…	GO:0005840 ribosome; GO:0043226 organelle; GO:0043229 intracellular organelle; GO:0043232 intracellular non-membrane-bounded organelle; GO:0044464 cell part; GO:0005622 intracellular; GO:0005737 cytoplasm; GO:0032991 macromolecular complex; GO:0044424 intracellular part; GO:1990904 ribonucleoprotein complex; GO:0005623 cell; GO:0030529 intracellular ribonucleoprotein complex; GO:0044444 cytoplasm…	GO:0003735 structural constituent of ribosome; GO:0005198 structural molecule activity;	K02920	RP-L36e; large subunit ribosomal protein L36e	ats03010 Ribosome - Aegilops tauschii (wheat D);
OsI_32455	A0A1D5Y5U1	Cluster 1	78.8506	3	nucleus				K02975	RP-S25e; small subunit ribosomal protein S25e	ats03010 Ribosome - Aegilops tauschii (wheat D);	IPR011991;	Winged helix-turn-helix DNA-binding domain;
OsI_08980	W5G667	Cluster 1	76.933	1	chloroplast	GO:0006518 peptide metabolic process; GO:0043043 peptide biosynthetic process; GO:0044267 cellular protein metabolic process; GO:0006807 nitrogen compound metabolic process; GO:0009058 biosynthetic process; GO:0043603 cellular amide metabolic process; GO:0044238 primary metabolic process; GO:1901566 organonitrogen compound biosynthetic process; GO:1901576 organic substance biosynthetic process; G…	GO:0005840 ribosome; GO:0043226 organelle; GO:0043229 intracellular organelle; GO:0043232 intracellular non-membrane-bounded organelle; GO:0044464 cell part; GO:0005622 intracellular; GO:0005737 cytoplasm; GO:0032991 macromolecular complex; GO:0044424 intracellular part; GO:1990904 ribonucleoprotein complex; GO:0005623 cell; GO:0030529 intracellular ribonucleoprotein complex; GO:0044444 cytoplasm…	GO:0003735 structural constituent of ribosome; GO:0005198 structural molecule activity;	K02904	RP-L29; large subunit ribosomal protein L29	ats03010 Ribosome - Aegilops tauschii (wheat D);
OsI_09939	A0A1D5SGU9	Cluster 1	77.8597	1	chloroplast	GO:0006518 peptide metabolic process; GO:0043043 peptide biosynthetic process; GO:0044267 cellular protein metabolic process; GO:0006807 nitrogen compound metabolic process; GO:0009058 biosynthetic process; GO:0043603 cellular amide metabolic process; GO:0044238 primary metabolic process; GO:1901566 organonitrogen compound biosynthetic process; GO:1901576 organic substance biosynthetic process; G…	GO:0005840 ribosome; GO:0043226 organelle; GO:0043229 intracellular organelle; GO:0043232 intracellular non-membrane-bounded organelle; GO:0044464 cell part; GO:0005622 intracellular; GO:0005737 cytoplasm; GO:0032991 macromolecular complex; GO:0044424 intracellular part; GO:1990904 ribonucleoprotein complex; GO:0005623 cell; GO:0030529 intracellular ribonucleoprotein complex; GO:0044444 cytoplasm…	GO:0003735 structural constituent of ribosome; GO:0005198 structural molecule activity;	K02894	RP-L23e; large subunit ribosomal protein L23e	ats03010 Ribosome - Aegilops tauschii (wheat D);
OsI_11874	A0A1D5TMA4	Cluster 1	78.8506	4	nucleus	GO:0006518 peptide metabolic process; GO:0043043 peptide biosynthetic process; GO:0044267 cellular protein metabolic process; GO:0006807 nitrogen compound metabolic process; GO:0009058 biosynthetic process; GO:0043603 cellular amide metabolic process; GO:0044238 primary metabolic process; GO:1901566 organonitrogen compound biosynthetic process; GO:1901576 organic substance biosynthetic process; G…	GO:0005840 ribosome; GO:0043226 organelle; GO:0043229 intracellular organelle; GO:0043232 intracellular non-membrane-bounded organelle; GO:0044464 cell part; GO:0005622 intracellular; GO:0005737 cytoplasm; GO:0032991 macromolecular complex; GO:0044424 intracellular part; GO:1990904 ribonucleoprotein complex; GO:0005623 cell; GO:0030529 intracellular ribonucleoprotein complex; GO:0044444 cytoplasm…	GO:0003735 structural constituent of ribosome; GO:0005198 structural molecule activity;	K02991	RP-S6e; small subunit ribosomal protein S6e	ats03010 Ribosome - Aegilops tauschii (wheat D);
OsI_11522	W5H7N5	Cluster 1	63.509	2	cytoplasm	GO:0006518 peptide metabolic process; GO:0043043 peptide biosynthetic process; GO:0044267 cellular protein metabolic process; GO:0006807 nitrogen compound metabolic process; GO:0009058 biosynthetic process; GO:0043603 cellular amide metabolic process; GO:0044238 primary metabolic process; GO:1901566 organonitrogen compound biosynthetic process; GO:1901576 organic substance biosynthetic process; G…	GO:0005840 ribosome; GO:0043226 organelle; GO:0043229 intracellular organelle; GO:0043232 intracellular non-membrane-bounded organelle; GO:0044464 cell part; GO:0005622 intracellular; GO:0005737 cytoplasm; GO:0032991 macromolecular complex; GO:0044424 intracellular part; GO:1990904 ribonucleoprotein complex; GO:0005623 cell; GO:0030529 intracellular ribonucleoprotein complex; GO:0044444 cytoplasm…	GO:0003735 structural constituent of ribosome; GO:0005198 structural molecule activity;	K02891	RP-L22e; large subunit ribosomal protein L22e	ats03010 Ribosome - Aegilops tauschii (wheat D);
OsI_07208	E2F3W4	Cluster 1	78.8506	4	cytoplasm	GO:0006518 peptide metabolic process; GO:0043043 peptide biosynthetic process; GO:0044267 cellular protein metabolic process; GO:0006807 nitrogen compound metabolic process; GO:0009058 biosynthetic process; GO:0043603 cellular amide metabolic process; GO:0044238 primary metabolic process; GO:1901566 organonitrogen compound biosynthetic process; GO:1901576 organic substance biosynthetic process; G…	GO:0005840 ribosome; GO:0043226 organelle; GO:0043229 intracellular organelle; GO:0043232 intracellular non-membrane-bounded organelle; GO:0044464 cell part; GO:0005622 intracellular; GO:0005737 cytoplasm; GO:0032991 macromolecular complex; GO:0044424 intracellular part; GO:1990904 ribonucleoprotein complex; GO:0005623 cell; GO:0030529 intracellular ribonucleoprotein complex; GO:0044444 cytoplasm…	GO:0003735 structural constituent of ribosome; GO:0005198 structural molecule activity;	K02957	RP-S15Ae; small subunit ribosomal protein S15Ae	ats03010 Ribosome - Aegilops tauschii (wheat D);
OsI_37384	A0A1D6C4Q5	Cluster 1	77.9019	7	chloroplast	GO:0044085 cellular component biogenesis; GO:0042254 ribosome biogenesis; GO:0022613 ribonucleoprotein complex biogenesis; GO:0071840 cellular component organization or biogenesis;	GO:0005840 ribosome; GO:0043226 organelle; GO:0043229 intracellular organelle; GO:0043232 intracellular non-membrane-bounded organelle; GO:0044464 cell part; GO:0005622 intracellular; GO:0005737 cytoplasm; GO:0032991 macromolecular complex; GO:0044424 intracellular part; GO:1990904 ribonucleoprotein complex; GO:0005623 cell; GO:0030529 intracellular ribonucleoprotein complex; GO:0044444 cytoplasm…		K02941	RP-LP0; large subunit ribosomal protein LP0	ats03010 Ribosome - Aegilops tauschii (wheat D);
RPS16A	A0A1D6DES4	Cluster 1	77.9652	4	chloroplast	GO:0006518 peptide metabolic process; GO:0043043 peptide biosynthetic process; GO:0044267 cellular protein metabolic process; GO:0006807 nitrogen compound metabolic process; GO:0009058 biosynthetic process; GO:0043603 cellular amide metabolic process; GO:0044238 primary metabolic process; GO:1901566 organonitrogen compound biosynthetic process; GO:1901576 organic substance biosynthetic process; G…	GO:0005840 ribosome; GO:0043226 organelle; GO:0043229 intracellular organelle; GO:0043232 intracellular non-membrane-bounded organelle; GO:0044464 cell part; GO:0005622 intracellular; GO:0005737 cytoplasm; GO:0032991 macromolecular complex; GO:0044424 intracellular part; GO:1990904 ribonucleoprotein complex; GO:0005623 cell; GO:0030529 intracellular ribonucleoprotein complex; GO:0044444 cytoplasm…	GO:0003735 structural constituent of ribosome; GO:0005198 structural molecule activity;	K02960	RP-S16e; small subunit ribosomal protein S16e	ats03010 Ribosome - Aegilops tauschii (wheat D);	IPR020568; IPR014721;	Ribosomal protein S5 domain 2-type fold; Ribosomal protein S5 domain 2-type fold, subgroup;
OsI_21509	U5HTD8	Cluster 1	77.8597	7	chloroplast	GO:0006518 peptide metabolic process; GO:0043043 peptide biosynthetic process; GO:0044267 cellular protein metabolic process; GO:0006807 nitrogen compound metabolic process; GO:0009058 biosynthetic process; GO:0043603 cellular amide metabolic process; GO:0044238 primary metabolic process; GO:1901566 organonitrogen compound biosynthetic process; GO:1901576 organic substance biosynthetic process; G…	GO:0005840 ribosome; GO:0043229 intracellular organelle; GO:0043232 intracellular non-membrane-bounded organelle; GO:0015935 small ribosomal subunit; GO:0044446 intracellular organelle part; GO:0005737 cytoplasm; GO:0032991 macromolecular complex; GO:0044424 intracellular part; GO:0005623 cell; GO:0044422 organelle part; GO:0043228 non-membrane-bounded organelle; GO:0043226 organelle; GO:0044391 …	GO:0003735 structural constituent of ribosome; GO:0005198 structural molecule activity;	K02969	RP-S20e; small subunit ribosomal protein S20e	ats03010 Ribosome - Aegilops tauschii (wheat D);	IPR027486;	Ribosomal protein S10 domain;
OsI_27608	W5I035	Cluster 1	78.8506	5	nucleus	GO:0006518 peptide metabolic process; GO:0043043 peptide biosynthetic process; GO:0044267 cellular protein metabolic process; GO:0006807 nitrogen compound metabolic process; GO:0009058 biosynthetic process; GO:0043603 cellular amide metabolic process; GO:0044238 primary metabolic process; GO:1901566 organonitrogen compound biosynthetic process; GO:1901576 organic substance biosynthetic process; G…	GO:0005840 ribosome; GO:0043226 organelle; GO:0043229 intracellular organelle; GO:0043232 intracellular non-membrane-bounded organelle; GO:0044464 cell part; GO:0005622 intracellular; GO:0005737 cytoplasm; GO:0032991 macromolecular complex; GO:0044424 intracellular part; GO:1990904 ribonucleoprotein complex; GO:0005623 cell; GO:0030529 intracellular ribonucleoprotein complex; GO:0044444 cytoplasm…	GO:0003735 structural constituent of ribosome; GO:0005198 structural molecule activity;	K02953	RP-S13e; small subunit ribosomal protein S13e	ats03010 Ribosome - Aegilops tauschii (wheat D);	IPR012606; IPR009068;	Ribosomal protein S13/S15, N-terminal; S15/NS1, RNA-binding;
OsI_12120	A0A1D5YPU6	Cluster 1	78.8506	4	cytoplasm	GO:0006518 peptide metabolic process; GO:0043043 peptide biosynthetic process; GO:0044267 cellular protein metabolic process; GO:0006807 nitrogen compound metabolic process; GO:0009058 biosynthetic process; GO:0043603 cellular amide metabolic process; GO:0044238 primary metabolic process; GO:1901566 organonitrogen compound biosynthetic process; GO:1901576 organic substance biosynthetic process; G…	GO:0005840 ribosome; GO:0043226 organelle; GO:0043229 intracellular organelle; GO:0043232 intracellular non-membrane-bounded organelle; GO:0044464 cell part; GO:0005622 intracellular; GO:0005737 cytoplasm; GO:0032991 macromolecular complex; GO:0044424 intracellular part; GO:1990904 ribonucleoprotein complex; GO:0005623 cell; GO:0030529 intracellular ribonucleoprotein complex; GO:0044444 cytoplasm…	GO:0003735 structural constituent of ribosome; GO:0005198 structural molecule activity;	K02966	RP-S19e; small subunit ribosomal protein S19e	ats03010 Ribosome - Aegilops tauschii (wheat D);	IPR011991;	Winged helix-turn-helix DNA-binding domain;
OsI_04513	A0A1D5W7I4	Cluster 1	76.933	1	cytoplasm	GO:0006518 peptide metabolic process; GO:0043043 peptide biosynthetic process; GO:0044267 cellular protein metabolic process; GO:0006807 nitrogen compound metabolic process; GO:0009058 biosynthetic process; GO:0043603 cellular amide metabolic process; GO:0044238 primary metabolic process; GO:1901566 organonitrogen compound biosynthetic process; GO:1901576 organic substance biosynthetic process; G…	GO:0005840 ribosome; GO:0043229 intracellular organelle; GO:0043232 intracellular non-membrane-bounded organelle; GO:0044446 intracellular organelle part; GO:0005737 cytoplasm; GO:0032991 macromolecular complex; GO:0044424 intracellular part; GO:0005623 cell; GO:0044422 organelle part; GO:0043228 non-membrane-bounded organelle; GO:0043226 organelle; GO:0015934 large ribosomal subunit; GO:0044391 …	GO:0097159 organic cyclic compound binding; GO:1901363 heterocyclic compound binding; GO:0003723 RNA binding; GO:0005488 binding; GO:0003676 nucleic acid binding; GO:0005198 structural molecule activity; GO:0003735 structural constituent of ribosome;	K02865	RP-L10Ae; large subunit ribosomal protein L10Ae	ats03010 Ribosome - Aegilops tauschii (wheat D);	IPR023674; IPR016095; IPR016094;	Ribosomal protein L1-like; Ribosomal protein L1, 3-layer alpha/beta-sandwich; Ribosomal protein L1, 2-layer alpha/beta-sandwich;
rps19	P60577	Cluster 1	78.8506	1	cytoplasm	GO:0006518 peptide metabolic process; GO:0043043 peptide biosynthetic process; GO:0044267 cellular protein metabolic process; GO:0006807 nitrogen compound metabolic process; GO:0009058 biosynthetic process; GO:0043603 cellular amide metabolic process; GO:0044238 primary metabolic process; GO:1901566 organonitrogen compound biosynthetic process; GO:1901576 organic substance biosynthetic process; G…	GO:0005840 ribosome; GO:0043229 intracellular organelle; GO:0043232 intracellular non-membrane-bounded organelle; GO:0015935 small ribosomal subunit; GO:0044446 intracellular organelle part; GO:0005737 cytoplasm; GO:0032991 macromolecular complex; GO:0044424 intracellular part; GO:0005623 cell; GO:0044422 organelle part; GO:0009507 chloroplast; GO:0043228 non-membrane-bounded organelle; GO:004323…	GO:0097159 organic cyclic compound binding; GO:1901363 heterocyclic compound binding; GO:0003723 RNA binding; GO:0005488 binding; GO:0003676 nucleic acid binding; GO:0005198 structural molecule activity; GO:0003735 structural constituent of ribosome; GO:0019843 rRNA binding;	K02965	RP-S19; small subunit ribosomal protein S19	ats03010 Ribosome - Aegilops tauschii (wheat D);	IPR023575;	Ribosomal protein S19, superfamily;
OsI_12513	A0A1D5UYA3	Cluster 1	78.8506	3	chloroplast	GO:0006518 peptide metabolic process; GO:0043043 peptide biosynthetic process; GO:0044267 cellular protein metabolic process; GO:0006807 nitrogen compound metabolic process; GO:0009058 biosynthetic process; GO:0043603 cellular amide metabolic process; GO:0044238 primary metabolic process; GO:1901566 organonitrogen compound biosynthetic process; GO:1901576 organic substance biosynthetic process; G…	GO:0005840 ribosome; GO:0043226 organelle; GO:0043229 intracellular organelle; GO:0043232 intracellular non-membrane-bounded organelle; GO:0044464 cell part; GO:0005622 intracellular; GO:0005737 cytoplasm; GO:0032991 macromolecular complex; GO:0044424 intracellular part; GO:1990904 ribonucleoprotein complex; GO:0005623 cell; GO:0030529 intracellular ribonucleoprotein complex; GO:0044444 cytoplasm…	GO:0003735 structural constituent of ribosome; GO:0005198 structural molecule activity;	K02877	RP-L15e; large subunit ribosomal protein L15e	ats03010 Ribosome - Aegilops tauschii (wheat D);	IPR012678; IPR024794;	Ribosomal protein L23/L15e core domain; Ribosomal protein L15e core domain;
OsI_18045	W5AX02	Cluster 1	76.1402	2	chloroplast	GO:0006518 peptide metabolic process; GO:0043043 peptide biosynthetic process; GO:0044267 cellular protein metabolic process; GO:0006807 nitrogen compound metabolic process; GO:0009058 biosynthetic process; GO:0043603 cellular amide metabolic process; GO:0044238 primary metabolic process; GO:1901566 organonitrogen compound biosynthetic process; GO:1901576 organic substance biosynthetic process; G…	GO:0005840 ribosome; GO:0043226 organelle; GO:0043229 intracellular organelle; GO:0043232 intracellular non-membrane-bounded organelle; GO:0044464 cell part; GO:0005622 intracellular; GO:0005737 cytoplasm; GO:0032991 macromolecular complex; GO:0044424 intracellular part; GO:1990904 ribonucleoprotein complex; GO:0005623 cell; GO:0030529 intracellular ribonucleoprotein complex; GO:0044444 cytoplasm…	GO:0003735 structural constituent of ribosome; GO:0005198 structural molecule activity;	K02961	RP-S17; small subunit ribosomal protein S17	ats03010 Ribosome - Aegilops tauschii (wheat D);	IPR012340;	Nucleic acid-binding, OB-fold;
OsI_11930	A0A1D5ZZW3	Cluster 1	75.2963	2	chloroplast	GO:0006518 peptide metabolic process; GO:0043043 peptide biosynthetic process; GO:0044267 cellular protein metabolic process; GO:0006807 nitrogen compound metabolic process; GO:0009058 biosynthetic process; GO:0043603 cellular amide metabolic process; GO:0044238 primary metabolic process; GO:1901566 organonitrogen compound biosynthetic process; GO:1901576 organic substance biosynthetic process; G…	GO:0005840 ribosome; GO:0043226 organelle; GO:0043229 intracellular organelle; GO:0043232 intracellular non-membrane-bounded organelle; GO:0044464 cell part; GO:0005622 intracellular; GO:0005737 cytoplasm; GO:0032991 macromolecular complex; GO:0044424 intracellular part; GO:1990904 ribonucleoprotein complex; GO:0005623 cell; GO:0030529 intracellular ribonucleoprotein complex; GO:0044444 cytoplasm…	GO:0003735 structural constituent of ribosome; GO:0005198 structural molecule activity;	K02886			IPR008991; IPR022669; IPR014726; IPR014722;	Translation protein SH3-like domain; Ribosomal protein L2, C-terminal; Ribosomal protein L2, domain 3; Ribosomal protein L2 domain 2;
OsI_31831	W5I5G5	Cluster 1	77.9019	6	cytoplasm	GO:0006518 peptide metabolic process; GO:0043043 peptide biosynthetic process; GO:0044267 cellular protein metabolic process; GO:0006807 nitrogen compound metabolic process; GO:0009058 biosynthetic process; GO:0043603 cellular amide metabolic process; GO:0044238 primary metabolic process; GO:1901566 organonitrogen compound biosynthetic process; GO:1901576 organic substance biosynthetic process; G…	GO:0005840 ribosome; GO:0043226 organelle; GO:0043229 intracellular organelle; GO:0043232 intracellular non-membrane-bounded organelle; GO:0044464 cell part; GO:0005622 intracellular; GO:0005737 cytoplasm; GO:0032991 macromolecular complex; GO:0044424 intracellular part; GO:1990904 ribonucleoprotein complex; GO:0005623 cell; GO:0030529 intracellular ribonucleoprotein complex; GO:0044444 cytoplasm…	GO:0097159 organic cyclic compound binding; GO:1901363 heterocyclic compound binding; GO:0003723 RNA binding; GO:0005488 binding; GO:0003676 nucleic acid binding; GO:0005198 structural molecule activity; GO:0003735 structural constituent of ribosome; GO:0019843 rRNA binding;	K02940	RP-L9e; large subunit ribosomal protein L9e	ats03010 Ribosome - Aegilops tauschii (wheat D);	IPR020040;	Ribosomal protein L6, alpha-beta domain;
OsI_25850	W5HX73	Cluster 1	78.8506	4	nucleus	GO:0006518 peptide metabolic process; GO:0043043 peptide biosynthetic process; GO:0044267 cellular protein metabolic process; GO:0006807 nitrogen compound metabolic process; GO:0009058 biosynthetic process; GO:0043603 cellular amide metabolic process; GO:0044238 primary metabolic process; GO:1901566 organonitrogen compound biosynthetic process; GO:1901576 organic substance biosynthetic process; G…	GO:0005840 ribosome; GO:0043226 organelle; GO:0043229 intracellular organelle; GO:0043232 intracellular non-membrane-bounded organelle; GO:0044464 cell part; GO:0005622 intracellular; GO:0005737 cytoplasm; GO:0032991 macromolecular complex; GO:0044424 intracellular part; GO:1990904 ribonucleoprotein complex; GO:0005623 cell; GO:0030529 intracellular ribonucleoprotein complex; GO:0044444 cytoplasm…	GO:0003735 structural constituent of ribosome; GO:0005198 structural molecule activity;	K02929	RP-L44e; large subunit ribosomal protein L44e	ats03010 Ribosome - Aegilops tauschii (wheat D);	IPR011332;	Zinc-binding ribosomal protein;
rpl23	S4Z3I9	Cluster 1	77.9841	2	cytoplasm	GO:0006518 peptide metabolic process; GO:0043043 peptide biosynthetic process; GO:0044267 cellular protein metabolic process; GO:0006807 nitrogen compound metabolic process; GO:0009058 biosynthetic process; GO:0043603 cellular amide metabolic process; GO:0044238 primary metabolic process; GO:1901566 organonitrogen compound biosynthetic process; GO:1901576 organic substance biosynthetic process; G…	GO:0005840 ribosome; GO:0043229 intracellular organelle; GO:0043232 intracellular non-membrane-bounded organelle; GO:0005737 cytoplasm; GO:0032991 macromolecular complex; GO:0044424 intracellular part; GO:0005623 cell; GO:0009507 chloroplast; GO:0043228 non-membrane-bounded organelle; GO:0043226 organelle; GO:0043231 intracellular membrane-bounded organelle; GO:0005622 intracellular; GO:0044464 c…	GO:0097159 organic cyclic compound binding; GO:1901363 heterocyclic compound binding; GO:0003723 RNA binding; GO:1901265 nucleoside phosphate binding; GO:0005488 binding; GO:0003676 nucleic acid binding; GO:0000166 nucleotide binding; GO:0003735 structural constituent of ribosome; GO:0005198 structural molecule activity; GO:0019843 rRNA binding; GO:0036094 small molecule binding;	K02892	RP-L23; large subunit ribosomal protein L23	ats03010 Ribosome - Aegilops tauschii (wheat D);	IPR012678; IPR012677;	Ribosomal protein L23/L15e core domain; Nucleotide-binding alpha-beta plait domain;
rpl22	Q95H48	Cluster 1	72.2221	2	cytoplasm	GO:0006518 peptide metabolic process; GO:0043043 peptide biosynthetic process; GO:0044267 cellular protein metabolic process; GO:0006807 nitrogen compound metabolic process; GO:0009058 biosynthetic process; GO:0043603 cellular amide metabolic process; GO:0044238 primary metabolic process; GO:1901566 organonitrogen compound biosynthetic process; GO:1901576 organic substance biosynthetic process; G…	GO:0005840 ribosome; GO:0043229 intracellular organelle; GO:0043232 intracellular non-membrane-bounded organelle; GO:0044446 intracellular organelle part; GO:0005737 cytoplasm; GO:0032991 macromolecular complex; GO:0044424 intracellular part; GO:0005623 cell; GO:0044422 organelle part; GO:0009507 chloroplast; GO:0043228 non-membrane-bounded organelle; GO:0043231 intracellular membrane-bounded org…	GO:0097159 organic cyclic compound binding; GO:1901363 heterocyclic compound binding; GO:0003723 RNA binding; GO:0005488 binding; GO:0003676 nucleic acid binding; GO:0005198 structural molecule activity; GO:0003735 structural constituent of ribosome; GO:0019843 rRNA binding;	K02890	RP-L22; large subunit ribosomal protein L22	ats03010 Ribosome - Aegilops tauschii (wheat D);
OsI_03735	A0A1D6DNA9	Cluster 1	71.1369	5	chloroplast	GO:0006518 peptide metabolic process; GO:0043043 peptide biosynthetic process; GO:0044267 cellular protein metabolic process; GO:0006807 nitrogen compound metabolic process; GO:0009058 biosynthetic process; GO:0043603 cellular amide metabolic process; GO:0044238 primary metabolic process; GO:1901566 organonitrogen compound biosynthetic process; GO:1901576 organic substance biosynthetic process; G…	GO:0005840 ribosome; GO:0043226 organelle; GO:0043229 intracellular organelle; GO:0043232 intracellular non-membrane-bounded organelle; GO:0044464 cell part; GO:0005622 intracellular; GO:0005737 cytoplasm; GO:0032991 macromolecular complex; GO:0044424 intracellular part; GO:1990904 ribonucleoprotein complex; GO:0005623 cell; GO:0030529 intracellular ribonucleoprotein complex; GO:0044444 cytoplasm…	GO:0003735 structural constituent of ribosome; GO:0005198 structural molecule activity;	K02871	RP-L13; large subunit ribosomal protein L13	ats03010 Ribosome - Aegilops tauschii (wheat D);
OsI_25076	W5I329	Cluster 1	78.8506	6	cytoplasm	GO:0006518 peptide metabolic process; GO:0043043 peptide biosynthetic process; GO:0044267 cellular protein metabolic process; GO:0006807 nitrogen compound metabolic process; GO:0009058 biosynthetic process; GO:0043603 cellular amide metabolic process; GO:0044238 primary metabolic process; GO:1901566 organonitrogen compound biosynthetic process; GO:1901576 organic substance biosynthetic process; G…	GO:0005840 ribosome; GO:0043226 organelle; GO:0043229 intracellular organelle; GO:0043232 intracellular non-membrane-bounded organelle; GO:0044464 cell part; GO:0005622 intracellular; GO:0005737 cytoplasm; GO:0032991 macromolecular complex; GO:0044424 intracellular part; GO:1990904 ribonucleoprotein complex; GO:0005623 cell; GO:0030529 intracellular ribonucleoprotein complex; GO:0044444 cytoplasm…	GO:0097159 organic cyclic compound binding; GO:1901363 heterocyclic compound binding; GO:0003723 RNA binding; GO:0005488 binding; GO:0003676 nucleic acid binding; GO:0005198 structural molecule activity; GO:0003735 structural constituent of ribosome;	K02964	RP-S18e; small subunit ribosomal protein S18e	ats03010 Ribosome - Aegilops tauschii (wheat D);	IPR010979; IPR027437;	Ribosomal protein S13-like, H2TH; 30s ribosomal protein S13, C-terminal;
OsI_39124	Q95H51	Cluster 1	77.8597	1	cytoplasm	GO:0006518 peptide metabolic process; GO:0043043 peptide biosynthetic process; GO:0044267 cellular protein metabolic process; GO:0006807 nitrogen compound metabolic process; GO:0009058 biosynthetic process; GO:0043603 cellular amide metabolic process; GO:0044238 primary metabolic process; GO:1901566 organonitrogen compound biosynthetic process; GO:1901576 organic substance biosynthetic process; G…	GO:0005840 ribosome; GO:0043229 intracellular organelle; GO:0043232 intracellular non-membrane-bounded organelle; GO:0044446 intracellular organelle part; GO:0005737 cytoplasm; GO:0032991 macromolecular complex; GO:0044424 intracellular part; GO:0005623 cell; GO:0044422 organelle part; GO:0009507 chloroplast; GO:0043228 non-membrane-bounded organelle; GO:0043231 intracellular membrane-bounded org…	GO:0097159 organic cyclic compound binding; GO:1901363 heterocyclic compound binding; GO:0003723 RNA binding; GO:0005488 binding; GO:0003676 nucleic acid binding; GO:0005198 structural molecule activity; GO:0003735 structural constituent of ribosome; GO:0019843 rRNA binding;	K02874	RP-L14; large subunit ribosomal protein L14	ats03010 Ribosome - Aegilops tauschii (wheat D);
rps2	P17933	Cluster 1	65.4065	4	mitochondria	GO:0006518 peptide metabolic process; GO:0043043 peptide biosynthetic process; GO:0044267 cellular protein metabolic process; GO:0006807 nitrogen compound metabolic process; GO:0009058 biosynthetic process; GO:0043603 cellular amide metabolic process; GO:0044238 primary metabolic process; GO:1901566 organonitrogen compound biosynthetic process; GO:1901576 organic substance biosynthetic process; G…	GO:0005840 ribosome; GO:0043229 intracellular organelle; GO:0043232 intracellular non-membrane-bounded organelle; GO:0015935 small ribosomal subunit; GO:0044446 intracellular organelle part; GO:0005737 cytoplasm; GO:0032991 macromolecular complex; GO:0044424 intracellular part; GO:0005623 cell; GO:0044422 organelle part; GO:0009507 chloroplast; GO:0043228 non-membrane-bounded organelle; GO:004322…	GO:0003735 structural constituent of ribosome; GO:0005198 structural molecule activity;	K02967			IPR023591;	Ribosomal protein S2, flavodoxin-like domain;
OsI_17293	A0A096UT91	Cluster 1	78.8506	8	cytoplasm				K02937	RP-L7e; large subunit ribosomal protein L7e	ats03010 Ribosome - Aegilops tauschii (wheat D);	IPR012988; IPR016082;	Ribosomal protein L30, N-terminal; Ribosomal protein L30, ferredoxin-like fold domain;
RPL11	W5CN13	Cluster 1	77.8808	6	cytoplasm	GO:0006518 peptide metabolic process; GO:0043043 peptide biosynthetic process; GO:0044267 cellular protein metabolic process; GO:0006807 nitrogen compound metabolic process; GO:0009058 biosynthetic process; GO:0043603 cellular amide metabolic process; GO:0044238 primary metabolic process; GO:1901566 organonitrogen compound biosynthetic process; GO:1901576 organic substance biosynthetic process; G…	GO:0005840 ribosome; GO:0043226 organelle; GO:0043229 intracellular organelle; GO:0043232 intracellular non-membrane-bounded organelle; GO:0044464 cell part; GO:0005622 intracellular; GO:0005737 cytoplasm; GO:0032991 macromolecular complex; GO:0044424 intracellular part; GO:1990904 ribonucleoprotein complex; GO:0005623 cell; GO:0030529 intracellular ribonucleoprotein complex; GO:0044444 cytoplasm…	GO:0003735 structural constituent of ribosome; GO:0005198 structural molecule activity;	K02868	RP-L11e; large subunit ribosomal protein L11e	ats03010 Ribosome - Aegilops tauschii (wheat D);	IPR022803; IPR031309; IPR031310;	Ribosomal protein L5 domain; Ribosomal protein L5, C-terminal; Ribosomal protein L5, N-terminal;
OsI_27305	W5C5N9	Cluster 1	63.509	6	cytoplasm	GO:0006518 peptide metabolic process; GO:0043043 peptide biosynthetic process; GO:0044267 cellular protein metabolic process; GO:0006807 nitrogen compound metabolic process; GO:0009058 biosynthetic process; GO:0043603 cellular amide metabolic process; GO:0044238 primary metabolic process; GO:1901566 organonitrogen compound biosynthetic process; GO:1901576 organic substance biosynthetic process; G…	GO:0005840 ribosome; GO:0043226 organelle; GO:0043229 intracellular organelle; GO:0043232 intracellular non-membrane-bounded organelle; GO:0044464 cell part; GO:0005622 intracellular; GO:0005737 cytoplasm; GO:0032991 macromolecular complex; GO:0044424 intracellular part; GO:1990904 ribonucleoprotein complex; GO:0005623 cell; GO:0030529 intracellular ribonucleoprotein complex; GO:0044444 cytoplasm…	GO:0003735 structural constituent of ribosome; GO:0005198 structural molecule activity;	K02891	RP-L22e; large subunit ribosomal protein L22e	ats03010 Ribosome - Aegilops tauschii (wheat D);
OsI_20403	W5CDW4	Cluster 1	77.923	2	cytoplasm				K02896	RP-L24e; large subunit ribosomal protein L24e	ats03010 Ribosome - Aegilops tauschii (wheat D);	IPR011017;	TRASH domain;
OsI_20924	A0A0C4BKI1	Cluster 1	78.8506	4	cytoplasm	GO:0006518 peptide metabolic process; GO:0043043 peptide biosynthetic process; GO:0044267 cellular protein metabolic process; GO:0006807 nitrogen compound metabolic process; GO:0009058 biosynthetic process; GO:0043603 cellular amide metabolic process; GO:0044238 primary metabolic process; GO:1901566 organonitrogen compound biosynthetic process; GO:1901576 organic substance biosynthetic process; G…	GO:0005840 ribosome; GO:0043226 organelle; GO:0043229 intracellular organelle; GO:0043232 intracellular non-membrane-bounded organelle; GO:0044464 cell part; GO:0005622 intracellular; GO:0005737 cytoplasm; GO:0032991 macromolecular complex; GO:0044424 intracellular part; GO:1990904 ribonucleoprotein complex; GO:0005623 cell; GO:0030529 intracellular ribonucleoprotein complex; GO:0044444 cytoplasm…	GO:0003735 structural constituent of ribosome; GO:0005198 structural molecule activity;	K02917	RP-L35Ae; large subunit ribosomal protein L35Ae	ats03010 Ribosome - Aegilops tauschii (wheat D);	IPR009000;	Translation protein, beta-barrel domain;
OsI_22747	W5G990	Cluster 1	77.8597	4	cytoplasm	GO:0006518 peptide metabolic process; GO:0043043 peptide biosynthetic process; GO:0044267 cellular protein metabolic process; GO:0006807 nitrogen compound metabolic process; GO:0009058 biosynthetic process; GO:0043603 cellular amide metabolic process; GO:0044238 primary metabolic process; GO:1901566 organonitrogen compound biosynthetic process; GO:1901576 organic substance biosynthetic process; G…	GO:0005840 ribosome; GO:0043226 organelle; GO:0043229 intracellular organelle; GO:0043232 intracellular non-membrane-bounded organelle; GO:0044464 cell part; GO:0005622 intracellular; GO:0005737 cytoplasm; GO:0032991 macromolecular complex; GO:0044424 intracellular part; GO:1990904 ribonucleoprotein complex; GO:0005623 cell; GO:0030529 intracellular ribonucleoprotein complex; GO:0044444 cytoplasm…	GO:0003735 structural constituent of ribosome; GO:0005198 structural molecule activity;	K02910	RP-L31e; large subunit ribosomal protein L31e	ats03010 Ribosome - Aegilops tauschii (wheat D);	IPR023621;	Ribosomal protein L31e domain;
OsI_15569	W5C1E9	Cluster 1	76.933	4	cytoplasm	GO:0006518 peptide metabolic process; GO:0043043 peptide biosynthetic process; GO:0044267 cellular protein metabolic process; GO:0006807 nitrogen compound metabolic process; GO:0009058 biosynthetic process; GO:0043603 cellular amide metabolic process; GO:0044238 primary metabolic process; GO:1901566 organonitrogen compound biosynthetic process; GO:1901576 organic substance biosynthetic process; G…	GO:0005840 ribosome; GO:0043226 organelle; GO:0043229 intracellular organelle; GO:0043232 intracellular non-membrane-bounded organelle; GO:0044464 cell part; GO:0005622 intracellular; GO:0005737 cytoplasm; GO:0032991 macromolecular complex; GO:0044424 intracellular part; GO:1990904 ribonucleoprotein complex; GO:0005623 cell; GO:0030529 intracellular ribonucleoprotein complex; GO:0044444 cytoplasm…	GO:0003735 structural constituent of ribosome; GO:0005198 structural molecule activity;	K02918	RP-L35e; large subunit ribosomal protein L35e	ats03010 Ribosome - Aegilops tauschii (wheat D);
OsI_28791	A0A1D6CDE5	Cluster 1	77.9019	6	cytoplasm	GO:0044085 cellular component biogenesis; GO:0042254 ribosome biogenesis; GO:0022613 ribonucleoprotein complex biogenesis; GO:0071840 cellular component organization or biogenesis;	GO:0044464 cell part; GO:0005622 intracellular; GO:0032991 macromolecular complex; GO:0044424 intracellular part; GO:1990904 ribonucleoprotein complex; GO:0005623 cell; GO:0030529 intracellular ribonucleoprotein complex;		K02936	RP-L7Ae; large subunit ribosomal protein L7Ae	ats03010 Ribosome - Aegilops tauschii (wheat D);	IPR029064; IPR004038;	50S ribosomal protein L30e-like; Ribosomal protein L7Ae/L30e/S12e/Gadd45;
OsI_38771	W5ECL2	Cluster 1	78.0922	3	cytoplasm	GO:0006518 peptide metabolic process; GO:0043043 peptide biosynthetic process; GO:0044267 cellular protein metabolic process; GO:0006807 nitrogen compound metabolic process; GO:0009058 biosynthetic process; GO:0043603 cellular amide metabolic process; GO:0044238 primary metabolic process; GO:1901566 organonitrogen compound biosynthetic process; GO:1901576 organic substance biosynthetic process; G…	GO:0005840 ribosome; GO:0043229 intracellular organelle; GO:0043232 intracellular non-membrane-bounded organelle; GO:0044446 intracellular organelle part; GO:0005737 cytoplasm; GO:0032991 macromolecular complex; GO:0044424 intracellular part; GO:0005623 cell; GO:0044422 organelle part; GO:0043228 non-membrane-bounded organelle; GO:0043226 organelle; GO:0015934 large ribosomal subunit; GO:0044391 …	GO:0097159 organic cyclic compound binding; GO:1901363 heterocyclic compound binding; GO:0003723 RNA binding; GO:0005488 binding; GO:0003676 nucleic acid binding; GO:0005198 structural molecule activity; GO:0003735 structural constituent of ribosome;	K02938	RP-L8e; large subunit ribosomal protein L8e	ats03010 Ribosome - Aegilops tauschii (wheat D);	IPR008991; IPR012340; IPR022669; IPR022666; IPR014726; IPR014722;	Translation protein SH3-like domain; Nucleic acid-binding, OB-fold; Ribosomal protein L2, C-terminal; Ribosomal Proteins L2, RNA binding domain; Ribosomal protein L2, domain 3; Ribosomal protein L2 domain 2;
OsI_34676	W5H631	Cluster 1	77.9652	3	chloroplast	GO:0006518 peptide metabolic process; GO:0043043 peptide biosynthetic process; GO:0044267 cellular protein metabolic process; GO:0006807 nitrogen compound metabolic process; GO:0009058 biosynthetic process; GO:0043603 cellular amide metabolic process; GO:0044238 primary metabolic process; GO:1901566 organonitrogen compound biosynthetic process; GO:1901576 organic substance biosynthetic process; G…	GO:0005840 ribosome; GO:0043226 organelle; GO:0043229 intracellular organelle; GO:0043232 intracellular non-membrane-bounded organelle; GO:0044464 cell part; GO:0005622 intracellular; GO:0005737 cytoplasm; GO:0032991 macromolecular complex; GO:0044424 intracellular part; GO:1990904 ribonucleoprotein complex; GO:0005623 cell; GO:0030529 intracellular ribonucleoprotein complex; GO:0044444 cytoplasm…	GO:0003735 structural constituent of ribosome; GO:0005198 structural molecule activity;	K02901	RP-L27e; large subunit ribosomal protein L27e	ats03010 Ribosome - Aegilops tauschii (wheat D);	IPR008991; IPR014722; IPR005824;	Translation protein SH3-like domain; Ribosomal protein L2 domain 2; KOW;
rpl2	P11534	Cluster 1	75.2963	2	cytoplasm	GO:0006518 peptide metabolic process; GO:0043043 peptide biosynthetic process; GO:0044267 cellular protein metabolic process; GO:0006807 nitrogen compound metabolic process; GO:0009058 biosynthetic process; GO:0043603 cellular amide metabolic process; GO:0044238 primary metabolic process; GO:1901566 organonitrogen compound biosynthetic process; GO:1901576 organic substance biosynthetic process; G…	GO:0005840 ribosome; GO:0043229 intracellular organelle; GO:0043232 intracellular non-membrane-bounded organelle; GO:0044446 intracellular organelle part; GO:0005737 cytoplasm; GO:0032991 macromolecular complex; GO:0044424 intracellular part; GO:0005623 cell; GO:0044422 organelle part; GO:0009507 chloroplast; GO:0043228 non-membrane-bounded organelle; GO:0043231 intracellular membrane-bounded org…	GO:0097159 organic cyclic compound binding; GO:1901363 heterocyclic compound binding; GO:0003723 RNA binding; GO:0003824 catalytic activity; GO:0005488 binding; GO:0003676 nucleic acid binding; GO:0016740 transferase activity; GO:0005198 structural molecule activity; GO:0003735 structural constituent of ribosome;	K02886			IPR008991; IPR012340; IPR022669; IPR022666; IPR014726; IPR014722;	Translation protein SH3-like domain; Nucleic acid-binding, OB-fold; Ribosomal protein L2, C-terminal; Ribosomal Proteins L2, RNA binding domain; Ribosomal protein L2, domain 3; Ribosomal protein L2 domain 2;
rps14	Q95H62	Cluster 1	63.7285	2	nucleus	GO:0006518 peptide metabolic process; GO:0043043 peptide biosynthetic process; GO:0044267 cellular protein metabolic process; GO:0006807 nitrogen compound metabolic process; GO:0009058 biosynthetic process; GO:0043603 cellular amide metabolic process; GO:0044238 primary metabolic process; GO:1901566 organonitrogen compound biosynthetic process; GO:1901576 organic substance biosynthetic process; G…	GO:0005840 ribosome; GO:0043229 intracellular organelle; GO:0043232 intracellular non-membrane-bounded organelle; GO:0005737 cytoplasm; GO:0032991 macromolecular complex; GO:0044424 intracellular part; GO:0005623 cell; GO:0009507 chloroplast; GO:0043228 non-membrane-bounded organelle; GO:0043226 organelle; GO:0043231 intracellular membrane-bounded organelle; GO:0005622 intracellular; GO:0044464 c…	GO:0097159 organic cyclic compound binding; GO:1901363 heterocyclic compound binding; GO:0003723 RNA binding; GO:0005488 binding; GO:0003676 nucleic acid binding; GO:0005198 structural molecule activity; GO:0003735 structural constituent of ribosome; GO:0019843 rRNA binding;	K02954	RP-S14; small subunit ribosomal protein S14	ats03010 Ribosome - Aegilops tauschii (wheat D);
SC34	A0A0C4BIR6	Cluster 1	78.8506	3	chloroplast	GO:0006518 peptide metabolic process; GO:0043043 peptide biosynthetic process; GO:0044267 cellular protein metabolic process; GO:0006807 nitrogen compound metabolic process; GO:0009058 biosynthetic process; GO:0043603 cellular amide metabolic process; GO:0044238 primary metabolic process; GO:1901566 organonitrogen compound biosynthetic process; GO:1901576 organic substance biosynthetic process; G…	GO:0005840 ribosome; GO:0043226 organelle; GO:0043229 intracellular organelle; GO:0043232 intracellular non-membrane-bounded organelle; GO:0044464 cell part; GO:0005622 intracellular; GO:0005737 cytoplasm; GO:0032991 macromolecular complex; GO:0044424 intracellular part; GO:1990904 ribonucleoprotein complex; GO:0005623 cell; GO:0030529 intracellular ribonucleoprotein complex; GO:0044444 cytoplasm…	GO:0003735 structural constituent of ribosome; GO:0005198 structural molecule activity;	K02866	RP-L10e; large subunit ribosomal protein L10e	ats03010 Ribosome - Aegilops tauschii (wheat D);	IPR016180;	Ribosomal protein L10e/L16;
OsI_13694	A0A1D5ZKM9	Cluster 1	70.5018	3	nucleus	GO:0006518 peptide metabolic process; GO:0043043 peptide biosynthetic process; GO:0044267 cellular protein metabolic process; GO:0006807 nitrogen compound metabolic process; GO:0009058 biosynthetic process; GO:0043603 cellular amide metabolic process; GO:0044238 primary metabolic process; GO:1901566 organonitrogen compound biosynthetic process; GO:1901576 organic substance biosynthetic process; G…	GO:0005840 ribosome; GO:0043226 organelle; GO:0043229 intracellular organelle; GO:0043232 intracellular non-membrane-bounded organelle; GO:0044464 cell part; GO:0005622 intracellular; GO:0005737 cytoplasm; GO:0032991 macromolecular complex; GO:0044424 intracellular part; GO:1990904 ribonucleoprotein complex; GO:0005623 cell; GO:0030529 intracellular ribonucleoprotein complex; GO:0044444 cytoplasm…	GO:0003735 structural constituent of ribosome; GO:0005198 structural molecule activity;	K02980	RP-S29e; small subunit ribosomal protein S29e	ats03010 Ribosome - Aegilops tauschii (wheat D);
9311114	Q95H49	Cluster 1	77.8597	7	nucleus	GO:0006518 peptide metabolic process; GO:0043043 peptide biosynthetic process; GO:0044267 cellular protein metabolic process; GO:0006807 nitrogen compound metabolic process; GO:0009058 biosynthetic process; GO:0043603 cellular amide metabolic process; GO:0044238 primary metabolic process; GO:1901566 organonitrogen compound biosynthetic process; GO:1901576 organic substance biosynthetic process; G…	GO:0005840 ribosome; GO:0043229 intracellular organelle; GO:0043232 intracellular non-membrane-bounded organelle; GO:0015935 small ribosomal subunit; GO:0044446 intracellular organelle part; GO:0005737 cytoplasm; GO:0032991 macromolecular complex; GO:0044424 intracellular part; GO:0005623 cell; GO:0044422 organelle part; GO:0009507 chloroplast; GO:0043228 non-membrane-bounded organelle; GO:004323…	GO:0097159 organic cyclic compound binding; GO:1901363 heterocyclic compound binding; GO:0003723 RNA binding; GO:0005488 binding; GO:0003676 nucleic acid binding; GO:0005198 structural molecule activity; GO:0003735 structural constituent of ribosome; GO:0019843 rRNA binding;	K02982			IPR009019; IPR015946; IPR001351;	K homology domain, prokaryotic type; K homology domain-like, alpha/beta; Ribosomal protein S3, C-terminal;
OsI_03315	A0A1D5WJF1	Cluster 1	74.9317	1	nucleus			GO:0005515 protein binding; GO:0005488 binding;	K14753			IPR017986; IPR015943;	WD40-repeat-containing domain; WD40/YVTN repeat-like-containing domain;
OsI_03446	W5DEJ5	Cluster 1	77.0824	7	cytoplasm	GO:0006518 peptide metabolic process; GO:0043043 peptide biosynthetic process; GO:0044267 cellular protein metabolic process; GO:0006807 nitrogen compound metabolic process; GO:0009058 biosynthetic process; GO:0043603 cellular amide metabolic process; GO:0044238 primary metabolic process; GO:1901566 organonitrogen compound biosynthetic process; GO:1901576 organic substance biosynthetic process; G…	GO:0005840 ribosome; GO:0043226 organelle; GO:0043229 intracellular organelle; GO:0043232 intracellular non-membrane-bounded organelle; GO:0044464 cell part; GO:0005622 intracellular; GO:0005737 cytoplasm; GO:0032991 macromolecular complex; GO:0044424 intracellular part; GO:1990904 ribonucleoprotein complex; GO:0005623 cell; GO:0030529 intracellular ribonucleoprotein complex; GO:0044444 cytoplasm…	GO:0003735 structural constituent of ribosome; GO:0005198 structural molecule activity;	K02903	RP-L28e; large subunit ribosomal protein L28e	ats03010 Ribosome - Aegilops tauschii (wheat D);	IPR029004;	Ribosomal L28e/Mak16;
OsI_09485	W5DSB4	Cluster 1	77.0824	4	chloroplast	GO:0006518 peptide metabolic process; GO:0043043 peptide biosynthetic process; GO:0044267 cellular protein metabolic process; GO:0006807 nitrogen compound metabolic process; GO:0009058 biosynthetic process; GO:0043603 cellular amide metabolic process; GO:0044238 primary metabolic process; GO:1901566 organonitrogen compound biosynthetic process; GO:1901576 organic substance biosynthetic process; G…	GO:0005840 ribosome; GO:0043226 organelle; GO:0043229 intracellular organelle; GO:0043232 intracellular non-membrane-bounded organelle; GO:0044464 cell part; GO:0005622 intracellular; GO:0005737 cytoplasm; GO:0032991 macromolecular complex; GO:0044424 intracellular part; GO:1990904 ribonucleoprotein complex; GO:0005623 cell; GO:0030529 intracellular ribonucleoprotein complex; GO:0044444 cytoplasm…	GO:0003735 structural constituent of ribosome; GO:0005198 structural molecule activity;	K02903	RP-L28e; large subunit ribosomal protein L28e	ats03010 Ribosome - Aegilops tauschii (wheat D);	IPR029004;	Ribosomal L28e/Mak16;
OsI_31514	A0A1D5YME8	Cluster 10	2	6	chloroplast	GO:0050794 regulation of cellular process; GO:1901671 positive regulation of superoxide dismutase activity; GO:1901033 positive regulation of response to reactive oxygen species; GO:1900409 positive regulation of cellular response to oxidative stress; GO:0080134 regulation of response to stress; GO:0006457 protein folding; GO:1902884 positive regulation of response to oxidative stress; GO:0009893…	GO:0044424 intracellular part; GO:0005623 cell; GO:0044464 cell part; GO:0005622 intracellular; GO:0005737 cytoplasm;	GO:0005524 ATP binding; GO:1901265 nucleoside phosphate binding; GO:0001882 nucleoside binding; GO:0043167 ion binding; GO:0000166 nucleotide binding; GO:0097159 organic cyclic compound binding; GO:1901363 heterocyclic compound binding; GO:0032549 ribonucleoside binding; GO:0097367 carbohydrate derivative binding; GO:0046914 transition metal ion binding; GO:0032553 ribonucleotide binding; GO:0005…	K04078			IPR011032;	GroES-like;
OsI_14427	A0A1D5X2X8	Cluster 10	1.66667	1	chloroplast	GO:0006457 protein folding; GO:0009987 cellular process; GO:0042026 protein refolding;	GO:0044424 intracellular part; GO:0005623 cell; GO:0044464 cell part; GO:0005622 intracellular; GO:0005737 cytoplasm;	GO:0005524 ATP binding; GO:1901265 nucleoside phosphate binding; GO:0001882 nucleoside binding; GO:0043167 ion binding; GO:0000166 nucleotide binding; GO:0097159 organic cyclic compound binding; GO:1901363 heterocyclic compound binding; GO:0032549 ribonucleoside binding; GO:0097367 carbohydrate derivative binding; GO:0032553 ribonucleotide binding; GO:0005488 binding; GO:0032550 purine ribonucleo…				IPR027409; IPR027413;	GroEL-like apical domain; GroEL-like equatorial domain;
OsI_22016	A0A1D6D1N1	Cluster 10	2	8	chloroplast	GO:0050794 regulation of cellular process; GO:1901671 positive regulation of superoxide dismutase activity; GO:1901033 positive regulation of response to reactive oxygen species; GO:1900409 positive regulation of cellular response to oxidative stress; GO:0080134 regulation of response to stress; GO:0006457 protein folding; GO:1902884 positive regulation of response to oxidative stress; GO:0009893…	GO:0044424 intracellular part; GO:0005623 cell; GO:0044464 cell part; GO:0005622 intracellular; GO:0005737 cytoplasm;	GO:0005524 ATP binding; GO:1901265 nucleoside phosphate binding; GO:0001882 nucleoside binding; GO:0043167 ion binding; GO:0000166 nucleotide binding; GO:0097159 organic cyclic compound binding; GO:1901363 heterocyclic compound binding; GO:0032549 ribonucleoside binding; GO:0097367 carbohydrate derivative binding; GO:0046914 transition metal ion binding; GO:0032553 ribonucleotide binding; GO:0005…	K04078			IPR011032;	GroES-like;
BGIOSGA022066-PA	A0A1D5WXT4	Cluster 10	1.66667	2	chloroplast	GO:0006457 protein folding; GO:0009987 cellular process; GO:0042026 protein refolding;	GO:0044424 intracellular part; GO:0005623 cell; GO:0044464 cell part; GO:0005622 intracellular; GO:0005737 cytoplasm;	GO:0005524 ATP binding; GO:1901265 nucleoside phosphate binding; GO:0001882 nucleoside binding; GO:0043167 ion binding; GO:0000166 nucleotide binding; GO:0097159 organic cyclic compound binding; GO:1901363 heterocyclic compound binding; GO:0032549 ribonucleoside binding; GO:0097367 carbohydrate derivative binding; GO:0032553 ribonucleotide binding; GO:0005488 binding; GO:0032550 purine ribonucleo…	K04077	groEL; chaperonin GroEL	ats03018 RNA degradation - Aegilops tauschii (wheat D);	IPR027409; IPR027413;	GroEL-like apical domain; GroEL-like equatorial domain;
OsI_33923	A0A1D5SDI5	Cluster 10	1.66667	4	mitochondria	GO:0006457 protein folding; GO:0009987 cellular process; GO:0042026 protein refolding;	GO:0044424 intracellular part; GO:0005623 cell; GO:0044464 cell part; GO:0005622 intracellular; GO:0005737 cytoplasm;	GO:0005524 ATP binding; GO:1901265 nucleoside phosphate binding; GO:0001882 nucleoside binding; GO:0043167 ion binding; GO:0000166 nucleotide binding; GO:0097159 organic cyclic compound binding; GO:1901363 heterocyclic compound binding; GO:0032549 ribonucleoside binding; GO:0097367 carbohydrate derivative binding; GO:0032553 ribonucleotide binding; GO:0005488 binding; GO:0032550 purine ribonucleo…	K04077	groEL; chaperonin GroEL	ats03018 RNA degradation - Aegilops tauschii (wheat D);	IPR027409; IPR027413;	GroEL-like apical domain; GroEL-like equatorial domain;
OsI_37967	P08823	Cluster 10	1.66667	1	cytoplasm	GO:0006457 protein folding; GO:0009987 cellular process; GO:0042026 protein refolding;	GO:0043226 organelle; GO:0043231 intracellular membrane-bounded organelle; GO:0043229 intracellular organelle; GO:0044464 cell part; GO:0005622 intracellular; GO:0005737 cytoplasm; GO:0044424 intracellular part; GO:0043227 membrane-bounded organelle; GO:0005623 cell; GO:0009536 plastid; GO:0044444 cytoplasmic part; GO:0009507 chloroplast;	GO:0005524 ATP binding; GO:1901265 nucleoside phosphate binding; GO:0001882 nucleoside binding; GO:0043167 ion binding; GO:0000166 nucleotide binding; GO:0097159 organic cyclic compound binding; GO:1901363 heterocyclic compound binding; GO:0032549 ribonucleoside binding; GO:0097367 carbohydrate derivative binding; GO:0032553 ribonucleotide binding; GO:0005488 binding; GO:0032550 purine ribonucleo…				IPR027409; IPR027413;	GroEL-like apical domain; GroEL-like equatorial domain;
OsI_35492	A0A1D5ULP2	Cluster 10	1.66667	1	cytoplasm	GO:0006457 protein folding; GO:0009987 cellular process; GO:0042026 protein refolding;	GO:0044424 intracellular part; GO:0005623 cell; GO:0044464 cell part; GO:0005622 intracellular; GO:0005737 cytoplasm;	GO:0005524 ATP binding; GO:1901265 nucleoside phosphate binding; GO:0001882 nucleoside binding; GO:0043167 ion binding; GO:0000166 nucleotide binding; GO:0097159 organic cyclic compound binding; GO:1901363 heterocyclic compound binding; GO:0032549 ribonucleoside binding; GO:0097367 carbohydrate derivative binding; GO:0032553 ribonucleotide binding; GO:0005488 binding; GO:0032550 purine ribonucleo…	K04077	groEL; chaperonin GroEL	ats03018 RNA degradation - Aegilops tauschii (wheat D);	IPR027409; IPR027413;	GroEL-like apical domain; GroEL-like equatorial domain;
OsI_34694	A0A1D5RV36	Cluster 10	2	4	chloroplast	GO:0006457 protein folding; GO:0009987 cellular process;	GO:0044424 intracellular part; GO:0005623 cell; GO:0044464 cell part; GO:0005622 intracellular; GO:0005737 cytoplasm;		K04078			IPR011032;	GroES-like;
CHLD	A0A1D5YP75	Cluster 11	3	1	chloroplast	GO:0051188 cofactor biosynthetic process; GO:0046148 pigment biosynthetic process; GO:0006725 cellular aromatic compound metabolic process; GO:0015994 chlorophyll metabolic process; GO:0044699 single-organism process; GO:0009058 biosynthetic process; GO:1901566 organonitrogen compound biosynthetic process; GO:0044237 cellular metabolic process; GO:0071704 organic substance metabolic process; GO:0…	GO:0043226 organelle; GO:0043231 intracellular membrane-bounded organelle; GO:0043229 intracellular organelle; GO:0044464 cell part; GO:0005622 intracellular; GO:0005737 cytoplasm; GO:0044424 intracellular part; GO:0043227 membrane-bounded organelle; GO:0005623 cell; GO:0009536 plastid; GO:0044444 cytoplasmic part; GO:0009507 chloroplast;	GO:0005524 ATP binding; GO:1901265 nucleoside phosphate binding; GO:0016874 ligase activity; GO:0001882 nucleoside binding; GO:0043167 ion binding; GO:0016851 magnesium chelatase activity; GO:0051002 ligase activity, forming nitrogen-metal bonds; GO:0051003 ligase activity, forming nitrogen-metal bonds, forming coordination complexes; GO:0000166 nucleotide binding; GO:0097159 organic cyclic compo…	K03404	chlD; magnesium chelatase subunit D [EC:6.6.1.1]	ats01100 Metabolic pathways - Aegilops tauschii (wheat D); ats00860 Porphyrin and chlorophyll metabolism - Aegilops tauschii (wheat D); ats01110 Biosynthesis of secondary metabolites - Aegilops tauschii (wheat D);	IPR003593; IPR000523; IPR027417; IPR002035;	AAA+ ATPase domain; Magnesium chelatase ChlI domain; P-loop containing nucleoside triphosphate hydrolase; von Willebrand factor, type A;
CHLI	A0A1D6CV32	Cluster 11	3	5	chloroplast	GO:0051188 cofactor biosynthetic process; GO:0046148 pigment biosynthetic process; GO:0006725 cellular aromatic compound metabolic process; GO:0015994 chlorophyll metabolic process; GO:0044699 single-organism process; GO:0009058 biosynthetic process; GO:1901566 organonitrogen compound biosynthetic process; GO:0044237 cellular metabolic process; GO:0071704 organic substance metabolic process; GO:0…	GO:0043226 organelle; GO:0043231 intracellular membrane-bounded organelle; GO:0043229 intracellular organelle; GO:0044464 cell part; GO:0005622 intracellular; GO:0005737 cytoplasm; GO:0044424 intracellular part; GO:0043227 membrane-bounded organelle; GO:0005623 cell; GO:0009536 plastid; GO:0044444 cytoplasmic part; GO:0009507 chloroplast;	GO:0005524 ATP binding; GO:1901265 nucleoside phosphate binding; GO:0016874 ligase activity; GO:0001882 nucleoside binding; GO:0043167 ion binding; GO:0016851 magnesium chelatase activity; GO:0051002 ligase activity, forming nitrogen-metal bonds; GO:0051003 ligase activity, forming nitrogen-metal bonds, forming coordination complexes; GO:0000166 nucleotide binding; GO:0097159 organic cyclic compo…	K03405	chlI; magnesium chelatase subunit I [EC:6.6.1.1]	ats01100 Metabolic pathways - Aegilops tauschii (wheat D); ats00860 Porphyrin and chlorophyll metabolism - Aegilops tauschii (wheat D); ats01110 Biosynthesis of secondary metabolites - Aegilops tauschii (wheat D);	IPR003593; IPR000523; IPR027417;	AAA+ ATPase domain; Magnesium chelatase ChlI domain; P-loop containing nucleoside triphosphate hydrolase;
CHLH	W5B457	Cluster 11	3	1	chloroplast	GO:0051188 cofactor biosynthetic process; GO:0046148 pigment biosynthetic process; GO:0006725 cellular aromatic compound metabolic process; GO:0015994 chlorophyll metabolic process; GO:0044699 single-organism process; GO:0009058 biosynthetic process; GO:1901566 organonitrogen compound biosynthetic process; GO:0044237 cellular metabolic process; GO:0071704 organic substance metabolic process; GO:0…		GO:0016851 magnesium chelatase activity; GO:0051002 ligase activity, forming nitrogen-metal bonds; GO:0051003 ligase activity, forming nitrogen-metal bonds, forming coordination complexes; GO:0003824 catalytic activity; GO:0016874 ligase activity;	K03403	chlH; magnesium chelatase subunit H [EC:6.6.1.1]	ats01100 Metabolic pathways - Aegilops tauschii (wheat D); ats00860 Porphyrin and chlorophyll metabolism - Aegilops tauschii (wheat D); ats01110 Biosynthesis of secondary metabolites - Aegilops tauschii (wheat D);
OsI_21498	A0A1D6D0K0	Cluster 11	3	1	chloroplast	GO:0051188 cofactor biosynthetic process; GO:0046148 pigment biosynthetic process; GO:0006725 cellular aromatic compound metabolic process; GO:0015994 chlorophyll metabolic process; GO:0044699 single-organism process; GO:0009058 biosynthetic process; GO:1901566 organonitrogen compound biosynthetic process; GO:0044237 cellular metabolic process; GO:0032259 methylation; GO:0071704 organic substance…		GO:0008757 S-adenosylmethionine-dependent methyltransferase activity; GO:0008168 methyltransferase activity; GO:0003824 catalytic activity; GO:0046406 magnesium protoporphyrin IX methyltransferase activity; GO:0016741 transferase activity, transferring one-carbon groups; GO:0008171 O-methyltransferase activity; GO:0016740 transferase activity;	K03428	bchM; magnesium-protoporphyrin O-methyltransferase [EC:2.1.1.11]	ats01100 Metabolic pathways - Aegilops tauschii (wheat D); ats00860 Porphyrin and chlorophyll metabolism - Aegilops tauschii (wheat D); ats01110 Biosynthesis of secondary metabolites - Aegilops tauschii (wheat D);	IPR029063; IPR010940;	S-adenosyl-L-methionine-dependent methyltransferase; Magnesium-protoporphyrin IX methyltransferase, C-terminal;
OsI_025469	Q43312	Cluster 12	0.4	1	nucleus		GO:0043229 intracellular organelle; GO:0043232 intracellular non-membrane-bounded organelle; GO:0044446 intracellular organelle part; GO:0032991 macromolecular complex; GO:0044424 intracellular part; GO:0005623 cell; GO:0044422 organelle part; GO:0044427 chromosomal part; GO:0000786 nucleosome; GO:0043228 non-membrane-bounded organelle; GO:0043231 intracellular membrane-bounded organelle; GO:0043…	GO:0097159 organic cyclic compound binding; GO:1901363 heterocyclic compound binding; GO:0003677 DNA binding; GO:0046982 protein heterodimerization activity; GO:0005488 binding; GO:0046983 protein dimerization activity; GO:0003676 nucleic acid binding; GO:0005515 protein binding;	K11251			IPR009072; IPR032454; IPR007125;	Histone-fold; Histone H2A, C-terminal domain; Histone H2A/H2B/H3;
H2B.10	A0A1D5SSX6	Cluster 12	0.5	4	nucleus		GO:0043229 intracellular organelle; GO:0043232 intracellular non-membrane-bounded organelle; GO:0044446 intracellular organelle part; GO:0032991 macromolecular complex; GO:0044424 intracellular part; GO:0005623 cell; GO:0044422 organelle part; GO:0044427 chromosomal part; GO:0000786 nucleosome; GO:0043228 non-membrane-bounded organelle; GO:0043231 intracellular membrane-bounded organelle; GO:0043…	GO:0097159 organic cyclic compound binding; GO:1901363 heterocyclic compound binding; GO:0003677 DNA binding; GO:0046982 protein heterodimerization activity; GO:0005488 binding; GO:0046983 protein dimerization activity; GO:0003676 nucleic acid binding; GO:0005515 protein binding;	K11252			IPR009072; IPR007125;	Histone-fold; Histone H2A/H2B/H3;
OsI_019561	A0A1D5SL74	Cluster 12	0.4	1	nucleus		GO:0043229 intracellular organelle; GO:0043232 intracellular non-membrane-bounded organelle; GO:0044446 intracellular organelle part; GO:0032991 macromolecular complex; GO:0044424 intracellular part; GO:0005623 cell; GO:0044422 organelle part; GO:0044427 chromosomal part; GO:0000786 nucleosome; GO:0043228 non-membrane-bounded organelle; GO:0043231 intracellular membrane-bounded organelle; GO:0043…	GO:0097159 organic cyclic compound binding; GO:1901363 heterocyclic compound binding; GO:0003677 DNA binding; GO:0046982 protein heterodimerization activity; GO:0005488 binding; GO:0046983 protein dimerization activity; GO:0003676 nucleic acid binding; GO:0005515 protein binding;	K11251			IPR032454; IPR009072; IPR007125;	Histone H2A, C-terminal domain; Histone-fold; Histone H2A/H2B/H3;
OsI_010709	W5F9T2	Cluster 12	0.5	1	nucleus		GO:0043229 intracellular organelle; GO:0043232 intracellular non-membrane-bounded organelle; GO:0044446 intracellular organelle part; GO:0032991 macromolecular complex; GO:0044424 intracellular part; GO:0005623 cell; GO:0044422 organelle part; GO:0044427 chromosomal part; GO:0000786 nucleosome; GO:0043228 non-membrane-bounded organelle; GO:0043231 intracellular membrane-bounded organelle; GO:0043…	GO:0097159 organic cyclic compound binding; GO:1901363 heterocyclic compound binding; GO:0003677 DNA binding; GO:0046982 protein heterodimerization activity; GO:0005488 binding; GO:0046983 protein dimerization activity; GO:0003676 nucleic acid binding; GO:0005515 protein binding;	K11252			IPR009072; IPR007125;	Histone-fold; Histone H2A/H2B/H3;
OsI_002060	A0A1D5SN56	Cluster 12	0.4	1	nucleus		GO:0043229 intracellular organelle; GO:0043232 intracellular non-membrane-bounded organelle; GO:0044446 intracellular organelle part; GO:0032991 macromolecular complex; GO:0044424 intracellular part; GO:0005623 cell; GO:0044422 organelle part; GO:0044427 chromosomal part; GO:0000786 nucleosome; GO:0043228 non-membrane-bounded organelle; GO:0043231 intracellular membrane-bounded organelle; GO:0043…	GO:0097159 organic cyclic compound binding; GO:1901363 heterocyclic compound binding; GO:0003677 DNA binding; GO:0046982 protein heterodimerization activity; GO:0005488 binding; GO:0046983 protein dimerization activity; GO:0003676 nucleic acid binding; GO:0005515 protein binding;	K11251			IPR032454; IPR009072; IPR007125;	Histone H2A, C-terminal domain; Histone-fold; Histone H2A/H2B/H3;
H2B.2	A0A1D5XSE4	Cluster 12	0.5	1	nucleus		GO:0043229 intracellular organelle; GO:0043232 intracellular non-membrane-bounded organelle; GO:0044446 intracellular organelle part; GO:0032991 macromolecular complex; GO:0044424 intracellular part; GO:0005623 cell; GO:0044422 organelle part; GO:0044427 chromosomal part; GO:0000786 nucleosome; GO:0043228 non-membrane-bounded organelle; GO:0043231 intracellular membrane-bounded organelle; GO:0043…	GO:0097159 organic cyclic compound binding; GO:1901363 heterocyclic compound binding; GO:0003677 DNA binding; GO:0046982 protein heterodimerization activity; GO:0005488 binding; GO:0046983 protein dimerization activity; GO:0003676 nucleic acid binding; GO:0005515 protein binding;	K11252			IPR009072; IPR007125;	Histone-fold; Histone H2A/H2B/H3;
OsI_01541	A0A1D6SBS1	Cluster 13	4.60833	1	chloroplast	GO:0008152 metabolic process;		GO:0016746 transferase activity, transferring acyl groups; GO:0046912 transferase activity, transferring acyl groups, acyl groups converted into alkyl on transfer; GO:0003824 catalytic activity; GO:0016740 transferase activity;	K01648	ACLY; ATP citrate (pro-S)-lyase [EC:2.3.3.8]	ats01100 Metabolic pathways - Aegilops tauschii (wheat D); ats00020 Citrate cycle (TCA cycle) - Aegilops tauschii (wheat D); ats01110 Biosynthesis of secondary metabolites - Aegilops tauschii (wheat D);	IPR016142; IPR005811; IPR016040; IPR016102;	Citrate synthase-like, large alpha subdomain; ATP-citrate lyase/succinyl-CoA ligase; NAD(P)-binding domain; Succinyl-CoA synthetase-like;
OsI_08117	A0A1D6AD54	Cluster 13	4.28571	10	cytoplasm	GO:0008152 metabolic process;		GO:0005524 ATP binding; GO:1901265 nucleoside phosphate binding; GO:0016874 ligase activity; GO:0001882 nucleoside binding; GO:0043167 ion binding; GO:0000166 nucleotide binding; GO:0097159 organic cyclic compound binding; GO:1901363 heterocyclic compound binding; GO:0032549 ribonucleoside binding; GO:0097367 carbohydrate derivative binding; GO:0003824 catalytic activity; GO:0032553 ribonucleotid…	K01900	LSC2; succinyl-CoA synthetase beta subunit [EC:6.2.1.4 6.2.1.5]	ats01100 Metabolic pathways - Aegilops tauschii (wheat D); ats00640 Propanoate metabolism - Aegilops tauschii (wheat D); ats01200 Carbon metabolism - Aegilops tauschii (wheat D); ats00020 Citrate cycle (TCA cycle) - Aegilops tauschii (wheat D); ats01110 Biosynthesis of secondary metabolites - Aegilops tauschii (wheat D);	IPR005811; IPR011761; IPR013816; IPR013650; IPR013815; IPR016102;	ATP-citrate lyase/succinyl-CoA ligase; ATP-grasp fold; ATP-grasp fold, subdomain 2; ATP-grasp fold, succinyl-CoA synthetase-type; ATP-grasp fold, subdomain 1; Succinyl-CoA synthetase-like;
OsI_18533	A0A1D5S7R2	Cluster 13	4.27273	1	chloroplast	GO:0050794 regulation of cellular process; GO:0042592 homeostatic process; GO:0065008 regulation of biological quality; GO:0008152 metabolic process; GO:0050789 regulation of biological process; GO:0055114 oxidation-reduction process; GO:0044710 single-organism metabolic process; GO:0045454 cell redox homeostasis; GO:0044763 single-organism cellular process; GO:0019725 cellular homeostasis; GO:00…	GO:0005623 cell;	GO:0016667 oxidoreductase activity, acting on a sulfur group of donors; GO:0016651 oxidoreductase activity, acting on NAD(P)H; GO:0016668 oxidoreductase activity, acting on a sulfur group of donors, NAD(P) as acceptor; GO:0003824 catalytic activity; GO:0016491 oxidoreductase activity;	K00382	DLD; dihydrolipoamide dehydrogenase [EC:1.8.1.4]	ats00280 Valine, leucine and isoleucine degradation - Aegilops tauschii (wheat D); ats00010 Glycolysis / Gluconeogenesis - Aegilops tauschii (wheat D); ats00640 Propanoate metabolism - Aegilops tauschii (wheat D); ats00020 Citrate cycle (TCA cycle) - Aegilops tauschii (wheat D); ats00260 Glycine, serine and threonine metabolism - Aegilops tauschii (wheat D); ats01110 Biosynthesis of secondary met…	IPR004099; IPR023753;	Pyridine nucleotide-disulphide oxidoreductase, dimerisation domain; FAD/NAD(P)-binding domain;
OsI_15669	A0A1D5UGQ5	Cluster 13	4.69091	4	mitochondria	GO:0072350 tricarboxylic acid metabolic process; GO:0055114 oxidation-reduction process; GO:0044281 small molecule metabolic process; GO:0044763 single-organism cellular process; GO:0006099 tricarboxylic acid cycle; GO:0044699 single-organism process; GO:0044238 primary metabolic process; GO:0045333 cellular respiration; GO:0044237 cellular metabolic process; GO:0071704 organic substance metaboli…		GO:0019842 vitamin binding; GO:0043167 ion binding; GO:0016903 oxidoreductase activity, acting on the aldehyde or oxo group of donors; GO:0048037 cofactor binding; GO:1901681 sulfur compound binding; GO:0030976 thiamine pyrophosphate binding; GO:0016491 oxidoreductase activity; GO:1901363 heterocyclic compound binding; GO:0097159 organic cyclic compound binding; GO:0003824 catalytic activity; GO:…	K00164	OGDH; 2-oxoglutarate dehydrogenase E1 component [EC:1.2.4.2]	ats00310 Lysine degradation - Aegilops tauschii (wheat D); ats01100 Metabolic pathways - Aegilops tauschii (wheat D); ats00380 Tryptophan metabolism - Aegilops tauschii (wheat D); ats01200 Carbon metabolism - Aegilops tauschii (wheat D); ats00020 Citrate cycle (TCA cycle) - Aegilops tauschii (wheat D); ats01110 Biosynthesis of secondary metabolites - Aegilops tauschii (wheat D);	IPR005475; IPR031717; IPR001017; IPR029061;	Transketolase-like, pyrimidine-binding domain; Multifunctional 2-oxoglutarate metabolism enzyme, C-terminal; Dehydrogenase, E1 component; Thiamin diphosphate-binding fold;
OsI_18555	A0A1D6DED4	Cluster 13	4.27273	16	mitochondria	GO:0050794 regulation of cellular process; GO:0042592 homeostatic process; GO:0065008 regulation of biological quality; GO:0008152 metabolic process; GO:0050789 regulation of biological process; GO:0055114 oxidation-reduction process; GO:0044710 single-organism metabolic process; GO:0045454 cell redox homeostasis; GO:0044763 single-organism cellular process; GO:0019725 cellular homeostasis; GO:00…	GO:0005623 cell;	GO:0004148 dihydrolipoyl dehydrogenase activity; GO:0016651 oxidoreductase activity, acting on NAD(P)H; GO:1901265 nucleoside phosphate binding; GO:0050660 flavin adenine dinucleotide binding; GO:0043167 ion binding; GO:0000166 nucleotide binding; GO:0048037 cofactor binding; GO:0016668 oxidoreductase activity, acting on a sulfur group of donors, NAD(P) as acceptor; GO:0016491 oxidoreductase acti…	K00382	DLD; dihydrolipoamide dehydrogenase [EC:1.8.1.4]	ats00280 Valine, leucine and isoleucine degradation - Aegilops tauschii (wheat D); ats00010 Glycolysis / Gluconeogenesis - Aegilops tauschii (wheat D); ats00640 Propanoate metabolism - Aegilops tauschii (wheat D); ats00020 Citrate cycle (TCA cycle) - Aegilops tauschii (wheat D); ats00260 Glycine, serine and threonine metabolism - Aegilops tauschii (wheat D); ats01110 Biosynthesis of secondary met…	IPR016156; IPR004099; IPR023753;	FAD/NAD-linked reductase, dimerisation domain; Pyridine nucleotide-disulphide oxidoreductase, dimerisation domain; FAD/NAD(P)-binding domain;
OsI_15723	A0A1D6DHE5	Cluster 14	2.88889	1	chloroplast	GO:0098655 cation transmembrane transport; GO:0034220 ion transmembrane transport; GO:0098660 inorganic ion transmembrane transport; GO:0055114 oxidation-reduction process; GO:0044699 single-organism process; GO:0006818 hydrogen transport; GO:0015992 proton transport; GO:0051234 establishment of localization; GO:0006810 transport; GO:0055085 transmembrane transport; GO:0008152 metabolic process; …		GO:0051537 2 iron, 2 sulfur cluster binding; GO:0008121 ubiquinol-cytochrome-c reductase activity; GO:0015075 ion transmembrane transporter activity; GO:0016679 oxidoreductase activity, acting on diphenols and related substances as donors; GO:0022892 substrate-specific transporter activity; GO:0015077 monovalent inorganic cation transmembrane transporter activity; GO:0015078 hydrogen ion transmem…	K00411	UQCRFS1; ubiquinol-cytochrome c reductase iron-sulfur subunit [EC:1.10.2.2]	ats01100 Metabolic pathways - Aegilops tauschii (wheat D); ats00190 Oxidative phosphorylation - Aegilops tauschii (wheat D);	IPR006317; IPR017941; IPR004192;	Ubiquinol-cytochrome c reductase, iron-sulphur subunit; Rieske [2Fe-2S] iron-sulphur domain; Ubiquinol cytochrome reductase, transmembrane domain;
OsI_26450	A0A1D5V1U8	Cluster 14	2.88889	6	cytoplasm	GO:0044699 single-organism process; GO:0008152 metabolic process; GO:0044237 cellular metabolic process; GO:0009987 cellular process; GO:0055114 oxidation-reduction process; GO:0044710 single-organism metabolic process; GO:0015979 photosynthesis;	GO:0016020 membrane; GO:0044425 membrane part; GO:0044464 cell part; GO:0005622 intracellular; GO:0009579 thylakoid; GO:0042651 thylakoid membrane; GO:0031224 intrinsic component of membrane; GO:0044424 intracellular part; GO:0005623 cell; GO:0016021 integral component of membrane; GO:0044436 thylakoid part; GO:0034357 photosynthetic membrane;	GO:0009055 electron carrier activity; GO:0051537 2 iron, 2 sulfur cluster binding; GO:0052880 oxidoreductase activity, acting on diphenols and related substances as donors, with copper protein as acceptor; GO:0016679 oxidoreductase activity, acting on diphenols and related substances as donors; GO:0003824 catalytic activity; GO:0005488 binding; GO:0051536 iron-sulfur cluster binding; GO:0009496 p…	K02636	petC; cytochrome b6-f complex iron-sulfur subunit [EC:1.10.9.1]	ats01100 Metabolic pathways - Aegilops tauschii (wheat D); ats00195 Photosynthesis - Aegilops tauschii (wheat D);	IPR017941; IPR005805; IPR014909;	Rieske [2Fe-2S] iron-sulphur domain; Rieske iron-sulphur protein, C-terminal; Cytochrome b6-f complex Fe-S subunit;
OsI_21590	A0A1D5WIV5	Cluster 14	2.7	1	mitochondria	GO:0098655 cation transmembrane transport; GO:0034220 ion transmembrane transport; GO:0098660 inorganic ion transmembrane transport; GO:0044699 single-organism process; GO:0006818 hydrogen transport; GO:0015992 proton transport; GO:0051234 establishment of localization; GO:0006810 transport; GO:0055085 transmembrane transport; GO:1902578 single-organism localization; GO:0006812 cation transport; …	GO:0043229 intracellular organelle; GO:0044429 mitochondrial part; GO:0031967 organelle envelope; GO:0044446 intracellular organelle part; GO:0005737 cytoplasm; GO:0044424 intracellular part; GO:0005623 cell; GO:0005739 mitochondrion; GO:0044422 organelle part; GO:0043231 intracellular membrane-bounded organelle; GO:0005740 mitochondrial envelope; GO:0043226 organelle; GO:0044464 cell part; GO:00…	GO:0015075 ion transmembrane transporter activity; GO:0022892 substrate-specific transporter activity; GO:0015077 monovalent inorganic cation transmembrane transporter activity; GO:0016676 oxidoreductase activity, acting on a heme group of donors, oxygen as acceptor; GO:0016675 oxidoreductase activity, acting on a heme group of donors; GO:0015078 hydrogen ion transmembrane transporter activity; G…	K02265	COX5B; cytochrome c oxidase subunit 5b	ats01100 Metabolic pathways - Aegilops tauschii (wheat D); ats00190 Oxidative phosphorylation - Aegilops tauschii (wheat D);
BGIOSGA039259-PA	P60162	Cluster 14	3.14286	1	cytoplasm	GO:0008152 metabolic process; GO:0006091 generation of precursor metabolites and energy; GO:0055114 oxidation-reduction process; GO:0044710 single-organism metabolic process; GO:0015980 energy derivation by oxidation of organic compounds; GO:0044763 single-organism cellular process; GO:0044699 single-organism process; GO:0022900 electron transport chain; GO:0022904 respiratory electron transport …	GO:0043229 intracellular organelle; GO:0016020 membrane; GO:0009535 chloroplast thylakoid membrane; GO:0044434 chloroplast part; GO:0005737 cytoplasm; GO:0044446 intracellular organelle part; GO:0009534 chloroplast thylakoid; GO:0042651 thylakoid membrane; GO:0031224 intrinsic component of membrane; GO:0044435 plastid part; GO:0044424 intracellular part; GO:0005623 cell; GO:0016021 integral compo…	GO:0097159 organic cyclic compound binding; GO:1901363 heterocyclic compound binding; GO:0009055 electron carrier activity; GO:0020037 heme binding; GO:0005506 iron ion binding; GO:0046914 transition metal ion binding; GO:0003824 catalytic activity; GO:0005488 binding; GO:0043167 ion binding; GO:0045158 electron transporter, transferring electrons within cytochrome b6/f complex of photosystem II …	K02635			IPR027387; IPR016174; IPR005797;	Cytochrome b/b6-like domain; Di-haem cytochrome, transmembrane; Cytochrome b/b6, N-terminal;
OsI_19890	A0A1D5S072	Cluster 14	2.7	1	cytoplasm	GO:0016310 phosphorylation; GO:0009116 nucleoside metabolic process; GO:0042278 purine nucleoside metabolic process; GO:0006725 cellular aromatic compound metabolic process; GO:0009167 purine ribonucleoside monophosphate metabolic process; GO:0042773 ATP synthesis coupled electron transport; GO:0009259 ribonucleotide metabolic process; GO:0009117 nucleotide metabolic process; GO:0044699 single-or…	GO:0016020 membrane; GO:0098800 inner mitochondrial membrane protein complex; GO:0031090 organelle membrane; GO:0098796 membrane protein complex; GO:0005737 cytoplasm; GO:0031224 intrinsic component of membrane; GO:0032991 macromolecular complex; GO:0098798 mitochondrial protein complex; GO:0044424 intracellular part; GO:0005623 cell; GO:0044455 mitochondrial membrane part; GO:0044422 organelle p…		K00419	QCR9; ubiquinol-cytochrome c reductase subunit 9	ats01100 Metabolic pathways - Aegilops tauschii (wheat D); ats00190 Oxidative phosphorylation - Aegilops tauschii (wheat D);
OsI_04460	Q9LKJ3	Cluster 15	1.66667	3	cytoplasm	GO:0008152 metabolic process; GO:0005975 carbohydrate metabolic process; GO:0044238 primary metabolic process; GO:0071704 organic substance metabolic process;	GO:0044424 intracellular part; GO:0005623 cell; GO:0044464 cell part; GO:0005622 intracellular; GO:0005737 cytoplasm;	GO:0097159 organic cyclic compound binding; GO:1901363 heterocyclic compound binding; GO:0016758 transferase activity, transferring hexosyl groups; GO:0003824 catalytic activity; GO:0005488 binding; GO:0043167 ion binding; GO:0004645 phosphorylase activity; GO:0043168 anion binding; GO:0016757 transferase activity, transferring glycosyl groups; GO:0048037 cofactor binding; GO:0016740 transferase …	K00688	PYG; glycogen phosphorylase [EC:2.4.1.1]	ats01100 Metabolic pathways - Aegilops tauschii (wheat D); ats00500 Starch and sucrose metabolism - Aegilops tauschii (wheat D); ats01110 Biosynthesis of secondary metabolites - Aegilops tauschii (wheat D);
OsI_28901	P30523	Cluster 15	2	1	cytoplasm	GO:0005982 starch metabolic process; GO:0016051 carbohydrate biosynthetic process; GO:0000271 polysaccharide biosynthetic process; GO:0044042 glucan metabolic process; GO:0044699 single-organism process; GO:0009058 biosynthetic process; GO:0006112 energy reserve metabolic process; GO:0044237 cellular metabolic process; GO:0044264 cellular polysaccharide metabolic process; GO:0071704 organic subst…	GO:0043226 organelle; GO:0043231 intracellular membrane-bounded organelle; GO:0043229 intracellular organelle; GO:0009501 amyloplast; GO:0044464 cell part; GO:0005622 intracellular; GO:0005737 cytoplasm; GO:0044424 intracellular part; GO:0005623 cell; GO:0043227 membrane-bounded organelle; GO:0009536 plastid; GO:0044444 cytoplasmic part; GO:0009507 chloroplast;	GO:0005524 ATP binding; GO:0008878 glucose-1-phosphate adenylyltransferase activity; GO:1901265 nucleoside phosphate binding; GO:0001882 nucleoside binding; GO:0043167 ion binding; GO:0000166 nucleotide binding; GO:0070566 adenylyltransferase activity; GO:0097159 organic cyclic compound binding; GO:1901363 heterocyclic compound binding; GO:0032549 ribonucleoside binding; GO:0097367 carbohydrate d…	K00975	glgC; glucose-1-phosphate adenylyltransferase [EC:2.7.7.27]	ats01100 Metabolic pathways - Aegilops tauschii (wheat D); ats00520 Amino sugar and nucleotide sugar metabolism - Aegilops tauschii (wheat D); ats00500 Starch and sucrose metabolism - Aegilops tauschii (wheat D); ats01110 Biosynthesis of secondary metabolites - Aegilops tauschii (wheat D);	IPR011004; IPR005835; IPR029044;	Trimeric LpxA-like; Nucleotidyl transferase domain; Nucleotide-diphospho-sugar transferases;
OsI_021017	A0A1D6D1H9	Cluster 15	1.66667	1	cytoplasm	GO:0005982 starch metabolic process; GO:0016051 carbohydrate biosynthetic process; GO:0006073 cellular glucan metabolic process; GO:0044711 single-organism biosynthetic process; GO:0000271 polysaccharide biosynthetic process; GO:0044042 glucan metabolic process; GO:0044763 single-organism cellular process; GO:0044699 single-organism process; GO:0033692 cellular polysaccharide biosynthetic process…	GO:0043226 organelle; GO:0043231 intracellular membrane-bounded organelle; GO:0043229 intracellular organelle; GO:0009501 amyloplast; GO:0044464 cell part; GO:0005622 intracellular; GO:0005737 cytoplasm; GO:0044424 intracellular part; GO:0005623 cell; GO:0043227 membrane-bounded organelle; GO:0009536 plastid; GO:0044444 cytoplasmic part; GO:0009507 chloroplast;	GO:0016758 transferase activity, transferring hexosyl groups; GO:0003824 catalytic activity; GO:0035251 UDP-glucosyltransferase activity; GO:0008194 UDP-glycosyltransferase activity; GO:0046527 glucosyltransferase activity; GO:0004373 glycogen (starch) synthase activity; GO:0016757 transferase activity, transferring glycosyl groups; GO:0016740 transferase activity;	K00703	glgA; starch synthase [EC:2.4.1.21]	ats01100 Metabolic pathways - Aegilops tauschii (wheat D); ats00500 Starch and sucrose metabolism - Aegilops tauschii (wheat D); ats01110 Biosynthesis of secondary metabolites - Aegilops tauschii (wheat D);	IPR013534; IPR001296;	Starch synthase, catalytic domain; Glycosyl transferase, family 1;
OsI_13419	P12298	Cluster 15	2	1	cytoskeleton	GO:0005982 starch metabolic process; GO:0016051 carbohydrate biosynthetic process; GO:0000271 polysaccharide biosynthetic process; GO:0044042 glucan metabolic process; GO:0044699 single-organism process; GO:0009058 biosynthetic process; GO:0006112 energy reserve metabolic process; GO:0044237 cellular metabolic process; GO:0044264 cellular polysaccharide metabolic process; GO:0071704 organic subst…	GO:0043226 organelle; GO:0043231 intracellular membrane-bounded organelle; GO:0043229 intracellular organelle; GO:0009501 amyloplast; GO:0044464 cell part; GO:0005622 intracellular; GO:0005737 cytoplasm; GO:0044424 intracellular part; GO:0005623 cell; GO:0043227 membrane-bounded organelle; GO:0009536 plastid; GO:0044444 cytoplasmic part; GO:0009507 chloroplast;	GO:0005524 ATP binding; GO:0008878 glucose-1-phosphate adenylyltransferase activity; GO:1901265 nucleoside phosphate binding; GO:0001882 nucleoside binding; GO:0043167 ion binding; GO:0000166 nucleotide binding; GO:0070566 adenylyltransferase activity; GO:0097159 organic cyclic compound binding; GO:1901363 heterocyclic compound binding; GO:0032549 ribonucleoside binding; GO:0097367 carbohydrate d…	K00975	glgC; glucose-1-phosphate adenylyltransferase [EC:2.7.7.27]	ats01100 Metabolic pathways - Aegilops tauschii (wheat D); ats00520 Amino sugar and nucleotide sugar metabolism - Aegilops tauschii (wheat D); ats00500 Starch and sucrose metabolism - Aegilops tauschii (wheat D); ats01110 Biosynthesis of secondary metabolites - Aegilops tauschii (wheat D);	IPR011004; IPR029044; IPR005835;	Trimeric LpxA-like; Nucleotide-diphospho-sugar transferases; Nucleotidyl transferase domain;
OsI_19551	A0A1D5T065	Cluster 16	2	1	nucleus	GO:0006810 transport; GO:0046907 intracellular transport; GO:0051649 establishment of localization in cell; GO:0051179 localization; GO:0051234 establishment of localization; GO:0051641 cellular localization;	GO:0043229 intracellular organelle; GO:0005643 nuclear pore; GO:0005635 nuclear envelope; GO:0044446 intracellular organelle part; GO:0031967 organelle envelope; GO:0012505 endomembrane system; GO:0032991 macromolecular complex; GO:0044424 intracellular part; GO:0005623 cell; GO:0044422 organelle part; GO:0043226 organelle; GO:0043231 intracellular membrane-bounded organelle; GO:0005634 nucleus; …		K15304			IPR000156; IPR011993; IPR015007;	Ran binding domain; PH domain-like; Nuclear pore complex, NUP2/50/61;
RAN2	A0A1D6CLC0	Cluster 16	1.66667	1	cytoplasm	GO:0050794 regulation of cellular process; GO:0044700 single organism signaling; GO:0046907 intracellular transport; GO:0051716 cellular response to stimulus; GO:0035556 intracellular signal transduction; GO:0044699 single-organism process; GO:0051169 nuclear transport; GO:0071702 organic substance transport; GO:0007264 small GTPase mediated signal transduction; GO:0023052 signaling; GO:0050896 r…	GO:0043226 organelle; GO:0043231 intracellular membrane-bounded organelle; GO:0043229 intracellular organelle; GO:0005634 nucleus; GO:0044464 cell part; GO:0005622 intracellular; GO:0044424 intracellular part; GO:0043227 membrane-bounded organelle; GO:0005623 cell;	GO:1901265 nucleoside phosphate binding; GO:0001882 nucleoside binding; GO:0043167 ion binding; GO:0016817 hydrolase activity, acting on acid anhydrides; GO:0016787 hydrolase activity; GO:0000166 nucleotide binding; GO:0017111 nucleoside-triphosphatase activity; GO:1901363 heterocyclic compound binding; GO:0097159 organic cyclic compound binding; GO:0032549 ribonucleoside binding; GO:0097367 carb…	K07936	RAN; GTP-binding nuclear protein Ran	ats03013 RNA transport - Aegilops tauschii (wheat D); ats03008 Ribosome biogenesis in eukaryotes - Aegilops tauschii (wheat D);	IPR005225; IPR027417;	Small GTP-binding protein domain; P-loop containing nucleoside triphosphate hydrolase;
OsI_19570	W5AFX0	Cluster 16	2	2	nucleus	GO:0006810 transport; GO:0046907 intracellular transport; GO:0051649 establishment of localization in cell; GO:0051179 localization; GO:0051234 establishment of localization; GO:0051641 cellular localization;	GO:0005623 cell; GO:0005622 intracellular; GO:0044464 cell part;		K15306			IPR000156; IPR011993;	Ran binding domain; PH domain-like;
OsI_14413	A0A1D5ZWH0	Cluster 16	1.66667	1	cytoplasm			GO:0005488 binding;	K14290	XPO1; exportin-1	ats03013 RNA transport - Aegilops tauschii (wheat D); ats03008 Ribosome biogenesis in eukaryotes - Aegilops tauschii (wheat D);	IPR014877; IPR011989; IPR016024;	CRM1 C-terminal domain; Armadillo-like helical; Armadillo-type fold;
OsI_31743	A0A1D5ZYH1	Cluster 17	2	4	chloroplast	GO:0006457 protein folding; GO:0006950 response to stress; GO:0050896 response to stimulus; GO:0009987 cellular process;		GO:0005524 ATP binding; GO:1901265 nucleoside phosphate binding; GO:0001882 nucleoside binding; GO:0043167 ion binding; GO:0005515 protein binding; GO:0000166 nucleotide binding; GO:0097159 organic cyclic compound binding; GO:1901363 heterocyclic compound binding; GO:0032549 ribonucleoside binding; GO:0097367 carbohydrate derivative binding; GO:0032553 ribonucleotide binding; GO:0005488 binding; …	K09487	HSP90B; heat shock protein 90kDa beta	ats04626 Plant-pathogen interaction - Aegilops tauschii (wheat D); ats04141 Protein processing in endoplasmic reticulum - Aegilops tauschii (wheat D);	IPR020568; IPR020575; IPR003594;	Ribosomal protein S5 domain 2-type fold; Heat shock protein Hsp90, N-terminal; Histidine kinase-like ATPase, C-terminal domain;
OsI_31797	F4Y593	Cluster 17	2	15	cytoplasm	GO:0006457 protein folding; GO:0006950 response to stress; GO:0050896 response to stimulus; GO:0009987 cellular process;		GO:0005524 ATP binding; GO:1901265 nucleoside phosphate binding; GO:0001882 nucleoside binding; GO:0043167 ion binding; GO:0005515 protein binding; GO:0000166 nucleotide binding; GO:0097159 organic cyclic compound binding; GO:1901363 heterocyclic compound binding; GO:0032549 ribonucleoside binding; GO:0097367 carbohydrate derivative binding; GO:0032553 ribonucleotide binding; GO:0005488 binding; …	K04079	HSP90A; molecular chaperone HtpG	ats04626 Plant-pathogen interaction - Aegilops tauschii (wheat D); ats04141 Protein processing in endoplasmic reticulum - Aegilops tauschii (wheat D);	IPR020568; IPR020575; IPR003594;	Ribosomal protein S5 domain 2-type fold; Heat shock protein Hsp90, N-terminal; Histidine kinase-like ATPase, C-terminal domain;
OsI_08254	A0A1D6BAG7	Cluster 17	1.66667	1	mitochondria			GO:0005515 protein binding; GO:0005488 binding;	K09553			IPR006636; IPR011990; IPR013026;	Heat shock chaperonin-binding; Tetratricopeptide-like helical domain; Tetratricopeptide repeat-containing domain;
OsI_29507	A0A1D6BTF2	Cluster 17	1.66667	1	cytoplasm	GO:0006950 response to stress; GO:0051336 regulation of hydrolase activity; GO:0043462 regulation of ATPase activity; GO:0051345 positive regulation of hydrolase activity; GO:0050790 regulation of catalytic activity; GO:0044093 positive regulation of molecular function; GO:0065009 regulation of molecular function; GO:0032781 positive regulation of ATPase activity; GO:0050896 response to stimulus;…		GO:0001671 ATPase activator activity; GO:0030234 enzyme regulator activity; GO:0051087 chaperone binding; GO:0005488 binding; GO:0060589 nucleoside-triphosphatase regulator activity; GO:0005515 protein binding; GO:0060590 ATPase regulator activity; GO:0098772 molecular function regulator; GO:0008047 enzyme activator activity;				IPR015310; IPR023393;	Activator of Hsp90 ATPase, N-terminal; START-like domain;
OsI_13733	W5FDV7	Cluster 18	3	5	chloroplast	GO:0008152 metabolic process; GO:0044237 cellular metabolic process; GO:0009987 cellular process; GO:0015979 photosynthesis;	GO:0016020 membrane; GO:0098796 membrane protein complex; GO:0032991 macromolecular complex; GO:0044424 intracellular part; GO:0005623 cell; GO:0034357 photosynthetic membrane; GO:0009521 photosystem; GO:0009538 photosystem I reaction center; GO:0044464 cell part; GO:0005622 intracellular; GO:0044425 membrane part; GO:0009579 thylakoid; GO:0043234 protein complex; GO:0044436 thylakoid part; GO:00…		K02694	psaF; photosystem I subunit III	ats01100 Metabolic pathways - Aegilops tauschii (wheat D); ats00195 Photosynthesis - Aegilops tauschii (wheat D);
OsI_25804	A0A1D6S578	Cluster 18	3	4	chloroplast	GO:0008152 metabolic process; GO:0044237 cellular metabolic process; GO:0009987 cellular process; GO:0015979 photosynthesis;	GO:0016020 membrane; GO:0098796 membrane protein complex; GO:0032991 macromolecular complex; GO:0044424 intracellular part; GO:0005623 cell; GO:0034357 photosynthetic membrane; GO:0009521 photosystem; GO:0009538 photosystem I reaction center; GO:0044464 cell part; GO:0005622 intracellular; GO:0044425 membrane part; GO:0009579 thylakoid; GO:0043234 protein complex; GO:0044436 thylakoid part; GO:00…		K02693	psaE; photosystem I subunit IV	ats01100 Metabolic pathways - Aegilops tauschii (wheat D); ats00195 Photosynthesis - Aegilops tauschii (wheat D);	IPR008990;	Electron transport accessory protein-like domain;
OsI_37722	W5C572	Cluster 18	3	4	chloroplast	GO:0008152 metabolic process; GO:0044237 cellular metabolic process; GO:0009987 cellular process; GO:0015979 photosynthesis;	GO:0009521 photosystem; GO:0016020 membrane; GO:0044464 cell part; GO:0005622 intracellular; GO:0098796 membrane protein complex; GO:0044425 membrane part; GO:0009579 thylakoid; GO:0032991 macromolecular complex; GO:0044424 intracellular part; GO:0005623 cell; GO:0043234 protein complex; GO:0044436 thylakoid part; GO:0009522 photosystem I; GO:0034357 photosynthetic membrane;		K02701	psaN; photosystem I subunit PsaN	ats01100 Metabolic pathways - Aegilops tauschii (wheat D); ats00195 Photosynthesis - Aegilops tauschii (wheat D);
OsI_08497	A0A1D5Z8I6	Cluster 19	2	4	nucleus	GO:0044085 cellular component biogenesis; GO:0016043 cellular component organization; GO:0034728 nucleosome organization; GO:0034622 cellular macromolecular complex assembly; GO:0006333 chromatin assembly or disassembly; GO:0043933 macromolecular complex subunit organization; GO:0065004 protein-DNA complex assembly; GO:0006323 DNA packaging; GO:0006334 nucleosome assembly; GO:0051276 chromosome o…	GO:0043229 intracellular organelle; GO:0043232 intracellular non-membrane-bounded organelle; GO:0044446 intracellular organelle part; GO:0032991 macromolecular complex; GO:0044424 intracellular part; GO:0005623 cell; GO:0044422 organelle part; GO:0044427 chromosomal part; GO:0000786 nucleosome; GO:0043228 non-membrane-bounded organelle; GO:0043231 intracellular membrane-bounded organelle; GO:0043…	GO:0097159 organic cyclic compound binding; GO:1901363 heterocyclic compound binding; GO:0003677 DNA binding; GO:0046982 protein heterodimerization activity; GO:0005488 binding; GO:0046983 protein dimerization activity; GO:0003676 nucleic acid binding; GO:0005515 protein binding;	K11254			IPR009072;	Histone-fold;
OsI_03466	A0A1D5VF80	Cluster 19	2	1	nucleus			GO:0005515 protein binding; GO:0005488 binding;	K10752			IPR022052; IPR017986; IPR015943;	Histone-binding protein RBBP4, N-terminal; WD40-repeat-containing domain; WD40/YVTN repeat-like-containing domain;
OsI_019426	A0A1D5T0X9	Cluster 19	2	3	nucleus		GO:0043229 intracellular organelle; GO:0043232 intracellular non-membrane-bounded organelle; GO:0044446 intracellular organelle part; GO:0032991 macromolecular complex; GO:0044424 intracellular part; GO:0005623 cell; GO:0044422 organelle part; GO:0044427 chromosomal part; GO:0000786 nucleosome; GO:0043228 non-membrane-bounded organelle; GO:0043231 intracellular membrane-bounded organelle; GO:0043…	GO:0097159 organic cyclic compound binding; GO:1901363 heterocyclic compound binding; GO:0003677 DNA binding; GO:0046982 protein heterodimerization activity; GO:0005488 binding; GO:0046983 protein dimerization activity; GO:0003676 nucleic acid binding; GO:0005515 protein binding;	K11253			IPR009072; IPR007125;	Histone-fold; Histone H2A/H2B/H3;
OsI_029135	A0A1D6CXF2	Cluster 2	12	1	cytoplasm	GO:0043632 modification-dependent macromolecule catabolic process; GO:0051603 proteolysis involved in cellular protein catabolic process; GO:0044265 cellular macromolecule catabolic process; GO:0044257 cellular protein catabolic process; GO:0019941 modification-dependent protein catabolic process; GO:0044267 cellular protein metabolic process; GO:0006511 ubiquitin-dependent protein catabolic proc…	GO:0043229 intracellular organelle; GO:0019773 proteasome core complex, alpha-subunit complex; GO:0000502 proteasome complex; GO:0005737 cytoplasm; GO:0032991 macromolecular complex; GO:0044424 intracellular part; GO:0005623 cell; GO:1905369 endopeptidase complex; GO:0043231 intracellular membrane-bounded organelle; GO:0043226 organelle; GO:0005634 nucleus; GO:1902494 catalytic complex; GO:000562…	GO:0004175 endopeptidase activity; GO:0004298 threonine-type endopeptidase activity; GO:0008233 peptidase activity; GO:0070003 threonine-type peptidase activity; GO:0003824 catalytic activity; GO:0070011 peptidase activity, acting on L-amino acid peptides; GO:0016787 hydrolase activity;	K02731	PSMA7; 20S proteasome subunit alpha 4 [EC:3.4.25.1]	ats03050 Proteasome - Aegilops tauschii (wheat D);	IPR029055; IPR000426;	Nucleophile aminohydrolases, N-terminal; Proteasome alpha-subunit, N-terminal domain;
OsI_05746	W5H3N4	Cluster 2	12	1	mitochondria	GO:0043632 modification-dependent macromolecule catabolic process; GO:0051603 proteolysis involved in cellular protein catabolic process; GO:0044265 cellular macromolecule catabolic process; GO:0044257 cellular protein catabolic process; GO:0019941 modification-dependent protein catabolic process; GO:0044267 cellular protein metabolic process; GO:0006511 ubiquitin-dependent protein catabolic proc…	GO:0043229 intracellular organelle; GO:0019773 proteasome core complex, alpha-subunit complex; GO:0000502 proteasome complex; GO:0005737 cytoplasm; GO:0032991 macromolecular complex; GO:0044424 intracellular part; GO:0005623 cell; GO:1905369 endopeptidase complex; GO:0043231 intracellular membrane-bounded organelle; GO:0043226 organelle; GO:0005634 nucleus; GO:1902494 catalytic complex; GO:000562…	GO:0004175 endopeptidase activity; GO:0004298 threonine-type endopeptidase activity; GO:0008233 peptidase activity; GO:0070003 threonine-type peptidase activity; GO:0003824 catalytic activity; GO:0070011 peptidase activity, acting on L-amino acid peptides; GO:0016787 hydrolase activity;	K02725	PSMA1; 20S proteasome subunit alpha 6 [EC:3.4.25.1]	ats03050 Proteasome - Aegilops tauschii (wheat D);	IPR029055; IPR000426;	Nucleophile aminohydrolases, N-terminal; Proteasome alpha-subunit, N-terminal domain;
OsI_21826	A0A1D6CXT4	Cluster 2	12	1	chloroplast	GO:0043632 modification-dependent macromolecule catabolic process; GO:0051603 proteolysis involved in cellular protein catabolic process; GO:0044265 cellular macromolecule catabolic process; GO:0044257 cellular protein catabolic process; GO:0019941 modification-dependent protein catabolic process; GO:0044267 cellular protein metabolic process; GO:0006511 ubiquitin-dependent protein catabolic proc…	GO:0043229 intracellular organelle; GO:0019773 proteasome core complex, alpha-subunit complex; GO:0000502 proteasome complex; GO:0005737 cytoplasm; GO:0032991 macromolecular complex; GO:0044424 intracellular part; GO:0005623 cell; GO:1905369 endopeptidase complex; GO:0043231 intracellular membrane-bounded organelle; GO:0043226 organelle; GO:0005634 nucleus; GO:1902494 catalytic complex; GO:000562…	GO:0004175 endopeptidase activity; GO:0004298 threonine-type endopeptidase activity; GO:0008233 peptidase activity; GO:0070003 threonine-type peptidase activity; GO:0003824 catalytic activity; GO:0070011 peptidase activity, acting on L-amino acid peptides; GO:0016787 hydrolase activity;	K02728	PSMA4; 20S proteasome subunit alpha 3 [EC:3.4.25.1]	ats03050 Proteasome - Aegilops tauschii (wheat D);	IPR000426; IPR029055;	Proteasome alpha-subunit, N-terminal domain; Nucleophile aminohydrolases, N-terminal;
OsI_09197	A0A1D6AAJ1	Cluster 2	12	1	cytoplasm	GO:1901575 organic substance catabolic process; GO:0008152 metabolic process; GO:0030163 protein catabolic process; GO:0009057 macromolecule catabolic process; GO:0043170 macromolecule metabolic process; GO:0019538 protein metabolic process; GO:0044238 primary metabolic process; GO:0009056 catabolic process; GO:0071704 organic substance metabolic process;	GO:0044424 intracellular part; GO:0005623 cell; GO:0044464 cell part; GO:0005622 intracellular; GO:0005737 cytoplasm;	GO:0005524 ATP binding; GO:1901265 nucleoside phosphate binding; GO:0001882 nucleoside binding; GO:0043167 ion binding; GO:0016787 hydrolase activity; GO:0000166 nucleotide binding; GO:0097159 organic cyclic compound binding; GO:1901363 heterocyclic compound binding; GO:0032549 ribonucleoside binding; GO:0097367 carbohydrate derivative binding; GO:0003824 catalytic activity; GO:0032553 ribonucleo…	K03061	PSMC2; 26S proteasome regulatory subunit T1	ats03050 Proteasome - Aegilops tauschii (wheat D);	IPR003959; IPR003593; IPR027417;	ATPase, AAA-type, core; AAA+ ATPase domain; P-loop containing nucleoside triphosphate hydrolase;
OsI_06305	A0A1D6BH47	Cluster 2	12	1	cytoskeleton	GO:1901575 organic substance catabolic process; GO:0008152 metabolic process; GO:0030163 protein catabolic process; GO:0009057 macromolecule catabolic process; GO:0043170 macromolecule metabolic process; GO:0019538 protein metabolic process; GO:0044238 primary metabolic process; GO:0009056 catabolic process; GO:0071704 organic substance metabolic process;	GO:0044424 intracellular part; GO:0005623 cell; GO:0044464 cell part; GO:0005622 intracellular; GO:0005737 cytoplasm;	GO:0005524 ATP binding; GO:1901265 nucleoside phosphate binding; GO:0001882 nucleoside binding; GO:0043167 ion binding; GO:0016787 hydrolase activity; GO:0000166 nucleotide binding; GO:0097159 organic cyclic compound binding; GO:1901363 heterocyclic compound binding; GO:0032549 ribonucleoside binding; GO:0097367 carbohydrate derivative binding; GO:0003824 catalytic activity; GO:0032553 ribonucleo…	K03066	PSMC5; 26S proteasome regulatory subunit T6	ats03050 Proteasome - Aegilops tauschii (wheat D);	IPR003959; IPR003593; IPR027417;	ATPase, AAA-type, core; AAA+ ATPase domain; P-loop containing nucleoside triphosphate hydrolase;
OsI_37096	A0A1D5X5M6	Cluster 2	12	22	cytoplasm			GO:0005524 ATP binding; GO:1901265 nucleoside phosphate binding; GO:0001882 nucleoside binding; GO:0043167 ion binding; GO:0000166 nucleotide binding; GO:0097159 organic cyclic compound binding; GO:1901363 heterocyclic compound binding; GO:0032549 ribonucleoside binding; GO:0097367 carbohydrate derivative binding; GO:0032553 ribonucleotide binding; GO:0005488 binding; GO:0032550 purine ribonucleo…				IPR003959; IPR027417;	ATPase, AAA-type, core; P-loop containing nucleoside triphosphate hydrolase;
OsI_17784	W5AVS5	Cluster 2	12	1	cytoplasm		GO:1902494 catalytic complex; GO:0000502 proteasome complex; GO:0022624 proteasome accessory complex; GO:0044464 cell part; GO:0005622 intracellular; GO:0005838 proteasome regulatory particle; GO:0032991 macromolecular complex; GO:0044424 intracellular part; GO:1905368 peptidase complex; GO:0005623 cell; GO:0043234 protein complex; GO:1905369 endopeptidase complex;	GO:0005515 protein binding; GO:0005488 binding;	K03038	PSMD7; 26S proteasome regulatory subunit N8	ats03050 Proteasome - Aegilops tauschii (wheat D);	IPR000555; IPR024969;	JAB1/MPN/MOV34 metalloenzyme domain; Rpn11/EIF3F, C-terminal;
OsI_08192	A0A1D5VZZ0	Cluster 2	12	1	cytoplasm	GO:0043632 modification-dependent macromolecule catabolic process; GO:0051603 proteolysis involved in cellular protein catabolic process; GO:0044265 cellular macromolecule catabolic process; GO:0044257 cellular protein catabolic process; GO:0019941 modification-dependent protein catabolic process; GO:0044267 cellular protein metabolic process; GO:0006511 ubiquitin-dependent protein catabolic proc…	GO:0043229 intracellular organelle; GO:0019773 proteasome core complex, alpha-subunit complex; GO:0000502 proteasome complex; GO:0005737 cytoplasm; GO:0032991 macromolecular complex; GO:0044424 intracellular part; GO:0005623 cell; GO:1905369 endopeptidase complex; GO:0043231 intracellular membrane-bounded organelle; GO:0043226 organelle; GO:0005634 nucleus; GO:1902494 catalytic complex; GO:000562…	GO:0004175 endopeptidase activity; GO:0004298 threonine-type endopeptidase activity; GO:0008233 peptidase activity; GO:0070003 threonine-type peptidase activity; GO:0003824 catalytic activity; GO:0070011 peptidase activity, acting on L-amino acid peptides; GO:0016787 hydrolase activity;	K02726	PSMA2; 20S proteasome subunit alpha 2 [EC:3.4.25.1]	ats03050 Proteasome - Aegilops tauschii (wheat D);	IPR000426; IPR029055;	Proteasome alpha-subunit, N-terminal domain; Nucleophile aminohydrolases, N-terminal;
OsI_16374	W5GUX3	Cluster 2	12	1	cytoplasm			GO:0005515 protein binding; GO:0005488 binding;	K03037	PSMD6; 26S proteasome regulatory subunit N7	ats03050 Proteasome - Aegilops tauschii (wheat D);	IPR000717; IPR011991;	Proteasome component (PCI) domain; Winged helix-turn-helix DNA-binding domain;
OsI_20428	A0A1D5RXH7	Cluster 2	12	1	cytoplasm	GO:0043632 modification-dependent macromolecule catabolic process; GO:0051603 proteolysis involved in cellular protein catabolic process; GO:0044265 cellular macromolecule catabolic process; GO:0044257 cellular protein catabolic process; GO:0019941 modification-dependent protein catabolic process; GO:0044267 cellular protein metabolic process; GO:0006511 ubiquitin-dependent protein catabolic proc…	GO:0043229 intracellular organelle; GO:0019773 proteasome core complex, alpha-subunit complex; GO:0000502 proteasome complex; GO:0005737 cytoplasm; GO:0032991 macromolecular complex; GO:0044424 intracellular part; GO:0005623 cell; GO:1905369 endopeptidase complex; GO:0043231 intracellular membrane-bounded organelle; GO:0043226 organelle; GO:0005634 nucleus; GO:1902494 catalytic complex; GO:000562…	GO:0004175 endopeptidase activity; GO:0004298 threonine-type endopeptidase activity; GO:0008233 peptidase activity; GO:0070003 threonine-type peptidase activity; GO:0003824 catalytic activity; GO:0070011 peptidase activity, acting on L-amino acid peptides; GO:0016787 hydrolase activity;	K02727	PSMA3; 20S proteasome subunit alpha 7 [EC:3.4.25.1]	ats03050 Proteasome - Aegilops tauschii (wheat D);	IPR029055; IPR000426;	Nucleophile aminohydrolases, N-terminal; Proteasome alpha-subunit, N-terminal domain;
OsI_18743	A0A1D5T2P6	Cluster 2	12	3	cytoplasm	GO:0051603 proteolysis involved in cellular protein catabolic process; GO:0044265 cellular macromolecule catabolic process; GO:0044257 cellular protein catabolic process; GO:0044267 cellular protein metabolic process; GO:0044238 primary metabolic process; GO:0044237 cellular metabolic process; GO:0071704 organic substance metabolic process; GO:1901575 organic substance catabolic process; GO:00081…	GO:0043226 organelle; GO:0043231 intracellular membrane-bounded organelle; GO:0043229 intracellular organelle; GO:1902494 catalytic complex; GO:0005634 nucleus; GO:0000502 proteasome complex; GO:0044464 cell part; GO:0005622 intracellular; GO:0005737 cytoplasm; GO:0005839 proteasome core complex; GO:0032991 macromolecular complex; GO:0044424 intracellular part; GO:1905368 peptidase complex; GO:00…	GO:0004175 endopeptidase activity; GO:0004298 threonine-type endopeptidase activity; GO:0008233 peptidase activity; GO:0070003 threonine-type peptidase activity; GO:0003824 catalytic activity; GO:0070011 peptidase activity, acting on L-amino acid peptides; GO:0016787 hydrolase activity;	K02739	PSMB7; 20S proteasome subunit beta 2 [EC:3.4.25.1]	ats03050 Proteasome - Aegilops tauschii (wheat D);	IPR029055;	Nucleophile aminohydrolases, N-terminal;
OsI_21721	A0A1D6DEX7	Cluster 2	12	1	cytoplasm	GO:0051603 proteolysis involved in cellular protein catabolic process; GO:0044265 cellular macromolecule catabolic process; GO:0044257 cellular protein catabolic process; GO:0044267 cellular protein metabolic process; GO:0044238 primary metabolic process; GO:0044237 cellular metabolic process; GO:0071704 organic substance metabolic process; GO:1901575 organic substance catabolic process; GO:00081…	GO:0043226 organelle; GO:0043231 intracellular membrane-bounded organelle; GO:0043229 intracellular organelle; GO:1902494 catalytic complex; GO:0005634 nucleus; GO:0000502 proteasome complex; GO:0044464 cell part; GO:0005622 intracellular; GO:0005737 cytoplasm; GO:0005839 proteasome core complex; GO:0032991 macromolecular complex; GO:0044424 intracellular part; GO:1905368 peptidase complex; GO:00…	GO:0004175 endopeptidase activity; GO:0004298 threonine-type endopeptidase activity; GO:0008233 peptidase activity; GO:0070003 threonine-type peptidase activity; GO:0003824 catalytic activity; GO:0070011 peptidase activity, acting on L-amino acid peptides; GO:0016787 hydrolase activity;	K02737	PSMB5; 20S proteasome subunit beta 5 [EC:3.4.25.1]	ats03050 Proteasome - Aegilops tauschii (wheat D);	IPR029055;	Nucleophile aminohydrolases, N-terminal;
OsI_01313	G0Z6F1	Cluster 2	12	1	nucleus		GO:1902494 catalytic complex; GO:0000502 proteasome complex; GO:0044464 cell part; GO:0005622 intracellular; GO:0032991 macromolecular complex; GO:0044424 intracellular part; GO:1905368 peptidase complex; GO:0005623 cell; GO:0043234 protein complex; GO:1905369 endopeptidase complex;	GO:0005515 protein binding; GO:0005488 binding;	K03030	PSMD14; 26S proteasome regulatory subunit N11	ats03050 Proteasome - Aegilops tauschii (wheat D);	IPR000555; IPR024969;	JAB1/MPN/MOV34 metalloenzyme domain; Rpn11/EIF3F, C-terminal;
OsI_23687	A0A1D5WPC9	Cluster 20	3	15	cytoplasm	GO:1901606 alpha-amino acid catabolic process; GO:0044699 single-organism process; GO:0006544 glycine metabolic process; GO:0044237 cellular metabolic process; GO:0071704 organic substance metabolic process; GO:0006546 glycine catabolic process; GO:0008152 metabolic process; GO:0006520 cellular amino acid metabolic process; GO:0044248 cellular catabolic process; GO:0009987 cellular process; GO:00…		GO:0016638 oxidoreductase activity, acting on the CH-NH2 group of donors; GO:0016642 oxidoreductase activity, acting on the CH-NH2 group of donors, disulfide as acceptor; GO:0003824 catalytic activity; GO:0004375 glycine dehydrogenase (decarboxylating) activity; GO:0016491 oxidoreductase activity;	K00281	GLDC; glycine dehydrogenase [EC:1.4.4.2]	ats01100 Metabolic pathways - Aegilops tauschii (wheat D); ats00630 Glyoxylate and dicarboxylate metabolism - Aegilops tauschii (wheat D); ats01200 Carbon metabolism - Aegilops tauschii (wheat D); ats00260 Glycine, serine and threonine metabolism - Aegilops tauschii (wheat D); ats01110 Biosynthesis of secondary metabolites - Aegilops tauschii (wheat D);	IPR015424; IPR015421;	Pyridoxal phosphate-dependent transferase; Pyridoxal phosphate-dependent transferase, major region, subdomain 1;
OsI_17482	A0A1D5T8H3	Cluster 20	3	17	chloroplast	GO:1901606 alpha-amino acid catabolic process; GO:0044712 single-organism catabolic process; GO:0044281 small molecule metabolic process; GO:0044763 single-organism cellular process; GO:0006807 nitrogen compound metabolic process; GO:0044699 single-organism process; GO:0044282 small molecule catabolic process; GO:1901605 alpha-amino acid metabolic process; GO:0044238 primary metabolic process; GO…		GO:0016769 transferase activity, transferring nitrogenous groups; GO:0008168 methyltransferase activity; GO:0003824 catalytic activity; GO:0005488 binding; GO:0016741 transferase activity, transferring one-carbon groups; GO:0005515 protein binding; GO:0004047 aminomethyltransferase activity; GO:0008483 transaminase activity; GO:0016740 transferase activity;	K00605	gcvT; aminomethyltransferase [EC:2.1.2.10]	ats01100 Metabolic pathways - Aegilops tauschii (wheat D); ats00670 One carbon pool by folate - Aegilops tauschii (wheat D); ats00630 Glyoxylate and dicarboxylate metabolism - Aegilops tauschii (wheat D); ats01200 Carbon metabolism - Aegilops tauschii (wheat D); ats00260 Glycine, serine and threonine metabolism - Aegilops tauschii (wheat D); ats01110 Biosynthesis of secondary metabolites - Aegilo…	IPR029043; IPR006222; IPR013977; IPR027266;	Glycine cleavage T-protein/YgfZ, C-terminal domain; Glycine cleavage T-protein-like, N-terminal; Glycine cleavage T-protein, C-terminal barrel domain; GTP-binding protein TrmE/Glycine cleavage system T protein, domain 1;
GDCSH	A0A0C4BK97	Cluster 20	3	1	mitochondria	GO:1901606 alpha-amino acid catabolic process; GO:0044712 single-organism catabolic process; GO:0044281 small molecule metabolic process; GO:0044763 single-organism cellular process; GO:0019464 glycine decarboxylation via glycine cleavage system; GO:0006807 nitrogen compound metabolic process; GO:0044699 single-organism process; GO:0044282 small molecule catabolic process; GO:0044238 primary meta…	GO:0005960 glycine cleavage complex; GO:1902494 catalytic complex; GO:0044464 cell part; GO:0005622 intracellular; GO:1990204 oxidoreductase complex; GO:0005737 cytoplasm; GO:0032991 macromolecular complex; GO:0044424 intracellular part; GO:0005623 cell; GO:0044444 cytoplasmic part;		K02437	gcvH; glycine cleavage system H protein	ats01100 Metabolic pathways - Aegilops tauschii (wheat D); ats00630 Glyoxylate and dicarboxylate metabolism - Aegilops tauschii (wheat D); ats01200 Carbon metabolism - Aegilops tauschii (wheat D); ats00260 Glycine, serine and threonine metabolism - Aegilops tauschii (wheat D); ats01110 Biosynthesis of secondary metabolites - Aegilops tauschii (wheat D);	IPR011053; IPR000089;	Single hybrid motif; Biotin/lipoyl attachment;
OsI_27178	A0A1D5UZF8	Cluster 20	2.85714	2	cytoplasm	GO:0050794 regulation of cellular process; GO:0042592 homeostatic process; GO:0065008 regulation of biological quality; GO:0008152 metabolic process; GO:0050789 regulation of biological process; GO:0055114 oxidation-reduction process; GO:0044710 single-organism metabolic process; GO:0045454 cell redox homeostasis; GO:0044763 single-organism cellular process; GO:0019725 cellular homeostasis; GO:00…	GO:0005623 cell;	GO:0003824 catalytic activity; GO:0016491 oxidoreductase activity;	K00384	trxB; thioredoxin reductase (NADPH) [EC:1.8.1.9]	ats00450 Selenocompound metabolism - Aegilops tauschii (wheat D);	IPR013766; IPR012336; IPR023753;	Thioredoxin domain; Thioredoxin-like fold; FAD/NAD(P)-binding domain;
OsI_10133	W5DXC6	Cluster 20	2.4	5	chloroplast	GO:0006790 sulfur compound metabolic process; GO:0050794 regulation of cellular process; GO:0065008 regulation of biological quality; GO:0006518 peptide metabolic process; GO:0055114 oxidation-reduction process; GO:0009636 response to toxic substance; GO:0045454 cell redox homeostasis; GO:0044763 single-organism cellular process; GO:0006807 nitrogen compound metabolic process; GO:0019725 cellular…	GO:0005623 cell;	GO:0016651 oxidoreductase activity, acting on NAD(P)H; GO:1901265 nucleoside phosphate binding; GO:0050660 flavin adenine dinucleotide binding; GO:0043167 ion binding; GO:0016209 antioxidant activity; GO:0000166 nucleotide binding; GO:0016668 oxidoreductase activity, acting on a sulfur group of donors, NAD(P) as acceptor; GO:0048037 cofactor binding; GO:0004362 glutathione-disulfide reductase act…	K00383	GSR; glutathione reductase (NADPH) [EC:1.8.1.7]	ats00480 Glutathione metabolism - Aegilops tauschii (wheat D);	IPR016156; IPR004099; IPR023753;	FAD/NAD-linked reductase, dimerisation domain; Pyridine nucleotide-disulphide oxidoreductase, dimerisation domain; FAD/NAD(P)-binding domain;
OsI_09408	A0A1D6B543	Cluster 20	2.4	1	cytoplasm	GO:0044699 single-organism process; GO:0008152 metabolic process; GO:0055114 oxidation-reduction process; GO:0044710 single-organism metabolic process;		GO:0016667 oxidoreductase activity, acting on a sulfur group of donors; GO:0016651 oxidoreductase activity, acting on NAD(P)H; GO:0016668 oxidoreductase activity, acting on a sulfur group of donors, NAD(P) as acceptor; GO:0003824 catalytic activity; GO:0016491 oxidoreductase activity;	K00383	GSR; glutathione reductase (NADPH) [EC:1.8.1.7]	ats00480 Glutathione metabolism - Aegilops tauschii (wheat D);	IPR023753;	FAD/NAD(P)-binding domain;
OsI_05455	A0A1D6S8D2	Cluster 21	1.66667	6	chloroplast	GO:0044699 single-organism process; GO:0008152 metabolic process; GO:0055114 oxidation-reduction process; GO:0044710 single-organism metabolic process;		GO:0097159 organic cyclic compound binding; GO:1901363 heterocyclic compound binding; GO:0016614 oxidoreductase activity, acting on CH-OH group of donors; GO:0016616 oxidoreductase activity, acting on the CH-OH group of donors, NAD or NADP as acceptor; GO:1901265 nucleoside phosphate binding; GO:0051287 NAD binding; GO:0003824 catalytic activity; GO:0005488 binding; GO:0000166 nucleotide binding;…	K15893	HPR1; hydroxypyruvate reductase 1	ats01100 Metabolic pathways - Aegilops tauschii (wheat D); ats00630 Glyoxylate and dicarboxylate metabolism - Aegilops tauschii (wheat D); ats01200 Carbon metabolism - Aegilops tauschii (wheat D); ats00260 Glycine, serine and threonine metabolism - Aegilops tauschii (wheat D); ats01110 Biosynthesis of secondary metabolites - Aegilops tauschii (wheat D);	IPR006139; IPR006140; IPR016040;	D-isomer specific 2-hydroxyacid dehydrogenase, catalytic domain; D-isomer specific 2-hydroxyacid dehydrogenase, NAD-binding domain; NAD(P)-binding domain;
GLO1	A0A1D6S6Q0	Cluster 21	1.66667	12	cytoplasm	GO:0044699 single-organism process; GO:0008152 metabolic process; GO:0055114 oxidation-reduction process; GO:0044710 single-organism metabolic process;		GO:0097159 organic cyclic compound binding; GO:1901363 heterocyclic compound binding; GO:0097367 carbohydrate derivative binding; GO:1901265 nucleoside phosphate binding; GO:0003824 catalytic activity; GO:0032553 ribonucleotide binding; GO:0005488 binding; GO:0043167 ion binding; GO:0043168 anion binding; GO:0000166 nucleotide binding; GO:0010181 FMN binding; GO:0048037 cofactor binding; GO:00164…	K11517	HAO; (S)-2-hydroxy-acid oxidase [EC:1.1.3.15]	ats01100 Metabolic pathways - Aegilops tauschii (wheat D); ats00630 Glyoxylate and dicarboxylate metabolism - Aegilops tauschii (wheat D); ats01200 Carbon metabolism - Aegilops tauschii (wheat D); ats01110 Biosynthesis of secondary metabolites - Aegilops tauschii (wheat D); ats04146 Peroxisome - Aegilops tauschii (wheat D);	IPR013785; IPR000262;	Aldolase-type TIM barrel; FMN-dependent dehydrogenase;
GLO5	A0A096ULI5	Cluster 21	1.66667	4	cytoplasm	GO:0044699 single-organism process; GO:0008152 metabolic process; GO:0055114 oxidation-reduction process; GO:0044710 single-organism metabolic process;		GO:0097159 organic cyclic compound binding; GO:1901363 heterocyclic compound binding; GO:0097367 carbohydrate derivative binding; GO:1901265 nucleoside phosphate binding; GO:0003824 catalytic activity; GO:0032553 ribonucleotide binding; GO:0005488 binding; GO:0043167 ion binding; GO:0043168 anion binding; GO:0000166 nucleotide binding; GO:0010181 FMN binding; GO:0048037 cofactor binding; GO:00164…	K11517	HAO; (S)-2-hydroxy-acid oxidase [EC:1.1.3.15]	ats01100 Metabolic pathways - Aegilops tauschii (wheat D); ats00630 Glyoxylate and dicarboxylate metabolism - Aegilops tauschii (wheat D); ats01200 Carbon metabolism - Aegilops tauschii (wheat D); ats01110 Biosynthesis of secondary metabolites - Aegilops tauschii (wheat D); ats04146 Peroxisome - Aegilops tauschii (wheat D);	IPR013785; IPR000262;	Aldolase-type TIM barrel; FMN-dependent dehydrogenase;
OsI_01001	A0A1D5VK59	Cluster 21	1.66667	2	cytoplasm	GO:0044699 single-organism process; GO:0008152 metabolic process; GO:0055114 oxidation-reduction process; GO:0044710 single-organism metabolic process;		GO:0097159 organic cyclic compound binding; GO:1901363 heterocyclic compound binding; GO:0016614 oxidoreductase activity, acting on CH-OH group of donors; GO:0016616 oxidoreductase activity, acting on the CH-OH group of donors, NAD or NADP as acceptor; GO:1901265 nucleoside phosphate binding; GO:0051287 NAD binding; GO:0003824 catalytic activity; GO:0005488 binding; GO:0000166 nucleotide binding;…	K15919	HPR2; hydroxypyruvate reductase 2	ats01100 Metabolic pathways - Aegilops tauschii (wheat D); ats00630 Glyoxylate and dicarboxylate metabolism - Aegilops tauschii (wheat D); ats01200 Carbon metabolism - Aegilops tauschii (wheat D); ats00260 Glycine, serine and threonine metabolism - Aegilops tauschii (wheat D); ats01110 Biosynthesis of secondary metabolites - Aegilops tauschii (wheat D);	IPR006139; IPR006140; IPR016040;	D-isomer specific 2-hydroxyacid dehydrogenase, catalytic domain; D-isomer specific 2-hydroxyacid dehydrogenase, NAD-binding domain; NAD(P)-binding domain;
BGIOSGA040119-PA	Q95H60	Cluster 3	8.30769	1	cytoplasm	GO:0006810 transport; GO:0008152 metabolic process; GO:0055114 oxidation-reduction process; GO:0044710 single-organism metabolic process; GO:0044699 single-organism process; GO:0051179 localization; GO:0051234 establishment of localization;	GO:0043229 intracellular organelle; GO:0016020 membrane; GO:0009535 chloroplast thylakoid membrane; GO:0044434 chloroplast part; GO:0005737 cytoplasm; GO:0044446 intracellular organelle part; GO:0009534 chloroplast thylakoid; GO:0042651 thylakoid membrane; GO:0044435 plastid part; GO:0044424 intracellular part; GO:0005623 cell; GO:0044422 organelle part; GO:0009507 chloroplast; GO:0034357 photosy…	GO:0016651 oxidoreductase activity, acting on NAD(P)H; GO:0003954 NADH dehydrogenase activity; GO:0003824 catalytic activity; GO:0005488 binding; GO:0050136 NADH dehydrogenase (quinone) activity; GO:0048037 cofactor binding; GO:0048038 quinone binding; GO:0016655 oxidoreductase activity, acting on NAD(P)H, quinone or similar compound as acceptor; GO:0008137 NADH dehydrogenase (ubiquinone) activit…	K05581			IPR001268;	NADH:ubiquinone oxidoreductase, 30kDa subunit;
OsI_13702	W5F9R3	Cluster 3	8.59091	2	chloroplast	GO:0044699 single-organism process; GO:0008152 metabolic process; GO:0055114 oxidation-reduction process; GO:0044710 single-organism metabolic process;	GO:0016020 membrane;	GO:0016651 oxidoreductase activity, acting on NAD(P)H; GO:0003824 catalytic activity; GO:0005488 binding; GO:0051536 iron-sulfur cluster binding; GO:0051539 4 iron, 4 sulfur cluster binding; GO:0016491 oxidoreductase activity; GO:0051540 metal cluster binding;	K03941	NDUFS8; NADH dehydrogenase (ubiquinone) Fe-S protein 8 [EC:1.6.5.3 1.6.99.3]	ats01100 Metabolic pathways - Aegilops tauschii (wheat D); ats00190 Oxidative phosphorylation - Aegilops tauschii (wheat D);	IPR017896;	4Fe-4S ferredoxin-type, iron-sulphur binding domain;
OsI_28652	Q332N6	Cluster 3	8.30769	1	plasma membrane	GO:0044699 single-organism process; GO:0008152 metabolic process; GO:0055114 oxidation-reduction process; GO:0044710 single-organism metabolic process;	GO:0043226 organelle; GO:0043231 intracellular membrane-bounded organelle; GO:0043229 intracellular organelle; GO:0016020 membrane; GO:0044464 cell part; GO:0005622 intracellular; GO:0044425 membrane part; GO:0005737 cytoplasm; GO:0031224 intrinsic component of membrane; GO:0044424 intracellular part; GO:0005623 cell; GO:0043227 membrane-bounded organelle; GO:0016021 integral component of membran…	GO:0050136 NADH dehydrogenase (quinone) activity; GO:0016651 oxidoreductase activity, acting on NAD(P)H; GO:0003954 NADH dehydrogenase activity; GO:0003824 catalytic activity; GO:0016655 oxidoreductase activity, acting on NAD(P)H, quinone or similar compound as acceptor; GO:0008137 NADH dehydrogenase (ubiquinone) activity; GO:0016491 oxidoreductase activity;	K03884	ND6; NADH-ubiquinone oxidoreductase chain 6 [EC:1.6.5.3]	ats01100 Metabolic pathways - Aegilops tauschii (wheat D); ats00190 Oxidative phosphorylation - Aegilops tauschii (wheat D);
OsI_38583	A0A1D6S494	Cluster 3	9	2	chloroplast	GO:0044711 single-organism biosynthetic process; GO:0016053 organic acid biosynthetic process; GO:0044281 small molecule metabolic process; GO:0044763 single-organism cellular process; GO:0044699 single-organism process; GO:0009058 biosynthetic process; GO:0044255 cellular lipid metabolic process; GO:0006631 fatty acid metabolic process; GO:0044238 primary metabolic process; GO:0044237 cellular m…		GO:0031177 phosphopantetheine binding; GO:0019842 vitamin binding; GO:0072341 modified amino acid binding; GO:0005488 binding; GO:0043167 ion binding; GO:0043168 anion binding; GO:0033218 amide binding; GO:0036094 small molecule binding;				IPR020806; IPR009081;	Polyketide synthase, phosphopantetheine-binding domain; Phosphopantetheine binding ACP domain;
ndhH	Q95H42	Cluster 3	8.30769	3	mitochondria	GO:0006810 transport; GO:0008152 metabolic process; GO:0055114 oxidation-reduction process; GO:0044710 single-organism metabolic process; GO:0044699 single-organism process; GO:0051179 localization; GO:0051234 establishment of localization;	GO:0043229 intracellular organelle; GO:0016020 membrane; GO:0009535 chloroplast thylakoid membrane; GO:0044434 chloroplast part; GO:0005737 cytoplasm; GO:0044446 intracellular organelle part; GO:0009534 chloroplast thylakoid; GO:0042651 thylakoid membrane; GO:0044435 plastid part; GO:0044424 intracellular part; GO:0005623 cell; GO:0044422 organelle part; GO:0009507 chloroplast; GO:0034357 photosy…	GO:0097159 organic cyclic compound binding; GO:1901363 heterocyclic compound binding; GO:0016651 oxidoreductase activity, acting on NAD(P)H; GO:1901265 nucleoside phosphate binding; GO:0051287 NAD binding; GO:0003824 catalytic activity; GO:0005488 binding; GO:0000166 nucleotide binding; GO:0048038 quinone binding; GO:0048037 cofactor binding; GO:0036094 small molecule binding; GO:0050662 coenzyme…	K05579			IPR029014; IPR001135;	NiFe hydrogenase-like; NADH-quinone oxidoreductase, subunit D;
OsI_11586	A0A1D5XWM0	Cluster 3	9	1	mitochondria	GO:0044711 single-organism biosynthetic process; GO:0016053 organic acid biosynthetic process; GO:0044281 small molecule metabolic process; GO:0044763 single-organism cellular process; GO:0044699 single-organism process; GO:0009058 biosynthetic process; GO:0044255 cellular lipid metabolic process; GO:0006631 fatty acid metabolic process; GO:0044238 primary metabolic process; GO:0044237 cellular m…			K03955	NDUFAB1; NADH dehydrogenase (ubiquinone) 1 alpha/beta subcomplex 1	ats01100 Metabolic pathways - Aegilops tauschii (wheat D); ats00190 Oxidative phosphorylation - Aegilops tauschii (wheat D);	IPR009081;	Phosphopantetheine binding ACP domain;
OsI_34794	W5A377	Cluster 3	8.30769	2	mitochondria	GO:0044699 single-organism process; GO:0008152 metabolic process; GO:0055114 oxidation-reduction process; GO:0044710 single-organism metabolic process;	GO:0043229 intracellular organelle; GO:0016020 membrane; GO:0044429 mitochondrial part; GO:0031090 organelle membrane; GO:0031967 organelle envelope; GO:0044446 intracellular organelle part; GO:0005737 cytoplasm; GO:0044424 intracellular part; GO:0005623 cell; GO:0044422 organelle part; GO:0005739 mitochondrion; GO:0005740 mitochondrial envelope; GO:0043231 intracellular membrane-bounded organell…	GO:0009055 electron carrier activity; GO:0016651 oxidoreductase activity, acting on NAD(P)H; GO:0003954 NADH dehydrogenase activity; GO:0003824 catalytic activity; GO:0050136 NADH dehydrogenase (quinone) activity; GO:0008137 NADH dehydrogenase (ubiquinone) activity; GO:0016655 oxidoreductase activity, acting on NAD(P)H, quinone or similar compound as acceptor; GO:0016491 oxidoreductase activity;	K11352	NDUFA12; NADH dehydrogenase (ubiquinone) 1 alpha subcomplex subunit 12	ats01100 Metabolic pathways - Aegilops tauschii (wheat D); ats00190 Oxidative phosphorylation - Aegilops tauschii (wheat D);
OsI_13269	A0A1D5Y8D8	Cluster 3	8.59091	2	mitochondria	GO:0016310 phosphorylation; GO:0009116 nucleoside metabolic process; GO:0042278 purine nucleoside metabolic process; GO:0006725 cellular aromatic compound metabolic process; GO:0009167 purine ribonucleoside monophosphate metabolic process; GO:0042773 ATP synthesis coupled electron transport; GO:0009259 ribonucleotide metabolic process; GO:0009117 nucleotide metabolic process; GO:0044699 single-or…	GO:0016020 membrane;	GO:0009055 electron carrier activity; GO:0016651 oxidoreductase activity, acting on NAD(P)H; GO:0003954 NADH dehydrogenase activity; GO:0003824 catalytic activity; GO:0051536 iron-sulfur cluster binding; GO:0005488 binding; GO:0050136 NADH dehydrogenase (quinone) activity; GO:0016655 oxidoreductase activity, acting on NAD(P)H, quinone or similar compound as acceptor; GO:0008137 NADH dehydrogenase…	K03934	NDUFS1; NADH dehydrogenase (ubiquinone) Fe-S protein 1 [EC:1.6.5.3 1.6.99.3]	ats01100 Metabolic pathways - Aegilops tauschii (wheat D); ats00190 Oxidative phosphorylation - Aegilops tauschii (wheat D);	IPR019574; IPR006656; IPR001041; IPR012675; IPR015405; IPR006963;	NADH:ubiquinone oxidoreductase, subunit G, iron-sulphur binding; Molybdopterin oxidoreductase; 2Fe-2S ferredoxin-type iron-sulfur binding domain; Beta-grasp domain; NADH-quinone oxidoreductase, chain G, C-terminal; Molybdopterin oxidoreductase, 4Fe-4S domain;
OsI_19745	W4ZSS8	Cluster 3	9	1	chloroplast	GO:0044711 single-organism biosynthetic process; GO:0016053 organic acid biosynthetic process; GO:0044281 small molecule metabolic process; GO:0044763 single-organism cellular process; GO:0044699 single-organism process; GO:0009058 biosynthetic process; GO:0044255 cellular lipid metabolic process; GO:0006631 fatty acid metabolic process; GO:0044238 primary metabolic process; GO:0044237 cellular m…			K03955	NDUFAB1; NADH dehydrogenase (ubiquinone) 1 alpha/beta subcomplex 1	ats01100 Metabolic pathways - Aegilops tauschii (wheat D); ats00190 Oxidative phosphorylation - Aegilops tauschii (wheat D);	IPR009081;	Phosphopantetheine binding ACP domain;
OsI_03544	P26304	Cluster 3	8.30769	1	nucleus	GO:0006810 transport; GO:0008152 metabolic process; GO:0055114 oxidation-reduction process; GO:0044710 single-organism metabolic process; GO:0044699 single-organism process; GO:0051179 localization; GO:0051234 establishment of localization;	GO:0043229 intracellular organelle; GO:0016020 membrane; GO:0009535 chloroplast thylakoid membrane; GO:0044434 chloroplast part; GO:0005737 cytoplasm; GO:0044446 intracellular organelle part; GO:0009534 chloroplast thylakoid; GO:0042651 thylakoid membrane; GO:0044435 plastid part; GO:0044424 intracellular part; GO:0005623 cell; GO:0044422 organelle part; GO:0009507 chloroplast; GO:0034357 photosy…	GO:0016651 oxidoreductase activity, acting on NAD(P)H; GO:0043167 ion binding; GO:0050136 NADH dehydrogenase (quinone) activity; GO:0051539 4 iron, 4 sulfur cluster binding; GO:0048037 cofactor binding; GO:0016655 oxidoreductase activity, acting on NAD(P)H, quinone or similar compound as acceptor; GO:0008137 NADH dehydrogenase (ubiquinone) activity; GO:0016491 oxidoreductase activity; GO:0003954 …	K05582			IPR006137;	NADH:ubiquinone oxidoreductase-like, 20kDa subunit;
OsI_20569	A0A1D5SBI6	Cluster 3	8.30769	1	chloroplast	GO:0044699 single-organism process; GO:0008152 metabolic process; GO:0055114 oxidation-reduction process; GO:0044710 single-organism metabolic process;		GO:0051537 2 iron, 2 sulfur cluster binding; GO:0003824 catalytic activity; GO:0005488 binding; GO:0051536 iron-sulfur cluster binding; GO:0043167 ion binding; GO:0043169 cation binding; GO:0046872 metal ion binding; GO:0016491 oxidoreductase activity; GO:0051540 metal cluster binding;	K03943	NDUFV2; NADH dehydrogenase (ubiquinone) flavoprotein 2 [EC:1.6.5.3 1.6.99.3]	ats01100 Metabolic pathways - Aegilops tauschii (wheat D); ats00190 Oxidative phosphorylation - Aegilops tauschii (wheat D);	IPR012336;	Thioredoxin-like fold;
OsI_20905	A0A1D5SCJ1	Cluster 4	6.41667	7	mitochondria	GO:0009116 nucleoside metabolic process; GO:0042278 purine nucleoside metabolic process; GO:0009167 purine ribonucleoside monophosphate metabolic process; GO:0090662 ATP hydrolysis coupled transmembrane transport; GO:0009117 nucleotide metabolic process; GO:0044699 single-organism process; GO:0009058 biosynthetic process; GO:0009163 nucleoside biosynthetic process; GO:0046129 purine ribonucleosid…	GO:0016020 membrane; GO:0098800 inner mitochondrial membrane protein complex; GO:0031090 organelle membrane; GO:0098796 membrane protein complex; GO:0005737 cytoplasm; GO:0032991 macromolecular complex; GO:0098798 mitochondrial protein complex; GO:0044424 intracellular part; GO:0044455 mitochondrial membrane part; GO:0005623 cell; GO:0044422 organelle part; GO:0005740 mitochondrial envelope; GO:0…	GO:0042625 ATPase coupled ion transmembrane transporter activity; GO:1901265 nucleoside phosphate binding; GO:0015399 primary active transmembrane transporter activity; GO:0022892 substrate-specific transporter activity; GO:0016817 hydrolase activity, acting on acid anhydrides; GO:0044769 ATPase activity, coupled to transmembrane movement of ions, rotational mechanism; GO:0015077 monovalent inorg…	K02133	ATPeF1B; F-type H+-transporting ATPase subunit beta [EC:3.6.3.14]	ats01100 Metabolic pathways - Aegilops tauschii (wheat D); ats00190 Oxidative phosphorylation - Aegilops tauschii (wheat D);	IPR003593; IPR004100; IPR020971; IPR027417; IPR000194; IPR024034;	AAA+ ATPase domain; ATPase, F1/V1/A1 complex, alpha/beta subunit, N-terminal domain; ATP synthase, F1 beta subunit; P-loop containing nucleoside triphosphate hydrolase; ATPase, F1/V1/A1 complex, alpha/beta subunit, nucleotide-binding domain; ATPase, F1/V1 complex, beta subunit, C-terminal;
OsI_26177	A0A1D5TRZ7	Cluster 4	5.57143	3	chloroplast	GO:0009116 nucleoside metabolic process; GO:0042278 purine nucleoside metabolic process; GO:0009167 purine ribonucleoside monophosphate metabolic process; GO:0090662 ATP hydrolysis coupled transmembrane transport; GO:0009117 nucleotide metabolic process; GO:0044699 single-organism process; GO:0046129 purine ribonucleoside biosynthetic process; GO:0009163 nucleoside biosynthetic process; GO:000905…	GO:0045261 proton-transporting ATP synthase complex, catalytic core F(1); GO:0016020 membrane; GO:0098796 membrane protein complex; GO:0044425 membrane part; GO:0044464 cell part; GO:0005622 intracellular; GO:0016469 proton-transporting two-sector ATPase complex; GO:0032991 macromolecular complex; GO:0033178 proton-transporting two-sector ATPase complex, catalytic domain; GO:0044424 intracellular…	GO:0022804 active transmembrane transporter activity; GO:0042625 ATPase coupled ion transmembrane transporter activity; GO:0015075 ion transmembrane transporter activity; GO:0022853 active ion transmembrane transporter activity; GO:0015399 primary active transmembrane transporter activity; GO:0022892 substrate-specific transporter activity; GO:0044769 ATPase activity, coupled to transmembrane mov…	K02115	ATPF1G; F-type H+-transporting ATPase subunit gamma	ats01100 Metabolic pathways - Aegilops tauschii (wheat D); ats00195 Photosynthesis - Aegilops tauschii (wheat D); ats00190 Oxidative phosphorylation - Aegilops tauschii (wheat D);
OsI_08949	A0A1D6ARF6	Cluster 4	5.57143	2	chloroplast	GO:0009116 nucleoside metabolic process; GO:0042278 purine nucleoside metabolic process; GO:0009167 purine ribonucleoside monophosphate metabolic process; GO:0090662 ATP hydrolysis coupled transmembrane transport; GO:0009117 nucleotide metabolic process; GO:0044699 single-organism process; GO:0046129 purine ribonucleoside biosynthetic process; GO:0009163 nucleoside biosynthetic process; GO:000905…	GO:0016020 membrane;	GO:0022804 active transmembrane transporter activity; GO:0042625 ATPase coupled ion transmembrane transporter activity; GO:0015075 ion transmembrane transporter activity; GO:0022853 active ion transmembrane transporter activity; GO:0015399 primary active transmembrane transporter activity; GO:0022892 substrate-specific transporter activity; GO:0044769 ATPase activity, coupled to transmembrane mov…	K02113	ATPF1D; F-type H+-transporting ATPase subunit delta	ats01100 Metabolic pathways - Aegilops tauschii (wheat D); ats00195 Photosynthesis - Aegilops tauschii (wheat D); ats00190 Oxidative phosphorylation - Aegilops tauschii (wheat D);	IPR026015;	F1F0 ATP synthase OSCP/delta subunit, N-terminal domain;
OsI_33051	A0A1D5RZX1	Cluster 4	5.57143	7	mitochondria	GO:0009116 nucleoside metabolic process; GO:0042278 purine nucleoside metabolic process; GO:0009167 purine ribonucleoside monophosphate metabolic process; GO:0090662 ATP hydrolysis coupled transmembrane transport; GO:0009117 nucleotide metabolic process; GO:0044699 single-organism process; GO:0046129 purine ribonucleoside biosynthetic process; GO:0009163 nucleoside biosynthetic process; GO:000905…	GO:0045261 proton-transporting ATP synthase complex, catalytic core F(1); GO:0016020 membrane; GO:0098796 membrane protein complex; GO:0044425 membrane part; GO:0044464 cell part; GO:0005622 intracellular; GO:0016469 proton-transporting two-sector ATPase complex; GO:0032991 macromolecular complex; GO:0033178 proton-transporting two-sector ATPase complex, catalytic domain; GO:0044424 intracellular…	GO:0022804 active transmembrane transporter activity; GO:0042625 ATPase coupled ion transmembrane transporter activity; GO:0015075 ion transmembrane transporter activity; GO:0022853 active ion transmembrane transporter activity; GO:0015399 primary active transmembrane transporter activity; GO:0022892 substrate-specific transporter activity; GO:0044769 ATPase activity, coupled to transmembrane mov…	K02136	ATPeF1G; F-type H+-transporting ATPase subunit gamma	ats01100 Metabolic pathways - Aegilops tauschii (wheat D); ats00190 Oxidative phosphorylation - Aegilops tauschii (wheat D);
OsI_28459	A0A1D5WG75	Cluster 4	5.57143	3	chloroplast	GO:0009116 nucleoside metabolic process; GO:0042278 purine nucleoside metabolic process; GO:0009167 purine ribonucleoside monophosphate metabolic process; GO:0090662 ATP hydrolysis coupled transmembrane transport; GO:0009117 nucleotide metabolic process; GO:0044699 single-organism process; GO:0046129 purine ribonucleoside biosynthetic process; GO:0009163 nucleoside biosynthetic process; GO:000905…	GO:0016020 membrane; GO:0098800 inner mitochondrial membrane protein complex; GO:0031090 organelle membrane; GO:0098796 membrane protein complex; GO:0005737 cytoplasm; GO:0032991 macromolecular complex; GO:0098798 mitochondrial protein complex; GO:0044424 intracellular part; GO:0005623 cell; GO:0044455 mitochondrial membrane part; GO:0044422 organelle part; GO:0005740 mitochondrial envelope; GO:0…	GO:0022804 active transmembrane transporter activity; GO:0042625 ATPase coupled ion transmembrane transporter activity; GO:0015075 ion transmembrane transporter activity; GO:0022853 active ion transmembrane transporter activity; GO:0015399 primary active transmembrane transporter activity; GO:0022892 substrate-specific transporter activity; GO:0044769 ATPase activity, coupled to transmembrane mov…	K02135	ATPeF1E; F-type H+-transporting ATPase subunit epsilon	ats01100 Metabolic pathways - Aegilops tauschii (wheat D); ats00190 Oxidative phosphorylation - Aegilops tauschii (wheat D);
OsI_29610	W5BEP1	Cluster 4	6.41667	10	cytoplasm	GO:0009116 nucleoside metabolic process; GO:0042278 purine nucleoside metabolic process; GO:0009167 purine ribonucleoside monophosphate metabolic process; GO:0009117 nucleotide metabolic process; GO:0044699 single-organism process; GO:0046129 purine ribonucleoside biosynthetic process; GO:0009163 nucleoside biosynthetic process; GO:0009058 biosynthetic process; GO:0009156 ribonucleoside monophosp…	GO:0016020 membrane; GO:0098800 inner mitochondrial membrane protein complex; GO:0031090 organelle membrane; GO:0098796 membrane protein complex; GO:0005737 cytoplasm; GO:0032991 macromolecular complex; GO:0098798 mitochondrial protein complex; GO:0044424 intracellular part; GO:0005623 cell; GO:0044455 mitochondrial membrane part; GO:0044422 organelle part; GO:0005740 mitochondrial envelope; GO:0…	GO:0015075 ion transmembrane transporter activity; GO:0022892 substrate-specific transporter activity; GO:0015077 monovalent inorganic cation transmembrane transporter activity; GO:0022890 inorganic cation transmembrane transporter activity; GO:0015078 hydrogen ion transmembrane transporter activity; GO:0008324 cation transmembrane transporter activity; GO:0022891 substrate-specific transmembrane…	K02138	ATPeF0D; F-type H+-transporting ATPase subunit d	ats01100 Metabolic pathways - Aegilops tauschii (wheat D); ats00190 Oxidative phosphorylation - Aegilops tauschii (wheat D);
OsI_23896	A0A1D6AAU4	Cluster 4	5.57143	4	chloroplast	GO:0009116 nucleoside metabolic process; GO:0042278 purine nucleoside metabolic process; GO:0009167 purine ribonucleoside monophosphate metabolic process; GO:0090662 ATP hydrolysis coupled transmembrane transport; GO:0009117 nucleotide metabolic process; GO:0044699 single-organism process; GO:0046129 purine ribonucleoside biosynthetic process; GO:0009163 nucleoside biosynthetic process; GO:000905…		GO:0022804 active transmembrane transporter activity; GO:0042625 ATPase coupled ion transmembrane transporter activity; GO:0015075 ion transmembrane transporter activity; GO:0022853 active ion transmembrane transporter activity; GO:0015399 primary active transmembrane transporter activity; GO:0022892 substrate-specific transporter activity; GO:0044769 ATPase activity, coupled to transmembrane mov…	K02137	ATPeF0O; F-type H+-transporting ATPase subunit O	ats01100 Metabolic pathways - Aegilops tauschii (wheat D); ats00190 Oxidative phosphorylation - Aegilops tauschii (wheat D);	IPR026015;	F1F0 ATP synthase OSCP/delta subunit, N-terminal domain;
9311040	P69448	Cluster 4	5.57143	1	vacuolar membrane	GO:0009116 nucleoside metabolic process; GO:0042278 purine nucleoside metabolic process; GO:0009167 purine ribonucleoside monophosphate metabolic process; GO:0090662 ATP hydrolysis coupled transmembrane transport; GO:0009117 nucleotide metabolic process; GO:0015988 energy coupled proton transmembrane transport, against electrochemical gradient; GO:0044699 single-organism process; GO:0009058 biosy…	GO:0016020 membrane; GO:0009535 chloroplast thylakoid membrane; GO:0044434 chloroplast part; GO:0098796 membrane protein complex; GO:0005737 cytoplasm; GO:0009534 chloroplast thylakoid; GO:0042651 thylakoid membrane; GO:0031224 intrinsic component of membrane; GO:0032991 macromolecular complex; GO:0044424 intracellular part; GO:0005623 cell; GO:0044422 organelle part; GO:0044425 membrane part; GO…	GO:0015075 ion transmembrane transporter activity; GO:0005488 binding; GO:0008289 lipid binding; GO:0022892 substrate-specific transporter activity; GO:0015077 monovalent inorganic cation transmembrane transporter activity; GO:0022890 inorganic cation transmembrane transporter activity; GO:0015078 hydrogen ion transmembrane transporter activity; GO:0008324 cation transmembrane transporter activit…	K02110			IPR002379;	V-ATPase proteolipid subunit C-like domain;
OsI_26411	W5B4W4	Cluster 5	4	1	cytoplasm	GO:0098655 cation transmembrane transport; GO:0034220 ion transmembrane transport; GO:0098660 inorganic ion transmembrane transport; GO:0090662 ATP hydrolysis coupled transmembrane transport; GO:0015988 energy coupled proton transmembrane transport, against electrochemical gradient; GO:0044699 single-organism process; GO:0006818 hydrogen transport; GO:0015992 proton transport; GO:0051234 establis…	GO:0016020 membrane; GO:0043229 intracellular organelle; GO:0098588 bounding membrane of organelle; GO:0031090 organelle membrane; GO:0098796 membrane protein complex; GO:0005737 cytoplasm; GO:0044446 intracellular organelle part; GO:0032991 macromolecular complex; GO:0044424 intracellular part; GO:0033176 proton-transporting V-type ATPase complex; GO:0005623 cell; GO:0044422 organelle part; GO:0…	GO:0022804 active transmembrane transporter activity; GO:0042625 ATPase coupled ion transmembrane transporter activity; GO:0015075 ion transmembrane transporter activity; GO:0022853 active ion transmembrane transporter activity; GO:0015399 primary active transmembrane transporter activity; GO:0022892 substrate-specific transporter activity; GO:0044769 ATPase activity, coupled to transmembrane mov…	K02144	ATPeV1H; V-type H+-transporting ATPase subunit H	ats01100 Metabolic pathways - Aegilops tauschii (wheat D); ats04145 Phagosome - Aegilops tauschii (wheat D); ats00190 Oxidative phosphorylation - Aegilops tauschii (wheat D);	IPR011987; IPR011989; IPR016024;	ATPase, V1 complex, subunit H, C-terminal; Armadillo-like helical; Armadillo-type fold;
OsI_21221	A0A1D5SQU7	Cluster 5	4	1	chloroplast	GO:0098655 cation transmembrane transport; GO:0034220 ion transmembrane transport; GO:0098660 inorganic ion transmembrane transport; GO:0090662 ATP hydrolysis coupled transmembrane transport; GO:0015988 energy coupled proton transmembrane transport, against electrochemical gradient; GO:0044699 single-organism process; GO:0006818 hydrogen transport; GO:0015992 proton transport; GO:0051234 establis…	GO:0032991 macromolecular complex; GO:0016020 membrane; GO:0033178 proton-transporting two-sector ATPase complex, catalytic domain; GO:0033176 proton-transporting V-type ATPase complex; GO:0043234 protein complex; GO:0098796 membrane protein complex; GO:0044425 membrane part; GO:0016469 proton-transporting two-sector ATPase complex; GO:0033180 proton-transporting V-type ATPase, V1 domain;	GO:0015075 ion transmembrane transporter activity; GO:0022892 substrate-specific transporter activity; GO:0015077 monovalent inorganic cation transmembrane transporter activity; GO:0022890 inorganic cation transmembrane transporter activity; GO:0015078 hydrogen ion transmembrane transporter activity; GO:0008324 cation transmembrane transporter activity; GO:0022891 substrate-specific transmembrane…	K02148	ATPeV1C; V-type H+-transporting ATPase subunit C	ats01100 Metabolic pathways - Aegilops tauschii (wheat D); ats04145 Phagosome - Aegilops tauschii (wheat D); ats00190 Oxidative phosphorylation - Aegilops tauschii (wheat D);
OsI_23416	A0A1D6C4H8	Cluster 5	4	3	cytoskeleton	GO:0009116 nucleoside metabolic process; GO:0042278 purine nucleoside metabolic process; GO:0006725 cellular aromatic compound metabolic process; GO:0009167 purine ribonucleoside monophosphate metabolic process; GO:0009259 ribonucleotide metabolic process; GO:0009117 nucleotide metabolic process; GO:0044699 single-organism process; GO:0044237 cellular metabolic process; GO:0006796 phosphate-conta…		GO:0005524 ATP binding; GO:1901265 nucleoside phosphate binding; GO:0001882 nucleoside binding; GO:0043167 ion binding; GO:0000166 nucleotide binding; GO:0097159 organic cyclic compound binding; GO:1901363 heterocyclic compound binding; GO:0032549 ribonucleoside binding; GO:0097367 carbohydrate derivative binding; GO:0032553 ribonucleotide binding; GO:0005488 binding; GO:0032550 purine ribonucleo…	K02147	ATPeV1B; V-type H+-transporting ATPase subunit B	ats01100 Metabolic pathways - Aegilops tauschii (wheat D); ats04145 Phagosome - Aegilops tauschii (wheat D); ats00190 Oxidative phosphorylation - Aegilops tauschii (wheat D);	IPR004100; IPR027417; IPR000194;	ATPase, F1/V1/A1 complex, alpha/beta subunit, N-terminal domain; P-loop containing nucleoside triphosphate hydrolase; ATPase, F1/V1/A1 complex, alpha/beta subunit, nucleotide-binding domain;
OsI_24004	A0A1D6SDU1	Cluster 5	4	1	chloroplast	GO:0009116 nucleoside metabolic process; GO:0042278 purine nucleoside metabolic process; GO:0034220 ion transmembrane transport; GO:0006725 cellular aromatic compound metabolic process; GO:0009167 purine ribonucleoside monophosphate metabolic process; GO:0090662 ATP hydrolysis coupled transmembrane transport; GO:0009259 ribonucleotide metabolic process; GO:0009117 nucleotide metabolic process; GO…	GO:0032991 macromolecular complex; GO:0016020 membrane; GO:0033178 proton-transporting two-sector ATPase complex, catalytic domain; GO:0033176 proton-transporting V-type ATPase complex; GO:0043234 protein complex; GO:0098796 membrane protein complex; GO:0044425 membrane part; GO:0016469 proton-transporting two-sector ATPase complex; GO:0033180 proton-transporting V-type ATPase, V1 domain;	GO:0042625 ATPase coupled ion transmembrane transporter activity; GO:1901265 nucleoside phosphate binding; GO:0015399 primary active transmembrane transporter activity; GO:0022892 substrate-specific transporter activity; GO:0016817 hydrolase activity, acting on acid anhydrides; GO:0044769 ATPase activity, coupled to transmembrane movement of ions, rotational mechanism; GO:0015077 monovalent inorg…	K02145	ATPeV1A; V-type H+-transporting ATPase subunit A [EC:3.6.3.14]	ats01100 Metabolic pathways - Aegilops tauschii (wheat D); ats04145 Phagosome - Aegilops tauschii (wheat D); ats00190 Oxidative phosphorylation - Aegilops tauschii (wheat D);	IPR031686; IPR004100; IPR000194; IPR027417; IPR024034;	ATPsynthase alpha/beta subunit, N-terminal extension; ATPase, F1/V1/A1 complex, alpha/beta subunit, N-terminal domain; ATPase, F1/V1/A1 complex, alpha/beta subunit, nucleotide-binding domain; P-loop containing nucleoside triphosphate hydrolase; ATPase, F1/V1 complex, beta subunit, C-terminal;
OsI_03137	Q2L9B8	Cluster 5	4	5	cytoplasm	GO:0098655 cation transmembrane transport; GO:0034220 ion transmembrane transport; GO:0098660 inorganic ion transmembrane transport; GO:0090662 ATP hydrolysis coupled transmembrane transport; GO:0015988 energy coupled proton transmembrane transport, against electrochemical gradient; GO:0044699 single-organism process; GO:0006818 hydrogen transport; GO:0015992 proton transport; GO:0051234 establis…	GO:0032991 macromolecular complex; GO:0016020 membrane; GO:0033178 proton-transporting two-sector ATPase complex, catalytic domain; GO:0043234 protein complex; GO:0098796 membrane protein complex; GO:0044425 membrane part; GO:0016469 proton-transporting two-sector ATPase complex;	GO:0022804 active transmembrane transporter activity; GO:0042625 ATPase coupled ion transmembrane transporter activity; GO:0015075 ion transmembrane transporter activity; GO:0022853 active ion transmembrane transporter activity; GO:0015399 primary active transmembrane transporter activity; GO:0022892 substrate-specific transporter activity; GO:0044769 ATPase activity, coupled to transmembrane mov…	K02150	ATPeV1E; V-type H+-transporting ATPase subunit E	ats01100 Metabolic pathways - Aegilops tauschii (wheat D); ats04145 Phagosome - Aegilops tauschii (wheat D); ats00190 Oxidative phosphorylation - Aegilops tauschii (wheat D);
OsI_15081	Q332R4	Cluster 6	36.1462	9	cytoplasm	GO:0009116 nucleoside metabolic process; GO:0042278 purine nucleoside metabolic process; GO:0009167 purine ribonucleoside monophosphate metabolic process; GO:0090662 ATP hydrolysis coupled transmembrane transport; GO:0009117 nucleotide metabolic process; GO:0044699 single-organism process; GO:0009058 biosynthetic process; GO:0009163 nucleoside biosynthetic process; GO:0046129 purine ribonucleosid…	GO:0043229 intracellular organelle; GO:0016020 membrane; GO:0098796 membrane protein complex; GO:0005737 cytoplasm; GO:0032991 macromolecular complex; GO:0044424 intracellular part; GO:0005623 cell; GO:0005739 mitochondrion; GO:0045259 proton-transporting ATP synthase complex; GO:0043226 organelle; GO:0045261 proton-transporting ATP synthase complex, catalytic core F(1); GO:0043231 intracellular …	GO:0042625 ATPase coupled ion transmembrane transporter activity; GO:1901265 nucleoside phosphate binding; GO:0015399 primary active transmembrane transporter activity; GO:0022892 substrate-specific transporter activity; GO:0016817 hydrolase activity, acting on acid anhydrides; GO:0044769 ATPase activity, coupled to transmembrane movement of ions, rotational mechanism; GO:0015077 monovalent inorg…	K02132			IPR000793; IPR004100; IPR000194; IPR027417; IPR023366; IPR033732;	ATP synthase, alpha subunit, C-terminal; ATPase, F1/V1/A1 complex, alpha/beta subunit, N-terminal domain; ATPase, F1/V1/A1 complex, alpha/beta subunit, nucleotide-binding domain; P-loop containing nucleoside triphosphate hydrolase; ATP synthase subunit alpha-like domain; ATP synthase, F1 complex, alpha subunit nucleotide-binding domain;
OsI_21028	A0A1D5WKK3	Cluster 6	36.4263	3	chloroplast	GO:0006518 peptide metabolic process; GO:0043043 peptide biosynthetic process; GO:0044267 cellular protein metabolic process; GO:0006807 nitrogen compound metabolic process; GO:0009058 biosynthetic process; GO:0043603 cellular amide metabolic process; GO:0044238 primary metabolic process; GO:1901566 organonitrogen compound biosynthetic process; GO:1901576 organic substance biosynthetic process; G…	GO:0005840 ribosome; GO:0043226 organelle; GO:0043229 intracellular organelle; GO:0043232 intracellular non-membrane-bounded organelle; GO:0044464 cell part; GO:0005622 intracellular; GO:0005737 cytoplasm; GO:0032991 macromolecular complex; GO:0044424 intracellular part; GO:1990904 ribonucleoprotein complex; GO:0005623 cell; GO:0030529 intracellular ribonucleoprotein complex; GO:0044444 cytoplasm…	GO:0003735 structural constituent of ribosome; GO:0005198 structural molecule activity;	K02935	RP-L7; large subunit ribosomal protein L7/L12	ats03010 Ribosome - Aegilops tauschii (wheat D);	IPR014719; IPR008932; IPR013823;	Ribosomal protein L7/L12, C-terminal/adaptor protein ClpS-like; Ribosomal protein L7/L12, oligomerisation; Ribosomal protein L7/L12, C-terminal;
OsI_16800	A0A1D5TTW3	Cluster 6	33.0811	5	cytoplasm	GO:0006518 peptide metabolic process; GO:0006414 translational elongation; GO:0043043 peptide biosynthetic process; GO:0044267 cellular protein metabolic process; GO:0006807 nitrogen compound metabolic process; GO:0009058 biosynthetic process; GO:0032543 mitochondrial translation; GO:0043603 cellular amide metabolic process; GO:0044238 primary metabolic process; GO:1901566 organonitrogen compound…	GO:0043226 organelle; GO:0043231 intracellular membrane-bounded organelle; GO:0043229 intracellular organelle; GO:0005622 intracellular; GO:0044464 cell part; GO:0005737 cytoplasm; GO:0044424 intracellular part; GO:0005623 cell; GO:0043227 membrane-bounded organelle; GO:0005739 mitochondrion; GO:0044444 cytoplasmic part;	GO:1901265 nucleoside phosphate binding; GO:0003746 translation elongation factor activity; GO:0016817 hydrolase activity, acting on acid anhydrides; GO:0016787 hydrolase activity; GO:1901363 heterocyclic compound binding; GO:0097159 organic cyclic compound binding; GO:0016462 pyrophosphatase activity; GO:0032553 ribonucleotide binding; GO:0003824 catalytic activity; GO:0005488 binding; GO:003255…	K02355			IPR027417; IPR000795; IPR005517; IPR005225; IPR000640; IPR004161; IPR020568; IPR014721; IPR009022; IPR009000;	P-loop containing nucleoside triphosphate hydrolase; Transcription factor, GTP-binding domain; Translation elongation factor EFG/EF2, domain IV; Small GTP-binding protein domain; Translation elongation factor EFG, V domain; Translation elongation factor EFTu-like, domain 2; Ribosomal protein S5 domain 2-type fold; Ribosomal protein S5 domain 2-type fold, subgroup; Elongation factor G, III-V domai…
OsI_08304	W5GZL4	Cluster 6	36.5798	3	chloroplast	GO:0006518 peptide metabolic process; GO:0043043 peptide biosynthetic process; GO:0044267 cellular protein metabolic process; GO:0006807 nitrogen compound metabolic process; GO:0009058 biosynthetic process; GO:0043603 cellular amide metabolic process; GO:0044238 primary metabolic process; GO:1901566 organonitrogen compound biosynthetic process; GO:1901576 organic substance biosynthetic process; G…	GO:0005840 ribosome; GO:0043226 organelle; GO:0043229 intracellular organelle; GO:0043232 intracellular non-membrane-bounded organelle; GO:0044464 cell part; GO:0005622 intracellular; GO:0005737 cytoplasm; GO:0032991 macromolecular complex; GO:0044424 intracellular part; GO:1990904 ribonucleoprotein complex; GO:0005623 cell; GO:0030529 intracellular ribonucleoprotein complex; GO:0044444 cytoplasm…	GO:0003735 structural constituent of ribosome; GO:0005198 structural molecule activity;	K02884	RP-L19; large subunit ribosomal protein L19	ats03010 Ribosome - Aegilops tauschii (wheat D);	IPR008991;	Translation protein SH3-like domain;
OsI_04988	A0A1D6D898	Cluster 6	37.029	1	chloroplast	GO:0006518 peptide metabolic process; GO:0043043 peptide biosynthetic process; GO:0044267 cellular protein metabolic process; GO:0006807 nitrogen compound metabolic process; GO:0009058 biosynthetic process; GO:0043603 cellular amide metabolic process; GO:0044238 primary metabolic process; GO:1901566 organonitrogen compound biosynthetic process; GO:1901576 organic substance biosynthetic process; G…	GO:0005840 ribosome; GO:0043226 organelle; GO:0043229 intracellular organelle; GO:0043232 intracellular non-membrane-bounded organelle; GO:0044464 cell part; GO:0005622 intracellular; GO:0005737 cytoplasm; GO:0032991 macromolecular complex; GO:0044424 intracellular part; GO:1990904 ribonucleoprotein complex; GO:0005623 cell; GO:0030529 intracellular ribonucleoprotein complex; GO:0044444 cytoplasm…	GO:0003735 structural constituent of ribosome; GO:0005198 structural molecule activity;	K02899	RP-L27; large subunit ribosomal protein L27	ats03010 Ribosome - Aegilops tauschii (wheat D);
OsI_18082	A0A1D5SLC4	Cluster 6	37.029	4	chloroplast	GO:0006518 peptide metabolic process; GO:0043043 peptide biosynthetic process; GO:0044267 cellular protein metabolic process; GO:0006807 nitrogen compound metabolic process; GO:0009058 biosynthetic process; GO:0043603 cellular amide metabolic process; GO:0044238 primary metabolic process; GO:1901566 organonitrogen compound biosynthetic process; GO:1901576 organic substance biosynthetic process; G…	GO:0005840 ribosome; GO:0043226 organelle; GO:0043229 intracellular organelle; GO:0043232 intracellular non-membrane-bounded organelle; GO:0044464 cell part; GO:0005622 intracellular; GO:0005737 cytoplasm; GO:0032991 macromolecular complex; GO:0044424 intracellular part; GO:1990904 ribonucleoprotein complex; GO:0005623 cell; GO:0030529 intracellular ribonucleoprotein complex; GO:0044444 cytoplasm…	GO:0003735 structural constituent of ribosome; GO:0005198 structural molecule activity;	K02902	RP-L28; large subunit ribosomal protein L28	ats03010 Ribosome - Aegilops tauschii (wheat D);
OsI_23900	A0A1D6SFB3	Cluster 6	37.029	1	chloroplast	GO:0006518 peptide metabolic process; GO:0043043 peptide biosynthetic process; GO:0044267 cellular protein metabolic process; GO:0006807 nitrogen compound metabolic process; GO:0009058 biosynthetic process; GO:0043603 cellular amide metabolic process; GO:0044238 primary metabolic process; GO:1901566 organonitrogen compound biosynthetic process; GO:1901576 organic substance biosynthetic process; G…	GO:0005840 ribosome; GO:0043226 organelle; GO:0043229 intracellular organelle; GO:0043232 intracellular non-membrane-bounded organelle; GO:0044464 cell part; GO:0005622 intracellular; GO:0005737 cytoplasm; GO:0032991 macromolecular complex; GO:0044424 intracellular part; GO:1990904 ribonucleoprotein complex; GO:0005623 cell; GO:0030529 intracellular ribonucleoprotein complex; GO:0044444 cytoplasm…	GO:0003735 structural constituent of ribosome; GO:0005198 structural molecule activity;	K02916	RP-L35; large subunit ribosomal protein L35	ats03010 Ribosome - Aegilops tauschii (wheat D);
OsI_02967	W5CQ20	Cluster 6	37.1195	2	chloroplast	GO:0006518 peptide metabolic process; GO:0043043 peptide biosynthetic process; GO:0044267 cellular protein metabolic process; GO:0006807 nitrogen compound metabolic process; GO:0009058 biosynthetic process; GO:0043603 cellular amide metabolic process; GO:0044238 primary metabolic process; GO:1901566 organonitrogen compound biosynthetic process; GO:1901576 organic substance biosynthetic process; G…	GO:0005840 ribosome; GO:0043226 organelle; GO:0043229 intracellular organelle; GO:0043232 intracellular non-membrane-bounded organelle; GO:0044464 cell part; GO:0005622 intracellular; GO:0005737 cytoplasm; GO:0032991 macromolecular complex; GO:0044424 intracellular part; GO:1990904 ribonucleoprotein complex; GO:0005623 cell; GO:0030529 intracellular ribonucleoprotein complex; GO:0044444 cytoplasm…	GO:0003735 structural constituent of ribosome; GO:0005198 structural molecule activity;	K02909	RP-L31; large subunit ribosomal protein L31	ats03010 Ribosome - Aegilops tauschii (wheat D);
OsI_27183	A0A1D5TQC7	Cluster 7	4.08791	19	chloroplast	GO:0043648 dicarboxylic acid metabolic process; GO:0016053 organic acid biosynthetic process; GO:0044699 single-organism process; GO:0009058 biosynthetic process; GO:1901566 organonitrogen compound biosynthetic process; GO:0044237 cellular metabolic process; GO:0009084 glutamine family amino acid biosynthetic process; GO:0071704 organic substance metabolic process; GO:0008152 metabolic process; G…		GO:0015930 glutamate synthase activity; GO:0016638 oxidoreductase activity, acting on the CH-NH2 group of donors; GO:0003824 catalytic activity; GO:0016491 oxidoreductase activity;	K00284			IPR013785; IPR002489; IPR029055; IPR006982; IPR002932; IPR017932;	Aldolase-type TIM barrel; Glutamate synthase, alpha subunit, C-terminal; Nucleophile aminohydrolases, N-terminal; Glutamate synthase, central-N; Glutamate synthase domain; Glutamine amidotransferase type 2 domain;
OsI_19330	A0A1D5UV39	Cluster 7	3.65714	1	chloroplast			GO:0005524 ATP binding; GO:1901265 nucleoside phosphate binding; GO:0001882 nucleoside binding; GO:0016874 ligase activity; GO:0043167 ion binding; GO:0000166 nucleotide binding; GO:0016879 ligase activity, forming carbon-nitrogen bonds; GO:0097159 organic cyclic compound binding; GO:1901363 heterocyclic compound binding; GO:0004075 biotin carboxylase activity; GO:0032549 ribonucleoside binding; …	K11262	ACACA; acetyl-CoA carboxylase / biotin carboxylase 1 [EC:6.4.1.2 6.3.4.14 2.1.3.15]	ats01100 Metabolic pathways - Aegilops tauschii (wheat D); ats00640 Propanoate metabolism - Aegilops tauschii (wheat D); ats00620 Pyruvate metabolism - Aegilops tauschii (wheat D); ats01212 Fatty acid metabolism - Aegilops tauschii (wheat D); ats01110 Biosynthesis of secondary metabolites - Aegilops tauschii (wheat D); ats00061 Fatty acid biosynthesis - Aegilops tauschii (wheat D);	IPR016185; IPR011764; IPR005481; IPR011761; IPR005479; IPR013816;	Pre-ATP-grasp domain; Biotin carboxylation domain; Biotin carboxylase-like, N-terminal domain; ATP-grasp fold; Carbamoyl-phosphate synthetase large subunit-like, ATP-binding domain; ATP-grasp fold, subdomain 2;
OsI_14647	W5C3E3	Cluster 7	3.75	3	chloroplast	GO:0051188 cofactor biosynthetic process; GO:0044699 single-organism process; GO:0009058 biosynthetic process; GO:0044237 cellular metabolic process; GO:0035384 thioester biosynthetic process; GO:0044272 sulfur compound biosynthetic process; GO:0071704 organic substance metabolic process; GO:0006085 acetyl-CoA biosynthetic process; GO:0006090 pyruvate metabolic process; GO:0008152 metabolic proce…	GO:0043231 intracellular membrane-bounded organelle; GO:0043226 organelle; GO:0043229 intracellular organelle; GO:0044464 cell part; GO:0005622 intracellular; GO:0044424 intracellular part; GO:0043227 membrane-bounded organelle; GO:0005623 cell;	GO:0004738 pyruvate dehydrogenase activity; GO:0004739 pyruvate dehydrogenase (acetyl-transferring) activity; GO:0003824 catalytic activity; GO:0016624 oxidoreductase activity, acting on the aldehyde or oxo group of donors, disulfide as acceptor; GO:0016491 oxidoreductase activity; GO:0016903 oxidoreductase activity, acting on the aldehyde or oxo group of donors;	K00161	PDHA; pyruvate dehydrogenase E1 component alpha subunit [EC:1.2.4.1]	ats01100 Metabolic pathways - Aegilops tauschii (wheat D); ats00010 Glycolysis / Gluconeogenesis - Aegilops tauschii (wheat D); ats01200 Carbon metabolism - Aegilops tauschii (wheat D); ats00620 Pyruvate metabolism - Aegilops tauschii (wheat D); ats00020 Citrate cycle (TCA cycle) - Aegilops tauschii (wheat D); ats01110 Biosynthesis of secondary metabolites - Aegilops tauschii (wheat D);	IPR029061; IPR001017;	Thiamin diphosphate-binding fold; Dehydrogenase, E1 component;
BGIOSGA005654-PA	A0A1D6B3U6	Cluster 7	3.75	4	chloroplast	GO:0044699 single-organism process; GO:0008152 metabolic process; GO:0055114 oxidation-reduction process; GO:0044710 single-organism metabolic process;		GO:0003824 catalytic activity; GO:0016624 oxidoreductase activity, acting on the aldehyde or oxo group of donors, disulfide as acceptor; GO:0016491 oxidoreductase activity; GO:0016903 oxidoreductase activity, acting on the aldehyde or oxo group of donors;	K00161	PDHA; pyruvate dehydrogenase E1 component alpha subunit [EC:1.2.4.1]	ats01100 Metabolic pathways - Aegilops tauschii (wheat D); ats00010 Glycolysis / Gluconeogenesis - Aegilops tauschii (wheat D); ats01200 Carbon metabolism - Aegilops tauschii (wheat D); ats00620 Pyruvate metabolism - Aegilops tauschii (wheat D); ats00020 Citrate cycle (TCA cycle) - Aegilops tauschii (wheat D); ats01110 Biosynthesis of secondary metabolites - Aegilops tauschii (wheat D);	IPR001017; IPR029061;	Dehydrogenase, E1 component; Thiamin diphosphate-binding fold;
OsI_16901	A3KLL4	Cluster 7	3.46667	8	cytoplasm	GO:0072350 tricarboxylic acid metabolic process; GO:0043648 dicarboxylic acid metabolic process; GO:0055114 oxidation-reduction process; GO:0044281 small molecule metabolic process; GO:0006099 tricarboxylic acid cycle; GO:0044763 single-organism cellular process; GO:0044699 single-organism process; GO:0005975 carbohydrate metabolic process; GO:0044238 primary metabolic process; GO:0045333 cellula…		GO:0016614 oxidoreductase activity, acting on CH-OH group of donors; GO:0016616 oxidoreductase activity, acting on the CH-OH group of donors, NAD or NADP as acceptor; GO:0016615 malate dehydrogenase activity; GO:0003824 catalytic activity; GO:0030060 L-malate dehydrogenase activity; GO:0016491 oxidoreductase activity;	K00025	MDH1; malate dehydrogenase [EC:1.1.1.37]	ats00710 Carbon fixation in photosynthetic organisms - Aegilops tauschii (wheat D); ats00020 Citrate cycle (TCA cycle) - Aegilops tauschii (wheat D); ats01110 Biosynthesis of secondary metabolites - Aegilops tauschii (wheat D); ats01100 Metabolic pathways - Aegilops tauschii (wheat D); ats01200 Carbon metabolism - Aegilops tauschii (wheat D); ats00630 Glyoxylate and dicarboxylate metabolism - Aeg…	IPR022383; IPR016040; IPR001236; IPR015955;	Lactate/malate dehydrogenase, C-terminal; NAD(P)-binding domain; Lactate/malate dehydrogenase, N-terminal; Lactate dehydrogenase/glycoside hydrolase, family 4, C-terminal;
OsI_03070	A0A1D5RY73	Cluster 7	3.42857	5	mitochondria	GO:0072350 tricarboxylic acid metabolic process; GO:0043648 dicarboxylic acid metabolic process; GO:0055114 oxidation-reduction process; GO:0044281 small molecule metabolic process; GO:0006099 tricarboxylic acid cycle; GO:0044763 single-organism cellular process; GO:0044699 single-organism process; GO:0005975 carbohydrate metabolic process; GO:0044238 primary metabolic process; GO:0045333 cellula…		GO:0016614 oxidoreductase activity, acting on CH-OH group of donors; GO:0016616 oxidoreductase activity, acting on the CH-OH group of donors, NAD or NADP as acceptor; GO:0016615 malate dehydrogenase activity; GO:0003824 catalytic activity; GO:0030060 L-malate dehydrogenase activity; GO:0016491 oxidoreductase activity;	K00026	MDH2; malate dehydrogenase [EC:1.1.1.37]	ats00710 Carbon fixation in photosynthetic organisms - Aegilops tauschii (wheat D); ats00020 Citrate cycle (TCA cycle) - Aegilops tauschii (wheat D); ats01110 Biosynthesis of secondary metabolites - Aegilops tauschii (wheat D); ats01100 Metabolic pathways - Aegilops tauschii (wheat D); ats01200 Carbon metabolism - Aegilops tauschii (wheat D); ats00630 Glyoxylate and dicarboxylate metabolism - Aeg…	IPR022383; IPR016040; IPR001236; IPR015955;	Lactate/malate dehydrogenase, C-terminal; NAD(P)-binding domain; Lactate/malate dehydrogenase, N-terminal; Lactate dehydrogenase/glycoside hydrolase, family 4, C-terminal;
OsI_13699	A0A1D5Z8U5	Cluster 7	3.42857	6	chloroplast	GO:0072350 tricarboxylic acid metabolic process; GO:0043648 dicarboxylic acid metabolic process; GO:0055114 oxidation-reduction process; GO:0044281 small molecule metabolic process; GO:0006099 tricarboxylic acid cycle; GO:0044763 single-organism cellular process; GO:0044699 single-organism process; GO:0005975 carbohydrate metabolic process; GO:0044238 primary metabolic process; GO:0045333 cellula…		GO:0016614 oxidoreductase activity, acting on CH-OH group of donors; GO:0016616 oxidoreductase activity, acting on the CH-OH group of donors, NAD or NADP as acceptor; GO:0016615 malate dehydrogenase activity; GO:0003824 catalytic activity; GO:0030060 L-malate dehydrogenase activity; GO:0016491 oxidoreductase activity;	K00026	MDH2; malate dehydrogenase [EC:1.1.1.37]	ats00710 Carbon fixation in photosynthetic organisms - Aegilops tauschii (wheat D); ats00020 Citrate cycle (TCA cycle) - Aegilops tauschii (wheat D); ats01110 Biosynthesis of secondary metabolites - Aegilops tauschii (wheat D); ats01100 Metabolic pathways - Aegilops tauschii (wheat D); ats01200 Carbon metabolism - Aegilops tauschii (wheat D); ats00630 Glyoxylate and dicarboxylate metabolism - Aeg…	IPR022383; IPR016040; IPR001236; IPR015955;	Lactate/malate dehydrogenase, C-terminal; NAD(P)-binding domain; Lactate/malate dehydrogenase, N-terminal; Lactate dehydrogenase/glycoside hydrolase, family 4, C-terminal;
OsI_30287	A0A1D6DKZ7	Cluster 7	3.46667	1	chloroplast	GO:0043648 dicarboxylic acid metabolic process; GO:0055114 oxidation-reduction process; GO:0044281 small molecule metabolic process; GO:0044763 single-organism cellular process; GO:0044699 single-organism process; GO:0044238 primary metabolic process; GO:0005975 carbohydrate metabolic process; GO:0044237 cellular metabolic process; GO:0071704 organic substance metabolic process; GO:0008152 metabo…		GO:0016614 oxidoreductase activity, acting on CH-OH group of donors; GO:0046554 malate dehydrogenase (NADP+) activity; GO:0016616 oxidoreductase activity, acting on the CH-OH group of donors, NAD or NADP as acceptor; GO:0016615 malate dehydrogenase activity; GO:0003824 catalytic activity; GO:0016491 oxidoreductase activity;	K00051	E1.1.1.82; malate dehydrogenase (NADP+) [EC:1.1.1.82]	ats00710 Carbon fixation in photosynthetic organisms - Aegilops tauschii (wheat D); ats01100 Metabolic pathways - Aegilops tauschii (wheat D); ats01200 Carbon metabolism - Aegilops tauschii (wheat D); ats00620 Pyruvate metabolism - Aegilops tauschii (wheat D);	IPR022383; IPR016040; IPR001236; IPR015955;	Lactate/malate dehydrogenase, C-terminal; NAD(P)-binding domain; Lactate/malate dehydrogenase, N-terminal; Lactate dehydrogenase/glycoside hydrolase, family 4, C-terminal;
OsI_06467	A0A1D5ZQF2	Cluster 7	3.40909	1	cytoplasm	GO:0072350 tricarboxylic acid metabolic process; GO:0055114 oxidation-reduction process; GO:0044281 small molecule metabolic process; GO:0044763 single-organism cellular process; GO:0006099 tricarboxylic acid cycle; GO:0044699 single-organism process; GO:0044238 primary metabolic process; GO:0045333 cellular respiration; GO:0044237 cellular metabolic process; GO:0071704 organic substance metaboli…		GO:0016746 transferase activity, transferring acyl groups; GO:0046912 transferase activity, transferring acyl groups, acyl groups converted into alkyl on transfer; GO:0003824 catalytic activity; GO:0016740 transferase activity;	K01647	CS; citrate synthase [EC:2.3.3.1]	ats01230 Biosynthesis of amino acids - Aegilops tauschii (wheat D); ats01100 Metabolic pathways - Aegilops tauschii (wheat D); ats01210 2-Oxocarboxylic acid metabolism - Aegilops tauschii (wheat D); ats00630 Glyoxylate and dicarboxylate metabolism - Aegilops tauschii (wheat D); ats01200 Carbon metabolism - Aegilops tauschii (wheat D); ats00020 Citrate cycle (TCA cycle) - Aegilops tauschii (wheat …	IPR016142; IPR016143;	Citrate synthase-like, large alpha subdomain; Citrate synthase-like, small alpha subdomain;
OsI_36380	A0A1D6BC50	Cluster 7	3.40909	1	mitochondria	GO:0072350 tricarboxylic acid metabolic process; GO:0055114 oxidation-reduction process; GO:0044281 small molecule metabolic process; GO:0006099 tricarboxylic acid cycle; GO:0044763 single-organism cellular process; GO:0044699 single-organism process; GO:0044238 primary metabolic process; GO:0045333 cellular respiration; GO:0044237 cellular metabolic process; GO:0071704 organic substance metaboli…		GO:0036440 citrate synthase activity; GO:0016746 transferase activity, transferring acyl groups; GO:0046912 transferase activity, transferring acyl groups, acyl groups converted into alkyl on transfer; GO:0003824 catalytic activity; GO:0016740 transferase activity; GO:0004108 citrate (Si)-synthase activity;	K01647	CS; citrate synthase [EC:2.3.3.1]	ats01230 Biosynthesis of amino acids - Aegilops tauschii (wheat D); ats01100 Metabolic pathways - Aegilops tauschii (wheat D); ats01210 2-Oxocarboxylic acid metabolism - Aegilops tauschii (wheat D); ats00630 Glyoxylate and dicarboxylate metabolism - Aegilops tauschii (wheat D); ats01200 Carbon metabolism - Aegilops tauschii (wheat D); ats00020 Citrate cycle (TCA cycle) - Aegilops tauschii (wheat …	IPR016142;	Citrate synthase-like, large alpha subdomain;
OsI_15702	A0A1D5XV45	Cluster 7	3.36364	1	chloroplast	GO:0008152 metabolic process;		GO:0016746 transferase activity, transferring acyl groups; GO:0003824 catalytic activity; GO:0016740 transferase activity;	K00658	DLST; 2-oxoglutarate dehydrogenase E2 component (dihydrolipoamide succinyltransferase) [EC:2.3.1.61]	ats00310 Lysine degradation - Aegilops tauschii (wheat D); ats01100 Metabolic pathways - Aegilops tauschii (wheat D); ats01200 Carbon metabolism - Aegilops tauschii (wheat D); ats00020 Citrate cycle (TCA cycle) - Aegilops tauschii (wheat D); ats01110 Biosynthesis of secondary metabolites - Aegilops tauschii (wheat D);	IPR001078; IPR011053; IPR000089; IPR023213;	2-oxoacid dehydrogenase acyltransferase, catalytic domain; Single hybrid motif; Biotin/lipoyl attachment; Chloramphenicol acetyltransferase-like domain;
OsI_24050	W5H4V7	Cluster 8	6.66667	7	cytoplasm	GO:0006757 ATP generation from ADP; GO:0009116 nucleoside metabolic process; GO:0042278 purine nucleoside metabolic process; GO:0006165 nucleoside diphosphate phosphorylation; GO:0046031 ADP metabolic process; GO:0019362 pyridine nucleotide metabolic process; GO:0006096 glycolytic process; GO:0009167 purine ribonucleoside monophosphate metabolic process; GO:0009117 nucleotide metabolic process; G…		GO:0005524 ATP binding; GO:1901265 nucleoside phosphate binding; GO:0001882 nucleoside binding; GO:0043167 ion binding; GO:0000166 nucleotide binding; GO:0016774 phosphotransferase activity, carboxyl group as acceptor; GO:0097159 organic cyclic compound binding; GO:1901363 heterocyclic compound binding; GO:0032549 ribonucleoside binding; GO:0097367 carbohydrate derivative binding; GO:0016301 kina…	K00927	PGK; phosphoglycerate kinase [EC:2.7.2.3]	ats00710 Carbon fixation in photosynthetic organisms - Aegilops tauschii (wheat D); ats01230 Biosynthesis of amino acids - Aegilops tauschii (wheat D); ats01100 Metabolic pathways - Aegilops tauschii (wheat D); ats00010 Glycolysis / Gluconeogenesis - Aegilops tauschii (wheat D); ats01200 Carbon metabolism - Aegilops tauschii (wheat D); ats01110 Biosynthesis of secondary metabolites - Aegilops tau…	IPR015824; IPR015901;	Phosphoglycerate kinase, N-terminal; Phosphoglycerate kinase, C-terminal;
OsI_00389	A0A1D5W9E0	Cluster 8	5.51515	2	chloroplast	GO:0006757 ATP generation from ADP; GO:0009116 nucleoside metabolic process; GO:0042278 purine nucleoside metabolic process; GO:0006165 nucleoside diphosphate phosphorylation; GO:0046031 ADP metabolic process; GO:0019362 pyridine nucleotide metabolic process; GO:0006096 glycolytic process; GO:0009167 purine ribonucleoside monophosphate metabolic process; GO:0009117 nucleotide metabolic process; G…		GO:0016853 isomerase activity; GO:0016860 intramolecular oxidoreductase activity; GO:0004807 triose-phosphate isomerase activity; GO:0003824 catalytic activity; GO:0016861 intramolecular oxidoreductase activity, interconverting aldoses and ketoses;	K01803	TPI; triosephosphate isomerase (TIM) [EC:5.3.1.1]	ats00051 Fructose and mannose metabolism - Aegilops tauschii (wheat D); ats00710 Carbon fixation in photosynthetic organisms - Aegilops tauschii (wheat D); ats01230 Biosynthesis of amino acids - Aegilops tauschii (wheat D); ats01100 Metabolic pathways - Aegilops tauschii (wheat D); ats00010 Glycolysis / Gluconeogenesis - Aegilops tauschii (wheat D); ats01200 Carbon metabolism - Aegilops tauschii …	IPR013785;	Aldolase-type TIM barrel;
OsI_32171	W5FIN0	Cluster 8	5.51515	9	chloroplast	GO:0006757 ATP generation from ADP; GO:0009116 nucleoside metabolic process; GO:0042278 purine nucleoside metabolic process; GO:0006165 nucleoside diphosphate phosphorylation; GO:0046031 ADP metabolic process; GO:0019362 pyridine nucleotide metabolic process; GO:0006096 glycolytic process; GO:0009167 purine ribonucleoside monophosphate metabolic process; GO:0009117 nucleotide metabolic process; G…		GO:0016853 isomerase activity; GO:0016860 intramolecular oxidoreductase activity; GO:0004807 triose-phosphate isomerase activity; GO:0003824 catalytic activity; GO:0016861 intramolecular oxidoreductase activity, interconverting aldoses and ketoses;	K01803	TPI; triosephosphate isomerase (TIM) [EC:5.3.1.1]	ats00051 Fructose and mannose metabolism - Aegilops tauschii (wheat D); ats00710 Carbon fixation in photosynthetic organisms - Aegilops tauschii (wheat D); ats01230 Biosynthesis of amino acids - Aegilops tauschii (wheat D); ats01100 Metabolic pathways - Aegilops tauschii (wheat D); ats00010 Glycolysis / Gluconeogenesis - Aegilops tauschii (wheat D); ats01200 Carbon metabolism - Aegilops tauschii …	IPR013785;	Aldolase-type TIM barrel;
OsI_13718	W5AK05	Cluster 8	6.22222	1	cytoplasm	GO:0006757 ATP generation from ADP; GO:0009116 nucleoside metabolic process; GO:0042278 purine nucleoside metabolic process; GO:0006165 nucleoside diphosphate phosphorylation; GO:0046031 ADP metabolic process; GO:0019362 pyridine nucleotide metabolic process; GO:0006096 glycolytic process; GO:0009167 purine ribonucleoside monophosphate metabolic process; GO:0019319 hexose biosynthetic process; GO…		GO:0004347 glucose-6-phosphate isomerase activity; GO:0016853 isomerase activity; GO:0016860 intramolecular oxidoreductase activity; GO:0003824 catalytic activity; GO:0016861 intramolecular oxidoreductase activity, interconverting aldoses and ketoses;	K01810	GPI; glucose-6-phosphate isomerase [EC:5.3.1.9]	ats00030 Pentose phosphate pathway - Aegilops tauschii (wheat D); ats01100 Metabolic pathways - Aegilops tauschii (wheat D); ats00010 Glycolysis / Gluconeogenesis - Aegilops tauschii (wheat D); ats00520 Amino sugar and nucleotide sugar metabolism - Aegilops tauschii (wheat D); ats01200 Carbon metabolism - Aegilops tauschii (wheat D); ats00500 Starch and sucrose metabolism - Aegilops tauschii (whe…	IPR023096;	Phosphoglucose isomerase, C-terminal;
OsI_32842	A0A1D5ZGS2	Cluster 8	6.46154	12	cytoplasm	GO:0006757 ATP generation from ADP; GO:0009116 nucleoside metabolic process; GO:0042278 purine nucleoside metabolic process; GO:0006165 nucleoside diphosphate phosphorylation; GO:0046031 ADP metabolic process; GO:0019362 pyridine nucleotide metabolic process; GO:0006096 glycolytic process; GO:0009167 purine ribonucleoside monophosphate metabolic process; GO:0009117 nucleotide metabolic process; G…	GO:1902494 catalytic complex; GO:0044464 cell part; GO:0005622 intracellular; GO:0005737 cytoplasm; GO:0032991 macromolecular complex; GO:0044424 intracellular part; GO:0044445 cytosolic part; GO:0005623 cell; GO:0005829 cytosol; GO:0000015 phosphopyruvate hydratase complex; GO:0044444 cytoplasmic part;	GO:0000287 magnesium ion binding; GO:0004634 phosphopyruvate hydratase activity; GO:0003824 catalytic activity; GO:0005488 binding; GO:0043167 ion binding; GO:0046872 metal ion binding; GO:0043169 cation binding; GO:0016829 lyase activity; GO:0016836 hydro-lyase activity; GO:0016835 carbon-oxygen lyase activity;	K01689	ENO; enolase [EC:4.2.1.11]	ats01230 Biosynthesis of amino acids - Aegilops tauschii (wheat D); ats01100 Metabolic pathways - Aegilops tauschii (wheat D); ats00010 Glycolysis / Gluconeogenesis - Aegilops tauschii (wheat D); ats01200 Carbon metabolism - Aegilops tauschii (wheat D); ats03018 RNA degradation - Aegilops tauschii (wheat D); ats01110 Biosynthesis of secondary metabolites - Aegilops tauschii (wheat D);	IPR029065; IPR020810; IPR029017; IPR020811;	Enolase C-terminal domain-like; Enolase, C-terminal TIM barrel domain; Enolase N-terminal domain-like; Enolase, N-terminal;
OsI_07948	A0A1D6ATH8	Cluster 9	5.33333	6	cytoplasm	GO:0006006 glucose metabolic process; GO:0044723 single-organism carbohydrate metabolic process; GO:0008152 metabolic process; GO:0055114 oxidation-reduction process; GO:0044710 single-organism metabolic process; GO:0044281 small molecule metabolic process; GO:0005996 monosaccharide metabolic process; GO:0044699 single-organism process; GO:0044238 primary metabolic process; GO:0005975 carbohydrat…		GO:0016620 oxidoreductase activity, acting on the aldehyde or oxo group of donors, NAD or NADP as acceptor; GO:0097159 organic cyclic compound binding; GO:1901363 heterocyclic compound binding; GO:1901265 nucleoside phosphate binding; GO:0051287 NAD binding; GO:0003824 catalytic activity; GO:0005488 binding; GO:0016903 oxidoreductase activity, acting on the aldehyde or oxo group of donors; GO:005…	K00134	GAPDH; glyceraldehyde 3-phosphate dehydrogenase [EC:1.2.1.12]	ats00710 Carbon fixation in photosynthetic organisms - Aegilops tauschii (wheat D); ats01230 Biosynthesis of amino acids - Aegilops tauschii (wheat D); ats01100 Metabolic pathways - Aegilops tauschii (wheat D); ats00010 Glycolysis / Gluconeogenesis - Aegilops tauschii (wheat D); ats01200 Carbon metabolism - Aegilops tauschii (wheat D); ats01110 Biosynthesis of secondary metabolites - Aegilops tau…	IPR020829; IPR016040; IPR020828;	Glyceraldehyde 3-phosphate dehydrogenase, catalytic domain; NAD(P)-binding domain; Glyceraldehyde 3-phosphate dehydrogenase, NAD(P) binding domain;
GAPC	A0A1D6BRN0	Cluster 9	5.33333	13	cytoplasm	GO:0006006 glucose metabolic process; GO:0044723 single-organism carbohydrate metabolic process; GO:0008152 metabolic process; GO:0055114 oxidation-reduction process; GO:0044710 single-organism metabolic process; GO:0044281 small molecule metabolic process; GO:0005996 monosaccharide metabolic process; GO:0044699 single-organism process; GO:0044238 primary metabolic process; GO:0005975 carbohydrat…		GO:0016620 oxidoreductase activity, acting on the aldehyde or oxo group of donors, NAD or NADP as acceptor; GO:0097159 organic cyclic compound binding; GO:1901363 heterocyclic compound binding; GO:1901265 nucleoside phosphate binding; GO:0051287 NAD binding; GO:0003824 catalytic activity; GO:0005488 binding; GO:0016903 oxidoreductase activity, acting on the aldehyde or oxo group of donors; GO:005…	K00134	GAPDH; glyceraldehyde 3-phosphate dehydrogenase [EC:1.2.1.12]	ats00710 Carbon fixation in photosynthetic organisms - Aegilops tauschii (wheat D); ats01230 Biosynthesis of amino acids - Aegilops tauschii (wheat D); ats01100 Metabolic pathways - Aegilops tauschii (wheat D); ats00010 Glycolysis / Gluconeogenesis - Aegilops tauschii (wheat D); ats01200 Carbon metabolism - Aegilops tauschii (wheat D); ats01110 Biosynthesis of secondary metabolites - Aegilops tau…	IPR020829; IPR016040; IPR020828;	Glyceraldehyde 3-phosphate dehydrogenase, catalytic domain; NAD(P)-binding domain; Glyceraldehyde 3-phosphate dehydrogenase, NAD(P) binding domain;
OsI_09835	A0A1D5XY50	Cluster 9	5.33333	17	chloroplast	GO:0006006 glucose metabolic process; GO:0044723 single-organism carbohydrate metabolic process; GO:0008152 metabolic process; GO:0055114 oxidation-reduction process; GO:0044710 single-organism metabolic process; GO:0044281 small molecule metabolic process; GO:0005996 monosaccharide metabolic process; GO:0044699 single-organism process; GO:0044238 primary metabolic process; GO:0005975 carbohydrat…		GO:0016620 oxidoreductase activity, acting on the aldehyde or oxo group of donors, NAD or NADP as acceptor; GO:0097159 organic cyclic compound binding; GO:1901363 heterocyclic compound binding; GO:1901265 nucleoside phosphate binding; GO:0051287 NAD binding; GO:0003824 catalytic activity; GO:0005488 binding; GO:0016903 oxidoreductase activity, acting on the aldehyde or oxo group of donors; GO:005…	K05298	GAPA; glyceraldehyde-3-phosphate dehydrogenase (NADP+) (phosphorylating) [EC:1.2.1.13]	ats00710 Carbon fixation in photosynthetic organisms - Aegilops tauschii (wheat D); ats01100 Metabolic pathways - Aegilops tauschii (wheat D); ats01200 Carbon metabolism - Aegilops tauschii (wheat D);	IPR020829; IPR016040; IPR020828;	Glyceraldehyde 3-phosphate dehydrogenase, catalytic domain; NAD(P)-binding domain; Glyceraldehyde 3-phosphate dehydrogenase, NAD(P) binding domain;
OsI_16160	A0A1D5TTT4	Cluster 9	5.33333	14	chloroplast	GO:0006006 glucose metabolic process; GO:0044723 single-organism carbohydrate metabolic process; GO:0008152 metabolic process; GO:0055114 oxidation-reduction process; GO:0044710 single-organism metabolic process; GO:0044281 small molecule metabolic process; GO:0005996 monosaccharide metabolic process; GO:0044699 single-organism process; GO:0044238 primary metabolic process; GO:0005975 carbohydrat…		GO:0016620 oxidoreductase activity, acting on the aldehyde or oxo group of donors, NAD or NADP as acceptor; GO:0097159 organic cyclic compound binding; GO:1901363 heterocyclic compound binding; GO:1901265 nucleoside phosphate binding; GO:0051287 NAD binding; GO:0003824 catalytic activity; GO:0005488 binding; GO:0016903 oxidoreductase activity, acting on the aldehyde or oxo group of donors; GO:005…	K05298	GAPA; glyceraldehyde-3-phosphate dehydrogenase (NADP+) (phosphorylating) [EC:1.2.1.13]	ats00710 Carbon fixation in photosynthetic organisms - Aegilops tauschii (wheat D); ats01100 Metabolic pathways - Aegilops tauschii (wheat D); ats01200 Carbon metabolism - Aegilops tauschii (wheat D);	IPR020829; IPR016040; IPR020828;	Glyceraldehyde 3-phosphate dehydrogenase, catalytic domain; NAD(P)-binding domain; Glyceraldehyde 3-phosphate dehydrogenase, NAD(P) binding domain;
OsI_35277	W5G4A2	Cluster 9	4.93333	14	chloroplast	GO:0006757 ATP generation from ADP; GO:0009116 nucleoside metabolic process; GO:0042278 purine nucleoside metabolic process; GO:0006165 nucleoside diphosphate phosphorylation; GO:0046031 ADP metabolic process; GO:0019362 pyridine nucleotide metabolic process; GO:0006096 glycolytic process; GO:0009167 purine ribonucleoside monophosphate metabolic process; GO:0009117 nucleotide metabolic process; G…		GO:0016829 lyase activity; GO:0004332 fructose-bisphosphate aldolase activity; GO:0016832 aldehyde-lyase activity; GO:0003824 catalytic activity; GO:0016830 carbon-carbon lyase activity;	K01623	ALDO; fructose-bisphosphate aldolase, class I [EC:4.1.2.13]	ats00051 Fructose and mannose metabolism - Aegilops tauschii (wheat D); ats00710 Carbon fixation in photosynthetic organisms - Aegilops tauschii (wheat D); ats00010 Glycolysis / Gluconeogenesis - Aegilops tauschii (wheat D); ats01110 Biosynthesis of secondary metabolites - Aegilops tauschii (wheat D); ats01230 Biosynthesis of amino acids - Aegilops tauschii (wheat D); ats00030 Pentose phosphate p…	IPR013785;	Aldolase-type TIM barrel;
OsI_23662	A0A1D6BMJ6	Cluster 9	4.93333	11	cytoplasm	GO:0006757 ATP generation from ADP; GO:0009116 nucleoside metabolic process; GO:0042278 purine nucleoside metabolic process; GO:0006165 nucleoside diphosphate phosphorylation; GO:0046031 ADP metabolic process; GO:0019362 pyridine nucleotide metabolic process; GO:0006096 glycolytic process; GO:0009167 purine ribonucleoside monophosphate metabolic process; GO:0009117 nucleotide metabolic process; G…		GO:0016829 lyase activity; GO:0004332 fructose-bisphosphate aldolase activity; GO:0016832 aldehyde-lyase activity; GO:0003824 catalytic activity; GO:0016830 carbon-carbon lyase activity;	K01623	ALDO; fructose-bisphosphate aldolase, class I [EC:4.1.2.13]	ats00051 Fructose and mannose metabolism - Aegilops tauschii (wheat D); ats00710 Carbon fixation in photosynthetic organisms - Aegilops tauschii (wheat D); ats00010 Glycolysis / Gluconeogenesis - Aegilops tauschii (wheat D); ats01110 Biosynthesis of secondary metabolites - Aegilops tauschii (wheat D); ats01230 Biosynthesis of amino acids - Aegilops tauschii (wheat D); ats00030 Pentose phosphate p…	IPR013785;	Aldolase-type TIM barrel;
OsI_16195	W5D0E3	Cluster 9	4.93333	1	cytoplasm	GO:0006757 ATP generation from ADP; GO:0009116 nucleoside metabolic process; GO:0042278 purine nucleoside metabolic process; GO:0006165 nucleoside diphosphate phosphorylation; GO:0046031 ADP metabolic process; GO:0019362 pyridine nucleotide metabolic process; GO:0006096 glycolytic process; GO:0009167 purine ribonucleoside monophosphate metabolic process; GO:0009117 nucleotide metabolic process; G…		GO:0016829 lyase activity; GO:0004332 fructose-bisphosphate aldolase activity; GO:0016832 aldehyde-lyase activity; GO:0003824 catalytic activity; GO:0016830 carbon-carbon lyase activity;	K01623	ALDO; fructose-bisphosphate aldolase, class I [EC:4.1.2.13]	ats00051 Fructose and mannose metabolism - Aegilops tauschii (wheat D); ats00710 Carbon fixation in photosynthetic organisms - Aegilops tauschii (wheat D); ats00010 Glycolysis / Gluconeogenesis - Aegilops tauschii (wheat D); ats01110 Biosynthesis of secondary metabolites - Aegilops tauschii (wheat D); ats01230 Biosynthesis of amino acids - Aegilops tauschii (wheat D); ats00030 Pentose phosphate p…	IPR013785;	Aldolase-type TIM barrel;
OsI_37905	A0A1D6DFW9		0	2	cytoplasm	GO:0016310 phosphorylation; GO:0006725 cellular aromatic compound metabolic process; GO:0009117 nucleotide metabolic process; GO:0044281 small molecule metabolic process; GO:0044763 single-organism cellular process; GO:0044699 single-organism process; GO:0006807 nitrogen compound metabolic process; GO:1901360 organic cyclic compound metabolic process; GO:0046939 nucleotide phosphorylation; GO:004…		GO:0005524 ATP binding; GO:1901265 nucleoside phosphate binding; GO:0004017 adenylate kinase activity; GO:0019205 nucleobase-containing compound kinase activity; GO:0001882 nucleoside binding; GO:0043167 ion binding; GO:0000166 nucleotide binding; GO:0016776 phosphotransferase activity, phosphate group as acceptor; GO:0019201 nucleotide kinase activity; GO:0097159 organic cyclic compound binding;…	K00939	adk; adenylate kinase [EC:2.7.4.3]	ats01100 Metabolic pathways - Aegilops tauschii (wheat D); ats00730 Thiamine metabolism - Aegilops tauschii (wheat D); ats00230 Purine metabolism - Aegilops tauschii (wheat D); ats01110 Biosynthesis of secondary metabolites - Aegilops tauschii (wheat D);	IPR007862; IPR027417;	Adenylate kinase, active site lid domain; P-loop containing nucleoside triphosphate hydrolase;
OsI_28627	A0A1D6DLG3		0	2	mitochondria	GO:0016310 phosphorylation; GO:0006725 cellular aromatic compound metabolic process; GO:0009117 nucleotide metabolic process; GO:0044281 small molecule metabolic process; GO:0044763 single-organism cellular process; GO:0044699 single-organism process; GO:0006807 nitrogen compound metabolic process; GO:1901360 organic cyclic compound metabolic process; GO:0046939 nucleotide phosphorylation; GO:004…		GO:0005524 ATP binding; GO:1901265 nucleoside phosphate binding; GO:0004017 adenylate kinase activity; GO:0019205 nucleobase-containing compound kinase activity; GO:0001882 nucleoside binding; GO:0043167 ion binding; GO:0000166 nucleotide binding; GO:0016776 phosphotransferase activity, phosphate group as acceptor; GO:0019201 nucleotide kinase activity; GO:0097159 organic cyclic compound binding;…	K00939	adk; adenylate kinase [EC:2.7.4.3]	ats01100 Metabolic pathways - Aegilops tauschii (wheat D); ats00730 Thiamine metabolism - Aegilops tauschii (wheat D); ats00230 Purine metabolism - Aegilops tauschii (wheat D); ats01110 Biosynthesis of secondary metabolites - Aegilops tauschii (wheat D);	IPR007862; IPR027417; IPR018962;	Adenylate kinase, active site lid domain; P-loop containing nucleoside triphosphate hydrolase; Domain of unknown function DUF1995;
ndhF	S4Z9J6		7	1	chloroplast	GO:0016310 phosphorylation; GO:0009116 nucleoside metabolic process; GO:0042278 purine nucleoside metabolic process; GO:0006725 cellular aromatic compound metabolic process; GO:0009167 purine ribonucleoside monophosphate metabolic process; GO:0042773 ATP synthesis coupled electron transport; GO:0009259 ribonucleotide metabolic process; GO:0009117 nucleotide metabolic process; GO:0044699 single-or…	GO:0043226 organelle; GO:0043231 intracellular membrane-bounded organelle; GO:0043229 intracellular organelle; GO:0016020 membrane; GO:0044464 cell part; GO:0005622 intracellular; GO:0044425 membrane part; GO:0005737 cytoplasm; GO:0031224 intrinsic component of membrane; GO:0044424 intracellular part; GO:0005623 cell; GO:0043227 membrane-bounded organelle; GO:0016021 integral component of membran…	GO:0050136 NADH dehydrogenase (quinone) activity; GO:0016651 oxidoreductase activity, acting on NAD(P)H; GO:0003954 NADH dehydrogenase activity; GO:0003824 catalytic activity; GO:0016655 oxidoreductase activity, acting on NAD(P)H, quinone or similar compound as acceptor; GO:0008137 NADH dehydrogenase (ubiquinone) activity; GO:0016491 oxidoreductase activity;	K05577			IPR002128; IPR001516; IPR001750;	NADH:ubiquinone/plastoquinone oxidoreductase, chloroplast chain 5, C-terminal; NADH-Ubiquinone oxidoreductase (complex I), chain 5 N-terminal; NADH:quinone oxidoreductase/Mrp antiporter, membrane subunit;
OsI_30205	A0A1D6DE40		3	2	chloroplast							IPR016040; IPR008030;	NAD(P)-binding domain; NmrA-like domain;
IPP	I3RN54		0	1	cytoskeleton	GO:0008152 metabolic process; GO:0044237 cellular metabolic process; GO:0006793 phosphorus metabolic process; GO:0009987 cellular process; GO:0006796 phosphate-containing compound metabolic process;	GO:0044424 intracellular part; GO:0005623 cell; GO:0044464 cell part; GO:0005622 intracellular; GO:0005737 cytoplasm;	GO:0000287 magnesium ion binding; GO:0004427 inorganic diphosphatase activity; GO:0016462 pyrophosphatase activity; GO:0003824 catalytic activity; GO:0005488 binding; GO:0043167 ion binding; GO:0046872 metal ion binding; GO:0043169 cation binding; GO:0016817 hydrolase activity, acting on acid anhydrides; GO:0016787 hydrolase activity; GO:0016818 hydrolase activity, acting on acid anhydrides, in p…	K01507	ppa; inorganic pyrophosphatase [EC:3.6.1.1]	ats00190 Oxidative phosphorylation - Aegilops tauschii (wheat D);
BGIOSGA040594-PA	A0A1D5ZZR5		3	1	chloroplast							IPR016040;	NAD(P)-binding domain;
OsI_14111	A0A1D6S1K9		3	5	chloroplast							IPR016040;	NAD(P)-binding domain;
OsI_10505	A0A1D6RW72		4.52381	3	mitochondria	GO:0006508 proteolysis; GO:0008152 metabolic process; GO:0043170 macromolecule metabolic process; GO:0019538 protein metabolic process; GO:0044238 primary metabolic process; GO:0071704 organic substance metabolic process;		GO:0004175 endopeptidase activity; GO:0004222 metalloendopeptidase activity; GO:0008233 peptidase activity; GO:0003824 catalytic activity; GO:0005488 binding; GO:0043167 ion binding; GO:0070011 peptidase activity, acting on L-amino acid peptides; GO:0043169 cation binding; GO:0046872 metal ion binding; GO:0008237 metallopeptidase activity; GO:0016787 hydrolase activity;	K17732			IPR007863; IPR011765; IPR011249; IPR011237;	Peptidase M16, C-terminal; Peptidase M16, N-terminal; Metalloenzyme, LuxS/M16 peptidase-like; Peptidase M16 domain;
OsI_20774	W5A0E2		0	3	mitochondria	GO:0006810 transport; GO:0055085 transmembrane transport; GO:0051179 localization; GO:0051234 establishment of localization;	GO:0016020 membrane; GO:0043229 intracellular organelle; GO:0019867 outer membrane; GO:0044429 mitochondrial part; GO:0098588 bounding membrane of organelle; GO:0031090 organelle membrane; GO:0005741 mitochondrial outer membrane; GO:0005737 cytoplasm; GO:0044446 intracellular organelle part; GO:0031967 organelle envelope; GO:0044424 intracellular part; GO:0005623 cell; GO:0044422 organelle part; …		K15040			IPR023614;	Porin domain;
OsI_38756	A0A1D6A1L0		5.33333	2	chloroplast			GO:0005524 ATP binding; GO:1901265 nucleoside phosphate binding; GO:0001882 nucleoside binding; GO:0043167 ion binding; GO:0000166 nucleotide binding; GO:0097159 organic cyclic compound binding; GO:1901363 heterocyclic compound binding; GO:0032549 ribonucleoside binding; GO:0097367 carbohydrate derivative binding; GO:0032553 ribonucleotide binding; GO:0005488 binding; GO:0032550 purine ribonucleo…	K01648	ACLY; ATP citrate (pro-S)-lyase [EC:2.3.3.8]	ats01100 Metabolic pathways - Aegilops tauschii (wheat D); ats00020 Citrate cycle (TCA cycle) - Aegilops tauschii (wheat D); ats01110 Biosynthesis of secondary metabolites - Aegilops tauschii (wheat D);	IPR032263; IPR013816; IPR016102;	ATP-citrate synthase, citrate-binding domain; ATP-grasp fold, subdomain 2; Succinyl-CoA synthetase-like;
OsI_00727	A0A1D5W2P5		4.52381	5	chloroplast			GO:0046872 metal ion binding; GO:0043169 cation binding; GO:0003824 catalytic activity; GO:0005488 binding; GO:0043167 ion binding;	K01412			IPR007863; IPR011765; IPR011249; IPR011237;	Peptidase M16, C-terminal; Peptidase M16, N-terminal; Metalloenzyme, LuxS/M16 peptidase-like; Peptidase M16 domain;
OsI_24801	A0A1D5YWR2		2.85714	2	cytoplasm	GO:0072350 tricarboxylic acid metabolic process; GO:0055114 oxidation-reduction process; GO:0044281 small molecule metabolic process; GO:0044763 single-organism cellular process; GO:0006099 tricarboxylic acid cycle; GO:0044699 single-organism process; GO:0044238 primary metabolic process; GO:0044237 cellular metabolic process; GO:0045333 cellular respiration; GO:0071704 organic substance metaboli…	GO:0043229 intracellular organelle; GO:0016020 membrane; GO:0044429 mitochondrial part; GO:0031090 organelle membrane; GO:0031967 organelle envelope; GO:0044446 intracellular organelle part; GO:0005737 cytoplasm; GO:0044424 intracellular part; GO:0005623 cell; GO:0044422 organelle part; GO:0005739 mitochondrion; GO:0005740 mitochondrial envelope; GO:0043231 intracellular membrane-bounded organell…	GO:1901265 nucleoside phosphate binding; GO:0050660 flavin adenine dinucleotide binding; GO:0043167 ion binding; GO:0000104 succinate dehydrogenase activity; GO:0000166 nucleotide binding; GO:0048037 cofactor binding; GO:0016491 oxidoreductase activity; GO:0016627 oxidoreductase activity, acting on the CH-CH group of donors; GO:1901363 heterocyclic compound binding; GO:0097159 organic cyclic comp…	K00234	SDHA; succinate dehydrogenase (ubiquinone) flavoprotein subunit [EC:1.3.5.1]	ats01100 Metabolic pathways - Aegilops tauschii (wheat D); ats01200 Carbon metabolism - Aegilops tauschii (wheat D); ats00190 Oxidative phosphorylation - Aegilops tauschii (wheat D); ats00020 Citrate cycle (TCA cycle) - Aegilops tauschii (wheat D); ats01110 Biosynthesis of secondary metabolites - Aegilops tauschii (wheat D);	IPR027477; IPR003953; IPR015939; IPR023753;	Succinate dehydrogenase/fumarate reductase flavoprotein, catalytic domain; FAD-dependent oxidoreductase 2, FAD binding domain; Fumarate reductase/succinate dehydrogenase flavoprotein-like, C-terminal; FAD/NAD(P)-binding domain;
OsI_10241	A0A1D5V1Q2		3.73333	3	cytoplasm	GO:0006518 peptide metabolic process; GO:0006414 translational elongation; GO:0043043 peptide biosynthetic process; GO:0044267 cellular protein metabolic process; GO:0006807 nitrogen compound metabolic process; GO:0009058 biosynthetic process; GO:0043603 cellular amide metabolic process; GO:0044238 primary metabolic process; GO:1901566 organonitrogen compound biosynthetic process; GO:1901576 orga…	GO:0044424 intracellular part; GO:0005623 cell; GO:0044464 cell part; GO:0005622 intracellular; GO:0005737 cytoplasm;	GO:0003723 RNA binding; GO:1901265 nucleoside phosphate binding; GO:0003746 translation elongation factor activity; GO:0001882 nucleoside binding; GO:0043167 ion binding; GO:0016817 hydrolase activity, acting on acid anhydrides; GO:0016787 hydrolase activity; GO:0000166 nucleotide binding; GO:0017111 nucleoside-triphosphatase activity; GO:1901363 heterocyclic compound binding; GO:0097159 organic …	K03231	EEF1A; elongation factor 1-alpha	ats03013 RNA transport - Aegilops tauschii (wheat D);	IPR004160; IPR004161; IPR027417; IPR009001; IPR000795; IPR009000;	Translation elongation factor EFTu/EF1A, C-terminal; Translation elongation factor EFTu-like, domain 2; P-loop containing nucleoside triphosphate hydrolase; Translation elongation factor EF1A/initiation factor IF2gamma, C-terminal; Transcription factor, GTP-binding domain; Translation protein, beta-barrel domain;
OsI_06401	A0A1D6C4E8		17.8105	11	chloroplast	GO:0006518 peptide metabolic process; GO:0006414 translational elongation; GO:0043043 peptide biosynthetic process; GO:0044267 cellular protein metabolic process; GO:0006807 nitrogen compound metabolic process; GO:0009058 biosynthetic process; GO:0043603 cellular amide metabolic process; GO:0044238 primary metabolic process; GO:1901566 organonitrogen compound biosynthetic process; GO:1901576 orga…		GO:0097159 organic cyclic compound binding; GO:1901363 heterocyclic compound binding; GO:0003723 RNA binding; GO:0008135 translation factor activity, RNA binding; GO:0005515 protein binding; GO:0003746 translation elongation factor activity; GO:0005488 binding; GO:0003676 nucleic acid binding;	K03233			IPR010987; IPR004046; IPR001662; IPR012336; IPR004045;	Glutathione S-transferase, C-terminal-like; Glutathione S-transferase, C-terminal; Translation elongation factor EF1B, gamma chain, conserved; Thioredoxin-like fold; Glutathione S-transferase, N-terminal;
OsI_02626	A0A1D5VZV3		0	2	chloroplast	GO:0051049 regulation of transport; GO:0044070 regulation of anion transport; GO:0043269 regulation of ion transport; GO:1903959 regulation of anion transmembrane transport; GO:0051234 establishment of localization; GO:0006810 transport; GO:0006820 anion transport; GO:0034762 regulation of transmembrane transport; GO:0055085 transmembrane transport; GO:0050789 regulation of biological process; GO…	GO:0016020 membrane; GO:0043229 intracellular organelle; GO:0019867 outer membrane; GO:0044429 mitochondrial part; GO:0098588 bounding membrane of organelle; GO:0031090 organelle membrane; GO:0005741 mitochondrial outer membrane; GO:0005737 cytoplasm; GO:0044446 intracellular organelle part; GO:0031967 organelle envelope; GO:0044424 intracellular part; GO:0005623 cell; GO:0044422 organelle part; …	GO:0015075 ion transmembrane transporter activity; GO:0022803 passive transmembrane transporter activity; GO:0005253 anion channel activity; GO:0022892 substrate-specific transporter activity; GO:0015267 channel activity; GO:0022891 substrate-specific transmembrane transporter activity; GO:0005244 voltage-gated ion channel activity; GO:0008308 voltage-gated anion channel activity; GO:0022838 subs…	K15040			IPR023614;	Porin domain;
OsI_18159	W5AMS3		3	7	chloroplast							IPR016040;	NAD(P)-binding domain;
OsI_19308	A0A077RU36		3	1	chloroplast							IPR016040;	NAD(P)-binding domain;
OsI_09082	W5H102		0	8	chloroplast	GO:0008152 metabolic process; GO:0044237 cellular metabolic process; GO:0006793 phosphorus metabolic process; GO:0009987 cellular process; GO:0006796 phosphate-containing compound metabolic process;	GO:0044424 intracellular part; GO:0005623 cell; GO:0044464 cell part; GO:0005622 intracellular; GO:0005737 cytoplasm;	GO:0000287 magnesium ion binding; GO:0004427 inorganic diphosphatase activity; GO:0016462 pyrophosphatase activity; GO:0003824 catalytic activity; GO:0005488 binding; GO:0043167 ion binding; GO:0046872 metal ion binding; GO:0043169 cation binding; GO:0016817 hydrolase activity, acting on acid anhydrides; GO:0016787 hydrolase activity; GO:0016818 hydrolase activity, acting on acid anhydrides, in p…	K01507	ppa; inorganic pyrophosphatase [EC:3.6.1.1]	ats00190 Oxidative phosphorylation - Aegilops tauschii (wheat D);
OsI_01815	A0A1D5VI11		3	1	chloroplast	GO:0055114 oxidation-reduction process; GO:0044281 small molecule metabolic process; GO:0044763 single-organism cellular process; GO:0044699 single-organism process; GO:0044255 cellular lipid metabolic process; GO:0006631 fatty acid metabolic process; GO:0044238 primary metabolic process; GO:0044237 cellular metabolic process; GO:0071704 organic substance metabolic process; GO:0008152 metabolic p…		GO:0016614 oxidoreductase activity, acting on CH-OH group of donors; GO:0016616 oxidoreductase activity, acting on the CH-OH group of donors, NAD or NADP as acceptor; GO:0003857 3-hydroxyacyl-CoA dehydrogenase activity; GO:0003824 catalytic activity; GO:0016491 oxidoreductase activity;	K10527	MFP2; enoyl-CoA hydratase/3-hydroxyacyl-CoA dehydrogenase [EC:4.2.1.17 1.1.1.35 1.1.1.211]	ats00071 Fatty acid degradation - Aegilops tauschii (wheat D); ats00592 alpha-Linolenic acid metabolism - Aegilops tauschii (wheat D); ats01100 Metabolic pathways - Aegilops tauschii (wheat D); ats01212 Fatty acid metabolism - Aegilops tauschii (wheat D); ats01110 Biosynthesis of secondary metabolites - Aegilops tauschii (wheat D);	IPR008927; IPR029045; IPR013328; IPR016040; IPR006176; IPR006108;	6-phosphogluconate dehydrogenase C-terminal domain-like; ClpP/crotonase-like domain; 6-phosphogluconate dehydrogenase, domain 2; NAD(P)-binding domain; 3-hydroxyacyl-CoA dehydrogenase, NAD binding; 3-hydroxyacyl-CoA dehydrogenase, C-terminal;
OsI_10423	W5EJD1		0	9	cytoplasm	GO:0051049 regulation of transport; GO:0044070 regulation of anion transport; GO:0043269 regulation of ion transport; GO:1903959 regulation of anion transmembrane transport; GO:0051234 establishment of localization; GO:0006810 transport; GO:0006820 anion transport; GO:0034762 regulation of transmembrane transport; GO:0055085 transmembrane transport; GO:0050789 regulation of biological process; GO…	GO:0016020 membrane; GO:0043229 intracellular organelle; GO:0019867 outer membrane; GO:0044429 mitochondrial part; GO:0098588 bounding membrane of organelle; GO:0031090 organelle membrane; GO:0005741 mitochondrial outer membrane; GO:0005737 cytoplasm; GO:0044446 intracellular organelle part; GO:0031967 organelle envelope; GO:0044424 intracellular part; GO:0005623 cell; GO:0044422 organelle part; …	GO:0015075 ion transmembrane transporter activity; GO:0022803 passive transmembrane transporter activity; GO:0005253 anion channel activity; GO:0022892 substrate-specific transporter activity; GO:0015267 channel activity; GO:0022891 substrate-specific transmembrane transporter activity; GO:0005244 voltage-gated ion channel activity; GO:0008308 voltage-gated anion channel activity; GO:0022838 subs…	K15040			IPR023614;	Porin domain;
OsI_30042	A0A1D6DE76		5.34545	2	chloroplast	GO:0051188 cofactor biosynthetic process; GO:0044699 single-organism process; GO:0009058 biosynthetic process; GO:0044237 cellular metabolic process; GO:0035384 thioester biosynthetic process; GO:0044272 sulfur compound biosynthetic process; GO:0071704 organic substance metabolic process; GO:0006085 acetyl-CoA biosynthetic process; GO:0006090 pyruvate metabolic process; GO:0008152 metabolic proce…		GO:0004738 pyruvate dehydrogenase activity; GO:0004739 pyruvate dehydrogenase (acetyl-transferring) activity; GO:0003824 catalytic activity; GO:0016624 oxidoreductase activity, acting on the aldehyde or oxo group of donors, disulfide as acceptor; GO:0016491 oxidoreductase activity; GO:0016903 oxidoreductase activity, acting on the aldehyde or oxo group of donors;	K00162	PDHB; pyruvate dehydrogenase E1 component beta subunit [EC:1.2.4.1]	ats01100 Metabolic pathways - Aegilops tauschii (wheat D); ats00010 Glycolysis / Gluconeogenesis - Aegilops tauschii (wheat D); ats01200 Carbon metabolism - Aegilops tauschii (wheat D); ats00620 Pyruvate metabolism - Aegilops tauschii (wheat D); ats00020 Citrate cycle (TCA cycle) - Aegilops tauschii (wheat D); ats01110 Biosynthesis of secondary metabolites - Aegilops tauschii (wheat D);	IPR009014; IPR005475; IPR029061;	Transketolase C-terminal/Pyruvate-ferredoxin oxidoreductase domain II; Transketolase-like, pyrimidine-binding domain; Thiamin diphosphate-binding fold;
OsI_26859	W5BMW7		1.66667	2	cytoplasm	GO:0006518 peptide metabolic process; GO:0006414 translational elongation; GO:0043043 peptide biosynthetic process; GO:0044267 cellular protein metabolic process; GO:0006807 nitrogen compound metabolic process; GO:0009058 biosynthetic process; GO:0043603 cellular amide metabolic process; GO:0044238 primary metabolic process; GO:1901566 organonitrogen compound biosynthetic process; GO:1901576 orga…	GO:0044464 cell part; GO:0005622 intracellular; GO:0005737 cytoplasm; GO:0032991 macromolecular complex; GO:0044424 intracellular part; GO:0043234 protein complex; GO:0005623 cell; GO:0044444 cytoplasmic part; GO:0005853 eukaryotic translation elongation factor 1 complex;	GO:0097159 organic cyclic compound binding; GO:1901363 heterocyclic compound binding; GO:0003723 RNA binding; GO:0008135 translation factor activity, RNA binding; GO:0003746 translation elongation factor activity; GO:0005488 binding; GO:0003676 nucleic acid binding;	K03232			IPR014717; IPR014038; IPR010987;	Translation elongation factor EF1B/ribosomal protein S6; Translation elongation factor EF1B, beta/delta subunit, guanine nucleotide exchange domain; Glutathione S-transferase, C-terminal-like;
OsI_27215	W5C8D1		1.66667	4	nucleus	GO:0006518 peptide metabolic process; GO:0006414 translational elongation; GO:0043043 peptide biosynthetic process; GO:0044267 cellular protein metabolic process; GO:0006807 nitrogen compound metabolic process; GO:0009058 biosynthetic process; GO:0043603 cellular amide metabolic process; GO:0044238 primary metabolic process; GO:1901566 organonitrogen compound biosynthetic process; GO:1901576 orga…	GO:0044464 cell part; GO:0005622 intracellular; GO:0005737 cytoplasm; GO:0032991 macromolecular complex; GO:0044424 intracellular part; GO:0043234 protein complex; GO:0005623 cell; GO:0044444 cytoplasmic part; GO:0005853 eukaryotic translation elongation factor 1 complex;	GO:0097159 organic cyclic compound binding; GO:1901363 heterocyclic compound binding; GO:0003723 RNA binding; GO:0008135 translation factor activity, RNA binding; GO:0003746 translation elongation factor activity; GO:0005488 binding; GO:0003676 nucleic acid binding;	K03232			IPR014717; IPR014038; IPR010987;	Translation elongation factor EF1B/ribosomal protein S6; Translation elongation factor EF1B, beta/delta subunit, guanine nucleotide exchange domain; Glutathione S-transferase, C-terminal-like;
OsI_27547	A0A1D6CRK2		0	4	chloroplast	GO:0016310 phosphorylation; GO:0006725 cellular aromatic compound metabolic process; GO:0009117 nucleotide metabolic process; GO:0044281 small molecule metabolic process; GO:0044763 single-organism cellular process; GO:0044699 single-organism process; GO:0006807 nitrogen compound metabolic process; GO:1901360 organic cyclic compound metabolic process; GO:0046939 nucleotide phosphorylation; GO:004…		GO:0005524 ATP binding; GO:1901265 nucleoside phosphate binding; GO:0004017 adenylate kinase activity; GO:0019205 nucleobase-containing compound kinase activity; GO:0001882 nucleoside binding; GO:0043167 ion binding; GO:0000166 nucleotide binding; GO:0016776 phosphotransferase activity, phosphate group as acceptor; GO:0019201 nucleotide kinase activity; GO:0097159 organic cyclic compound binding;…	K00939	adk; adenylate kinase [EC:2.7.4.3]	ats01100 Metabolic pathways - Aegilops tauschii (wheat D); ats00730 Thiamine metabolism - Aegilops tauschii (wheat D); ats00230 Purine metabolism - Aegilops tauschii (wheat D); ats01110 Biosynthesis of secondary metabolites - Aegilops tauschii (wheat D);	IPR027417;	P-loop containing nucleoside triphosphate hydrolase;
OsI_31052	A0A1D5ZNY3		0	1	mitochondria	GO:0051049 regulation of transport; GO:0044070 regulation of anion transport; GO:0043269 regulation of ion transport; GO:1903959 regulation of anion transmembrane transport; GO:0051234 establishment of localization; GO:0006810 transport; GO:0006820 anion transport; GO:0034762 regulation of transmembrane transport; GO:0055085 transmembrane transport; GO:0050789 regulation of biological process; GO…	GO:0016020 membrane; GO:0043229 intracellular organelle; GO:0019867 outer membrane; GO:0044429 mitochondrial part; GO:0098588 bounding membrane of organelle; GO:0031090 organelle membrane; GO:0005741 mitochondrial outer membrane; GO:0005737 cytoplasm; GO:0044446 intracellular organelle part; GO:0031967 organelle envelope; GO:0044424 intracellular part; GO:0005623 cell; GO:0044422 organelle part; …	GO:0015075 ion transmembrane transporter activity; GO:0022803 passive transmembrane transporter activity; GO:0005253 anion channel activity; GO:0022892 substrate-specific transporter activity; GO:0015267 channel activity; GO:0022891 substrate-specific transmembrane transporter activity; GO:0005244 voltage-gated ion channel activity; GO:0008308 voltage-gated anion channel activity; GO:0022838 subs…	K15040			IPR023614;	Porin domain;
OsI_11285	W5EFN4		6.53333	1	chloroplast,mitochondria	GO:0008152 metabolic process; GO:0006091 generation of precursor metabolites and energy; GO:0044710 single-organism metabolic process; GO:0055114 oxidation-reduction process; GO:0015980 energy derivation by oxidation of organic compounds; GO:0044763 single-organism cellular process; GO:0022900 electron transport chain; GO:0044699 single-organism process; GO:0022904 respiratory electron transport …	GO:0016020 membrane; GO:0043229 intracellular organelle; GO:0044429 mitochondrial part; GO:0031090 organelle membrane; GO:0031967 organelle envelope; GO:0044446 intracellular organelle part; GO:0005737 cytoplasm; GO:0044424 intracellular part; GO:0005623 cell; GO:0044422 organelle part; GO:0005739 mitochondrion; GO:0005740 mitochondrial envelope; GO:0043231 intracellular membrane-bounded organell…	GO:0016651 oxidoreductase activity, acting on NAD(P)H; GO:0003824 catalytic activity; GO:0016491 oxidoreductase activity;	K03949	NDUFA5; NADH dehydrogenase (ubiquinone) 1 alpha subcomplex subunit 5	ats01100 Metabolic pathways - Aegilops tauschii (wheat D); ats00190 Oxidative phosphorylation - Aegilops tauschii (wheat D);
OsI_02921	A0A1D5WCC9		0.666667	2	chloroplast			GO:0005515 protein binding; GO:0005488 binding;	K12795	SUGT1; suppressor of G2 allele of SKP1	ats04626 Plant-pathogen interaction - Aegilops tauschii (wheat D);	IPR007052; IPR011990; IPR013026; IPR008978;	CS domain; Tetratricopeptide-like helical domain; Tetratricopeptide repeat-containing domain; HSP20-like chaperone;
OsI_13431	A0A1D5Y5H9		2	4	cytoplasm							IPR000644;	CBS domain;
OsI_23875	A0A1D6C5Q2		0	2	vacuolar membrane	GO:0006810 transport; GO:0055085 transmembrane transport; GO:1902578 single-organism localization; GO:0006812 cation transport; GO:0006811 ion transport; GO:0044699 single-organism process; GO:0051179 localization; GO:0015672 monovalent inorganic cation transport; GO:0006818 hydrogen transport; GO:0015992 proton transport; GO:0044765 single-organism transport; GO:0051234 establishment of localiza…	GO:0031224 intrinsic component of membrane; GO:0016020 membrane; GO:0016021 integral component of membrane; GO:0044425 membrane part;	GO:0022804 active transmembrane transporter activity; GO:0015405 P-P-bond-hydrolysis-driven transmembrane transporter activity; GO:0004427 inorganic diphosphatase activity; GO:0016462 pyrophosphatase activity; GO:0003824 catalytic activity; GO:0015399 primary active transmembrane transporter activity; GO:0016817 hydrolase activity, acting on acid anhydrides; GO:0016787 hydrolase activity; GO:0016…	K01507	ppa; inorganic pyrophosphatase [EC:3.6.1.1]	ats00190 Oxidative phosphorylation - Aegilops tauschii (wheat D);
OsI_11006	W5E4T7		0	2	chloroplast	GO:0009116 nucleoside metabolic process; GO:0042278 purine nucleoside metabolic process; GO:0009167 purine ribonucleoside monophosphate metabolic process; GO:0009117 nucleotide metabolic process; GO:0044699 single-organism process; GO:0046129 purine ribonucleoside biosynthetic process; GO:0009163 nucleoside biosynthetic process; GO:0009058 biosynthetic process; GO:0009156 ribonucleoside monophosp…	GO:0016020 membrane; GO:0098796 membrane protein complex; GO:0031224 intrinsic component of membrane; GO:0032991 macromolecular complex; GO:0044424 intracellular part; GO:0005623 cell; GO:0016021 integral component of membrane; GO:0045259 proton-transporting ATP synthase complex; GO:0005622 intracellular; GO:0044464 cell part; GO:0044425 membrane part; GO:0016469 proton-transporting two-sector AT…	GO:0097159 organic cyclic compound binding; GO:1901363 heterocyclic compound binding; GO:0003677 DNA binding; GO:0015075 ion transmembrane transporter activity; GO:0005488 binding; GO:0003676 nucleic acid binding; GO:0022892 substrate-specific transporter activity; GO:0015077 monovalent inorganic cation transmembrane transporter activity; GO:0022890 inorganic cation transmembrane transporter acti…	K02109	ATPF0B; F-type H+-transporting ATPase subunit b	ats01100 Metabolic pathways - Aegilops tauschii (wheat D); ats00195 Photosynthesis - Aegilops tauschii (wheat D); ats00190 Oxidative phosphorylation - Aegilops tauschii (wheat D);	IPR015893;	Tetracycline transcriptional regulator, TetR-like, C-terminal;
OsI_08713	A0A1D6B8P9		0	1	chloroplast	GO:0006810 transport; GO:0055085 transmembrane transport; GO:0051179 localization; GO:0051234 establishment of localization;	GO:0043229 intracellular organelle; GO:0016020 membrane; GO:0044429 mitochondrial part; GO:0031090 organelle membrane; GO:0031967 organelle envelope; GO:0044446 intracellular organelle part; GO:0005737 cytoplasm; GO:0031224 intrinsic component of membrane; GO:0044424 intracellular part; GO:0005623 cell; GO:0016021 integral component of membrane; GO:0044422 organelle part; GO:0005739 mitochondrion…	GO:0005215 transporter activity;	K05863			IPR023395;	Mitochondrial carrier domain;
OsI_16057	A0A1D5TZ12		0.5	4	chloroplast	GO:0044711 single-organism biosynthetic process; GO:0016053 organic acid biosynthetic process; GO:0044281 small molecule metabolic process; GO:0044763 single-organism cellular process; GO:0044699 single-organism process; GO:0044255 cellular lipid metabolic process; GO:0009058 biosynthetic process; GO:0006631 fatty acid metabolic process; GO:0044238 primary metabolic process; GO:0044237 cellular m…		GO:0016746 transferase activity, transferring acyl groups; GO:0016747 transferase activity, transferring acyl groups other than amino-acyl groups; GO:0003824 catalytic activity; GO:0016740 transferase activity;	K09458	fabF; 3-oxoacyl-[acyl-carrier-protein] synthase II [EC:2.3.1.179]	ats00780 Biotin metabolism - Aegilops tauschii (wheat D); ats01100 Metabolic pathways - Aegilops tauschii (wheat D); ats01212 Fatty acid metabolism - Aegilops tauschii (wheat D); ats00061 Fatty acid biosynthesis - Aegilops tauschii (wheat D);	IPR020841; IPR016039; IPR014031; IPR014030;	Polyketide synthase, beta-ketoacyl synthase domain; Thiolase-like; Beta-ketoacyl synthase, C-terminal; Beta-ketoacyl synthase, N-terminal;
OsI_29091	A0A1D6BUI5		1.2	1	chloroplast	GO:0006457 protein folding; GO:0009987 cellular process;	GO:0044424 intracellular part; GO:0005623 cell; GO:0044464 cell part; GO:0005622 intracellular; GO:0005737 cytoplasm;	GO:0005524 ATP binding; GO:1901265 nucleoside phosphate binding; GO:0001882 nucleoside binding; GO:0043167 ion binding; GO:0005515 protein binding; GO:0000166 nucleotide binding; GO:0097159 organic cyclic compound binding; GO:1901363 heterocyclic compound binding; GO:0032549 ribonucleoside binding; GO:0097367 carbohydrate derivative binding; GO:0032553 ribonucleotide binding; GO:0005488 binding; …	K09496			IPR027410; IPR027409; IPR027413;	TCP-1-like chaperonin intermediate domain; GroEL-like apical domain; GroEL-like equatorial domain;
OsI_23266	W5I2Y2		1.2	1	cytoplasm	GO:0006457 protein folding; GO:0009987 cellular process;	GO:0044424 intracellular part; GO:0005623 cell; GO:0044464 cell part; GO:0005622 intracellular; GO:0005737 cytoplasm;	GO:0005524 ATP binding; GO:1901265 nucleoside phosphate binding; GO:0001882 nucleoside binding; GO:0043167 ion binding; GO:0005515 protein binding; GO:0000166 nucleotide binding; GO:0097159 organic cyclic compound binding; GO:1901363 heterocyclic compound binding; GO:0032549 ribonucleoside binding; GO:0097367 carbohydrate derivative binding; GO:0032553 ribonucleotide binding; GO:0005488 binding; …	K09495			IPR027410; IPR027409; IPR027413;	TCP-1-like chaperonin intermediate domain; GroEL-like apical domain; GroEL-like equatorial domain;
OsI_09074	A0A1D6BAX2		0	3	extracellular	GO:0006810 transport; GO:0051179 localization; GO:0051234 establishment of localization;	GO:0031224 intrinsic component of membrane; GO:0016020 membrane; GO:0016021 integral component of membrane; GO:0044425 membrane part;		K15102			IPR023395;	Mitochondrial carrier domain;
OsI_09452	D2KZ12		3	2	chloroplast	GO:0008152 metabolic process;		GO:0016746 transferase activity, transferring acyl groups; GO:0016747 transferase activity, transferring acyl groups other than amino-acyl groups; GO:0003824 catalytic activity; GO:0016740 transferase activity;	K07513	ACAA1; acetyl-CoA acyltransferase 1 [EC:2.3.1.16]	ats00280 Valine, leucine and isoleucine degradation - Aegilops tauschii (wheat D); ats00071 Fatty acid degradation - Aegilops tauschii (wheat D); ats00592 alpha-Linolenic acid metabolism - Aegilops tauschii (wheat D); ats01110 Biosynthesis of secondary metabolites - Aegilops tauschii (wheat D); ats04146 Peroxisome - Aegilops tauschii (wheat D); ats01100 Metabolic pathways - Aegilops tauschii (whe…	IPR016039; IPR020616; IPR020617;	Thiolase-like; Thiolase, N-terminal; Thiolase, C-terminal;
OsI_16423	W5C050		0	3	chloroplast	GO:0008152 metabolic process; GO:0016311 dephosphorylation; GO:0044237 cellular metabolic process; GO:0006793 phosphorus metabolic process; GO:0009987 cellular process; GO:0006796 phosphate-containing compound metabolic process;		GO:0016787 hydrolase activity; GO:0003824 catalytic activity; GO:0042578 phosphoric ester hydrolase activity; GO:0016791 phosphatase activity; GO:0016788 hydrolase activity, acting on ester bonds;	K19269	PGP; phosphoglycolate phosphatase [EC:3.1.3.18 3.1.3.48]	ats01100 Metabolic pathways - Aegilops tauschii (wheat D); ats00630 Glyoxylate and dicarboxylate metabolism - Aegilops tauschii (wheat D); ats01200 Carbon metabolism - Aegilops tauschii (wheat D); ats01110 Biosynthesis of secondary metabolites - Aegilops tauschii (wheat D);	IPR023215; IPR023214;	Nitrophenylphosphatase-like domain; HAD-like domain;
OsI_09778	A0A1D5XJ89		2.7	1	nucleus				K03626			IPR002715;	Nascent polypeptide-associated complex NAC domain;
OsI_09683	A0A1D5SV82		0.5	2	cytoplasm	GO:0050794 regulation of cellular process; GO:0006725 cellular aromatic compound metabolic process; GO:0097659 nucleic acid-templated transcription; GO:0060255 regulation of macromolecule metabolic process; GO:0019219 regulation of nucleobase-containing compound metabolic process; GO:0009058 biosynthetic process; GO:0044237 cellular metabolic process; GO:0071704 organic substance metabolic proces…			K01527			IPR002715;	Nascent polypeptide-associated complex NAC domain;
OsI_29326	A0A1D5YUY2		2.7619	1	chloroplast	GO:0008152 metabolic process;		GO:0016746 transferase activity, transferring acyl groups; GO:0003824 catalytic activity; GO:0016740 transferase activity;	K00627	DLAT; pyruvate dehydrogenase E2 component (dihydrolipoamide acetyltransferase) [EC:2.3.1.12]	ats01100 Metabolic pathways - Aegilops tauschii (wheat D); ats00010 Glycolysis / Gluconeogenesis - Aegilops tauschii (wheat D); ats01200 Carbon metabolism - Aegilops tauschii (wheat D); ats00620 Pyruvate metabolism - Aegilops tauschii (wheat D); ats00020 Citrate cycle (TCA cycle) - Aegilops tauschii (wheat D); ats01110 Biosynthesis of secondary metabolites - Aegilops tauschii (wheat D);	IPR004167; IPR001078; IPR011053; IPR000089; IPR023213;	E3-binding domain; 2-oxoacid dehydrogenase acyltransferase, catalytic domain; Single hybrid motif; Biotin/lipoyl attachment; Chloramphenicol acetyltransferase-like domain;
OsI_30281	A0A1D5YZ83		2.2	7	chloroplast	GO:0008152 metabolic process; GO:0044237 cellular metabolic process; GO:0009987 cellular process; GO:0015979 photosynthesis;	GO:0016020 membrane; GO:0098796 membrane protein complex; GO:0032991 macromolecular complex; GO:0044424 intracellular part; GO:0005623 cell; GO:0034357 photosynthetic membrane; GO:0009521 photosystem; GO:0009538 photosystem I reaction center; GO:0044464 cell part; GO:0005622 intracellular; GO:0044425 membrane part; GO:0009579 thylakoid; GO:0043234 protein complex; GO:0044436 thylakoid part; GO:00…		K02692	psaD; photosystem I subunit II	ats01100 Metabolic pathways - Aegilops tauschii (wheat D); ats00195 Photosynthesis - Aegilops tauschii (wheat D);
OsI_25727	A0A1D6S8F1		2.7619	3	mitochondria	GO:0006090 pyruvate metabolic process; GO:0008152 metabolic process; GO:0044710 single-organism metabolic process; GO:0044281 small molecule metabolic process; GO:0044763 single-organism cellular process; GO:0019752 carboxylic acid metabolic process; GO:0044699 single-organism process; GO:0032787 monocarboxylic acid metabolic process; GO:0006082 organic acid metabolic process; GO:0009987 cellular…	GO:0005759 mitochondrial matrix; GO:0043229 intracellular organelle; GO:0044429 mitochondrial part; GO:0005737 cytoplasm; GO:0044446 intracellular organelle part; GO:0032991 macromolecular complex; GO:0044424 intracellular part; GO:0045254 pyruvate dehydrogenase complex; GO:0005623 cell; GO:0005739 mitochondrion; GO:0044422 organelle part; GO:0031974 membrane-enclosed lumen; GO:0043226 organelle;…	GO:0016417 S-acyltransferase activity; GO:0004742 dihydrolipoyllysine-residue acetyltransferase activity; GO:0016746 transferase activity, transferring acyl groups; GO:0003824 catalytic activity; GO:0016418 S-acetyltransferase activity; GO:0016747 transferase activity, transferring acyl groups other than amino-acyl groups; GO:0030523 dihydrolipoamide S-acyltransferase activity; GO:0016740 transfe…	K00627	DLAT; pyruvate dehydrogenase E2 component (dihydrolipoamide acetyltransferase) [EC:2.3.1.12]	ats01100 Metabolic pathways - Aegilops tauschii (wheat D); ats00010 Glycolysis / Gluconeogenesis - Aegilops tauschii (wheat D); ats01200 Carbon metabolism - Aegilops tauschii (wheat D); ats00620 Pyruvate metabolism - Aegilops tauschii (wheat D); ats00020 Citrate cycle (TCA cycle) - Aegilops tauschii (wheat D); ats01110 Biosynthesis of secondary metabolites - Aegilops tauschii (wheat D);	IPR004167; IPR001078; IPR011053; IPR000089; IPR023213;	E3-binding domain; 2-oxoacid dehydrogenase acyltransferase, catalytic domain; Single hybrid motif; Biotin/lipoyl attachment; Chloramphenicol acetyltransferase-like domain;
OsI_21298	A0A1D5X9E4		2.7619	2	chloroplast,mitochondria	GO:0008152 metabolic process;		GO:0016746 transferase activity, transferring acyl groups; GO:0003824 catalytic activity; GO:0016740 transferase activity;	K00627	DLAT; pyruvate dehydrogenase E2 component (dihydrolipoamide acetyltransferase) [EC:2.3.1.12]	ats01100 Metabolic pathways - Aegilops tauschii (wheat D); ats00010 Glycolysis / Gluconeogenesis - Aegilops tauschii (wheat D); ats01200 Carbon metabolism - Aegilops tauschii (wheat D); ats00620 Pyruvate metabolism - Aegilops tauschii (wheat D); ats00020 Citrate cycle (TCA cycle) - Aegilops tauschii (wheat D); ats01110 Biosynthesis of secondary metabolites - Aegilops tauschii (wheat D);	IPR004167; IPR001078; IPR011053; IPR000089; IPR023213;	E3-binding domain; 2-oxoacid dehydrogenase acyltransferase, catalytic domain; Single hybrid motif; Biotin/lipoyl attachment; Chloramphenicol acetyltransferase-like domain;
OsI_07431	A0A1D6C799		37.1195	10	cytoplasm			GO:1901265 nucleoside phosphate binding; GO:0001882 nucleoside binding; GO:0043167 ion binding; GO:0016817 hydrolase activity, acting on acid anhydrides; GO:0016787 hydrolase activity; GO:0000166 nucleotide binding; GO:0017111 nucleoside-triphosphatase activity; GO:0097159 organic cyclic compound binding; GO:1901363 heterocyclic compound binding; GO:0032549 ribonucleoside binding; GO:0097367 carb…	K03234			IPR027417; IPR000795; IPR005517; IPR005225; IPR000640; IPR004161; IPR020568; IPR009022; IPR014721; IPR009000;	P-loop containing nucleoside triphosphate hydrolase; Transcription factor, GTP-binding domain; Translation elongation factor EFG/EF2, domain IV; Small GTP-binding protein domain; Translation elongation factor EFG, V domain; Translation elongation factor EFTu-like, domain 2; Ribosomal protein S5 domain 2-type fold; Elongation factor G, III-V domain; Ribosomal protein S5 domain 2-type fold, subgrou…
OsI_05548	A0A1D6BC85		47.7365	5	chloroplast	GO:0006518 peptide metabolic process; GO:0043043 peptide biosynthetic process; GO:0044267 cellular protein metabolic process; GO:0006807 nitrogen compound metabolic process; GO:0009058 biosynthetic process; GO:0043603 cellular amide metabolic process; GO:0044238 primary metabolic process; GO:1901566 organonitrogen compound biosynthetic process; GO:1901576 organic substance biosynthetic process; G…	GO:0005840 ribosome; GO:0043226 organelle; GO:0043229 intracellular organelle; GO:0043232 intracellular non-membrane-bounded organelle; GO:0044464 cell part; GO:0005622 intracellular; GO:0005737 cytoplasm; GO:0032991 macromolecular complex; GO:0044424 intracellular part; GO:1990904 ribonucleoprotein complex; GO:0005623 cell; GO:0030529 intracellular ribonucleoprotein complex; GO:0044444 cytoplasm…	GO:0097159 organic cyclic compound binding; GO:1901363 heterocyclic compound binding; GO:0003723 RNA binding; GO:0005488 binding; GO:0043167 ion binding; GO:0003676 nucleic acid binding; GO:0043169 cation binding; GO:0046872 metal ion binding; GO:0003735 structural constituent of ribosome; GO:0005198 structural molecule activity; GO:0019843 rRNA binding;	K02922	RP-L37e; large subunit ribosomal protein L37e	ats03010 Ribosome - Aegilops tauschii (wheat D);	IPR011332; IPR011331;	Zinc-binding ribosomal protein; Ribosomal protein L37ae/L37e;
OsI_19723	A0A1D5SY55		2.7	1	chloroplast				K03626			IPR002715;	Nascent polypeptide-associated complex NAC domain;
OsI_32811	A0A1D5YSR4		0	1	mitochondria	GO:0016310 phosphorylation; GO:0044267 cellular protein metabolic process; GO:0044238 primary metabolic process; GO:0044237 cellular metabolic process; GO:0006796 phosphate-containing compound metabolic process; GO:0071704 organic substance metabolic process; GO:0008152 metabolic process; GO:0006468 protein phosphorylation; GO:0006793 phosphorus metabolic process; GO:0044260 cellular macromolecul…	GO:0031224 intrinsic component of membrane; GO:0016020 membrane; GO:0016021 integral component of membrane; GO:0044425 membrane part;	GO:1901265 nucleoside phosphate binding; GO:0016773 phosphotransferase activity, alcohol group as acceptor; GO:0005515 protein binding; GO:0004672 protein kinase activity; GO:0097159 organic cyclic compound binding; GO:1901363 heterocyclic compound binding; GO:0016301 kinase activity; GO:0030247 polysaccharide binding; GO:0003824 catalytic activity; GO:0032553 ribonucleotide binding; GO:0005488 b…				IPR000719; IPR025287; IPR001881; IPR001245; IPR000742; IPR009030; IPR011009;	Protein kinase domain; Wall-associated receptor kinase, galacturonan-binding domain; EGF-like calcium-binding domain; Serine-threonine/tyrosine-protein kinase catalytic domain; EGF-like domain; Growth factor receptor cysteine-rich domain; Protein kinase-like domain;
OsI_19093	A0A1D6BCJ7		0	1	nucleus	GO:0016310 phosphorylation; GO:0044267 cellular protein metabolic process; GO:0044238 primary metabolic process; GO:0044237 cellular metabolic process; GO:0006796 phosphate-containing compound metabolic process; GO:0071704 organic substance metabolic process; GO:0008152 metabolic process; GO:0006468 protein phosphorylation; GO:0006793 phosphorus metabolic process; GO:0044260 cellular macromolecul…		GO:0005524 ATP binding; GO:1901265 nucleoside phosphate binding; GO:0016773 phosphotransferase activity, alcohol group as acceptor; GO:0001882 nucleoside binding; GO:0043167 ion binding; GO:0004672 protein kinase activity; GO:0000166 nucleotide binding; GO:0097159 organic cyclic compound binding; GO:1901363 heterocyclic compound binding; GO:0032549 ribonucleoside binding; GO:0097367 carbohydrate …				IPR000719; IPR011009;	Protein kinase domain; Protein kinase-like domain;
OsI_17756	Q45NB2		0	7	chloroplast	GO:0009064 glutamine family amino acid metabolic process; GO:0008652 cellular amino acid biosynthetic process; GO:0006542 glutamine biosynthetic process; GO:0016053 organic acid biosynthetic process; GO:0044711 single-organism biosynthetic process; GO:0044281 small molecule metabolic process; GO:0006541 glutamine metabolic process; GO:0044763 single-organism cellular process; GO:0044699 single-or…		GO:0004356 glutamate-ammonia ligase activity; GO:0005524 ATP binding; GO:1901265 nucleoside phosphate binding; GO:0016874 ligase activity; GO:0001882 nucleoside binding; GO:0043167 ion binding; GO:0016211 ammonia ligase activity; GO:0000166 nucleotide binding; GO:0016879 ligase activity, forming carbon-nitrogen bonds; GO:0097159 organic cyclic compound binding; GO:1901363 heterocyclic compound bi…	K01915	glnA; glutamine synthetase [EC:6.3.1.2]	ats00250 Alanine, aspartate and glutamate metabolism - Aegilops tauschii (wheat D); ats00910 Nitrogen metabolism - Aegilops tauschii (wheat D); ats01230 Biosynthesis of amino acids - Aegilops tauschii (wheat D); ats00220 Arginine biosynthesis - Aegilops tauschii (wheat D); ats01100 Metabolic pathways - Aegilops tauschii (wheat D); ats00630 Glyoxylate and dicarboxylate metabolism - Aegilops tausch…	IPR008146; IPR008147; IPR014746;	Glutamine synthetase, catalytic domain; Glutamine synthetase, beta-Grasp domain; Glutamine synthetase/guanido kinase, catalytic domain;
OsI_07554	A0A1D5U2B3		1.4	9	chloroplast	GO:0050794 regulation of cellular process; GO:0065008 regulation of biological quality; GO:0055114 oxidation-reduction process; GO:0045454 cell redox homeostasis; GO:0009636 response to toxic substance; GO:0044763 single-organism cellular process; GO:0019725 cellular homeostasis; GO:0044699 single-organism process; GO:0050896 response to stimulus; GO:0042592 homeostatic process; GO:0008152 metabo…	GO:0005623 cell;	GO:0016209 antioxidant activity; GO:0003824 catalytic activity; GO:0051920 peroxiredoxin activity; GO:0016491 oxidoreductase activity; GO:0016684 oxidoreductase activity, acting on peroxide as acceptor;	K03386			IPR019479; IPR000866; IPR013766; IPR012336;	Peroxiredoxin, C-terminal; Alkyl hydroperoxide reductase subunit C/ Thiol specific antioxidant; Thioredoxin domain; Thioredoxin-like fold;
OsI_08842	A0A1D6AQA9		0	2	cytoplasm	GO:0009064 glutamine family amino acid metabolic process; GO:0008652 cellular amino acid biosynthetic process; GO:0006542 glutamine biosynthetic process; GO:0016053 organic acid biosynthetic process; GO:0044711 single-organism biosynthetic process; GO:0044281 small molecule metabolic process; GO:0006541 glutamine metabolic process; GO:0044763 single-organism cellular process; GO:0044699 single-or…		GO:0004356 glutamate-ammonia ligase activity; GO:0005524 ATP binding; GO:1901265 nucleoside phosphate binding; GO:0016874 ligase activity; GO:0001882 nucleoside binding; GO:0043167 ion binding; GO:0016211 ammonia ligase activity; GO:0000166 nucleotide binding; GO:0016879 ligase activity, forming carbon-nitrogen bonds; GO:0097159 organic cyclic compound binding; GO:1901363 heterocyclic compound bi…	K01915	glnA; glutamine synthetase [EC:6.3.1.2]	ats00250 Alanine, aspartate and glutamate metabolism - Aegilops tauschii (wheat D); ats00910 Nitrogen metabolism - Aegilops tauschii (wheat D); ats01230 Biosynthesis of amino acids - Aegilops tauschii (wheat D); ats00220 Arginine biosynthesis - Aegilops tauschii (wheat D); ats01100 Metabolic pathways - Aegilops tauschii (wheat D); ats00630 Glyoxylate and dicarboxylate metabolism - Aegilops tausch…	IPR008146; IPR008147; IPR014746;	Glutamine synthetase, catalytic domain; Glutamine synthetase, beta-Grasp domain; Glutamine synthetase/guanido kinase, catalytic domain;
OsI_09551	A0A1D6B662		0	5	chloroplast	GO:0006508 proteolysis; GO:0008152 metabolic process; GO:0043170 macromolecule metabolic process; GO:0019538 protein metabolic process; GO:0044238 primary metabolic process; GO:0071704 organic substance metabolic process;		GO:0004175 endopeptidase activity; GO:0004222 metalloendopeptidase activity; GO:0008233 peptidase activity; GO:0003824 catalytic activity; GO:0005488 binding; GO:0043167 ion binding; GO:0043169 cation binding; GO:0046872 metal ion binding; GO:0070011 peptidase activity, acting on L-amino acid peptides; GO:0008237 metallopeptidase activity; GO:0016787 hydrolase activity;	K01414			IPR024077; IPR001567; IPR024080; IPR024079;	Neurolysin/Thimet oligopeptidase, domain 2; Peptidase M3A/M3B catalytic domain; Neurolysin/Thimet oligopeptidase, N-terminal; Metallopeptidase, catalytic domain;
OsI_14258	A0A1D5ZNE0		0	1	nucleus				K17784
OsI_28473	W5G0V1		9.10256	1	chloroplast	GO:0045184 establishment of protein localization; GO:0006810 transport; GO:0071702 organic substance transport; GO:0051179 localization; GO:0033036 macromolecule localization; GO:0008104 protein localization; GO:0015031 protein transport; GO:0051234 establishment of localization;	GO:0031224 intrinsic component of membrane; GO:0016020 membrane; GO:0016021 integral component of membrane; GO:0044425 membrane part;		K10956	SEC61A; protein transport protein SEC61 subunit alpha	ats04145 Phagosome - Aegilops tauschii (wheat D); ats03060 Protein export - Aegilops tauschii (wheat D); ats04141 Protein processing in endoplasmic reticulum - Aegilops tauschii (wheat D);	IPR023201;	SecY subunit domain;
OsI_04088	A0A1D6RDZ8		3.88889	23	chloroplast	GO:0006757 ATP generation from ADP; GO:0009116 nucleoside metabolic process; GO:0042278 purine nucleoside metabolic process; GO:0006165 nucleoside diphosphate phosphorylation; GO:0046031 ADP metabolic process; GO:0019362 pyridine nucleotide metabolic process; GO:0006096 glycolytic process; GO:0009167 purine ribonucleoside monophosphate metabolic process; GO:0009117 nucleotide metabolic process; G…		GO:0016774 phosphotransferase activity, carboxyl group as acceptor; GO:0016301 kinase activity; GO:0003824 catalytic activity; GO:0016740 transferase activity; GO:0004618 phosphoglycerate kinase activity; GO:0016772 transferase activity, transferring phosphorus-containing groups;	K00927	PGK; phosphoglycerate kinase [EC:2.7.2.3]	ats00710 Carbon fixation in photosynthetic organisms - Aegilops tauschii (wheat D); ats01230 Biosynthesis of amino acids - Aegilops tauschii (wheat D); ats01100 Metabolic pathways - Aegilops tauschii (wheat D); ats00010 Glycolysis / Gluconeogenesis - Aegilops tauschii (wheat D); ats01200 Carbon metabolism - Aegilops tauschii (wheat D); ats01110 Biosynthesis of secondary metabolites - Aegilops tau…	IPR015824; IPR015901;	Phosphoglycerate kinase, N-terminal; Phosphoglycerate kinase, C-terminal;
OsI_09498	W5GIE6		13.4167	9	chloroplast	GO:0006518 peptide metabolic process; GO:0043043 peptide biosynthetic process; GO:0044267 cellular protein metabolic process; GO:0006807 nitrogen compound metabolic process; GO:0009058 biosynthetic process; GO:0043603 cellular amide metabolic process; GO:0044238 primary metabolic process; GO:1901566 organonitrogen compound biosynthetic process; GO:1901576 organic substance biosynthetic process; G…	GO:0005840 ribosome; GO:0043226 organelle; GO:0043229 intracellular organelle; GO:0043232 intracellular non-membrane-bounded organelle; GO:0044464 cell part; GO:0005622 intracellular; GO:0005737 cytoplasm; GO:0032991 macromolecular complex; GO:0044424 intracellular part; GO:1990904 ribonucleoprotein complex; GO:0005623 cell; GO:0030529 intracellular ribonucleoprotein complex; GO:0044444 cytoplasm…	GO:0003735 structural constituent of ribosome; GO:0005198 structural molecule activity;	K02939	RP-L9; large subunit ribosomal protein L9	ats03010 Ribosome - Aegilops tauschii (wheat D);	IPR009027; IPR020070; IPR020069;	Ribosomal protein L9/RNase H1, N-terminal; Ribosomal protein L9, N-terminal; Ribosomal protein L9, C-terminal;
OsI_09921	A0A1D6RUS0		0	1	chloroplast	GO:0008152 metabolic process;			K01681	ACO; aconitate hydratase [EC:4.2.1.3]	ats01230 Biosynthesis of amino acids - Aegilops tauschii (wheat D); ats01100 Metabolic pathways - Aegilops tauschii (wheat D); ats01210 2-Oxocarboxylic acid metabolism - Aegilops tauschii (wheat D); ats00630 Glyoxylate and dicarboxylate metabolism - Aegilops tauschii (wheat D); ats01200 Carbon metabolism - Aegilops tauschii (wheat D); ats00020 Citrate cycle (TCA cycle) - Aegilops tauschii (wheat …	IPR001030; IPR015932; IPR015931;	Aconitase/3-isopropylmalate dehydratase large subunit, alpha/beta/alpha domain; Aconitase/3-isopropylmalate dehydratase large subunit, alpha/beta/alpha, subdomain 2; Aconitase/3-isopropylmalate dehydratase large subunit, alpha/beta/alpha, subdomain 1/3;
OsI_24612	W5AUD8		1.66667	8	cytoplasm	GO:0009058 biosynthetic process; GO:0008152 metabolic process;		GO:0097159 organic cyclic compound binding; GO:1901363 heterocyclic compound binding; GO:0003824 catalytic activity; GO:0005488 binding; GO:0043167 ion binding; GO:0043168 anion binding; GO:0048037 cofactor binding; GO:0030170 pyridoxal phosphate binding;	K14272	GGAT; glutamate--glyoxylate aminotransferase [EC:2.6.1.4 2.6.1.2 2.6.1.44]	ats00710 Carbon fixation in photosynthetic organisms - Aegilops tauschii (wheat D); ats01210 2-Oxocarboxylic acid metabolism - Aegilops tauschii (wheat D); ats00260 Glycine, serine and threonine metabolism - Aegilops tauschii (wheat D); ats01110 Biosynthesis of secondary metabolites - Aegilops tauschii (wheat D); ats01230 Biosynthesis of amino acids - Aegilops tauschii (wheat D); ats00250 Alanine…	IPR015424; IPR004839; IPR015421; IPR015422;	Pyridoxal phosphate-dependent transferase; Aminotransferase, class I/classII; Pyridoxal phosphate-dependent transferase, major region, subdomain 1; Pyridoxal phosphate-dependent transferase, major region, subdomain 2;
OsI_05669	A0A1D6AXV6		1.66667	2	cytoplasm	GO:0008152 metabolic process;		GO:0016829 lyase activity; GO:0016836 hydro-lyase activity; GO:0003861 3-isopropylmalate dehydratase activity; GO:0003824 catalytic activity; GO:0016835 carbon-oxygen lyase activity;	K01703	leuC; 3-isopropylmalate/(R)-2-methylmalate dehydratase large subunit [EC:4.2.1.33 4.2.1.35]	ats01230 Biosynthesis of amino acids - Aegilops tauschii (wheat D); ats00966 Glucosinolate biosynthesis - Aegilops tauschii (wheat D); ats01100 Metabolic pathways - Aegilops tauschii (wheat D); ats00290 Valine, leucine and isoleucine biosynthesis - Aegilops tauschii (wheat D); ats01210 2-Oxocarboxylic acid metabolism - Aegilops tauschii (wheat D); ats00660 C5-Branched dibasic acid metabolism - Ae…	IPR001030; IPR015932; IPR033941; IPR015931;	Aconitase/3-isopropylmalate dehydratase large subunit, alpha/beta/alpha domain; Aconitase/3-isopropylmalate dehydratase large subunit, alpha/beta/alpha, subdomain 2; 3-Isopropylmalate dehydratase, catalytic domain; Aconitase/3-isopropylmalate dehydratase large subunit, alpha/beta/alpha, subdomain 1/3;
OsI_08324	A0A1D6ARK8		0	1	chloroplast	GO:0008152 metabolic process;			K01704	leuD; 3-isopropylmalate/(R)-2-methylmalate dehydratase small subunit [EC:4.2.1.33 4.2.1.35]	ats01230 Biosynthesis of amino acids - Aegilops tauschii (wheat D); ats01100 Metabolic pathways - Aegilops tauschii (wheat D); ats00290 Valine, leucine and isoleucine biosynthesis - Aegilops tauschii (wheat D); ats01210 2-Oxocarboxylic acid metabolism - Aegilops tauschii (wheat D); ats00660 C5-Branched dibasic acid metabolism - Aegilops tauschii (wheat D); ats01110 Biosynthesis of secondary metab…	IPR033940; IPR000573; IPR015928;	3-isopropylmalate dehydratase, swivel domain; Aconitase A/isopropylmalate dehydratase small subunit, swivel domain; Aconitase/3-isopropylmalate dehydratase, swivel;
OsI_22855	A0A1D6CRM3		27.5183	1	nucleus	GO:0006518 peptide metabolic process; GO:0043043 peptide biosynthetic process; GO:0044267 cellular protein metabolic process; GO:0006807 nitrogen compound metabolic process; GO:0009058 biosynthetic process; GO:0043603 cellular amide metabolic process; GO:0044238 primary metabolic process; GO:1901566 organonitrogen compound biosynthetic process; GO:0044237 cellular metabolic process; GO:1901576 or…		GO:0097159 organic cyclic compound binding; GO:1901363 heterocyclic compound binding; GO:0003723 RNA binding; GO:0008135 translation factor activity, RNA binding; GO:0005488 binding; GO:0003676 nucleic acid binding; GO:0003743 translation initiation factor activity;	K03236	EIF1A; translation initiation factor 1A	ats03013 RNA transport - Aegilops tauschii (wheat D);	IPR012340; IPR006196;	Nucleic acid-binding, OB-fold; RNA-binding domain, S1, IF1 type;
OsI_31396	W5FEU1		13.7667	1	cytoplasm			GO:0005515 protein binding; GO:0005488 binding;	K12158			IPR029071; IPR000626;	Ubiquitin-related domain; Ubiquitin domain;
OsI_11183	A0A1D5Y2N9		2	3	cytoplasm	GO:0043648 dicarboxylic acid metabolic process; GO:0016053 organic acid biosynthetic process; GO:0009066 aspartate family amino acid metabolic process; GO:0044699 single-organism process; GO:0009058 biosynthetic process; GO:1901566 organonitrogen compound biosynthetic process; GO:0044237 cellular metabolic process; GO:0071704 organic substance metabolic process; GO:0008152 metabolic process; GO:0…		GO:0097159 organic cyclic compound binding; GO:1901363 heterocyclic compound binding; GO:0016769 transferase activity, transferring nitrogenous groups; GO:0003824 catalytic activity; GO:0005488 binding; GO:0043167 ion binding; GO:0043168 anion binding; GO:0008483 transaminase activity; GO:0010285 L,L-diaminopimelate aminotransferase activity; GO:0048037 cofactor binding; GO:0016740 transferase ac…	K10206	E2.6.1.83; LL-diaminopimelate aminotransferase [EC:2.6.1.83]	ats01230 Biosynthesis of amino acids - Aegilops tauschii (wheat D); ats01100 Metabolic pathways - Aegilops tauschii (wheat D); ats00300 Lysine biosynthesis - Aegilops tauschii (wheat D); ats01110 Biosynthesis of secondary metabolites - Aegilops tauschii (wheat D);	IPR015424; IPR004839; IPR015421; IPR015422;	Pyridoxal phosphate-dependent transferase; Aminotransferase, class I/classII; Pyridoxal phosphate-dependent transferase, major region, subdomain 1; Pyridoxal phosphate-dependent transferase, major region, subdomain 2;
OsI_22453	A0A1D6CDV1		0	1	chloroplast	GO:0033554 cellular response to stress; GO:0051603 proteolysis involved in cellular protein catabolic process; GO:0044257 cellular protein catabolic process; GO:0006725 cellular aromatic compound metabolic process; GO:0006259 DNA metabolic process; GO:0006289 nucleotide-excision repair; GO:0044267 cellular protein metabolic process; GO:0050896 response to stimulus; GO:0044237 cellular metabolic p…	GO:0043226 organelle; GO:0043231 intracellular membrane-bounded organelle; GO:0043229 intracellular organelle; GO:0005634 nucleus; GO:0044464 cell part; GO:0005622 intracellular; GO:0044424 intracellular part; GO:0043227 membrane-bounded organelle; GO:0005623 cell;	GO:0097159 organic cyclic compound binding; GO:1901363 heterocyclic compound binding; GO:0003677 DNA binding; GO:0003684 damaged DNA binding; GO:0005515 protein binding; GO:0005488 binding; GO:0003676 nucleic acid binding;	K10839	RAD23; UV excision repair protein RAD23	ats03420 Nucleotide excision repair - Aegilops tauschii (wheat D); ats04141 Protein processing in endoplasmic reticulum - Aegilops tauschii (wheat D);	IPR006636; IPR015940; IPR029071; IPR000626; IPR015360; IPR009060;	Heat shock chaperonin-binding; Ubiquitin-associated domain; Ubiquitin-related domain; Ubiquitin domain; XPC-binding domain; UBA-like;
OsI_21011	A0A1D5SX19		2	2	cytoskeleton	GO:0050794 regulation of cellular process; GO:0044085 cellular component biogenesis; GO:0016043 cellular component organization; GO:0022613 ribonucleoprotein complex biogenesis; GO:0006518 peptide metabolic process; GO:0022618 ribonucleoprotein complex assembly; GO:0060255 regulation of macromolecule metabolic process; GO:0010608 posttranscriptional regulation of gene expression; GO:0044267 cellu…	GO:0044464 cell part; GO:0005622 intracellular; GO:0070993 translation preinitiation complex; GO:0005737 cytoplasm; GO:0016282 eukaryotic 43S preinitiation complex; GO:0032991 macromolecular complex; GO:0044424 intracellular part; GO:1990904 ribonucleoprotein complex; GO:0043234 protein complex; GO:0030529 intracellular ribonucleoprotein complex; GO:0005623 cell; GO:0033290 eukaryotic 48S preinit…	GO:0097159 organic cyclic compound binding; GO:1901363 heterocyclic compound binding; GO:0008135 translation factor activity, RNA binding; GO:0098808 mRNA cap binding; GO:0003723 RNA binding; GO:0003729 mRNA binding; GO:0000339 RNA cap binding; GO:0005488 binding; GO:0003676 nucleic acid binding; GO:0003743 translation initiation factor activity;	K03251	EIF3D; translation initiation factor 3 subunit D	ats03013 RNA transport - Aegilops tauschii (wheat D);
OsI_09223	W5ENW2		3	1	chloroplast	GO:0050794 regulation of cellular process; GO:0044085 cellular component biogenesis; GO:0016043 cellular component organization; GO:0022613 ribonucleoprotein complex biogenesis; GO:0006518 peptide metabolic process; GO:0022618 ribonucleoprotein complex assembly; GO:0060255 regulation of macromolecule metabolic process; GO:0010608 posttranscriptional regulation of gene expression; GO:0044267 cellu…	GO:0044464 cell part; GO:0005622 intracellular; GO:0070993 translation preinitiation complex; GO:0005737 cytoplasm; GO:0016282 eukaryotic 43S preinitiation complex; GO:0032991 macromolecular complex; GO:0044424 intracellular part; GO:1990904 ribonucleoprotein complex; GO:0043234 protein complex; GO:0030529 intracellular ribonucleoprotein complex; GO:0005623 cell; GO:0033290 eukaryotic 48S preinit…	GO:0097159 organic cyclic compound binding; GO:1901363 heterocyclic compound binding; GO:0008135 translation factor activity, RNA binding; GO:0003723 RNA binding; GO:1901265 nucleoside phosphate binding; GO:0005488 binding; GO:0003676 nucleic acid binding; GO:0003743 translation initiation factor activity; GO:0000166 nucleotide binding; GO:0036094 small molecule binding;	K03248	EIF3G; translation initiation factor 3 subunit G	ats03013 RNA transport - Aegilops tauschii (wheat D);	IPR000504; IPR024675; IPR034240; IPR012677;	RNA recognition motif domain; Eukaryotic translation initiation factor 3 subunit G, N-terminal; eIF3G, RNA recognition motif; Nucleotide-binding alpha-beta plait domain;
OsI_06754	A0A1D5YIT3		1.66667	5	chloroplast			GO:0004462 lactoylglutathione lyase activity; GO:0046872 metal ion binding; GO:0043169 cation binding; GO:0016829 lyase activity; GO:0016846 carbon-sulfur lyase activity; GO:0003824 catalytic activity; GO:0005488 binding; GO:0043167 ion binding;	K01759	GLO1; lactoylglutathione lyase [EC:4.4.1.5]	ats00620 Pyruvate metabolism - Aegilops tauschii (wheat D);	IPR029068; IPR004360;	Glyoxalase/Bleomycin resistance protein/Dihydroxybiphenyl dioxygenase; Glyoxalase/fosfomycin resistance/dioxygenase domain;
OsI_28106	A0A1D6CB88		1.66667	5	cytoplasm			GO:0004462 lactoylglutathione lyase activity; GO:0046872 metal ion binding; GO:0043169 cation binding; GO:0016829 lyase activity; GO:0016846 carbon-sulfur lyase activity; GO:0003824 catalytic activity; GO:0005488 binding; GO:0043167 ion binding;	K01759	GLO1; lactoylglutathione lyase [EC:4.4.1.5]	ats00620 Pyruvate metabolism - Aegilops tauschii (wheat D);	IPR029068; IPR004360;	Glyoxalase/Bleomycin resistance protein/Dihydroxybiphenyl dioxygenase; Glyoxalase/fosfomycin resistance/dioxygenase domain;
OsI_33417	A0A1D5T356		1.66667	2	cytoplasm	GO:0009058 biosynthetic process; GO:0008152 metabolic process;		GO:0097159 organic cyclic compound binding; GO:1901363 heterocyclic compound binding; GO:0003824 catalytic activity; GO:0005488 binding; GO:0043167 ion binding; GO:0043168 anion binding; GO:0048037 cofactor binding; GO:0030170 pyridoxal phosphate binding;	K00814	GPT; alanine transaminase [EC:2.6.1.2]	ats00250 Alanine, aspartate and glutamate metabolism - Aegilops tauschii (wheat D); ats00710 Carbon fixation in photosynthetic organisms - Aegilops tauschii (wheat D); ats01230 Biosynthesis of amino acids - Aegilops tauschii (wheat D); ats00220 Arginine biosynthesis - Aegilops tauschii (wheat D); ats01100 Metabolic pathways - Aegilops tauschii (wheat D); ats01210 2-Oxocarboxylic acid metabolism -…	IPR015424; IPR004839; IPR015422; IPR015421;	Pyridoxal phosphate-dependent transferase; Aminotransferase, class I/classII; Pyridoxal phosphate-dependent transferase, major region, subdomain 2; Pyridoxal phosphate-dependent transferase, major region, subdomain 1;
OsI_22459	A0A1D5YL36		0	1	cytoplasm	GO:0016053 organic acid biosynthetic process; GO:0009066 aspartate family amino acid metabolic process; GO:0044699 single-organism process; GO:0009058 biosynthetic process; GO:1901566 organonitrogen compound biosynthetic process; GO:0044237 cellular metabolic process; GO:0071704 organic substance metabolic process; GO:0008152 metabolic process; GO:0006520 cellular amino acid metabolic process; GO…		GO:0016879 ligase activity, forming carbon-nitrogen bonds; GO:0016884 carbon-nitrogen ligase activity, with glutamine as amido-N-donor; GO:0003824 catalytic activity; GO:0004066 asparagine synthase (glutamine-hydrolyzing) activity; GO:0016874 ligase activity;	K01953	asnB; asparagine synthase (glutamine-hydrolysing) [EC:6.3.5.4]	ats00250 Alanine, aspartate and glutamate metabolism - Aegilops tauschii (wheat D); ats01100 Metabolic pathways - Aegilops tauschii (wheat D); ats01110 Biosynthesis of secondary metabolites - Aegilops tauschii (wheat D);	IPR014729; IPR029055; IPR033738; IPR001962; IPR017932;	Rossmann-like alpha/beta/alpha sandwich fold; Nucleophile aminohydrolases, N-terminal; Asparagine synthase, N-terminal domain; Asparagine synthase; Glutamine amidotransferase type 2 domain;
OsI_06639	A0A1D6AIC4		9	2	chloroplast	GO:0006518 peptide metabolic process; GO:0043043 peptide biosynthetic process; GO:0044267 cellular protein metabolic process; GO:0006807 nitrogen compound metabolic process; GO:0009058 biosynthetic process; GO:0043603 cellular amide metabolic process; GO:0044238 primary metabolic process; GO:1901566 organonitrogen compound biosynthetic process; GO:1901576 organic substance biosynthetic process; G…	GO:0005840 ribosome; GO:0043226 organelle; GO:0043229 intracellular organelle; GO:0043232 intracellular non-membrane-bounded organelle; GO:0044464 cell part; GO:0005622 intracellular; GO:0005737 cytoplasm; GO:0032991 macromolecular complex; GO:0044424 intracellular part; GO:1990904 ribonucleoprotein complex; GO:0005623 cell; GO:0030529 intracellular ribonucleoprotein complex; GO:0044444 cytoplasm…	GO:0097159 organic cyclic compound binding; GO:1901363 heterocyclic compound binding; GO:0003723 RNA binding; GO:0005488 binding; GO:0003676 nucleic acid binding; GO:0005198 structural molecule activity; GO:0003735 structural constituent of ribosome;	K02888	RP-L21; large subunit ribosomal protein L21	ats03010 Ribosome - Aegilops tauschii (wheat D);
OsI_07898	A0A1D6ANV5		1.4	1	cytoplasm	GO:0044699 single-organism process; GO:0008152 metabolic process; GO:0055114 oxidation-reduction process; GO:0044710 single-organism metabolic process;		GO:0016614 oxidoreductase activity, acting on CH-OH group of donors; GO:0016616 oxidoreductase activity, acting on the CH-OH group of donors, NAD or NADP as acceptor; GO:0003824 catalytic activity; GO:0016491 oxidoreductase activity;	K00030	IDH3; isocitrate dehydrogenase (NAD+) [EC:1.1.1.41]	ats01230 Biosynthesis of amino acids - Aegilops tauschii (wheat D); ats01100 Metabolic pathways - Aegilops tauschii (wheat D); ats01210 2-Oxocarboxylic acid metabolism - Aegilops tauschii (wheat D); ats01200 Carbon metabolism - Aegilops tauschii (wheat D); ats00020 Citrate cycle (TCA cycle) - Aegilops tauschii (wheat D); ats01110 Biosynthesis of secondary metabolites - Aegilops tauschii (wheat D);	IPR024084;	Isopropylmalate dehydrogenase-like domain;
OsI_16326	A0A1D6RLV5		1.4	1	chloroplast	GO:0072350 tricarboxylic acid metabolic process; GO:0055114 oxidation-reduction process; GO:0044281 small molecule metabolic process; GO:0044763 single-organism cellular process; GO:0006099 tricarboxylic acid cycle; GO:0044699 single-organism process; GO:0044238 primary metabolic process; GO:0045333 cellular respiration; GO:0044237 cellular metabolic process; GO:0071704 organic substance metaboli…		GO:0004448 isocitrate dehydrogenase activity; GO:0016614 oxidoreductase activity, acting on CH-OH group of donors; GO:0016616 oxidoreductase activity, acting on the CH-OH group of donors, NAD or NADP as acceptor; GO:0004449 isocitrate dehydrogenase (NAD+) activity; GO:0003824 catalytic activity; GO:0016491 oxidoreductase activity;	K00030	IDH3; isocitrate dehydrogenase (NAD+) [EC:1.1.1.41]	ats01230 Biosynthesis of amino acids - Aegilops tauschii (wheat D); ats01100 Metabolic pathways - Aegilops tauschii (wheat D); ats01210 2-Oxocarboxylic acid metabolism - Aegilops tauschii (wheat D); ats01200 Carbon metabolism - Aegilops tauschii (wheat D); ats00020 Citrate cycle (TCA cycle) - Aegilops tauschii (wheat D); ats01110 Biosynthesis of secondary metabolites - Aegilops tauschii (wheat D);	IPR024084;	Isopropylmalate dehydrogenase-like domain;
OsI_01376	A0A1D6B9W5		2.2	4	cytoplasm	GO:0044699 single-organism process; GO:0008152 metabolic process; GO:0055114 oxidation-reduction process; GO:0044710 single-organism metabolic process;		GO:0000287 magnesium ion binding; GO:1901265 nucleoside phosphate binding; GO:0043167 ion binding; GO:0000166 nucleotide binding; GO:0048037 cofactor binding; GO:0016491 oxidoreductase activity; GO:0016614 oxidoreductase activity, acting on CH-OH group of donors; GO:1901363 heterocyclic compound binding; GO:0097159 organic cyclic compound binding; GO:0016616 oxidoreductase activity, acting on the…	K00030	IDH3; isocitrate dehydrogenase (NAD+) [EC:1.1.1.41]	ats01230 Biosynthesis of amino acids - Aegilops tauschii (wheat D); ats01100 Metabolic pathways - Aegilops tauschii (wheat D); ats01210 2-Oxocarboxylic acid metabolism - Aegilops tauschii (wheat D); ats01200 Carbon metabolism - Aegilops tauschii (wheat D); ats00020 Citrate cycle (TCA cycle) - Aegilops tauschii (wheat D); ats01110 Biosynthesis of secondary metabolites - Aegilops tauschii (wheat D);	IPR024084;	Isopropylmalate dehydrogenase-like domain;
ndhM	W5BWB4		2	2	chloroplast	GO:0044699 single-organism process; GO:0008152 metabolic process; GO:0055114 oxidation-reduction process; GO:0044710 single-organism metabolic process;		GO:0016651 oxidoreductase activity, acting on NAD(P)H; GO:0003824 catalytic activity; GO:0016655 oxidoreductase activity, acting on NAD(P)H, quinone or similar compound as acceptor; GO:0016491 oxidoreductase activity;
OsI_07899	A0A1D6S9T8		21.3623	12	chloroplast	GO:0006518 peptide metabolic process; GO:0006414 translational elongation; GO:0043043 peptide biosynthetic process; GO:0044267 cellular protein metabolic process; GO:0006807 nitrogen compound metabolic process; GO:0009058 biosynthetic process; GO:0043603 cellular amide metabolic process; GO:0044238 primary metabolic process; GO:1901566 organonitrogen compound biosynthetic process; GO:1901576 orga…	GO:0005623 cell; GO:0005622 intracellular; GO:0044464 cell part;	GO:0003723 RNA binding; GO:1901265 nucleoside phosphate binding; GO:0003746 translation elongation factor activity; GO:0001882 nucleoside binding; GO:0043167 ion binding; GO:0016817 hydrolase activity, acting on acid anhydrides; GO:0016787 hydrolase activity; GO:0000166 nucleotide binding; GO:0017111 nucleoside-triphosphatase activity; GO:1901363 heterocyclic compound binding; GO:0097159 organic …	K02358			IPR005225; IPR004160; IPR004161; IPR027417; IPR009001; IPR000795; IPR033720; IPR009000;	Small GTP-binding protein domain; Translation elongation factor EFTu/EF1A, C-terminal; Translation elongation factor EFTu-like, domain 2; P-loop containing nucleoside triphosphate hydrolase; Translation elongation factor EF1A/initiation factor IF2gamma, C-terminal; Transcription factor, GTP-binding domain; Elongation factor Tu, domain 2; Translation protein, beta-barrel domain;
OsI_04681	A0A1D5V643		2	1	chloroplast	GO:0044699 single-organism process; GO:0008152 metabolic process; GO:0055114 oxidation-reduction process; GO:0044710 single-organism metabolic process;	GO:0016020 membrane;	GO:0016651 oxidoreductase activity, acting on NAD(P)H; GO:0003824 catalytic activity; GO:0016655 oxidoreductase activity, acting on NAD(P)H, quinone or similar compound as acceptor; GO:0016491 oxidoreductase activity;
OsI_14349	A0A1D5X8G4		21.3623	1	mitochondria			GO:1901265 nucleoside phosphate binding; GO:0001882 nucleoside binding; GO:0043167 ion binding; GO:0016817 hydrolase activity, acting on acid anhydrides; GO:0016787 hydrolase activity; GO:0000166 nucleotide binding; GO:0017111 nucleoside-triphosphatase activity; GO:0097159 organic cyclic compound binding; GO:1901363 heterocyclic compound binding; GO:0032549 ribonucleoside binding; GO:0097367 carb…	K02358			IPR005225; IPR027417; IPR000795;	Small GTP-binding protein domain; P-loop containing nucleoside triphosphate hydrolase; Transcription factor, GTP-binding domain;
OsI_38226	W5A160		0.666667	1	cytoplasm	GO:0006518 peptide metabolic process; GO:0006725 cellular aromatic compound metabolic process; GO:0044267 cellular protein metabolic process; GO:0044699 single-organism process; GO:0009058 biosynthetic process; GO:1901566 organonitrogen compound biosynthetic process; GO:0043039 tRNA aminoacylation; GO:0044237 cellular metabolic process; GO:0071704 organic substance metabolic process; GO:0008152 m…	GO:0044424 intracellular part; GO:0005623 cell; GO:0044464 cell part; GO:0005622 intracellular; GO:0005737 cytoplasm;	GO:0016876 ligase activity, forming aminoacyl-tRNA and related compounds; GO:0005524 ATP binding; GO:1901265 nucleoside phosphate binding; GO:0016875 ligase activity, forming carbon-oxygen bonds; GO:0016874 ligase activity; GO:0001882 nucleoside binding; GO:0043167 ion binding; GO:0000166 nucleotide binding; GO:0004827 proline-tRNA ligase activity; GO:0097159 organic cyclic compound binding; GO:1…	K01881	PARS; prolyl-tRNA synthetase [EC:6.1.1.15]	ats00970 Aminoacyl-tRNA biosynthesis - Aegilops tauschii (wheat D);	IPR002314; IPR016061; IPR004154; IPR017449; IPR006195;	Aminoacyl-tRNA synthetase, class II (G/ P/ S/T); Proline-tRNA ligase, class II, C-terminal; Anticodon-binding; Prolyl-tRNA synthetase, class II; Aminoacyl-tRNA synthetase, class II;
OsI_25016	A0A1D5TT39		0.666667	1	cytoplasm	GO:0006518 peptide metabolic process; GO:0006725 cellular aromatic compound metabolic process; GO:0044267 cellular protein metabolic process; GO:0044699 single-organism process; GO:0009058 biosynthetic process; GO:1901566 organonitrogen compound biosynthetic process; GO:0043039 tRNA aminoacylation; GO:0044237 cellular metabolic process; GO:0071704 organic substance metabolic process; GO:0008152 m…	GO:0044424 intracellular part; GO:0005623 cell; GO:0044464 cell part; GO:0005622 intracellular; GO:0005737 cytoplasm;	GO:0016876 ligase activity, forming aminoacyl-tRNA and related compounds; GO:0005524 ATP binding; GO:1901265 nucleoside phosphate binding; GO:0016875 ligase activity, forming carbon-oxygen bonds; GO:0016874 ligase activity; GO:0001882 nucleoside binding; GO:0043167 ion binding; GO:0000166 nucleotide binding; GO:0004827 proline-tRNA ligase activity; GO:0097159 organic cyclic compound binding; GO:1…	K01881	PARS; prolyl-tRNA synthetase [EC:6.1.1.15]	ats00970 Aminoacyl-tRNA biosynthesis - Aegilops tauschii (wheat D);	IPR016061; IPR004154; IPR017449;	Proline-tRNA ligase, class II, C-terminal; Anticodon-binding; Prolyl-tRNA synthetase, class II;
OsI_38621	A0A1D5YU28		2.77778	1	cytoplasm	GO:0006518 peptide metabolic process; GO:0006414 translational elongation; GO:0043043 peptide biosynthetic process; GO:0044267 cellular protein metabolic process; GO:0006807 nitrogen compound metabolic process; GO:0009058 biosynthetic process; GO:0043603 cellular amide metabolic process; GO:0044238 primary metabolic process; GO:1901566 organonitrogen compound biosynthetic process; GO:1901576 orga…	GO:0043226 organelle; GO:0043231 intracellular membrane-bounded organelle; GO:0043229 intracellular organelle; GO:0005622 intracellular; GO:0044464 cell part; GO:0005737 cytoplasm; GO:0044424 intracellular part; GO:0005623 cell; GO:0043227 membrane-bounded organelle; GO:0005739 mitochondrion; GO:0044444 cytoplasmic part;	GO:0097159 organic cyclic compound binding; GO:1901363 heterocyclic compound binding; GO:0003723 RNA binding; GO:0008135 translation factor activity, RNA binding; GO:0005515 protein binding; GO:0003746 translation elongation factor activity; GO:0005488 binding; GO:0003676 nucleic acid binding;	K02357			IPR012340; IPR003029; IPR022967; IPR009060; IPR014039;	Nucleic acid-binding, OB-fold; S1 domain; RNA-binding domain, S1; UBA-like; Translation elongation factor EFTs/EF1B, dimerisation;
OsI_17926	A0A1D5UPJ6		2.4	1	cytoplasm	GO:0006757 ATP generation from ADP; GO:0009116 nucleoside metabolic process; GO:0042278 purine nucleoside metabolic process; GO:0006165 nucleoside diphosphate phosphorylation; GO:0046031 ADP metabolic process; GO:0019362 pyridine nucleotide metabolic process; GO:0006096 glycolytic process; GO:0009167 purine ribonucleoside monophosphate metabolic process; GO:0009117 nucleotide metabolic process; G…		GO:0000287 magnesium ion binding; GO:0004743 pyruvate kinase activity; GO:0016301 kinase activity; GO:0016773 phosphotransferase activity, alcohol group as acceptor; GO:0003824 catalytic activity; GO:0005488 binding; GO:0043167 ion binding; GO:0030955 potassium ion binding; GO:0046872 metal ion binding; GO:0043169 cation binding; GO:0031420 alkali metal ion binding; GO:0016740 transferase activit…	K00873	PK; pyruvate kinase [EC:2.7.1.40]	ats01230 Biosynthesis of amino acids - Aegilops tauschii (wheat D); ats01100 Metabolic pathways - Aegilops tauschii (wheat D); ats00010 Glycolysis / Gluconeogenesis - Aegilops tauschii (wheat D); ats01200 Carbon metabolism - Aegilops tauschii (wheat D); ats00620 Pyruvate metabolism - Aegilops tauschii (wheat D); ats00230 Purine metabolism - Aegilops tauschii (wheat D); ats01110 Biosynthesis of se…	IPR011037; IPR015813; IPR015794; IPR015806; IPR015795; IPR015793;	Pyruvate kinase-like, insert domain; Pyruvate/Phosphoenolpyruvate kinase-like domain; Pyruvate kinase, alpha/beta; Pyruvate kinase, beta-barrel insert domain; Pyruvate kinase, C-terminal; Pyruvate kinase, barrel;
OsI_35105	W5G100		2.4	2	cytoplasm	GO:0006757 ATP generation from ADP; GO:0009116 nucleoside metabolic process; GO:0042278 purine nucleoside metabolic process; GO:0006165 nucleoside diphosphate phosphorylation; GO:0046031 ADP metabolic process; GO:0019362 pyridine nucleotide metabolic process; GO:0006096 glycolytic process; GO:0009167 purine ribonucleoside monophosphate metabolic process; GO:0009117 nucleotide metabolic process; G…		GO:0000287 magnesium ion binding; GO:0004743 pyruvate kinase activity; GO:0016301 kinase activity; GO:0016773 phosphotransferase activity, alcohol group as acceptor; GO:0003824 catalytic activity; GO:0005488 binding; GO:0043167 ion binding; GO:0030955 potassium ion binding; GO:0046872 metal ion binding; GO:0043169 cation binding; GO:0031420 alkali metal ion binding; GO:0016740 transferase activit…	K00873	PK; pyruvate kinase [EC:2.7.1.40]	ats01230 Biosynthesis of amino acids - Aegilops tauschii (wheat D); ats01100 Metabolic pathways - Aegilops tauschii (wheat D); ats00010 Glycolysis / Gluconeogenesis - Aegilops tauschii (wheat D); ats01200 Carbon metabolism - Aegilops tauschii (wheat D); ats00620 Pyruvate metabolism - Aegilops tauschii (wheat D); ats00230 Purine metabolism - Aegilops tauschii (wheat D); ats01110 Biosynthesis of se…	IPR015794; IPR011037; IPR015813; IPR015806; IPR015795; IPR015793;	Pyruvate kinase, alpha/beta; Pyruvate kinase-like, insert domain; Pyruvate/Phosphoenolpyruvate kinase-like domain; Pyruvate kinase, beta-barrel insert domain; Pyruvate kinase, C-terminal; Pyruvate kinase, barrel;
OsI_27728	A0A1D6CQH6		1.66667	1	chloroplast	GO:0006725 cellular aromatic compound metabolic process; GO:0016053 organic acid biosynthetic process; GO:0000162 tryptophan biosynthetic process; GO:0044699 single-organism process; GO:0009058 biosynthetic process; GO:0042435 indole-containing compound biosynthetic process; GO:1901566 organonitrogen compound biosynthetic process; GO:0044237 cellular metabolic process; GO:0006576 cellular biogeni…		GO:0016829 lyase activity; GO:0016836 hydro-lyase activity; GO:0004834 tryptophan synthase activity; GO:0003824 catalytic activity; GO:0016835 carbon-oxygen lyase activity;	K01696	trpB; tryptophan synthase beta chain [EC:4.2.1.20]	ats01230 Biosynthesis of amino acids - Aegilops tauschii (wheat D); ats01100 Metabolic pathways - Aegilops tauschii (wheat D); ats00400 Phenylalanine, tyrosine and tryptophan biosynthesis - Aegilops tauschii (wheat D); ats00260 Glycine, serine and threonine metabolism - Aegilops tauschii (wheat D); ats01110 Biosynthesis of secondary metabolites - Aegilops tauschii (wheat D);	IPR001926;	Tryptophan synthase beta subunit-like PLP-dependent enzyme;
OsI_16505	A0A1D6RLW1		0	1	cytoplasm			GO:0097159 organic cyclic compound binding; GO:1901363 heterocyclic compound binding; GO:0003723 RNA binding; GO:0005515 protein binding; GO:0005488 binding; GO:0003676 nucleic acid binding;	K03260	EIF4G; translation initiation factor 4G	ats03013 RNA transport - Aegilops tauschii (wheat D);	IPR003891; IPR003890; IPR016024; IPR016021;	Initiation factor eIF-4 gamma, MA3; MIF4G-like, type 3; Armadillo-type fold; MIF4G-like domain;
OsI_05839	A0A1D6B1D1		0.5	1	cytoplasm			GO:0005524 ATP binding; GO:1901265 nucleoside phosphate binding; GO:0004386 helicase activity; GO:0001882 nucleoside binding; GO:0043167 ion binding; GO:0016817 hydrolase activity, acting on acid anhydrides; GO:0016787 hydrolase activity; GO:0000166 nucleotide binding; GO:0017111 nucleoside-triphosphatase activity; GO:0097159 organic cyclic compound binding; GO:1901363 heterocyclic compound bindi…	K03257	EIF4A; translation initiation factor 4A	ats03013 RNA transport - Aegilops tauschii (wheat D);	IPR011545; IPR014014; IPR014001; IPR027417; IPR001650;	DEAD/DEAH box helicase domain; RNA helicase, DEAD-box type, Q motif; Helicase superfamily 1/2, ATP-binding domain; P-loop containing nucleoside triphosphate hydrolase; Helicase, C-terminal;
OsI_39040	A0A1D6A0R9		19.1333	1	cytoplasm			GO:1901265 nucleoside phosphate binding; GO:0001882 nucleoside binding; GO:0043167 ion binding; GO:0016817 hydrolase activity, acting on acid anhydrides; GO:0016787 hydrolase activity; GO:0000166 nucleotide binding; GO:0017111 nucleoside-triphosphatase activity; GO:0097159 organic cyclic compound binding; GO:1901363 heterocyclic compound binding; GO:0032549 ribonucleoside binding; GO:0097367 carb…	K03242	EIF2S3; translation initiation factor 2 subunit 3	ats03013 RNA transport - Aegilops tauschii (wheat D);	IPR004161; IPR027417; IPR009001; IPR015256; IPR000795; IPR009000;	Translation elongation factor EFTu-like, domain 2; P-loop containing nucleoside triphosphate hydrolase; Translation elongation factor EF1A/initiation factor IF2gamma, C-terminal; Translation initiation factor 2, gamma subunit, C-terminal; Transcription factor, GTP-binding domain; Translation protein, beta-barrel domain;
OsI_11150	A0A1D6RPZ1		22.5	1	cytoplasm	GO:0006518 peptide metabolic process; GO:0043043 peptide biosynthetic process; GO:0044267 cellular protein metabolic process; GO:0006807 nitrogen compound metabolic process; GO:0009058 biosynthetic process; GO:0043603 cellular amide metabolic process; GO:0044238 primary metabolic process; GO:1901566 organonitrogen compound biosynthetic process; GO:0044237 cellular metabolic process; GO:1901576 or…		GO:0097159 organic cyclic compound binding; GO:1901363 heterocyclic compound binding; GO:0003723 RNA binding; GO:0008135 translation factor activity, RNA binding; GO:0005488 binding; GO:0003676 nucleic acid binding; GO:0003743 translation initiation factor activity;	K03237	EIF2S1; translation initiation factor 2 subunit 1	ats03013 RNA transport - Aegilops tauschii (wheat D); ats04141 Protein processing in endoplasmic reticulum - Aegilops tauschii (wheat D);	IPR024054; IPR012340; IPR003029; IPR022967; IPR024055;	Translation initiation factor 2, alpha subunit, middle domain; Nucleic acid-binding, OB-fold; S1 domain; RNA-binding domain, S1; Translation initiation factor 2, alpha subunit, C-terminal;
OsI_01871	A0A1D6A6B2		0.5	2	chloroplast	GO:0044699 single-organism process; GO:0008152 metabolic process; GO:0055114 oxidation-reduction process; GO:0044710 single-organism metabolic process;		GO:0097159 organic cyclic compound binding; GO:1901363 heterocyclic compound binding; GO:0020037 heme binding; GO:0003824 catalytic activity; GO:0051536 iron-sulfur cluster binding; GO:0005488 binding; GO:0046906 tetrapyrrole binding; GO:0016491 oxidoreductase activity; GO:0051540 metal cluster binding;	K00366	nirA; ferredoxin-nitrite reductase [EC:1.7.7.1]	ats00910 Nitrogen metabolism - Aegilops tauschii (wheat D);	IPR006067; IPR005117;	Nitrite/sulphite reductase 4Fe-4S domain; Nitrite/Sulfite reductase ferredoxin-like domain;
OsI_20527	A0A1D5RVP0		0.5	3	cytoplasm	GO:0044699 single-organism process; GO:0008152 metabolic process; GO:0055114 oxidation-reduction process; GO:0044710 single-organism metabolic process;		GO:0097159 organic cyclic compound binding; GO:1901363 heterocyclic compound binding; GO:0020037 heme binding; GO:0016673 oxidoreductase activity, acting on a sulfur group of donors, iron-sulfur protein as acceptor; GO:0003824 catalytic activity; GO:0051536 iron-sulfur cluster binding; GO:0005488 binding; GO:0016667 oxidoreductase activity, acting on a sulfur group of donors; GO:0050311 sulfite r…	K00392	sir; sulfite reductase (ferredoxin) [EC:1.8.7.1]	ats00920 Sulfur metabolism - Aegilops tauschii (wheat D); ats01100 Metabolic pathways - Aegilops tauschii (wheat D);	IPR006067; IPR005117;	Nitrite/sulphite reductase 4Fe-4S domain; Nitrite/Sulfite reductase ferredoxin-like domain;
OsI_21073	A0A1D5RP86		0	1	chloroplast	GO:0009116 nucleoside metabolic process; GO:0046132 pyrimidine ribonucleoside biosynthetic process; GO:0009147 pyrimidine nucleoside triphosphate metabolic process; GO:0009117 nucleotide metabolic process; GO:0044699 single-organism process; GO:0009163 nucleoside biosynthetic process; GO:0009058 biosynthetic process; GO:0046036 CTP metabolic process; GO:0044237 cellular metabolic process; GO:0006…		GO:0005524 ATP binding; GO:1901265 nucleoside phosphate binding; GO:0016874 ligase activity; GO:0001882 nucleoside binding; GO:0043167 ion binding; GO:0000166 nucleotide binding; GO:0016879 ligase activity, forming carbon-nitrogen bonds; GO:0097159 organic cyclic compound binding; GO:1901363 heterocyclic compound binding; GO:0032549 ribonucleoside binding; GO:0097367 carbohydrate derivative bindi…	K01937	pyrG; CTP synthase [EC:6.3.4.2]	ats01100 Metabolic pathways - Aegilops tauschii (wheat D); ats00240 Pyrimidine metabolism - Aegilops tauschii (wheat D);	IPR027417; IPR017456; IPR017926; IPR029062; IPR033828;	P-loop containing nucleoside triphosphate hydrolase; CTP synthase, N-terminal; Glutamine amidotransferase; Class I glutamine amidotransferase-like; CTP synthase GATase domain;
OsI_29378	A0A1D5UEN3		2	5	cytoplasm	GO:0044699 single-organism process; GO:0008152 metabolic process; GO:0055114 oxidation-reduction process; GO:0044710 single-organism metabolic process;		GO:0016620 oxidoreductase activity, acting on the aldehyde or oxo group of donors, NAD or NADP as acceptor; GO:0003824 catalytic activity; GO:0016491 oxidoreductase activity; GO:0016903 oxidoreductase activity, acting on the aldehyde or oxo group of donors;	K00131	gapN; glyceraldehyde-3-phosphate dehydrogenase (NADP+) [EC:1.2.1.9]	ats00030 Pentose phosphate pathway - Aegilops tauschii (wheat D); ats01100 Metabolic pathways - Aegilops tauschii (wheat D); ats00010 Glycolysis / Gluconeogenesis - Aegilops tauschii (wheat D); ats01200 Carbon metabolism - Aegilops tauschii (wheat D);	IPR016161; IPR015590; IPR016162; IPR016163;	Aldehyde/histidinol dehydrogenase; Aldehyde dehydrogenase domain; Aldehyde dehydrogenase N-terminal domain; Aldehyde dehydrogenase, C-terminal;
OsI_22484	A0A1D6D5U3		2	3	mitochondria	GO:0044699 single-organism process; GO:0008152 metabolic process; GO:0055114 oxidation-reduction process; GO:0044710 single-organism metabolic process;		GO:0016620 oxidoreductase activity, acting on the aldehyde or oxo group of donors, NAD or NADP as acceptor; GO:0003824 catalytic activity; GO:0016491 oxidoreductase activity; GO:0016903 oxidoreductase activity, acting on the aldehyde or oxo group of donors;	K00128	ALDH; aldehyde dehydrogenase (NAD+) [EC:1.2.1.3]	ats00280 Valine, leucine and isoleucine degradation - Aegilops tauschii (wheat D); ats00071 Fatty acid degradation - Aegilops tauschii (wheat D); ats00310 Lysine degradation - Aegilops tauschii (wheat D); ats00010 Glycolysis / Gluconeogenesis - Aegilops tauschii (wheat D); ats00330 Arginine and proline metabolism - Aegilops tauschii (wheat D); ats01110 Biosynthesis of secondary metabolites - Aegi…	IPR016161; IPR015590; IPR016162; IPR016163;	Aldehyde/histidinol dehydrogenase; Aldehyde dehydrogenase domain; Aldehyde dehydrogenase N-terminal domain; Aldehyde dehydrogenase, C-terminal;
OsI_13610	A0A1D5Z8C2		3	1	chloroplast			GO:0005515 protein binding; GO:0005488 binding;	K02180			IPR017986; IPR015943;	WD40-repeat-containing domain; WD40/YVTN repeat-like-containing domain;
OsI_26733	Q3S4I1		3	5	cytoplasm	GO:0032270 positive regulation of cellular protein metabolic process; GO:0006518 peptide metabolic process; GO:0010608 posttranscriptional regulation of gene expression; GO:0043243 positive regulation of protein complex disassembly; GO:0006449 regulation of translational termination; GO:0009891 positive regulation of biosynthetic process; GO:0009058 biosynthetic process; GO:0044237 cellular metab…		GO:0097159 organic cyclic compound binding; GO:1901363 heterocyclic compound binding; GO:0043022 ribosome binding; GO:0003723 RNA binding; GO:0008135 translation factor activity, RNA binding; GO:0003746 translation elongation factor activity; GO:0005488 binding; GO:0003676 nucleic acid binding; GO:0044877 macromolecular complex binding; GO:0003743 translation initiation factor activity; GO:004302…	K03263			IPR008991; IPR012340; IPR014722; IPR020189;	Translation protein SH3-like domain; Nucleic acid-binding, OB-fold; Ribosomal protein L2 domain 2; Translation elongation factor, IF5A C-terminal;
OsI_10226	A0A1D5XL00		2	1	chloroplast	GO:0006807 nitrogen compound metabolic process; GO:0008152 metabolic process;	GO:0031224 intrinsic component of membrane; GO:0016020 membrane; GO:0016021 integral component of membrane; GO:0044425 membrane part;	GO:0016787 hydrolase activity; GO:0003824 catalytic activity; GO:0016810 hydrolase activity, acting on carbon-nitrogen (but not peptide) bonds;	K13566	NIT2; omega-amidase [EC:3.5.1.3]	ats00250 Alanine, aspartate and glutamate metabolism - Aegilops tauschii (wheat D);	IPR003010;	Carbon-nitrogen hydrolase;
OsI_34873	A0A1D5XV56		3	3	chloroplast	GO:0006518 peptide metabolic process; GO:0006414 translational elongation; GO:0043043 peptide biosynthetic process; GO:0044267 cellular protein metabolic process; GO:0006807 nitrogen compound metabolic process; GO:0009058 biosynthetic process; GO:0043603 cellular amide metabolic process; GO:0044238 primary metabolic process; GO:1901566 organonitrogen compound biosynthetic process; GO:1901576 orga…	GO:0044424 intracellular part; GO:0005623 cell; GO:0044464 cell part; GO:0005622 intracellular; GO:0005737 cytoplasm;	GO:0097159 organic cyclic compound binding; GO:1901363 heterocyclic compound binding; GO:0003723 RNA binding; GO:0008135 translation factor activity, RNA binding; GO:0003746 translation elongation factor activity; GO:0005488 binding; GO:0003676 nucleic acid binding;	K02356			IPR008991; IPR012340; IPR001059; IPR013185; IPR014722; IPR015365;	Translation protein SH3-like domain; Nucleic acid-binding, OB-fold; Translation elongation factor P/YeiP, central; Translation elongation factor, KOW-like; Ribosomal protein L2 domain 2; Elongation factor P, C-terminal;
OsI_05632	A0A1D6DBF5		0.666667	1	chloroplast	GO:0006518 peptide metabolic process; GO:0006725 cellular aromatic compound metabolic process; GO:0044267 cellular protein metabolic process; GO:0044699 single-organism process; GO:0009058 biosynthetic process; GO:1901566 organonitrogen compound biosynthetic process; GO:0043039 tRNA aminoacylation; GO:0044237 cellular metabolic process; GO:0071704 organic substance metabolic process; GO:0008152 m…	GO:0044424 intracellular part; GO:0005623 cell; GO:0044464 cell part; GO:0005622 intracellular; GO:0005737 cytoplasm;	GO:0016876 ligase activity, forming aminoacyl-tRNA and related compounds; GO:1901265 nucleoside phosphate binding; GO:0016875 ligase activity, forming carbon-oxygen bonds; GO:0004818 glutamate-tRNA ligase activity; GO:0016874 ligase activity; GO:0097159 organic cyclic compound binding; GO:1901363 heterocyclic compound binding; GO:0000049 tRNA binding; GO:0003824 catalytic activity; GO:0032553 rib…	K01885	EARS; glutamyl-tRNA synthetase [EC:6.1.1.17]	ats01100 Metabolic pathways - Aegilops tauschii (wheat D); ats00860 Porphyrin and chlorophyll metabolism - Aegilops tauschii (wheat D); ats01110 Biosynthesis of secondary metabolites - Aegilops tauschii (wheat D); ats00970 Aminoacyl-tRNA biosynthesis - Aegilops tauschii (wheat D);	IPR014729; IPR020061; IPR033910; IPR008925; IPR020058; IPR020751;	Rossmann-like alpha/beta/alpha sandwich fold; Glutamyl/glutaminyl-tRNA synthetase, class Ib, alpha-bundle domain; Glutamyl-tRNA synthetase; Aminoacyl-tRNA synthetase, class I, anticodon-binding; Glutamyl/glutaminyl-tRNA synthetase, class Ib, catalytic domain; Aminoacyl-tRNA synthetase, class I, anticodon-binding domain, subdomain 2;
OsI_07017	A0A1D5V2T4		0	1	chloroplast	GO:0044699 single-organism process; GO:0008152 metabolic process; GO:0055114 oxidation-reduction process; GO:0044710 single-organism metabolic process;		GO:0003824 catalytic activity; GO:0016491 oxidoreductase activity;				IPR017927; IPR001433; IPR017938; IPR001709;	Ferredoxin reductase-type FAD-binding domain; Oxidoreductase FAD/NAD(P)-binding; Riboflavin synthase-like beta-barrel; Flavoprotein pyridine nucleotide cytochrome reductase;
OsI_03110	A0A1D5VDI0		0	6	peroxisome	GO:0072350 tricarboxylic acid metabolic process; GO:0055114 oxidation-reduction process; GO:0044281 small molecule metabolic process; GO:0044763 single-organism cellular process; GO:0006099 tricarboxylic acid cycle; GO:0044699 single-organism process; GO:0006102 isocitrate metabolic process; GO:0044238 primary metabolic process; GO:0045333 cellular respiration; GO:0044237 cellular metabolic proce…		GO:0000287 magnesium ion binding; GO:1901265 nucleoside phosphate binding; GO:0043167 ion binding; GO:0004448 isocitrate dehydrogenase activity; GO:0000166 nucleotide binding; GO:0048037 cofactor binding; GO:0016491 oxidoreductase activity; GO:0016614 oxidoreductase activity, acting on CH-OH group of donors; GO:1901363 heterocyclic compound binding; GO:0097159 organic cyclic compound binding; GO:…	K00031	IDH1; isocitrate dehydrogenase [EC:1.1.1.42]	ats01210 2-Oxocarboxylic acid metabolism - Aegilops tauschii (wheat D); ats00020 Citrate cycle (TCA cycle) - Aegilops tauschii (wheat D); ats00480 Glutathione metabolism - Aegilops tauschii (wheat D); ats01110 Biosynthesis of secondary metabolites - Aegilops tauschii (wheat D); ats04146 Peroxisome - Aegilops tauschii (wheat D); ats01230 Biosynthesis of amino acids - Aegilops tauschii (wheat D); a…	IPR024084;	Isopropylmalate dehydrogenase-like domain;
OsI_03689	A0A1D5WKY4		0	1	chloroplast	GO:0044699 single-organism process; GO:0008152 metabolic process; GO:0055114 oxidation-reduction process; GO:0044710 single-organism metabolic process;		GO:0097159 organic cyclic compound binding; GO:1901363 heterocyclic compound binding; GO:0016614 oxidoreductase activity, acting on CH-OH group of donors; GO:0016616 oxidoreductase activity, acting on the CH-OH group of donors, NAD or NADP as acceptor; GO:0004616 phosphogluconate dehydrogenase (decarboxylating) activity; GO:1901265 nucleoside phosphate binding; GO:0051287 NAD binding; GO:0003824 …				IPR006115; IPR013328; IPR008927; IPR016040; IPR029154;	6-phosphogluconate dehydrogenase, NADP-binding; 6-phosphogluconate dehydrogenase, domain 2; 6-phosphogluconate dehydrogenase C-terminal domain-like; NAD(P)-binding domain; 3-hydroxyisobutyrate dehydrogenase, NAD-binding domain;
OsI_07685	A0A1D6AVN8		0	1	chloroplast	GO:0044699 single-organism process; GO:0008152 metabolic process; GO:0055114 oxidation-reduction process; GO:0044710 single-organism metabolic process;		GO:0097159 organic cyclic compound binding; GO:1901363 heterocyclic compound binding; GO:0016614 oxidoreductase activity, acting on CH-OH group of donors; GO:0016616 oxidoreductase activity, acting on the CH-OH group of donors, NAD or NADP as acceptor; GO:0004616 phosphogluconate dehydrogenase (decarboxylating) activity; GO:1901265 nucleoside phosphate binding; GO:0051287 NAD binding; GO:0003824 …	K18121	GLYR; glyoxylate/succinic semialdehyde reductase [EC:1.1.1.79 1.1.1.-]	ats00650 Butanoate metabolism - Aegilops tauschii (wheat D); ats01100 Metabolic pathways - Aegilops tauschii (wheat D); ats00630 Glyoxylate and dicarboxylate metabolism - Aegilops tauschii (wheat D); ats01200 Carbon metabolism - Aegilops tauschii (wheat D);	IPR006115; IPR008927; IPR013328; IPR016040; IPR029154;	6-phosphogluconate dehydrogenase, NADP-binding; 6-phosphogluconate dehydrogenase C-terminal domain-like; 6-phosphogluconate dehydrogenase, domain 2; NAD(P)-binding domain; 3-hydroxyisobutyrate dehydrogenase, NAD-binding domain;
OsI_02524	W5CB37		0	1	chloroplast	GO:0044699 single-organism process; GO:0008152 metabolic process; GO:0055114 oxidation-reduction process; GO:0044710 single-organism metabolic process;		GO:0097159 organic cyclic compound binding; GO:1901363 heterocyclic compound binding; GO:0016614 oxidoreductase activity, acting on CH-OH group of donors; GO:0016616 oxidoreductase activity, acting on the CH-OH group of donors, NAD or NADP as acceptor; GO:0004616 phosphogluconate dehydrogenase (decarboxylating) activity; GO:1901265 nucleoside phosphate binding; GO:0051287 NAD binding; GO:0003824 …	K18121	GLYR; glyoxylate/succinic semialdehyde reductase [EC:1.1.1.79 1.1.1.-]	ats00650 Butanoate metabolism - Aegilops tauschii (wheat D); ats01100 Metabolic pathways - Aegilops tauschii (wheat D); ats00630 Glyoxylate and dicarboxylate metabolism - Aegilops tauschii (wheat D); ats01200 Carbon metabolism - Aegilops tauschii (wheat D);	IPR006115; IPR013328; IPR008927; IPR016040; IPR029154;	6-phosphogluconate dehydrogenase, NADP-binding; 6-phosphogluconate dehydrogenase, domain 2; 6-phosphogluconate dehydrogenase C-terminal domain-like; NAD(P)-binding domain; 3-hydroxyisobutyrate dehydrogenase, NAD-binding domain;
OsI_35659	W5E9E7		0	2	mitochondria	GO:0042126 nitrate metabolic process; GO:0055114 oxidation-reduction process; GO:0044281 small molecule metabolic process; GO:0044763 single-organism cellular process; GO:0044699 single-organism process; GO:0006807 nitrogen compound metabolic process; GO:0044237 cellular metabolic process; GO:0071704 organic substance metabolic process; GO:0071941 nitrogen cycle metabolic process; GO:0008152 meta…		GO:0051537 2 iron, 2 sulfur cluster binding; GO:0003824 catalytic activity; GO:0005488 binding; GO:0051536 iron-sulfur cluster binding; GO:0016661 oxidoreductase activity, acting on other nitrogenous compounds as donors; GO:0008942 nitrite reductase [NAD(P)H] activity; GO:0098809 nitrite reductase activity; GO:0046857 oxidoreductase activity, acting on other nitrogenous compounds as donors, with …				IPR017941; IPR012748;	Rieske [2Fe-2S] iron-sulphur domain; Nitrite reductase [NAD(P)H] small subunit, NirD;
OsI_29517	A0A1D6RR59		0	2	cytoplasm	GO:0009064 glutamine family amino acid metabolic process; GO:0043648 dicarboxylic acid metabolic process; GO:0044281 small molecule metabolic process; GO:0044763 single-organism cellular process; GO:0006807 nitrogen compound metabolic process; GO:0044699 single-organism process; GO:1901605 alpha-amino acid metabolic process; GO:0044238 primary metabolic process; GO:0044237 cellular metabolic proc…		GO:0097159 organic cyclic compound binding; GO:1901363 heterocyclic compound binding; GO:0004351 glutamate decarboxylase activity; GO:0003824 catalytic activity; GO:0005488 binding; GO:0016830 carbon-carbon lyase activity; GO:0043167 ion binding; GO:0016831 carboxy-lyase activity; GO:0016829 lyase activity; GO:0043168 anion binding; GO:0048037 cofactor binding; GO:0030170 pyridoxal phosphate bind…	K01580	E4.1.1.15; glutamate decarboxylase [EC:4.1.1.15]	ats00250 Alanine, aspartate and glutamate metabolism - Aegilops tauschii (wheat D); ats00650 Butanoate metabolism - Aegilops tauschii (wheat D); ats01100 Metabolic pathways - Aegilops tauschii (wheat D); ats00430 Taurine and hypotaurine metabolism - Aegilops tauschii (wheat D); ats01110 Biosynthesis of secondary metabolites - Aegilops tauschii (wheat D); ats00410 beta-Alanine metabolism - Aegilop…	IPR015424; IPR015421;	Pyridoxal phosphate-dependent transferase; Pyridoxal phosphate-dependent transferase, major region, subdomain 1;
OsI_23308	W5I3E6		2.7	1	mitochondria	GO:0044281 small molecule metabolic process; GO:0044763 single-organism cellular process; GO:0006807 nitrogen compound metabolic process; GO:0044699 single-organism process; GO:0009058 biosynthetic process; GO:0044238 primary metabolic process; GO:0044237 cellular metabolic process; GO:0071704 organic substance metabolic process; GO:0008152 metabolic process; GO:0006520 cellular amino acid metabo…		GO:0097159 organic cyclic compound binding; GO:1901363 heterocyclic compound binding; GO:0016769 transferase activity, transferring nitrogenous groups; GO:0004069 L-aspartate:2-oxoglutarate aminotransferase activity; GO:0003824 catalytic activity; GO:0005488 binding; GO:0043167 ion binding; GO:0043168 anion binding; GO:0080130 L-phenylalanine:2-oxoglutarate aminotransferase activity; GO:0008483 t…	K14455	GOT2; aspartate aminotransferase, mitochondrial [EC:2.6.1.1]	ats00710 Carbon fixation in photosynthetic organisms - Aegilops tauschii (wheat D); ats00960 Tropane, piperidine and pyridine alkaloid biosynthesis - Aegilops tauschii (wheat D); ats01210 2-Oxocarboxylic acid metabolism - Aegilops tauschii (wheat D); ats00330 Arginine and proline metabolism - Aegilops tauschii (wheat D); ats01110 Biosynthesis of secondary metabolites - Aegilops tauschii (wheat D)…	IPR004839; IPR015424; IPR015421;	Aminotransferase, class I/classII; Pyridoxal phosphate-dependent transferase; Pyridoxal phosphate-dependent transferase, major region, subdomain 1;
OsI_09291	A0A1D6B8Z2		2.7	6	chloroplast	GO:0044281 small molecule metabolic process; GO:0044763 single-organism cellular process; GO:0006807 nitrogen compound metabolic process; GO:0044699 single-organism process; GO:0009058 biosynthetic process; GO:0044238 primary metabolic process; GO:0044237 cellular metabolic process; GO:0071704 organic substance metabolic process; GO:0008152 metabolic process; GO:0006520 cellular amino acid metabo…		GO:0097159 organic cyclic compound binding; GO:1901363 heterocyclic compound binding; GO:0016769 transferase activity, transferring nitrogenous groups; GO:0004069 L-aspartate:2-oxoglutarate aminotransferase activity; GO:0003824 catalytic activity; GO:0005488 binding; GO:0043167 ion binding; GO:0043168 anion binding; GO:0080130 L-phenylalanine:2-oxoglutarate aminotransferase activity; GO:0008483 t…	K00811	ASP5; aspartate aminotransferase, chloroplastic [EC:2.6.1.1]	ats00960 Tropane, piperidine and pyridine alkaloid biosynthesis - Aegilops tauschii (wheat D); ats01210 2-Oxocarboxylic acid metabolism - Aegilops tauschii (wheat D); ats00330 Arginine and proline metabolism - Aegilops tauschii (wheat D); ats01110 Biosynthesis of secondary metabolites - Aegilops tauschii (wheat D); ats00950 Isoquinoline alkaloid biosynthesis - Aegilops tauschii (wheat D); ats0123…	IPR015424; IPR004839; IPR015421;	Pyridoxal phosphate-dependent transferase; Aminotransferase, class I/classII; Pyridoxal phosphate-dependent transferase, major region, subdomain 1;
OsI_17363	A0A1D5TTD6		0	1	cytoplasm	GO:0044699 single-organism process; GO:0008152 metabolic process; GO:0055114 oxidation-reduction process; GO:0044710 single-organism metabolic process;		GO:0046914 transition metal ion binding; GO:0003824 catalytic activity; GO:0005488 binding; GO:0043167 ion binding; GO:0046872 metal ion binding; GO:0043169 cation binding; GO:0008270 zinc ion binding; GO:0016491 oxidoreductase activity;	K00083	E1.1.1.195; cinnamyl-alcohol dehydrogenase [EC:1.1.1.195]	ats01100 Metabolic pathways - Aegilops tauschii (wheat D); ats00940 Phenylpropanoid biosynthesis - Aegilops tauschii (wheat D); ats01110 Biosynthesis of secondary metabolites - Aegilops tauschii (wheat D);	IPR011032; IPR020843; IPR016040; IPR013154; IPR013149;	GroES-like; Polyketide synthase, enoylreductase domain; NAD(P)-binding domain; Alcohol dehydrogenase, N-terminal; Alcohol dehydrogenase, C-terminal;
OsI_25188	A0A1D5UG30		1.66667	1	chloroplast	GO:0044699 single-organism process; GO:0008152 metabolic process; GO:0055114 oxidation-reduction process; GO:0044710 single-organism metabolic process;		GO:0016620 oxidoreductase activity, acting on the aldehyde or oxo group of donors, NAD or NADP as acceptor; GO:0004491 methylmalonate-semialdehyde dehydrogenase (acylating) activity; GO:0003824 catalytic activity; GO:0016491 oxidoreductase activity; GO:0016903 oxidoreductase activity, acting on the aldehyde or oxo group of donors;	K00140	mmsA; malonate-semialdehyde dehydrogenase (acetylating) / methylmalonate-semialdehyde dehydrogenase [EC:1.2.1.18 1.2.1.27]	ats00280 Valine, leucine and isoleucine degradation - Aegilops tauschii (wheat D); ats01100 Metabolic pathways - Aegilops tauschii (wheat D); ats00640 Propanoate metabolism - Aegilops tauschii (wheat D); ats01200 Carbon metabolism - Aegilops tauschii (wheat D); ats00562 Inositol phosphate metabolism - Aegilops tauschii (wheat D); ats00410 beta-Alanine metabolism - Aegilops tauschii (wheat D);	IPR016161; IPR015590; IPR016162; IPR016163;	Aldehyde/histidinol dehydrogenase; Aldehyde dehydrogenase domain; Aldehyde dehydrogenase N-terminal domain; Aldehyde dehydrogenase, C-terminal;
OsI_26546	A0A1D6RMI5		11.2	1	chloroplast	GO:0006518 peptide metabolic process; GO:0043043 peptide biosynthetic process; GO:0044267 cellular protein metabolic process; GO:0006807 nitrogen compound metabolic process; GO:0009058 biosynthetic process; GO:0043603 cellular amide metabolic process; GO:0044238 primary metabolic process; GO:1901566 organonitrogen compound biosynthetic process; GO:1901576 organic substance biosynthetic process; G…			K02838			IPR023584; IPR024946;	Ribosome recycling factor domain; Arginine repressor C-terminal-like domain;
OsI_28223	A0A1D5W0W7		0.4	1	chloroplast	GO:0009165 nucleotide biosynthetic process; GO:0006725 cellular aromatic compound metabolic process; GO:0009117 nucleotide metabolic process; GO:0044699 single-organism process; GO:0009058 biosynthetic process; GO:1901566 organonitrogen compound biosynthetic process; GO:0044237 cellular metabolic process; GO:0006796 phosphate-containing compound metabolic process; GO:0071704 organic substance met…		GO:0016814 hydrolase activity, acting on carbon-nitrogen (but not peptide) bonds, in cyclic amidines; GO:0004643 phosphoribosylaminoimidazolecarboxamide formyltransferase activity; GO:0003824 catalytic activity; GO:0016741 transferase activity, transferring one-carbon groups; GO:0016787 hydrolase activity; GO:0019238 cyclohydrolase activity; GO:0016742 hydroxymethyl-, formyl- and related transfer…	K00602	purH; phosphoribosylaminoimidazolecarboxamide formyltransferase / IMP cyclohydrolase [EC:2.1.2.3 3.5.4.10]	ats01100 Metabolic pathways - Aegilops tauschii (wheat D); ats00670 One carbon pool by folate - Aegilops tauschii (wheat D); ats00230 Purine metabolism - Aegilops tauschii (wheat D); ats01110 Biosynthesis of secondary metabolites - Aegilops tauschii (wheat D);	IPR016193; IPR024051; IPR011607;	Cytidine deaminase-like; AICAR transformylase domain; Methylglyoxal synthase-like domain;
OsI_13440	A0A0C4BJE5		2	15	mitochondria	GO:0006725 cellular aromatic compound metabolic process; GO:0044699 single-organism process; GO:0006544 glycine metabolic process; GO:0035999 tetrahydrofolate interconversion; GO:0044237 cellular metabolic process; GO:0071704 organic substance metabolic process; GO:0008152 metabolic process; GO:0006520 cellular amino acid metabolic process; GO:0006575 cellular modified amino acid metabolic proces…		GO:0097159 organic cyclic compound binding; GO:1901363 heterocyclic compound binding; GO:0003824 catalytic activity; GO:0005488 binding; GO:0043167 ion binding; GO:0004372 glycine hydroxymethyltransferase activity; GO:0016741 transferase activity, transferring one-carbon groups; GO:0043168 anion binding; GO:0016742 hydroxymethyl-, formyl- and related transferase activity; GO:0048037 cofactor bind…	K00600	glyA; glycine hydroxymethyltransferase [EC:2.1.2.1]	ats00260 Glycine, serine and threonine metabolism - Aegilops tauschii (wheat D); ats01110 Biosynthesis of secondary metabolites - Aegilops tauschii (wheat D); ats01230 Biosynthesis of amino acids - Aegilops tauschii (wheat D); ats01100 Metabolic pathways - Aegilops tauschii (wheat D); ats01200 Carbon metabolism - Aegilops tauschii (wheat D); ats00630 Glyoxylate and dicarboxylate metabolism - Aegi…	IPR015424; IPR015422; IPR015421;	Pyridoxal phosphate-dependent transferase; Pyridoxal phosphate-dependent transferase, major region, subdomain 2; Pyridoxal phosphate-dependent transferase, major region, subdomain 1;
OsI_19569	W5AFN1		0.666667	4	cytoplasm							IPR011991; IPR000994;	Winged helix-turn-helix DNA-binding domain; Peptidase M24;
OsI_13152	A0A1D5X9D0		7.56364	1	cytoplasm	GO:0016072 rRNA metabolic process; GO:0006396 RNA processing; GO:0034470 ncRNA processing; GO:0044085 cellular component biogenesis; GO:0022613 ribonucleoprotein complex biogenesis; GO:0000466 maturation of 5.8S rRNA from tricistronic rRNA transcript (SSU-rRNA, 5.8S rRNA, LSU-rRNA); GO:0006725 cellular aromatic compound metabolic process; GO:0006807 nitrogen compound metabolic process; GO:0042254…	GO:0043229 intracellular organelle; GO:0043232 intracellular non-membrane-bounded organelle; GO:0044446 intracellular organelle part; GO:0032991 macromolecular complex; GO:0031981 nuclear lumen; GO:0044424 intracellular part; GO:0005730 nucleolus; GO:0005623 cell; GO:0044422 organelle part; GO:0043228 non-membrane-bounded organelle; GO:0030684 preribosome; GO:0043226 organelle; GO:0043231 intrace…	GO:0043021 ribonucleoprotein complex binding; GO:0005488 binding; GO:0044877 macromolecular complex binding;	K14843			IPR001357;	BRCT domain;
GSH1-1	A0A1D5T4Q9		0	2	cytoplasm	GO:0006790 sulfur compound metabolic process; GO:0006518 peptide metabolic process; GO:0043043 peptide biosynthetic process; GO:0042398 cellular modified amino acid biosynthetic process; GO:0006807 nitrogen compound metabolic process; GO:0009058 biosynthetic process; GO:0043603 cellular amide metabolic process; GO:1901566 organonitrogen compound biosynthetic process; GO:0044237 cellular metabolic…		GO:0016879 ligase activity, forming carbon-nitrogen bonds; GO:0004357 glutamate-cysteine ligase activity; GO:0016881 acid-amino acid ligase activity; GO:0003824 catalytic activity; GO:0016874 ligase activity;	K01919	gshA; glutamate--cysteine ligase [EC:6.3.2.2]	ats01100 Metabolic pathways - Aegilops tauschii (wheat D); ats00270 Cysteine and methionine metabolism - Aegilops tauschii (wheat D); ats00480 Glutathione metabolism - Aegilops tauschii (wheat D);
OsI_25114	W5GUV9		0	2	chloroplast	GO:0008152 metabolic process; GO:0032259 methylation;		GO:0016741 transferase activity, transferring one-carbon groups; GO:0008168 methyltransferase activity; GO:0003824 catalytic activity; GO:0016740 transferase activity;	K12502	VTE3; MPBQ/MSBQ methyltransferase [EC:2.1.1.295]	ats01100 Metabolic pathways - Aegilops tauschii (wheat D); ats01110 Biosynthesis of secondary metabolites - Aegilops tauschii (wheat D); ats00130 Ubiquinone and other terpenoid-quinone biosynthesis - Aegilops tauschii (wheat D);	IPR031164; IPR029063;	SAM-binding methyltransferase MPBQ/MBSQ; S-adenosyl-L-methionine-dependent methyltransferase;
OsI_36917	E6Y289		17.7158	1	cytoplasm							IPR011323; IPR011057;	Mss4/translationally controlled tumour-associated TCTP; Mss4-like;
OsI_38022	A0A1D5Y746		0	1	chloroplast			GO:0003824 catalytic activity;	K11717	sufS; cysteine desulfurase / selenocysteine lyase [EC:2.8.1.7 4.4.1.16]	ats01100 Metabolic pathways - Aegilops tauschii (wheat D); ats00450 Selenocompound metabolism - Aegilops tauschii (wheat D);	IPR015424; IPR000192; IPR015422; IPR015421;	Pyridoxal phosphate-dependent transferase; Aminotransferase class V domain; Pyridoxal phosphate-dependent transferase, major region, subdomain 2; Pyridoxal phosphate-dependent transferase, major region, subdomain 1;
OsI_22755	A0A1D6D3F7		1.2	6	chloroplast	GO:0044267 cellular protein metabolic process; GO:0019684 photosynthesis, light reaction; GO:0044238 primary metabolic process; GO:0044237 cellular metabolic process; GO:0071704 organic substance metabolic process; GO:0008152 metabolic process; GO:0006091 generation of precursor metabolites and energy; GO:0018298 protein-chromophore linkage; GO:0044260 cellular macromolecule metabolic process; GO…	GO:0016020 membrane; GO:0009535 chloroplast thylakoid membrane; GO:0044434 chloroplast part; GO:0098796 membrane protein complex; GO:0005737 cytoplasm; GO:0009534 chloroplast thylakoid; GO:0042651 thylakoid membrane; GO:0031224 intrinsic component of membrane; GO:0032991 macromolecular complex; GO:0044424 intracellular part; GO:0005623 cell; GO:0044422 organelle part; GO:0044425 membrane part; GO…	GO:0097159 organic cyclic compound binding; GO:1901363 heterocyclic compound binding; GO:0016168 chlorophyll binding; GO:0046906 tetrapyrrole binding; GO:0005488 binding;	K08907	LHCA1; light-harvesting complex I chlorophyll a/b binding protein 1	ats00196 Photosynthesis - antenna proteins - Aegilops tauschii (wheat D);	IPR023329;	Chlorophyll a/b binding protein domain;
PSAH	W4ZSM1		1.66667	2	chloroplast	GO:0008152 metabolic process; GO:0044237 cellular metabolic process; GO:0009987 cellular process; GO:0015979 photosynthesis;	GO:0016020 membrane; GO:0098796 membrane protein complex; GO:0032991 macromolecular complex; GO:0044424 intracellular part; GO:0005623 cell; GO:0034357 photosynthetic membrane; GO:0009521 photosystem; GO:0009538 photosystem I reaction center; GO:0044464 cell part; GO:0005622 intracellular; GO:0044425 membrane part; GO:0009579 thylakoid; GO:0043234 protein complex; GO:0044436 thylakoid part; GO:00…		K02695	psaH; photosystem I subunit VI	ats01100 Metabolic pathways - Aegilops tauschii (wheat D); ats00195 Photosynthesis - Aegilops tauschii (wheat D);	IPR029027;	Single alpha-helix domain;
OsI_21320	A0A1D6BXL7		0.666667	15	chloroplast	GO:0044699 single-organism process; GO:0008152 metabolic process; GO:0055114 oxidation-reduction process; GO:0044710 single-organism metabolic process;		GO:0004324 ferredoxin-NADP+ reductase activity; GO:0016730 oxidoreductase activity, acting on iron-sulfur proteins as donors; GO:0003824 catalytic activity; GO:0016731 oxidoreductase activity, acting on iron-sulfur proteins as donors, NAD or NADP as acceptor; GO:0016491 oxidoreductase activity;	K02641	petH; ferredoxin--NADP+ reductase [EC:1.18.1.2]	ats01100 Metabolic pathways - Aegilops tauschii (wheat D); ats00195 Photosynthesis - Aegilops tauschii (wheat D);	IPR017927; IPR001433; IPR017938; IPR001709;	Ferredoxin reductase-type FAD-binding domain; Oxidoreductase FAD/NAD(P)-binding; Riboflavin synthase-like beta-barrel; Flavoprotein pyridine nucleotide cytochrome reductase;
OsI_05475	A0A1D6AWP4		0.666667	20	chloroplast	GO:0044699 single-organism process; GO:0008152 metabolic process; GO:0055114 oxidation-reduction process; GO:0044710 single-organism metabolic process;		GO:0003824 catalytic activity; GO:0016491 oxidoreductase activity;	K02641	petH; ferredoxin--NADP+ reductase [EC:1.18.1.2]	ats01100 Metabolic pathways - Aegilops tauschii (wheat D); ats00195 Photosynthesis - Aegilops tauschii (wheat D);	IPR001433; IPR017927; IPR008333; IPR017938; IPR001709;	Oxidoreductase FAD/NAD(P)-binding; Ferredoxin reductase-type FAD-binding domain; Oxidoreductase, FAD-binding domain; Riboflavin synthase-like beta-barrel; Flavoprotein pyridine nucleotide cytochrome reductase;
OsI_15938	A0A1D5UTK1		1.66667	1	nucleus	GO:0006457 protein folding; GO:0065009 regulation of molecular function; GO:0009987 cellular process; GO:0050790 regulation of catalytic activity; GO:0065007 biological regulation;	GO:0005759 mitochondrial matrix; GO:0043229 intracellular organelle; GO:0044429 mitochondrial part; GO:0005737 cytoplasm; GO:0044446 intracellular organelle part; GO:0044424 intracellular part; GO:0005623 cell; GO:0005739 mitochondrion; GO:0044422 organelle part; GO:0031974 membrane-enclosed lumen; GO:0043226 organelle; GO:0043231 intracellular membrane-bounded organelle; GO:0070013 intracellular…	GO:1901265 nucleoside phosphate binding; GO:0051087 chaperone binding; GO:0060589 nucleoside-triphosphatase regulator activity; GO:0046983 protein dimerization activity; GO:0005515 protein binding; GO:0000166 nucleotide binding; GO:0098772 molecular function regulator; GO:1901363 heterocyclic compound binding; GO:0097159 organic cyclic compound binding; GO:0042802 identical protein binding; GO:00…	K03687			IPR013805; IPR009012;	GrpE nucleotide exchange factor, coiled-coil; GrpE nucleotide exchange factor, head;
OsI_28951	A0A1D6D2U8		0.666667	3	cytoplasm							IPR007052; IPR008978;	CS domain; HSP20-like chaperone;
OsI_35151	A0A1D5XSV8		20.087	2	chloroplast	GO:0046907 intracellular transport; GO:0072599 establishment of protein localization to endoplasmic reticulum; GO:0072594 establishment of protein localization to organelle; GO:0072657 protein localization to membrane; GO:0045047 protein targeting to ER; GO:0071702 organic substance transport; GO:0006613 cotranslational protein targeting to membrane; GO:0015031 protein transport; GO:0051641 cellu…	GO:0044464 cell part; GO:0005622 intracellular; GO:0048500 signal recognition particle; GO:0005737 cytoplasm; GO:0032991 macromolecular complex; GO:0044424 intracellular part; GO:1990904 ribonucleoprotein complex; GO:0030529 intracellular ribonucleoprotein complex; GO:0005623 cell; GO:0044444 cytoplasmic part;	GO:0003723 RNA binding; GO:1901265 nucleoside phosphate binding; GO:0001882 nucleoside binding; GO:0043167 ion binding; GO:0016817 hydrolase activity, acting on acid anhydrides; GO:0016787 hydrolase activity; GO:0000166 nucleotide binding; GO:0017111 nucleoside-triphosphatase activity; GO:0008312 7S RNA binding; GO:0097159 organic cyclic compound binding; GO:1901363 heterocyclic compound binding;…	K03106	SRP54; signal recognition particle subunit SRP54 [EC:3.6.5.4]	ats03060 Protein export - Aegilops tauschii (wheat D);	IPR003593; IPR013822; IPR004125; IPR027417; IPR000897;	AAA+ ATPase domain; Signal recognition particle, SRP54 subunit, helical bundle; Signal recognition particle, SRP54 subunit, M-domain; P-loop containing nucleoside triphosphate hydrolase; Signal recognition particle, SRP54 subunit, GTPase domain;
OsI_05275	A0A1D5V699		5.35714	1	chloroplast	GO:0046907 intracellular transport; GO:0072599 establishment of protein localization to endoplasmic reticulum; GO:0072594 establishment of protein localization to organelle; GO:0072657 protein localization to membrane; GO:0045047 protein targeting to ER; GO:0071702 organic substance transport; GO:0006613 cotranslational protein targeting to membrane; GO:0015031 protein transport; GO:0051641 cellu…	GO:0005623 cell; GO:0005622 intracellular; GO:0044464 cell part;	GO:1901265 nucleoside phosphate binding; GO:0001882 nucleoside binding; GO:0043167 ion binding; GO:0000166 nucleotide binding; GO:0097159 organic cyclic compound binding; GO:1901363 heterocyclic compound binding; GO:0032549 ribonucleoside binding; GO:0097367 carbohydrate derivative binding; GO:0032553 ribonucleotide binding; GO:0005488 binding; GO:0032550 purine ribonucleoside binding; GO:0043168…	K03110	ftsY; fused signal recognition particle receptor	ats03060 Protein export - Aegilops tauschii (wheat D);	IPR003593; IPR013822; IPR027417; IPR000897;	AAA+ ATPase domain; Signal recognition particle, SRP54 subunit, helical bundle; P-loop containing nucleoside triphosphate hydrolase; Signal recognition particle, SRP54 subunit, GTPase domain;
OsI_09713	A0A1D5VU68		0.928571	4	mitochondria	GO:0006457 protein folding; GO:0009987 cellular process;		GO:0005524 ATP binding; GO:1901265 nucleoside phosphate binding; GO:0001882 nucleoside binding; GO:0043167 ion binding; GO:0005515 protein binding; GO:0000166 nucleotide binding; GO:0097159 organic cyclic compound binding; GO:1901363 heterocyclic compound binding; GO:0032549 ribonucleoside binding; GO:0097367 carbohydrate derivative binding; GO:0032553 ribonucleotide binding; GO:0005488 binding; …	K04043	dnaK; molecular chaperone DnaK	ats03018 RNA degradation - Aegilops tauschii (wheat D);	IPR029047;	Heat shock protein 70kD, peptide-binding domain;
OsI_15137	A0A1D5TL17		2.4	1	cytoskeleton			GO:1901265 nucleoside phosphate binding; GO:0001882 nucleoside binding; GO:0043167 ion binding; GO:0016817 hydrolase activity, acting on acid anhydrides; GO:0016787 hydrolase activity; GO:0000166 nucleotide binding; GO:0017111 nucleoside-triphosphatase activity; GO:0097159 organic cyclic compound binding; GO:1901363 heterocyclic compound binding; GO:0032549 ribonucleoside binding; GO:0097367 carb…	K03267	ERF3; peptide chain release factor subunit 3	ats03015 mRNA surveillance pathway - Aegilops tauschii (wheat D);	IPR004161; IPR027417; IPR000795; IPR009000;	Translation elongation factor EFTu-like, domain 2; P-loop containing nucleoside triphosphate hydrolase; Transcription factor, GTP-binding domain; Translation protein, beta-barrel domain;
OsI_16552	A0A1D6RLC1		0	2	peroxisome			GO:0097159 organic cyclic compound binding; GO:1901363 heterocyclic compound binding; GO:1901265 nucleoside phosphate binding; GO:0005488 binding; GO:0003676 nucleic acid binding; GO:0000166 nucleotide binding; GO:0036094 small molecule binding;	K13126	PABPC; polyadenylate-binding protein	ats03015 mRNA surveillance pathway - Aegilops tauschii (wheat D); ats03013 RNA transport - Aegilops tauschii (wheat D); ats03018 RNA degradation - Aegilops tauschii (wheat D);	IPR000504; IPR012677;	RNA recognition motif domain; Nucleotide-binding alpha-beta plait domain;
OsI_02523	A0A1D5VSV8		0	1	chloroplast			GO:0005524 ATP binding; GO:1901265 nucleoside phosphate binding; GO:0001882 nucleoside binding; GO:0043167 ion binding; GO:0000166 nucleotide binding; GO:0097159 organic cyclic compound binding; GO:1901363 heterocyclic compound binding; GO:0032549 ribonucleoside binding; GO:0097367 carbohydrate derivative binding; GO:0032553 ribonucleotide binding; GO:0005488 binding; GO:0032550 purine ribonucleo…	K08955			IPR003959; IPR003593; IPR027417;	ATPase, AAA-type, core; AAA+ ATPase domain; P-loop containing nucleoside triphosphate hydrolase;
OsI_11307	A0A1D6RVR7		1.66667	4	cytoplasm			GO:0097159 organic cyclic compound binding; GO:1901363 heterocyclic compound binding; GO:0005488 binding; GO:0003676 nucleic acid binding;	K02945	RP-S1; small subunit ribosomal protein S1	ats03010 Ribosome - Aegilops tauschii (wheat D);	IPR012340; IPR003029; IPR022967;	Nucleic acid-binding, OB-fold; S1 domain; RNA-binding domain, S1;
OsI_28747	A0A1D6CF63		0	1	nucleus			GO:0097159 organic cyclic compound binding; GO:1901363 heterocyclic compound binding; GO:0003723 RNA binding; GO:1901265 nucleoside phosphate binding; GO:0005488 binding; GO:0003676 nucleic acid binding; GO:0000166 nucleotide binding; GO:0036094 small molecule binding;	K13126	PABPC; polyadenylate-binding protein	ats03015 mRNA surveillance pathway - Aegilops tauschii (wheat D); ats03013 RNA transport - Aegilops tauschii (wheat D); ats03018 RNA degradation - Aegilops tauschii (wheat D);	IPR000504; IPR012677; IPR003954;	RNA recognition motif domain; Nucleotide-binding alpha-beta plait domain; RNA recognition motif domain, eukaryote;
OsI_30396	A0A1D5ZVZ3		0	5	cytoplasm		GO:0044424 intracellular part; GO:0005623 cell; GO:0044464 cell part; GO:0005622 intracellular; GO:0005737 cytoplasm;	GO:0097159 organic cyclic compound binding; GO:1901363 heterocyclic compound binding; GO:0003723 RNA binding; GO:1901265 nucleoside phosphate binding; GO:0005488 binding; GO:0003676 nucleic acid binding; GO:0000166 nucleotide binding; GO:0036094 small molecule binding;	K13126	PABPC; polyadenylate-binding protein	ats03015 mRNA surveillance pathway - Aegilops tauschii (wheat D); ats03013 RNA transport - Aegilops tauschii (wheat D); ats03018 RNA degradation - Aegilops tauschii (wheat D);	IPR002004; IPR000504; IPR012677; IPR003954;	Polyadenylate-binding protein/Hyperplastic disc protein; RNA recognition motif domain; Nucleotide-binding alpha-beta plait domain; RNA recognition motif domain, eukaryote;
OsI_07284	A0A1D5TTC5		0	1	chloroplast	GO:0045184 establishment of protein localization; GO:0006810 transport; GO:0046907 intracellular transport; GO:0070727 cellular macromolecule localization; GO:0051649 establishment of localization in cell; GO:0006886 intracellular protein transport; GO:0071702 organic substance transport; GO:0008104 protein localization; GO:0033036 macromolecule localization; GO:0034613 cellular protein localizat…	GO:0043229 intracellular organelle; GO:0016020 membrane; GO:0019867 outer membrane; GO:0044429 mitochondrial part; GO:0098588 bounding membrane of organelle; GO:0031090 organelle membrane; GO:0005741 mitochondrial outer membrane; GO:0005737 cytoplasm; GO:0044446 intracellular organelle part; GO:0031967 organelle envelope; GO:0031224 intrinsic component of membrane; GO:0044424 intracellular part; …		K17769
OsI_22888	A0A1D5TV46		0.666667	4	chloroplast	GO:0044281 small molecule metabolic process; GO:0044763 single-organism cellular process; GO:0006807 nitrogen compound metabolic process; GO:0044699 single-organism process; GO:1901605 alpha-amino acid metabolic process; GO:0006544 glycine metabolic process; GO:0044238 primary metabolic process; GO:0044237 cellular metabolic process; GO:0071704 organic substance metabolic process; GO:0008152 meta…		GO:0097159 organic cyclic compound binding; GO:1901363 heterocyclic compound binding; GO:0003824 catalytic activity; GO:0005488 binding; GO:0043167 ion binding; GO:0004372 glycine hydroxymethyltransferase activity; GO:0016741 transferase activity, transferring one-carbon groups; GO:0043168 anion binding; GO:0016742 hydroxymethyl-, formyl- and related transferase activity; GO:0048037 cofactor bind…	K00600	glyA; glycine hydroxymethyltransferase [EC:2.1.2.1]	ats00260 Glycine, serine and threonine metabolism - Aegilops tauschii (wheat D); ats01110 Biosynthesis of secondary metabolites - Aegilops tauschii (wheat D); ats01230 Biosynthesis of amino acids - Aegilops tauschii (wheat D); ats01100 Metabolic pathways - Aegilops tauschii (wheat D); ats01200 Carbon metabolism - Aegilops tauschii (wheat D); ats00630 Glyoxylate and dicarboxylate metabolism - Aegi…	IPR015424; IPR015421; IPR015422;	Pyridoxal phosphate-dependent transferase; Pyridoxal phosphate-dependent transferase, major region, subdomain 1; Pyridoxal phosphate-dependent transferase, major region, subdomain 2;
OsI_15790	A0A1D6RIU0		0	1	nucleus	GO:0016051 carbohydrate biosynthetic process; GO:0000271 polysaccharide biosynthetic process; GO:0044042 glucan metabolic process; GO:0044699 single-organism process; GO:0009058 biosynthetic process; GO:0006112 energy reserve metabolic process; GO:0044237 cellular metabolic process; GO:0044264 cellular polysaccharide metabolic process; GO:0071704 organic substance metabolic process; GO:0008152 me…		GO:0003844 1,4-alpha-glucan branching enzyme activity; GO:0016758 transferase activity, transferring hexosyl groups; GO:0003824 catalytic activity; GO:0005488 binding; GO:0016798 hydrolase activity, acting on glycosyl bonds; GO:0043167 ion binding; GO:0043169 cation binding; GO:0004553 hydrolase activity, hydrolyzing O-glycosyl compounds; GO:0016757 transferase activity, transferring glycosyl gro…	K00700	GBE1; 1,4-alpha-glucan branching enzyme [EC:2.4.1.18]	ats01100 Metabolic pathways - Aegilops tauschii (wheat D); ats00500 Starch and sucrose metabolism - Aegilops tauschii (wheat D); ats01110 Biosynthesis of secondary metabolites - Aegilops tauschii (wheat D);	IPR014756; IPR004193; IPR017853; IPR006048; IPR013780; IPR013783; IPR006047; IPR013781;	Immunoglobulin E-set; Glycoside hydrolase, family 13, N-terminal; Glycoside hydrolase superfamily; Alpha-amylase/branching enzyme, C-terminal all beta; Glycosyl hydrolase, all-beta; Immunoglobulin-like fold; Glycosyl hydrolase, family 13, catalytic domain; Glycoside hydrolase, catalytic domain;
OsI_37938	A0A1D5T371		0.928571	19	chloroplast	GO:0006457 protein folding; GO:0009987 cellular process;		GO:0005524 ATP binding; GO:1901265 nucleoside phosphate binding; GO:0001882 nucleoside binding; GO:0043167 ion binding; GO:0005515 protein binding; GO:0000166 nucleotide binding; GO:0097159 organic cyclic compound binding; GO:1901363 heterocyclic compound binding; GO:0032549 ribonucleoside binding; GO:0097367 carbohydrate derivative binding; GO:0032553 ribonucleotide binding; GO:0005488 binding; …	K03283	HSPA1s; heat shock 70kDa protein 1/2/6/8	ats03040 Spliceosome - Aegilops tauschii (wheat D); ats04144 Endocytosis - Aegilops tauschii (wheat D); ats04141 Protein processing in endoplasmic reticulum - Aegilops tauschii (wheat D);	IPR029048; IPR029047;	Heat shock protein 70kD, C-terminal domain; Heat shock protein 70kD, peptide-binding domain;
OsI_04888	D8L9H9		1.4	4	chloroplast	GO:0050794 regulation of cellular process; GO:0065008 regulation of biological quality; GO:0055114 oxidation-reduction process; GO:0045454 cell redox homeostasis; GO:0044281 small molecule metabolic process; GO:0044763 single-organism cellular process; GO:0019725 cellular homeostasis; GO:0018904 ether metabolic process; GO:0044699 single-organism process; GO:0071704 organic substance metabolic pr…	GO:0005623 cell;	GO:0015035 protein disulfide oxidoreductase activity; GO:0016667 oxidoreductase activity, acting on a sulfur group of donors; GO:0015036 disulfide oxidoreductase activity; GO:0003824 catalytic activity; GO:0016491 oxidoreductase activity;	K03671			IPR013766; IPR012336;	Thioredoxin domain; Thioredoxin-like fold;
OsI_08226	A0A080YU49		0.666667	2	chloroplast	GO:0050794 regulation of cellular process; GO:0065008 regulation of biological quality; GO:0055114 oxidation-reduction process; GO:0045454 cell redox homeostasis; GO:0044281 small molecule metabolic process; GO:0044763 single-organism cellular process; GO:0019725 cellular homeostasis; GO:0018904 ether metabolic process; GO:0044699 single-organism process; GO:0071704 organic substance metabolic pr…	GO:0005623 cell;	GO:0015035 protein disulfide oxidoreductase activity; GO:0016667 oxidoreductase activity, acting on a sulfur group of donors; GO:0015036 disulfide oxidoreductase activity; GO:0003824 catalytic activity; GO:0016491 oxidoreductase activity;				IPR013766; IPR012336;	Thioredoxin domain; Thioredoxin-like fold;
OsI_06243	A0A1D6AHC1		2	2	cytoplasm	GO:0044267 cellular protein metabolic process; GO:0019684 photosynthesis, light reaction; GO:0044238 primary metabolic process; GO:0044237 cellular metabolic process; GO:0071704 organic substance metabolic process; GO:0008152 metabolic process; GO:0006091 generation of precursor metabolites and energy; GO:0018298 protein-chromophore linkage; GO:0044260 cellular macromolecule metabolic process; GO…	GO:0016020 membrane; GO:0009535 chloroplast thylakoid membrane; GO:0044434 chloroplast part; GO:0098796 membrane protein complex; GO:0005737 cytoplasm; GO:0009534 chloroplast thylakoid; GO:0042651 thylakoid membrane; GO:0031224 intrinsic component of membrane; GO:0032991 macromolecular complex; GO:0044424 intracellular part; GO:0005623 cell; GO:0044422 organelle part; GO:0044425 membrane part; GO…	GO:0097159 organic cyclic compound binding; GO:1901363 heterocyclic compound binding; GO:0016168 chlorophyll binding; GO:0046906 tetrapyrrole binding; GO:0005488 binding;	K08909	LHCA3; light-harvesting complex I chlorophyll a/b binding protein 3	ats00196 Photosynthesis - antenna proteins - Aegilops tauschii (wheat D);	IPR023329;	Chlorophyll a/b binding protein domain;
OsI_20562	Q9LDX4		1.4	1	cytoplasm	GO:0050794 regulation of cellular process; GO:0065008 regulation of biological quality; GO:0055114 oxidation-reduction process; GO:0045454 cell redox homeostasis; GO:0044281 small molecule metabolic process; GO:0044763 single-organism cellular process; GO:0019725 cellular homeostasis; GO:0018904 ether metabolic process; GO:0044699 single-organism process; GO:0071704 organic substance metabolic pr…	GO:0005623 cell;	GO:0015035 protein disulfide oxidoreductase activity; GO:0016667 oxidoreductase activity, acting on a sulfur group of donors; GO:0015036 disulfide oxidoreductase activity; GO:0003824 catalytic activity; GO:0016491 oxidoreductase activity;	K03671			IPR013766; IPR012336;	Thioredoxin domain; Thioredoxin-like fold;
OsI_17911	A0A1D5T6W7		0.5	2	chloroplast	GO:0050794 regulation of cellular process; GO:0065008 regulation of biological quality; GO:0055114 oxidation-reduction process; GO:0045454 cell redox homeostasis; GO:0044281 small molecule metabolic process; GO:0044763 single-organism cellular process; GO:0019725 cellular homeostasis; GO:0018904 ether metabolic process; GO:0044699 single-organism process; GO:0071704 organic substance metabolic pr…	GO:0005623 cell;	GO:0015035 protein disulfide oxidoreductase activity; GO:0016667 oxidoreductase activity, acting on a sulfur group of donors; GO:0015036 disulfide oxidoreductase activity; GO:0003824 catalytic activity; GO:0016491 oxidoreductase activity;	K03671			IPR012336; IPR013766;	Thioredoxin-like fold; Thioredoxin domain;
OsI_35452	A0A1D5Y681		0.666667	8	endoplasmic reticulum	GO:0050794 regulation of cellular process; GO:0042592 homeostatic process; GO:0065008 regulation of biological quality; GO:0050789 regulation of biological process; GO:0045454 cell redox homeostasis; GO:0044763 single-organism cellular process; GO:0019725 cellular homeostasis; GO:0044699 single-organism process; GO:0009987 cellular process; GO:0065007 biological regulation;	GO:0043226 organelle; GO:0043231 intracellular membrane-bounded organelle; GO:0043229 intracellular organelle; GO:0005783 endoplasmic reticulum; GO:0044464 cell part; GO:0005622 intracellular; GO:0005737 cytoplasm; GO:0012505 endomembrane system; GO:0044424 intracellular part; GO:0043227 membrane-bounded organelle; GO:0005623 cell; GO:0044444 cytoplasmic part;	GO:0016864 intramolecular oxidoreductase activity, transposing S-S bonds; GO:0016860 intramolecular oxidoreductase activity; GO:0016853 isomerase activity; GO:0003756 protein disulfide isomerase activity; GO:0003824 catalytic activity;	K09580	PDIA1; protein disulfide-isomerase A1 [EC:5.3.4.1]	ats04141 Protein processing in endoplasmic reticulum - Aegilops tauschii (wheat D);	IPR005788; IPR013766; IPR012336;	Disulphide isomerase; Thioredoxin domain; Thioredoxin-like fold;
OsI_25975	A0A1D6S7T3		1.4	6	chloroplast	GO:0050794 regulation of cellular process; GO:0065008 regulation of biological quality; GO:0055114 oxidation-reduction process; GO:0045454 cell redox homeostasis; GO:0044281 small molecule metabolic process; GO:0044763 single-organism cellular process; GO:0019725 cellular homeostasis; GO:0018904 ether metabolic process; GO:0044699 single-organism process; GO:0071704 organic substance metabolic pr…	GO:0005623 cell;	GO:0015035 protein disulfide oxidoreductase activity; GO:0016667 oxidoreductase activity, acting on a sulfur group of donors; GO:0015036 disulfide oxidoreductase activity; GO:0003824 catalytic activity; GO:0016491 oxidoreductase activity;				IPR013766; IPR012336;	Thioredoxin domain; Thioredoxin-like fold;
OsI_37718	A0A1D5ZGM0		0.666667	2	cytoplasm	GO:0050794 regulation of cellular process; GO:0065008 regulation of biological quality; GO:0055114 oxidation-reduction process; GO:0045454 cell redox homeostasis; GO:0044281 small molecule metabolic process; GO:0044763 single-organism cellular process; GO:0019725 cellular homeostasis; GO:0018904 ether metabolic process; GO:0044699 single-organism process; GO:0071704 organic substance metabolic pr…	GO:0005623 cell;	GO:0015035 protein disulfide oxidoreductase activity; GO:0016667 oxidoreductase activity, acting on a sulfur group of donors; GO:0015036 disulfide oxidoreductase activity; GO:0003824 catalytic activity; GO:0016491 oxidoreductase activity;	K03671			IPR012336; IPR013766;	Thioredoxin-like fold; Thioredoxin domain;
OsI_18529	D8L9B3		0.666667	5	chloroplast	GO:0050794 regulation of cellular process; GO:0042592 homeostatic process; GO:0065008 regulation of biological quality; GO:0050789 regulation of biological process; GO:0045454 cell redox homeostasis; GO:0044763 single-organism cellular process; GO:0019725 cellular homeostasis; GO:0044699 single-organism process; GO:0009987 cellular process; GO:0065007 biological regulation;	GO:0043226 organelle; GO:0043231 intracellular membrane-bounded organelle; GO:0043229 intracellular organelle; GO:0005783 endoplasmic reticulum; GO:0044464 cell part; GO:0005622 intracellular; GO:0005737 cytoplasm; GO:0012505 endomembrane system; GO:0044424 intracellular part; GO:0043227 membrane-bounded organelle; GO:0005623 cell; GO:0044444 cytoplasmic part;	GO:0016853 isomerase activity; GO:0003824 catalytic activity;	K09584	PDIA6; protein disulfide-isomerase A6 [EC:5.3.4.1]	ats04141 Protein processing in endoplasmic reticulum - Aegilops tauschii (wheat D);	IPR005788; IPR012336; IPR013766; IPR011679;	Disulphide isomerase; Thioredoxin-like fold; Thioredoxin domain; Endoplasmic reticulum, protein ERp29, C-terminal;
OsI_16489	A0A1D5UGR6		0	1	cytoplasm	GO:0006396 RNA processing; GO:0006725 cellular aromatic compound metabolic process; GO:1901360 organic cyclic compound metabolic process; GO:0006807 nitrogen compound metabolic process; GO:0044238 primary metabolic process; GO:0044237 cellular metabolic process; GO:0071704 organic substance metabolic process; GO:0016070 RNA metabolic process; GO:0008152 metabolic process; GO:0090304 nucleic acid …	GO:0043226 organelle; GO:0043231 intracellular membrane-bounded organelle; GO:0043229 intracellular organelle; GO:0005634 nucleus; GO:0044464 cell part; GO:0005622 intracellular; GO:0032991 macromolecular complex; GO:0044424 intracellular part; GO:1990904 ribonucleoprotein complex; GO:0030529 intracellular ribonucleoprotein complex; GO:0043227 membrane-bounded organelle; GO:0005623 cell;	GO:0097159 organic cyclic compound binding; GO:1901363 heterocyclic compound binding; GO:0003723 RNA binding; GO:1901265 nucleoside phosphate binding; GO:0005488 binding; GO:0003676 nucleic acid binding; GO:0000166 nucleotide binding; GO:0036094 small molecule binding;	K11090			IPR011991; IPR006630; IPR000504; IPR012677; IPR014886;	Winged helix-turn-helix DNA-binding domain; RNA-binding protein Lupus La; RNA recognition motif domain; Nucleotide-binding alpha-beta plait domain; La protein, RNA-binding domain;
OsI_39027	A0A1D5ZHF4		0	1	cytoplasm				K10704			IPR016135; IPR000608;	Ubiquitin-conjugating enzyme/RWD-like; Ubiquitin-conjugating enzyme E2;
OsI_03230	A0A1D5YNI5		0.666667	1	chloroplast			GO:0005524 ATP binding; GO:1901265 nucleoside phosphate binding; GO:0001882 nucleoside binding; GO:0043167 ion binding; GO:0000166 nucleotide binding; GO:0097159 organic cyclic compound binding; GO:1901363 heterocyclic compound binding; GO:0032549 ribonucleoside binding; GO:0097367 carbohydrate derivative binding; GO:0032553 ribonucleotide binding; GO:0005488 binding; GO:0032550 purine ribonucleo…	K10580	UBE2N; ubiquitin-conjugating enzyme E2 N [EC:2.3.2.23]	ats04120 Ubiquitin mediated proteolysis - Aegilops tauschii (wheat D);	IPR016135; IPR000608;	Ubiquitin-conjugating enzyme/RWD-like; Ubiquitin-conjugating enzyme E2;
OsI_31789	A0A1D5ZY63		0.666667	2	chloroplast	GO:0008152 metabolic process; GO:0044237 cellular metabolic process; GO:0009987 cellular process; GO:0015979 photosynthesis;	GO:0009521 photosystem; GO:0016020 membrane; GO:0044464 cell part; GO:0005622 intracellular; GO:0098796 membrane protein complex; GO:0044425 membrane part; GO:0009579 thylakoid; GO:0032991 macromolecular complex; GO:0044424 intracellular part; GO:0005623 cell; GO:0043234 protein complex; GO:0044436 thylakoid part; GO:0009522 photosystem I; GO:0034357 photosynthetic membrane;	GO:0097159 organic cyclic compound binding; GO:1901363 heterocyclic compound binding; GO:0016168 chlorophyll binding; GO:0046906 tetrapyrrole binding; GO:0005488 binding;	K08905	psaG; photosystem I subunit V	ats01100 Metabolic pathways - Aegilops tauschii (wheat D); ats00195 Photosynthesis - Aegilops tauschii (wheat D);	IPR023618;	Photosystem I PsaG/PsaK domain;
OsI_24900	W5BEB6		2	2	chloroplast	GO:0008152 metabolic process; GO:0044237 cellular metabolic process; GO:0009987 cellular process; GO:0015979 photosynthesis;	GO:0009521 photosystem; GO:0016020 membrane; GO:0044464 cell part; GO:0005622 intracellular; GO:0098796 membrane protein complex; GO:0044425 membrane part; GO:0009579 thylakoid; GO:0032991 macromolecular complex; GO:0044424 intracellular part; GO:0005623 cell; GO:0043234 protein complex; GO:0044436 thylakoid part; GO:0009522 photosystem I; GO:0034357 photosynthetic membrane;	GO:0097159 organic cyclic compound binding; GO:1901363 heterocyclic compound binding; GO:0016168 chlorophyll binding; GO:0046906 tetrapyrrole binding; GO:0005488 binding;	K02698	psaK; photosystem I subunit X	ats01100 Metabolic pathways - Aegilops tauschii (wheat D); ats00195 Photosynthesis - Aegilops tauschii (wheat D);	IPR023618;	Photosystem I PsaG/PsaK domain;
OsI_22693	A0A1D6BWF1		12.1333	6	chloroplast	GO:0045184 establishment of protein localization; GO:0006810 transport; GO:0006457 protein folding; GO:0071702 organic substance transport; GO:0008104 protein localization; GO:0051179 localization; GO:0033036 macromolecule localization; GO:0009987 cellular process; GO:0015031 protein transport; GO:0051234 establishment of localization;			K03545			IPR027304; IPR008880; IPR008881;	Trigger factor/SurA domain; Trigger factor, C-terminal; Trigger factor, ribosome-binding, bacterial;
OsI_13262	A0A1D5XSR5		0.666667	10	chloroplast	GO:0008152 metabolic process; GO:0005975 carbohydrate metabolic process; GO:0044238 primary metabolic process; GO:0071704 organic substance metabolic process;		GO:0000287 magnesium ion binding; GO:0016853 isomerase activity; GO:0003824 catalytic activity; GO:0005488 binding; GO:0016868 intramolecular transferase activity, phosphotransferases; GO:0043167 ion binding; GO:0046872 metal ion binding; GO:0043169 cation binding; GO:0016866 intramolecular transferase activity;	K01835	pgm; phosphoglucomutase [EC:5.4.2.2]	ats00030 Pentose phosphate pathway - Aegilops tauschii (wheat D); ats01100 Metabolic pathways - Aegilops tauschii (wheat D); ats00010 Glycolysis / Gluconeogenesis - Aegilops tauschii (wheat D); ats00520 Amino sugar and nucleotide sugar metabolism - Aegilops tauschii (wheat D); ats00052 Galactose metabolism - Aegilops tauschii (wheat D); ats00500 Starch and sucrose metabolism - Aegilops tauschii (…	IPR005843; IPR005846; IPR005845; IPR016055; IPR005844;	Alpha-D-phosphohexomutase, C-terminal; Alpha-D-phosphohexomutase, alpha/beta/alpha domain III; Alpha-D-phosphohexomutase, alpha/beta/alpha domain II; Alpha-D-phosphohexomutase, alpha/beta/alpha I/II/III; Alpha-D-phosphohexomutase, alpha/beta/alpha domain I;
OsI_04943	W5D591		0.285714	1	mitochondria	GO:0016925 protein sumoylation; GO:0044267 cellular protein metabolic process; GO:0070647 protein modification by small protein conjugation or removal; GO:0044238 primary metabolic process; GO:0044237 cellular metabolic process; GO:0071704 organic substance metabolic process; GO:0018193 peptidyl-amino acid modification; GO:0018205 peptidyl-lysine modification; GO:0008152 metabolic process; GO:003…	GO:0043226 organelle; GO:0043231 intracellular membrane-bounded organelle; GO:0043229 intracellular organelle; GO:0005634 nucleus; GO:0044464 cell part; GO:0005622 intracellular; GO:0044424 intracellular part; GO:0043227 membrane-bounded organelle; GO:0005623 cell;	GO:0005515 protein binding; GO:0005488 binding;	K12160	SUMO; small ubiquitin-related modifier	ats03013 RNA transport - Aegilops tauschii (wheat D);	IPR029071; IPR000626; IPR033950; IPR022617;	Ubiquitin-related domain; Ubiquitin domain; Sumo domain; Rad60/SUMO-like domain;
OsI_05077	W5D4D9		0.666667	1	chloroplast			GO:0005515 protein binding; GO:0005488 binding;	K00799	GST; glutathione S-transferase [EC:2.5.1.18]	ats00480 Glutathione metabolism - Aegilops tauschii (wheat D);	IPR004046; IPR010987; IPR004045; IPR012336; IPR034347;	Glutathione S-transferase, C-terminal; Glutathione S-transferase, C-terminal-like; Glutathione S-transferase, N-terminal; Thioredoxin-like fold; Glutathione S-transferases Phi, C-terminal;
[truncated: 53 more rows]
