# Supplementary material for: Global Profiling of 2-hydroxyisobutyrylome in Common Wheat
Source: Genomics Proteomics Bioinformatics. 2021 Feb 11;20(4):688–701. doi: 10.1016/j.gpb.2020.06.008 (PMC9880814; doi:10.1016/j.gpb.2020.06.008)
Supplement: Supplementary Table S10 — Overlap of the Khib-modified proteins among common wheat, rice, and Physcomitrella patens [file mmc12.xlsx]

## Sheet: Table S10
Table S10 Overlap of the Khib proteins among common wheat, rice, and Physcomitrella patens
tae&osa&ppa				tae&osa			tae&ppa			ppa&osa			tae		osa		ppa					114 had conserved orthologs in wheat and rice												460 had conserved orthologs in wheat and Physcomitrella patens
T. aestivum	O. sativa	P. patens		T. aestivum	O. sativa		T. aestivum	P. patens		P. patens	O. sativa		T. aestivum		O. sativa		P. patens			Sequence name	Sequence desc.	Sequence length	Hit desc.	Hit ACC	E-value	Similarity	Bit-Score	Alignment length	Positives			Sequence name	Sequence desc.	Sequence length	Hit desc.	Hit ACC	E-value	Similarity	Bit-Score	Alignment length	Positives
A0A1D6S578	Q6Z3V7	A9SPD7		W5DSB4	Q6K705		A0A1D6BIH3	A9T4I8		A0JC00	Q6AUR2		W5EAE3		Q6EUF8		A9T4I1		1	Q6K705	Putative 60S ribosomal protein L28 OS=Oryza sativa subsp.japonica OX=39947 GN=OJ1119_A01.6 PE=4 SV=1	147	lcl|W5DSB4Uncharacterized protein OS=Triticum aestivum OX=4565 PE=4 SV=1	W5DSB4	2e-90	82.9932	259	147	134		1	A0A1D6BIH3	Uncharacterized protein OS=Triticum aestivum OX=4565 PE=4 SV=1	259	lcl|A9T4I8Predicted protein (Fragment) OS=Physcomitrella patens subsp. patens OX=3218 GN=PHYPADRAFT_16794 PE=4 SV=1	A9T4I8	2e-82	67.3684	249	190	145
A0A1D5TP45	Q84PB7	A9T683		A0A1D5WBD9	Q6EUP4		A0A1D5UFM0	A9U0N3		A2SXS1	Q94CU3		W5GE67		Q2QQ48		A9SPL9		2	Q6EUP4	14-3-3-like protein GF14-E OS=Oryza sativa subsp. japonica OX=39947 GN=GF14E PE=2 SV=1	262	lcl|A0A1D5WBD9Uncharacterized protein OS=Triticum aestivum OX=4565 PE=3 SV=1	A0A1D5WBD9	0	94.6565	507	262	257		2	A0A1D5UFM0	40S ribosomal protein S12 OS=Triticum aestivum OX=4565 PE=3 SV=1	143	lcl|A9U0N340S ribosomal protein S12 OS=Physcomitrella patens subsp. patens OX=3218 GN=PHYPADRAFT_109134 PE=3 SV=1	A9U0N3	2e-74	75.1773	219	141	122
W5EF24	Q5VRJ8	A9U2A1		A0A1D5WCC9	Q0JL44		A0A1D6DLG3	A9S5K4		A9RBF7	Q0JM76		A0A1D5ZCZ4		Q94DR2		A9SEI6		3	Q0JL44	Protein SGT1 homolog OS=Oryza sativa subsp. japonica OX=39947 GN=SGT1 PE=1 SV=1	367	lcl|A0A1D5WCC9Uncharacterized protein OS=Triticum aestivum OX=4565 PE=4 SV=1	A0A1D5WCC9	7e-173	80.2589	484	309	272		3	A0A1D6DLG3	Uncharacterized protein OS=Triticum aestivum OX=4565 PE=3 SV=1	541	lcl|A9S5K4Predicted protein (Fragment) OS=Physcomitrella patens subsp. patens OX=3218 GN=PHYPADRAFT_43218 PE=4 SV=1	A9S5K4	4e-106	64.2857	320	224	185
W5H3N4	Q0E466	A9SWP3		A0A1D6BUL1	Q67UK9		W4ZM65	A9TNW2		A9RBK5	Q6H7M7		A0A1D5TKM0		Q69Y21		A9U0K0		4	Q67UK9	Probable glutathione S-transferase DHAR2, chloroplastic OS=Oryza sativa subsp. japonica OX=39947 GN=DHAR2 PE=2 SV=1	272	lcl|A0A1D6BUL1Uncharacterized protein OS=Triticum aestivum OX=4565 PE=4 SV=1	A0A1D6BUL1	3e-156	83.0882	438	272	242		4	W4ZM65	Nucleoside diphosphate kinase OS=Triticum aestivum OX=4565 PE=3 SV=1	241	lcl|A9TNW2Nucleoside diphosphate kinase OS=Physcomitrella patens subsp. patens OX=3218 GN=NDPK3b PE=3 SV=1	A9TNW2	4e-90	80.5369	264	149	135
A0A1D5SQ74	Q0DKX3	A9SM45		A0A1D5TDT1	Q7XJ02		A0A1D6AS28	A9RFI4		A9RBL0	Q0JQ07		A0A1D5XDW4		Q6ZJ19		A9SMW0		5	Q7XJ02	Probable L-ascorbate peroxidase 7, chloroplastic OS=Oryza sativa subsp. japonica OX=39947 GN=APX7 PE=2 SV=1	359	lcl|A0A1D5TDT1Uncharacterized protein OS=Triticum aestivum OX=4565 GN=4335896 (1 of many) PE=3 SV=1	A0A1D5TDT1	0	87.4598	556	311	286		5	A0A1D6AS28	Uncharacterized protein OS=Triticum aestivum OX=4565 PE=4 SV=1	363	lcl|A9RFI4Predicted protein OS=Physcomitrella patens subsp. patens OX=3218 GN=PHYPADRAFT_174311 PE=4 SV=1	A9RFI4	9e-82	44.2568	252	296	195
A0A1D5VI11	Q8W1L6	A9SGA5		A0A1D6S1K9	Q852A3		A0A1D5SEM9	A9U3R3		A9RCU9	Q0ITS8		A0A1D5T065		Q94LQ9		A9RD80		6	Q852A3	Expressed protein OS=Oryza sativa subsp. japonica OX=39947 GN=OSJNBb0081B07.22 PE=2 SV=1	257	lcl|A0A1D6S1K9Uncharacterized protein OS=Triticum aestivum OX=4565 PE=4 SV=1	A0A1D6S1K9	1e-170	88.9328	471	253	237		6	A0A1D5SEM9	Uncharacterized protein OS=Triticum aestivum OX=4565 PE=3 SV=1	313	lcl|A9U3R3Predicted protein OS=Physcomitrella patens subsp. patens OX=3218 GN=PHYPADRAFT_155608 PE=3 SV=1	A9U3R3	9e-164	71.9745	459	314	256
A0A1D5Y508	Q652L6	Q2I828		A0A1D5TK02	Q7XI43		Q9LKJ3	A9S7B4		A9RDB3	Q9LST9		A0A1D5Z991		Q69SU2		A9T364		7	Q7XI43	Metal-transporting P-type ATPase-like protein OS=Oryza sativa subsp. japonica OX=39947 GN=P0524E08.111 PE=2 SV=1	162	lcl|A0A1D5TK02Uncharacterized protein OS=Triticum aestivum OX=4565 PE=4 SV=1	A0A1D5TK02	5e-28	66.6667	99.8	78	56		7	Q9LKJ3	Alpha-glucan phosphorylase, H isozyme OS=Triticum aestivum OX=4565 PE=2 SV=1	832	lcl|A9S7B4Alpha-1,4 glucan phosphorylase OS=Physcomitrella patens subsp. patens OX=3218 GN=PHYPADRAFT_75515 PE=3 SV=1	A9S7B4	0	60.5823	1137	893	667
A0A1D5XLM2	Q9ZST0	A9RPS4		W5BL76	Q69Q02		A0A1D5ZFH0	A4ZFZ1		A9RDW8	Q10MK5		A0A1D5XL34		Q5JMX3		A9SXI0		8	Q69Q02	4-alpha-glucanotransferase DPE2 OS=Oryza sativa subsp.japonica OX=39947 GN=DPE2 PE=2 SV=1	946	lcl|W5BL76Uncharacterized protein OS=Triticum aestivum OX=4565 GN=4344192 (1 of many) PE=4 SV=1	W5BL76	0	85.2781	1665	917	855		8	A0A1D5ZFH0	Lipoxygenase OS=Triticum aestivum OX=4565 PE=3 SV=1	718	lcl|A4ZFZ1Lipoxygenase-6 OS=Physcomitrella patens subsp. patens OX=3218 PE=2 SV=1	A4ZFZ1	0	46.9444	626	720	455
D8L9P6	Q5QM99	A9THG9		W5FEE5	Q84TA1		A0A1D6D8N9	A9T186		A9RE67	Q5QMH0		A0A1D5WXH9		Q0DSY8		A9SR13		9	Q84TA1	Heat shock cognate 70 kDa protein 2, putative, expressed OS=Oryza sativa subsp. japonica OX=39947 GN=OJ1754_E06.25 PE=2 SV=1	649	lcl|W5FEE5Uncharacterized protein OS=Triticum aestivum OX=4565 PE=3 SV=1	W5FEE5	0	96.1479	1268	649	637		9	A0A1D6D8N9	Uncharacterized protein OS=Triticum aestivum OX=4565 PE=4 SV=1	296	lcl|A9T186Predicted protein OS=Physcomitrella patens subsp. patens OX=3218 GN=PHYPADRAFT_138701 PE=4 SV=1	A9T186	9e-135	61.8243	404	296	244
W5BCL4	Q8GSK5	A9S3D4		A0A1D6RUI4	Q655K7		A0A1D5VLL6	A9SG19		A9RE84	Q0D5W6		W5C9Y4		Q8H903		A9RKT6		10	Q655K7	Translocon-associated protein subunit beta OS=Oryza sativa subsp. japonica OX=39947 GN=P0672D08.46 PE=3 SV=1	190	lcl|A0A1D6RUI4Uncharacterized protein OS=Triticum aestivum OX=4565 PE=4 SV=1	A0A1D6RUI4	6e-83	71.9298	243	171	136		10	A0A1D5VLL6	Uncharacterized protein OS=Triticum aestivum OX=4565 PE=4 SV=1	481	lcl|A9SG19Predicted protein OS=Physcomitrella patens subsp. patens OX=3218 GN=PHYPA_004317 PE=3 SV=1	A9SG19	3e-149	49.0783	437	434	324
A0A1D6BU43	Q6ZJJ1	A9RPU6		A0A1D5SSX6	Q9LGI2		W5I877	A9TNZ2		A9RF12	Q84LG6		Q9SDV6		Q7XV11		A9RXU3		11	Q9LGI2	Histone H2B.10 OS=Oryza sativa subsp. japonica OX=39947 GN=H2B.10 PE=3 SV=1	153	lcl|A0A1D5SSX6Histone H2B OS=Triticum aestivum OX=4565 PE=3 SV=1	A0A1D5SSX6	7e-73	88.0952	214	126	116		11	W5I877	Uncharacterized protein OS=Triticum aestivum OX=4565 PE=3 SV=1	598	lcl|A9TNZ2Predicted protein OS=Physcomitrella patens subsp. patens OX=3218 GN=PHYPA_030952 PE=3 SV=1	A9TNZ2	0	85.3571	958	560	518
A0A1D5S7R2	Q75M05	A9TWX4		W5G882	Q69SV0		W4ZWP2	A9TAX1		A9RFC6	Q6ZG86		W5FN82		Q651E8		A9RDV3		12	Q69SV0	Probable L-ascorbate peroxidase 8, chloroplastic OS=Oryza sativa subsp. japonica OX=39947 GN=APX8 PE=1 SV=2	478	lcl|W5G882Uncharacterized protein OS=Triticum aestivum OX=4565 PE=3 SV=1	W5G882	0	78.1818	684	440	370		12	W4ZWP2	Peptidyl-prolyl cis-trans isomerase OS=Triticum aestivum OX=4565 PE=3 SV=1	245	lcl|A9TAX1Peptidyl-prolyl cis-trans isomerase (Fragment) OS=Physcomitrella patens subsp. patens OX=3218 GN=PHYPADRAFT_142762 PE=3 SV=1	A9TAX1	8e-93	76.0234	271	171	149
A0A1D5WT05	Q5NBJ3	A9TNV0		W5I2Y2	Q653F6		A0A1D6CKT8	A9TNK0		A9RFE9	B9F3B6		A0A1D6DAE0		Q0D3L5		A9RWC2		13	Q653F6	T-complex protein 1 subunit eta OS=Oryza sativa subsp.japonica OX=39947 GN=OsJ_22426 PE=3 SV=1	560	lcl|W5I2Y2T-complex protein 1 subunit gamma OS=Triticum aestivum OX=4565 PE=3 SV=1	W5I2Y2	3e-92	30.6273	293	542	281		13	A0A1D6CKT8	Uncharacterized protein OS=Triticum aestivum OX=4565 PE=4 SV=1	262	lcl|A9TNK0Predicted protein (Fragment) OS=Physcomitrella patens subsp. patens OX=3218 GN=PHYPADRAFT_148186 PE=4 SV=1	A9TNK0	1e-70	66.2651	215	166	124
A0A1D6CRM3	Q7Y1V2	A9TTA1		A0A1D6S8F1	Q7XAL3		A0A1D5ZWY6	A9RGG9		A9RFG7	Q5ZEN1		A0A1D6AHX9		Q5Z8H5		A9TGA1		14	Q7XAL3	Acetyltransferase component of pyruvate dehydrogenase complex OS=Oryza sativa subsp. japonica OX=39947 GN=P0492E07.128 PE=2 SV=1	541	lcl|A0A1D6S8F1Acetyltransferase component of pyruvate dehydrogenase complex OS=Triticum aestivum OX=4565 PE=3 SV=1	A0A1D6S8F1	0	85.2399	917	542	493		14	A0A1D5ZWY6	Uncharacterized protein OS=Triticum aestivum OX=4565 PE=4 SV=1	305	lcl|A9RGG9Predicted protein OS=Physcomitrella patens subsp. patens OX=3218 GN=PHYPA_011192 PE=4 SV=1	A9RGG9	2e-124	64.2623	360	305	240
A0A1D6BFK7	Q5U1F8	A9TSH7		A0A1D5SG40	Q07661		W5BNZ6	A9REA3		A9RFK0	Q7XI14		A0A1D5RWD1		Q6I5G9		A9U444		15	Q07661	Nucleoside diphosphate kinase 1 OS=Oryza sativa subsp.japonica OX=39947 GN=NDKR PE=1 SV=1	149	lcl|A0A1D5SG40Nucleoside diphosphate kinase OS=Triticum aestivum OX=4565 PE=3 SV=1	A0A1D5SG40	3e-63	78.1818	189	110	100		15	W5BNZ6	Uncharacterized protein OS=Triticum aestivum OX=4565 PE=3 SV=1	145	lcl|A9REA3Predicted protein OS=Physcomitrella patens subsp. patens OX=3218 GN=PHYPA_021348 PE=3 SV=1	A9REA3	9e-79	76.0274	231	146	127
A0A1D6CMS9	Q6ETX5	A9RJX3		P12298	Q6AVT2		A0A1D6CQH6	A9RDX2		A9RG70	Q6AUL4		A0A1D5SSP2		Q75IR9		A9TR18		16	Q6AVT2	Glucose-1-phosphate adenylyltransferase large subunit 1,chloroplastic/amyloplastic OS=Oryza sativa subsp. japonica OX=39947 GN=AGPL1 PE=1 SV=1	511	lcl|P12298Glucose-1-phosphate adenylyltransferase large subunit (Fragment) OS=Triticum aestivum OX=4565 GN=AGA.1 PE=2 SV=1	P12298	0	86.8167	563	311	289		16	A0A1D6CQH6	Tryptophan synthase OS=Triticum aestivum OX=4565 PE=3 SV=1	470	lcl|A9RDX2Tryptophan synthase OS=Physcomitrella patens subsp. patens OX=3218 GN=PHYPADRAFT_112098 PE=3 SV=1	A9RDX2	0	82.4561	702	399	367
A0A1D5WJF1	P49027	A9TLL0		W5H7N5	Q762A6		A0A1D5Y8D8	A9RU37		A9RG78	Q2R4Y1		A0A1D6A4M9		Q2RAK2		A9RZK9		17	Q762A6	60S ribosomal protein L22-2, putative, expressed OS=Oryza sativa subsp. japonica OX=39947 GN=bip108 PE=2 SV=1	131	lcl|W5H7N5Uncharacterized protein OS=Triticum aestivum OX=4565 PE=4 SV=1	W5H7N5	4e-65	90.8397	193	131	124		17	A0A1D5Y8D8	Uncharacterized protein OS=Triticum aestivum OX=4565 PE=3 SV=1	741	lcl|A9RU37Uncharacterized protein OS=Physcomitrella patens subsp. patens OX=3218 GN=PHYPADRAFT_205609 PE=3 SV=1	A9RU37	0	68.3658	966	667	547
A0A0C4BK40	A3C6G9	A9TNF2		D8L9B3	Q75M08		A0A1D5ZWH0	A9S636		A9RGT5	Q84J50		A0A1D5WH02		Q0J5V5		A9SJ92		18	Q75M08	Protein disulfide isomerase-like 2-1 OS=Oryza sativa subsp.japonica OX=39947 GN=PDIL2-1 PE=2 SV=2	366	lcl|D8L9B3Protein disulfide isomerase family protein 4-1 OS=Triticum aestivum OX=4565 GN=pdil4-1 PE=2 SV=1	D8L9B3	0	86.376	624	367	337		18	A0A1D5ZWH0	Uncharacterized protein OS=Triticum aestivum OX=4565 PE=4 SV=1	524	lcl|A9S636Predicted protein OS=Physcomitrella patens subsp. patens OX=3218 GN=PHYPA_013465 PE=4 SV=1	A9S636	0	79.3951	885	529	470
B6UZ79	Q8L5K0	A9S6B6		W5A0E2	Q6L5I5		A0A1D5S3L0	A9SVW7		A9RIR3	Q7XBW0		A0A1D6AZL3		Q2QS11		A9ST99		19	Q6L5I5	Mitochondrial outer membrane protein porin 2 OS=Oryza sativa subsp. japonica OX=39947 GN=VDAC2 PE=2 SV=1	280	lcl|W5A0E2Uncharacterized protein OS=Triticum aestivum OX=4565 GN=4339446 (1 of many) PE=4 SV=1	W5A0E2	2e-143	73.1618	405	272	232		19	A0A1D5S3L0	Uncharacterized protein OS=Triticum aestivum OX=4565 PE=4 SV=1	299	lcl|A9SVW7Predicted protein OS=Physcomitrella patens subsp. patens OX=3218 GN=PHYPADRAFT_231162 PE=4 SV=1	A9SVW7	1e-129	72.5806	370	248	214
A0A1D6DBJ9	Q9FE01	Q8GU36		A0A1D6APK4	Q2R8Z5		W5EKS7	A9SZA5		A9RIY6	Q6ASU8		A0A1D5YQM3		Q6K2Q1		A9T046		20	Q2R8Z5	Alcohol dehydrogenase 1 OS=Oryza sativa subsp. japonica OX=39947 GN=ADH1 PE=2 SV=2	379	lcl|A0A1D6APK4S-(hydroxymethyl)glutathione dehydrogenase OS=Triticum aestivum OX=4565 PE=4 SV=1	A0A1D6APK4	2e-118	58.1818	344	275	206		20	W5EKS7	Uncharacterized protein OS=Triticum aestivum OX=4565 PE=3 SV=1	211	lcl|A9SZA5Predicted protein OS=Physcomitrella patens subsp. patens OX=3218 GN=PHYPADRAFT_137893 PE=3 SV=1	A9SZA5	9e-101	80.1136	290	176	159
P12112	Q7DNB0	Q6YXK3		A0A1D6RJI0	Q8L6I1		W5GD62	A9T027		A9RJB5	Q0DDE3		A0A1D5WW18		Q6Z806		A9RLF9		21	Q8L6I1	Plasma membrane ATPase OS=Oryza sativa subsp. japonica OX=39947 GN=a3 PE=3 SV=1	956	lcl|A0A1D6RJI0Plasma membrane ATPase OS=Triticum aestivum OX=4565 PE=3 SV=1	A0A1D6RJI0	0	80.2935	1537	954	861		21	W5GD62	Uncharacterized protein OS=Triticum aestivum OX=4565 PE=3 SV=1	264	lcl|A9T027Predicted protein OS=Physcomitrella patens subsp. patens OX=3218 GN=PHYPADRAFT_86316 PE=3 SV=1	A9T027	2e-99	69.802	291	202	169
A0A1D6S344	Q75IQ4	A9SX44		A0A1D5RW27	Q6F332		W5CN13	A9RD43		A9RJD1	Q7XPL2		W5AP46		Q69RZ5		A9TDK9		22	Q6F332	Calmodulin-2 OS=Oryza sativa subsp. japonica OX=39947 GN=CAM2 PE=2 SV=3	149	lcl|A0A1D5RW27Uncharacterized protein OS=Triticum aestivum OX=4565 PE=4 SV=1	A0A1D5RW27	7e-98	94.6309	278	149	142		22	W5CN13	Ribosomal protein L11 OS=Triticum aestivum OX=4565 PE=3 SV=1	170	lcl|A9RD43Predicted protein OS=Physcomitrella patens subsp. patens OX=3218 GN=PHYPADRAFT_54997 PE=3 SV=1	A9RD43	8e-114	92.2619	322	168	162
W5GSM3	Q8H813	A9SGT1		W5BRQ1	Q7F1H3		W5A160	A9RFZ3		A9RJF4	Q69QB4		A0A1D5XTW4		Q6F368		A9RDU1		23	Q7F1H3	Blue copper-binding protein-like OS=Oryza sativa subsp.japonica OX=39947 GN=OJ1118_G09.114 PE=2 SV=1	178	lcl|W5BRQ1Uncharacterized protein OS=Triticum aestivum OX=4565 PE=4 SV=1	W5BRQ1	1e-74	80	222	135	116		23	W5A160	Uncharacterized protein OS=Triticum aestivum OX=4565 PE=4 SV=1	372	lcl|A9RFZ3Uncharacterized protein OS=Physcomitrella patens subsp. patens OX=3218 GN=PHYPADRAFT_113773 PE=3 SV=1	A9RFZ3	0	69.496	554	377	301
A0A1D6CWT9	Q6YZE2	A9RL92		A0A1D5X9D0	Q851S7		A0A1D5XBY4	A9RDI1		A9RJI9	P51431		A0A1D6D8Y9		Q7XPW1		A9T3A8		24	Q851S7	Pescadillo homolog OS=Oryza sativa subsp. japonica OX=39947 GN=PES PE=2 SV=1	604	lcl|A0A1D5X9D0Pescadillo homolog OS=Triticum aestivum OX=4565 GN=4333814 (1 of many) PE=3 SV=1	A0A1D5X9D0	0	79.0441	873	544	485		24	A0A1D5XBY4	Uncharacterized protein OS=Triticum aestivum OX=4565 PE=4 SV=1	369	lcl|A9RDI1Predicted protein (Fragment) OS=Physcomitrella patens subsp. patens OX=3218 GN=PHYPADRAFT_111900 PE=4 SV=1	A9RDI1	7e-155	61.4679	440	327	258
P20858	P12085	P80658		A0A1D6AEP1	Q6ZFJ3		W5HX73	A9ST20		A9RJR7	Q6Z844		A0A1D6A291		Q6ATF8		A9SM67		25	Q6ZFJ3	Ferredoxin--NADP reductase, leaf isozyme 2, chloroplastic OS=Oryza sativa subsp. japonica OX=39947 GN=LFNR2 PE=1 SV=1	366	lcl|A0A1D6AEP1Ferredoxin--NADP reductase, chloroplastic OS=Triticum aestivum OX=4565 PE=3 SV=1	A0A1D6AEP1	0	81.4208	598	366	318		25	W5HX73	Uncharacterized protein OS=Triticum aestivum OX=4565 PE=3 SV=1	105	lcl|A9ST20Predicted protein OS=Physcomitrella patens subsp. patens OX=3218 GN=PHYPA_006804 PE=3 SV=1	A9ST20	2e-61	86.6667	183	105	96
A0A1D6B9W5	Q9SDG5	A9TBJ2		A0A1D5ZUF9	Q6Z1J6		A0A1D5RV36	A9TW89		A9RK76	Q9MAX6		A0A1D5YCT3		Q0IXE5		A9S6V7		26	Q6Z1J6	Obg-like ATPase 1 OS=Oryza sativa subsp. japonica OX=39947 GN=YCHF1 PE=1 SV=1	394	lcl|A0A1D5ZUF9Obg-like ATPase 1 OS=Triticum aestivum OX=4565 PE=3 SV=1	A0A1D5ZUF9	1e-91	41.3793	281	377	218		26	A0A1D5RV36	Uncharacterized protein OS=Triticum aestivum OX=4565 PE=3 SV=1	138	lcl|A9TW89Predicted protein OS=Physcomitrella patens subsp. patens OX=3218 GN=PHYPADRAFT_151719 PE=4 SV=1	A9TW89	6e-37	59.0909	122	88	74
A0A1D5SLI4	Q0E4Q0	A9RCK9		A0A1D5UFX4	Q5VMA1		A0A1D5Z0E1	A9T7E0		A9RKC6	Q7XR60		Q95H62		Q69VQ7		A9S917		27	Q5VMA1	Putative lipase OS=Oryza sativa subsp. japonica OX=39947 GN=P0046E09.19 PE=4 SV=1	340	lcl|A0A1D5UFX4Uncharacterized protein OS=Triticum aestivum OX=4565 PE=4 SV=1	A0A1D5UFX4	7e-82	83.6879	253	141	130		27	A0A1D5Z0E1	Uncharacterized protein OS=Triticum aestivum OX=4565 PE=4 SV=1	255	lcl|A9T7E0Predicted protein OS=Physcomitrella patens subsp. patens OX=3218 GN=PHYPA_029085 PE=4 SV=1	A9T7E0	3e-53	41.453	175	234	132
A0A1D5YWR2	Q6ZDY8	A9TP02		W5BH97	Q06398		W5BFB7	A9S6F7		A9RKG4	Q9AV81		A0A172WCB1		Q0DA88		A9S0M0		28	Q06398	Probable glutathione S-transferase GSTU6 OS=Oryza sativa subsp. japonica OX=39947 GN=GSTU6 PE=2 SV=2	236	lcl|W5BH97Uncharacterized protein OS=Triticum aestivum OX=4565 PE=4 SV=1	W5BH97	2e-81	60.0897	243	223	165		28	W5BFB7	Uncharacterized protein OS=Triticum aestivum OX=4565 PE=3 SV=1	159	lcl|A9S6F7Predicted protein OS=Physcomitrella patens subsp. patens OX=3218 GN=PHYPA_031132 PE=3 SV=1	A9S6F7	9e-90	77.9874	259	159	137
W5I329	Q8H590	A9SF68		W5FTZ9	Q0JLH1		W5E2W7	A9T6E0		A9RKG5	Q6Z0P0		A0A1D5ZLT0		Q94LV4		A9TK54		29	Q0JLH1	2014_07/2014_07|09-Jul-2014	261	lcl|W5FTZ9Chlorophyll a-b binding protein, chloroplastic OS=Triticum aestivum OX=4565 PE=3 SV=1	W5FTZ9	2e-179	91.3534	494	266	252		29	W5E2W7	40S ribosomal protein SA OS=Triticum aestivum OX=4565 PE=3 SV=1	308	lcl|A9T6E0Uncharacterized protein (Fragment) OS=Physcomitrella patens subsp. patens OX=3218 GN=PHYPADRAFT_46426 PE=3 SV=1	A9T6E0	3e-135	79.1489	386	235	207
W5BW13	Q7XW09	A9S6L4		P30523	P15280		P12119	Q6YXR5		A9RKU2	Q10MJ1		A0A1D5TMS5		Q656F2		A9SVT7		30	P15280	Glucose-1-phosphate adenylyltransferase small subunit 2,chloroplastic/amyloplastic/cytosolic OS=Oryza sativa subsp. japonica OX=39947 GN=AGPS2 PE=1 SV=4	514	lcl|P30523Glucose-1-phosphate adenylyltransferase small subunit, chloroplastic/amyloplastic OS=Triticum aestivum OX=4565 GN=AGP-S PE=2 SV=1	P30523	0	93.9462	850	446	431		30	P12119	Cytochrome b6-f complex subunit 4 OS=Triticum aestivum OX=4565 GN=petD PE=3 SV=3	160	lcl|Q6YXR5Cytochrome b6-f complex subunit 4 OS=Physcomitrella patens subsp. patens OX=3218 GN=petD PE=3 SV=1	Q6YXR5	4e-106	93.75	301	160	155
A0A1D5U440	Q7XPI5	A9T0G4		W5C8D1	Q0D3W6		A0A1D6SD72	A9RWM8		A9RL60	Q5JJI4		A0A1D6ARG9		Q650T8		A9RX26		31	Q0D3W6	2014_06/2014_06|11-Jun-2014	224	lcl|W5C8D1Uncharacterized protein OS=Triticum aestivum OX=4565 PE=3 SV=1	W5C8D1	5e-105	78.5714	302	224	199		31	A0A1D6SD72	Uncharacterized protein OS=Triticum aestivum OX=4565 PE=4 SV=1	133	lcl|A9RWM8Predicted protein (Fragment) OS=Physcomitrella patens subsp. patens OX=3218 GN=PHYPADRAFT_38559 PE=4 SV=1	A9RWM8	2e-34	69.4444	115	72	61
A0A1D5VMJ0	P93438	A9TJH4		W5E9C7	P93431		W5CQ20	A9TYY0		A9RL78	Q7F9U3		D3K1B4		Q6EUQ5		Q8GS38		32	P93431	Ribulose bisphosphate carboxylase/oxygenase activase,chloroplastic OS=Oryza sativa subsp. japonica OX=39947 GN=RCA PE=1 SV=2	466	lcl|W5E9C7Uncharacterized protein OS=Triticum aestivum OX=4565 PE=4 SV=1	W5E9C7	0	89.5075	876	467	443		32	W5CQ20	50S ribosomal protein L31 OS=Triticum aestivum OX=4565 GN=TRAES_3BF026100090CFD_c1 PE=3 SV=1	136	lcl|A9TYY050S ribosomal protein L31 (Fragment) OS=Physcomitrella patens subsp. patens OX=3218 GN=PHYPADRAFT_38482 PE=3 SV=1	A9TYY0	1e-29	59.7222	102	72	58
A0A1D5TMA4	Q8LH97	A9TT29		A0A0C4BIR6	Q0DKF0		A0A1D5V032	A9REX5		A9RL91	Q6K701		Q95H53		Q7XTK1		A9U0X8		33	Q0DKF0	60S ribosomal protein L10-2 OS=Oryza sativa subsp. japonica OX=39947 GN=SG12 PE=2 SV=1	219	lcl|A0A0C4BIR6Uncharacterized protein OS=Triticum aestivum OX=4565 GN=4337928 (1 of many) PE=4 SV=1	A0A0C4BIR6	2e-155	92.6941	429	219	214		33	A0A1D5V032	Uncharacterized protein OS=Triticum aestivum OX=4565 PE=4 SV=1	242	lcl|A9REX5Predicted protein (Fragment) OS=Physcomitrella patens subsp. patens OX=3218 GN=PHYPADRAFT_112930 PE=4 SV=1	A9REX5	6e-80	73.7931	238	145	125
A0A1D5VQA9	Q0JQS5	A9RX17		A0A1D5UV39	B9FK36		A0A1D6S3G6	A9TX47		A9RMU9	Q6Z229		A0A1D5ZZW3		Q2R1V2		A9SLE4		34	B9FK36	Acetyl-CoA carboxylase 2 OS=Oryza sativa subsp. japonica OX=39947 GN=ACC2 PE=3 SV=2	2327	lcl|A0A1D5UV39Uncharacterized protein OS=Triticum aestivum OX=4565 PE=4 SV=1	A0A1D5UV39	0	80.7407	662	405	353		34	A0A1D6S3G6	Uncharacterized protein OS=Triticum aestivum OX=4565 PE=4 SV=1	211	lcl|A9TX47Predicted protein OS=Physcomitrella patens subsp. patens OX=3218 GN=GSTZ1 PE=2 SV=1	A9TX47	2e-55	44.9761	176	209	137
A0A1D6D1H9	Q0DEC8	A9U0N5		A0A1D6AQA9	Q0DXS9		A0A1D5WF85	A9TUG2		A9RN26	Q0DRV6		A0A1D6C9L9		Q84MP7		A9TBG2		35	Q0DXS9	2014_06/2014_06|11-Jun-2014	356	lcl|A0A1D6AQA9Glutamine synthetase OS=Triticum aestivum OX=4565 PE=3 SV=1	A0A1D6AQA9	0	92.3313	642	326	319		35	A0A1D5WF85	Uncharacterized protein OS=Triticum aestivum OX=4565 PE=4 SV=1	427	lcl|A9TUG2Predicted protein OS=Physcomitrella patens subsp. patens OX=3218 GN=PHYPADRAFT_225600 PE=4 SV=1	A9TUG2	5e-91	39.196	286	398	222
Q9LDX4	Q0D840	A9RQ57		A0A1D5WIH5	Q6ETQ7		A0A1D5WTY5	A9RHY5		A9RN60	Q8H5F0		A0A1D5YHB0		Q6ESS0		A9S180		36	Q6ETQ7	Protein THYLAKOID RHODANESE-LIKE, chloroplastic OS=Oryza sativa subsp. japonica OX=39947 GN=TROL PE=1 SV=1	478	lcl|A0A1D5WIH5Uncharacterized protein OS=Triticum aestivum OX=4565 PE=4 SV=1	A0A1D5WIH5	0	70.3125	526	448	350		36	A0A1D5WTY5	Uncharacterized protein OS=Triticum aestivum OX=4565 PE=3 SV=1	190	lcl|A9RHY5Predicted protein OS=Physcomitrella patens subsp. patens OX=3218 GN=PHYPA_011664 PE=3 SV=1	A9RHY5	8e-117	80	331	200	177
A0A1D6S951	Q6ESI7	A9RCQ9		W5ETU1	Q40677		A0A1D5XA84	A9SEV6		A9RND2	Q69QD7		A0A1D5X8G4		Q655X0		A9RUS0		37	Q40677	Fructose-bisphosphate aldolase, chloroplastic OS=Oryza sativa subsp. japonica OX=39947 GN=ALDP PE=1 SV=2	388	lcl|W5ETU1Fructose-bisphosphate aldolase OS=Triticum aestivum OX=4565 PE=3 SV=1	W5ETU1	0	93.0412	748	388	373		37	A0A1D5XA84	Uncharacterized protein OS=Triticum aestivum OX=4565 PE=4 SV=1	1058	lcl|A9SEV6Predicted protein OS=Physcomitrella patens subsp. patens OX=3218 GN=PHYPADRAFT_128572 PE=4 SV=1	A9SEV6	0	55.5996	1098	1009	711
W5D591	P55857	A9TTS3		A0A1D6A1V7	Q6ZJS7		W5BWB4	A9THA7		A9RNJ9	Q7XTY9		W5C572		Q8H3C9		A9T2K9		38	Q6ZJS7	Elongation factor Ts, mitochondrial OS=Oryza sativa subsp.japonica OX=39947 GN=EFTS PE=2 SV=1	366	lcl|A0A1D6A1V7Elongation factor Ts, mitochondrial OS=Triticum aestivum OX=4565 GN=EFTS PE=3 SV=1	A0A1D6A1V7	2e-18	46.1538	82.4	91	59		38	W5BWB4	Uncharacterized protein OS=Triticum aestivum OX=4565 PE=4 SV=1	213	lcl|A9THA7NAD(P)H-quinone oxidoreductase subunit M, chloroplastic OS=Physcomitrella patens subsp. patens OX=3218 GN=ndhM PE=2 SV=1	A9THA7	7e-60	66.9355	187	124	100
A0A1D6C8E8	Q6H759	A9SR07		A0A1D5UE08	Q10MW3		A0A1D5WWH1	A9SUH7		A9RNQ5	Q93XI4		A0A1D6RED4		Q7XQE6		A9U3R4		39	Q10MW3	Pyruvate decarboxylase 2 OS=Oryza sativa subsp. japonica OX=39947 GN=PDC2 PE=2 SV=1	605	lcl|A0A1D5UE08Uncharacterized protein OS=Triticum aestivum OX=4565 PE=3 SV=1	A0A1D5UE08	0	83.2512	1034	609	549		39	A0A1D5WWH1	Uncharacterized protein OS=Triticum aestivum OX=4565 PE=4 SV=1	123	lcl|A9SUH7Predicted protein (Fragment) OS=Physcomitrella patens subsp. patens OX=3218 GN=PHYPADRAFT_135504 PE=4 SV=1	A9SUH7	7e-44	52.3179	140	151	96
S4Z9J6	Q8HCR3	Q6YXQ6		W5EJK0	Q10N21		A0A1D5X2J3	A9S560		A9RPA1	Q6K8J4		A0A1D5ZV14		Q7XZF7		A9TIX6		40	Q10N21	L-ascorbate peroxidase 1, cytosolic OS=Oryza sativa subsp.japonica OX=39947 GN=APX1 PE=1 SV=1	250	lcl|W5EJK0Uncharacterized protein OS=Triticum aestivum OX=4565 GN=4332474 (1 of many) PE=3 SV=1	W5EJK0	2e-175	92.4	483	250	241		40	A0A1D5X2J3	Uncharacterized protein OS=Triticum aestivum OX=4565 PE=4 SV=1	219	lcl|A9S560Predicted protein (Fragment) OS=Physcomitrella patens subsp. patens OX=3218 GN=PHYPADRAFT_46141 PE=4 SV=1	A9S560	2e-61	50.2513	192	199	133
A0A1D6CV32	Q53RM0	A9S6G2		A0A1D6S3V8	Q9XEA6		W5CT58	A9TST7		A9RQV9	Q0DHN6		A0A1D5XMF4		Q0IMW8		A9RPW8		41	Q9XEA6	Cysteine synthase OS=Oryza sativa subsp. japonica OX=39947 GN=RCS1 PE=2 SV=2	321	lcl|A0A1D6S3V8Cysteine synthase OS=Triticum aestivum OX=4565 PE=3 SV=1	A0A1D6S3V8	0	90.4615	562	325	312		41	W5CT58	Uncharacterized protein OS=Triticum aestivum OX=4565 GN=TRAES_3BF046100030CFD_c1 PE=4 SV=1	139	lcl|A9TST7Predicted protein OS=Physcomitrella patens subsp. patens OX=3218 GN=PHYPA_008334 PE=4 SV=1	A9TST7	2e-65	70.8029	196	137	112
A0A1D5TI87	Q7XB60	A9TP12		W5DTP9	Q53JF7		A0A1D5ZQF2	A9RI65		A9RQZ4	Q84LK3		A0A1D5X5M1		Q0E3L4		A9TRJ0		42	Q53JF7	Abscisic stress-ripening protein 5 OS=Oryza sativa subsp.japonica OX=39947 GN=ASR5 PE=1 SV=1	138	lcl|W5DTP9Uncharacterized protein OS=Triticum aestivum OX=4565 PE=4 SV=1	W5DTP9	8e-29	69.7183	100	142	114		42	A0A1D5ZQF2	Citrate synthase OS=Triticum aestivum OX=4565 PE=3 SV=1	503	lcl|A9RI65Citrate synthase OS=Physcomitrella patens subsp. patens OX=3218 GN=PHYPADRAFT_114451 PE=3 SV=1	A9RI65	0	75.7576	788	495	427
A0A1D6DEU2	Q6ZEZ1	A9TF97		A0A1D5XWM0	Q8GVH7		A0A1D5VU68	A9T8F3		A9RSH8	Q9LDN2		W5DZX9		Q0DG78		A9SXT4		43	Q8GVH7	Acyl carrier protein OS=Oryza sativa subsp. japonica OX=39947 GN=P0592C06.130 PE=2 SV=1	131	lcl|A0A1D5XWM0Acyl carrier protein OS=Triticum aestivum OX=4565 PE=3 SV=1	A0A1D5XWM0	8e-37	51.8519	121	135	91		43	A0A1D5VU68	Uncharacterized protein OS=Triticum aestivum OX=4565 PE=3 SV=1	649	lcl|A9T8F3Predicted protein OS=Physcomitrella patens subsp. patens OX=3218 GN=PHYPA_002574 PE=3 SV=1	A9T8F3	0	70.9337	944	664	542
A0A1D6D5D4	Q0DFC9	A9RT82		A0A1D5XZ58	Q10R17		A0A1D6DAP2	A9U1T8		A9RTE5	Q6H795		A0A1D5SWI2		Q8S1Y5		A9THW1		44	Q10R17	Adenylosuccinate synthetase 1, chloroplastic OS=Oryza sativa subsp. japonica OX=39947 GN=PURA1 PE=2 SV=1	488	lcl|A0A1D5XZ58Adenylosuccinate synthetase, chloroplastic OS=Triticum aestivum OX=4565 GN=PURA PE=3 SV=1	A0A1D5XZ58	0	81.1475	755	488	411		44	A0A1D6DAP2	Uncharacterized protein OS=Triticum aestivum OX=4565 GN=4330711 (1 of many) PE=4 SV=1	462	lcl|A9U1T8Predicted protein OS=Physcomitrella patens subsp. patens OX=3218 GN=PHYPA_022770 PE=4 SV=1	A9U1T8	0	76.6204	654	432	372
A0A1D5XZU1	Q84Q83	A9RCN0		A0A1D5U4Y4	Q7XM93		A0A1D5YWE9	A9SY68		A9RTI7	Q5VRY1		W5HJY2		Q6K1Y0		A9T1D9		45	Q7XM93	OSJNBb0060E08.6 protein OS=Oryza sativa subsp. japonica OX=39947 GN=OSJNBb0060E08.6 PE=4 SV=1	414	lcl|A0A1D5U4Y4Uncharacterized protein OS=Triticum aestivum OX=4565 PE=4 SV=1	A0A1D5U4Y4	5e-180	86.8852	504	305	280		45	A0A1D5YWE9	Uncharacterized protein OS=Triticum aestivum OX=4565 PE=4 SV=1	153	lcl|A9SY68Predicted protein (Fragment) OS=Physcomitrella patens subsp. patens OX=3218 GN=PHYPADRAFT_19797 PE=4 SV=1	A9SY68	2e-38	67.5	125	80	70
P05151	Q7F2L6	Q6YXL3		W5F8Q9	Q5QLE5		F4YWL9	A9TRK1		A9RTU7	Q7XQZ6		A0A1D5S4Q0		Q5NBN5		A9RJM8		46	Q5QLE5	Putative acyl-CoA synthetase OS=Oryza sativa subsp. japonica OX=39947 GN=P0019E03.20-1 PE=4 SV=1	660	lcl|W5F8Q9Uncharacterized protein OS=Triticum aestivum OX=4565 PE=4 SV=1	W5F8Q9	4e-130	43.4409	391	465	291		46	F4YWL9	60S ribosomal protein L21 OS=Triticum aestivum OX=4565 GN=RPL21 PE=1 SV=1	164	lcl|A9TRK1Predicted protein OS=Physcomitrella patens subsp. patens OX=3218 GN=PHYPA_006567 PE=4 SV=1	A9TRK1	6e-99	79.2683	283	164	152
W5EG56	Q10NK0	A9T230		A0A1D6RR59	Q6YSB2		A0A1D6DHE5	A9RI84		A9RUJ0	Q2QMN7		A0A1D5X2X8		C7J4X9		A9U345		47	Q6YSB2	Glutamate decarboxylase OS=Oryza sativa subsp. japonica OX=39947 GN=P0104B02.16-2 PE=2 SV=1	497	lcl|A0A1D6RR59Glutamate decarboxylase OS=Triticum aestivum OX=4565 PE=3 SV=1	A0A1D6RR59	0	79.4937	654	395	347		47	A0A1D6DHE5	Uncharacterized protein OS=Triticum aestivum OX=4565 PE=4 SV=1	270	lcl|A9RI84Cytochrome b-c1 complex subunit Rieske, mitochondrial (Fragment) OS=Physcomitrella patens subsp. patens OX=3218 GN=PHYPADRAFT_114439 PE=4 SV=1	A9RI84	8e-76	71.0526	230	152	131
W5G990	Q6ZGV5	A9RVD4		A0A1D6RGL9	Q0E0Q3		W5C4J9	A9ST89		A9RUJ8	Q65XE0		A0A1D5UED5		Q7XI37		A9TI16		48	Q0E0Q3	Protein ADP-ribosyltransferase PARP3 OS=Oryza sativa subsp.japonica OX=39947 GN=PARP3 PE=2 SV=1	831	lcl|A0A1D6RGL9Poly [ADP-ribose] polymerase OS=Triticum aestivum OX=4565 GN=4343013 (1 of many) PE=4 SV=1	A0A1D6RGL9	3e-110	30.5665	358	759	390		48	W5C4J9	Uncharacterized protein OS=Triticum aestivum OX=4565 PE=4 SV=1	81	lcl|A9ST89Predicted protein (Fragment) OS=Physcomitrella patens subsp. patens OX=3218 GN=PHYPADRAFT_18790 PE=4 SV=1	A9ST89	1e-26	67.1233	94	73	59
P69415	P0C361	Q6YXQ2		A0A1D5RY72	Q7GD79		W5I1R7	A9RVF7		A9RWG1	Q6AVG6		W5FN32		Q75M28		A9S775		49	Q7GD79	GTP-binding nuclear protein Ran-2 OS=Oryza sativa subsp.japonica OX=39947 GN=RAN2 PE=2 SV=1	221	lcl|A0A1D5RY72GTP-binding nuclear protein OS=Triticum aestivum OX=4565 GN=4339683 (1 of many) PE=3 SV=1	A0A1D5RY72	3e-130	99.422	364	173	172		49	W5I1R7	Uncharacterized protein OS=Triticum aestivum OX=4565 PE=3 SV=1	227	lcl|A9RVF7Predicted protein OS=Physcomitrella patens subsp. patens OX=3218 GN=PHYPA_007282 PE=3 SV=1	A9RVF7	9e-147	90.411	410	219	209
A0A1D6B543	Q0DWI9	A9STA0		A0A1D5X6P8	Q5VNW1		A0A1D6D9K8	A9SIW1		A9RWH6	Q6K2E8		A0A1D5WVW1		Q8LQD2		Q70TF0		50	Q5VNW1	Putative transketolase 1 OS=Oryza sativa subsp. japonica OX=39947 GN=P0001H02.3 PE=4 SV=1	633	lcl|A0A1D5X6P8Uncharacterized protein OS=Triticum aestivum OX=4565 PE=4 SV=1	A0A1D5X6P8	0	91.1532	1228	633	606		50	A0A1D6D9K8	Uncharacterized protein OS=Triticum aestivum OX=4565 PE=4 SV=1	334	lcl|A9SIW1Protein-ribulosamine 3-kinase, chloroplastic OS=Physcomitrella patens subsp. patens OX=3218 GN=PHYPA_019332 PE=3 SV=1	A9SIW1	1e-138	58.982	398	334	243
A0A1D5YPU6	Q10JD4	A9SNK0		W5CME5	Q9SDG6		A0A1D5TV46	A9TQS1		A9RWT9	Q0DEV5		A0A1D5TIQ1		Q7F8T6		Q2I826		51	Q9SDG6	60S ribosomal protein L30 OS=Oryza sativa subsp. japonica OX=39947 GN=RPL30 PE=3 SV=1	111	lcl|W5CME5Uncharacterized protein OS=Triticum aestivum OX=4565 GN=4324441 (1 of many) PE=3 SV=1	W5CME5	2e-70	89.8148	205	108	103		51	A0A1D5TV46	Serine hydroxymethyltransferase OS=Triticum aestivum OX=4565 PE=3 SV=1	464	lcl|A9TQS1Serine hydroxymethyltransferase OS=Physcomitrella patens subsp. patens OX=3218 GN=PHYPA_019405 PE=3 SV=1	A9TQS1	0	79.1845	772	466	408
W5C3Z7	Q6YZA9	A9SDF7		W5A2K2	Q7XBW5		A0A1D6D4B0	A9TB51		A9RX48	Q53J68		W5E091		Q6F361		A9RTX0		52	Q7XBW5	Probable plastid-lipid-associated protein 3, chloroplastic OS=Oryza sativa subsp. japonica OX=39947 GN=PAP3 PE=3 SV=1	374	lcl|W5A2K2Uncharacterized protein OS=Triticum aestivum OX=4565 GN=4349489 (1 of many) PE=4 SV=1	W5A2K2	2e-160	67.655	455	371	284		52	A0A1D6D4B0	Uncharacterized protein OS=Triticum aestivum OX=4565 PE=3 SV=1	358	lcl|A9TB51Predicted protein (Fragment) OS=Physcomitrella patens subsp. patens OX=3218 GN=PHYPADRAFT_142875 PE=3 SV=1	A9TB51	5e-119	56.5495	350	313	230
A0A1D5SCJ1	Q0DG48	A9T278		A0A1D6AHC6	Q6YUR8		A0A1D6B2S8	A9RMZ1		A9RXL5	Q6K8H3		A0A1D5XTR6		Q2R3E2		A9TS69		53	Q6YUR8	Cold shock domain protein 1 OS=Oryza sativa subsp. japonica OX=39947 GN=CSP1 PE=2 SV=1	241	lcl|A0A1D6AHC6Uncharacterized protein OS=Triticum aestivum OX=4565 PE=4 SV=1	A0A1D6AHC6	4e-62	66.3677	193	223	159		53	A0A1D6B2S8	Uncharacterized protein OS=Triticum aestivum OX=4565 PE=4 SV=1	86	lcl|A9RMZ1Predicted protein OS=Physcomitrella patens subsp. patens OX=3218 GN=PHYPA_028631 PE=4 SV=1	A9RMZ1	1e-22	64.5161	84.3	62	49
A0A1D6CM42	Q0J3N7	A9SX31		W5BPU1	Q8H3I3		Q5S1S6	A9SMK5		A9RY98	Q6ZJ17		A0A1D5ZC45		Q10S27		A9SZH7		54	Q8H3I3	40S ribosomal protein SA OS=Oryza sativa subsp. japonica OX=39947 GN=B1056G08.113 PE=2 SV=2	305	lcl|W5BPU140S ribosomal protein SA OS=Triticum aestivum OX=4565 PE=3 SV=1	W5BPU1	7e-171	86.9281	476	306	274		54	Q5S1S6	Peroxiredoxin Q, chloroplastic OS=Triticum aestivum OX=4565 GN=PRX1 PE=2 SV=1	217	lcl|A9SMK5Predicted protein OS=Physcomitrella patens subsp. patens OX=3218 GN=PHYPADRAFT_132273 PE=4 SV=1	A9SMK5	6e-79	70.7483	234	147	127
A0A1D5T356	Q7X7S9	A9SUK3		A0A1D6RTY5	Q0JLX8		A0A1D5SYE6	A9REQ5		A9S013	Q8L4L4		A0A1D6D8J7		Q6L502		A9RXR0		55	Q0JLX8	2014_06/2014_06|11-Jun-2014	202	lcl|A0A1D6RTY5Uncharacterized protein OS=Triticum aestivum OX=4565 PE=4 SV=1	A0A1D6RTY5	1e-136	87.6238	381	202	190		55	A0A1D5SYE6	Uncharacterized protein OS=Triticum aestivum OX=4565 GN=4338498 (1 of many) PE=4 SV=1	377	lcl|A9REQ5Predicted protein OS=Physcomitrella patens subsp. patens OX=3218 GN=PHYPADRAFT_113036 PE=4 SV=1	A9REQ5	0	74.7826	519	345	290
A0A1D5WIV5	P92683	A9SP33		A0A1D5VZV3	Q7F4F8		W5DX55	A9RAV0		A9S027	Q9FVZ7		A0A1D5U4H0		Q6AVZ8		A9RGM8		56	Q7F4F8	Mitochondrial outer membrane protein porin 3 OS=Oryza sativa subsp. japonica OX=39947 GN=VDAC3 PE=2 SV=1	275	lcl|A0A1D5VZV3Uncharacterized protein OS=Triticum aestivum OX=4565 GN=4327665 (1 of many) PE=4 SV=1	A0A1D5VZV3	6e-160	92.3729	444	236	227		56	W5DX55	Uncharacterized protein OS=Triticum aestivum OX=4565 PE=4 SV=1	129	lcl|A9RAV0Uncharacterized protein OS=Physcomitrella patens subsp. patens OX=3218 GN=PHYPA_003731 PE=4 SV=1	A9RAV0	3e-30	41.0853	105	129	70
S4Z090	Q8S6G5	Q6YXN9		A0A1D5UPJ6	Q69WE5		A0A1D6A0R9	A9TD58		A9S0B5	Q8H4Q9		A0A1D5YL67		Q75II3		A9U3U7		57	Q69WE5	Pyruvate kinase OS=Oryza sativa subsp. japonica OX=39947 GN=OJ1014_E09.29-2 PE=2 SV=1	418	lcl|A0A1D5UPJ6Pyruvate kinase OS=Triticum aestivum OX=4565 PE=3 SV=1	A0A1D5UPJ6	1e-52	30.6792	181	427	213		57	A0A1D6A0R9	Uncharacterized protein OS=Triticum aestivum OX=4565 PE=4 SV=1	374	lcl|A9TD58Predicted protein OS=Physcomitrella patens subsp. patens OX=3218 GN=PHYPA_009944 PE=4 SV=1	A9TD58	0	87.2973	685	370	350
A0A1D5YIT3	Q6ES23	A9SF88		A0A1D5YSR4	Q69IN5		A0A1D5S820	A9TU24		A9S190	Q6L5I4		W5B8G2		Q8LNL2		A9T6I3		58	Q69IN5	Putative Pto kinase interactor 1 OS=Oryza sativa subsp.japonica OX=39947 GN=P0450E05.10 PE=3 SV=1	372	lcl|A0A1D5YSR4Uncharacterized protein OS=Triticum aestivum OX=4565 PE=4 SV=1	A0A1D5YSR4	1e-38	33.2155	142	283	151		58	A0A1D5S820	Uncharacterized protein OS=Triticum aestivum OX=4565 PE=4 SV=1	228	lcl|A9TU24Predicted protein OS=Physcomitrella patens subsp. patens OX=3218 GN=PHYPADRAFT_150597 PE=4 SV=1	A9TU24	2e-81	72.4359	241	156	135
P11383	P0C512	P34915		A0A1D5WRC7	Q657P0		A0A1D5ZX54	A9TH40		A9S1J0	Q10LJ0		A0A1D5W829		Q53NL5		A9TWK3		59	Q657P0	Protein translocase subunit SecA OS=Oryza sativa subsp.japonica OX=39947 GN=P0426D06.18 PE=3 SV=1	1021	lcl|A0A1D5WRC7Uncharacterized protein OS=Triticum aestivum OX=4565 PE=3 SV=1	A0A1D5WRC7	0	87.22	1279	759	690		59	A0A1D5ZX54	Uncharacterized protein OS=Triticum aestivum OX=4565 PE=4 SV=1	391	lcl|A9TH40Predicted protein (Fragment) OS=Physcomitrella patens subsp. patens OX=3218 GN=PHYPADRAFT_145532 PE=4 SV=1	A9TH40	5e-151	66.5635	436	323	271
A0A1D6CHG0	Q9SMB1	A9RFU9		A0A1D5SF75	Q94CR1		A0A1D6ARK8	A9RPP7		A9S1W6	Q6YV23		W5H4V7		Q10Q05		A9TNC4		60	Q94CR1	Beta 1,3-glucanase OS=Oryza sativa subsp. japonica OX=39947 GN=P0660F12.19 PE=2 SV=1	334	lcl|A0A1D5SF75(1,31,4) beta glucanase OS=Triticum aestivum OX=4565 PE=3 SV=1	A0A1D5SF75	1e-75	52.4528	233	265	189		60	A0A1D6ARK8	Uncharacterized protein OS=Triticum aestivum OX=4565 PE=4 SV=1	247	lcl|A9RPP7Predicted protein (Fragment) OS=Physcomitrella patens subsp. patens OX=3218 GN=PHYPADRAFT_47040 PE=4 SV=1	A9RPP7	1e-91	73.1844	269	179	147
G0Z6F1	Q9SDD1	A9S453		Q45NB2	Q0J9E0		W5GUV9	A9S497		A9S238	Q7EZJ0		A0A1D5SBC3		Q6H5B5		A9SZI1		61	Q0J9E0	2014_06/2014_06|11-Jun-2014	428	lcl|Q45NB2Glutamine synthetase OS=Triticum aestivum OX=4565 GN=GS2 PE=2 SV=1	Q45NB2	0	90.5569	783	413	391		61	W5GUV9	Uncharacterized protein OS=Triticum aestivum OX=4565 GN=107277102 (1 of many) PE=3 SV=1	327	lcl|A9S497Predicted protein OS=Physcomitrella patens subsp. patens OX=3218 GN=PHYPADRAFT_124139 PE=4 SV=1	A9S497	4e-156	69.906	441	319	257
A0A1D6BR45	Q5Z9S4	A9RJU6		W5EAP3	Q6ZJ04		A0A1D5T8Q1	A9RW32		A9S283	Q5N7W3		Q9XPT0		Q9FEG7		A9RWR3		62	Q6ZJ04	Ribosomal protein OS=Oryza sativa subsp. japonica OX=39947 GN=OJ1150_A11.31 PE=2 SV=1	216	lcl|W5EAP3Ribosomal protein OS=Triticum aestivum OX=4565 PE=3 SV=1	W5EAP3	6e-142	93.9815	395	216	211		62	A0A1D5T8Q1	Uncharacterized protein OS=Triticum aestivum OX=4565 PE=4 SV=1	606	lcl|A9RW32Predicted protein (Fragment) OS=Physcomitrella patens subsp. patens OX=3218 GN=PHYPADRAFT_120302 PE=4 SV=1	A9RW32	3e-44	41.5842	167	202	121
A0A1D6RXF7	Q10QD8	A9S3W8		A0A1D6RTY9	Q9SDJ2		A0A1D5W2S5	A9TU81		A9S286	Q6Z8P2		Q95H60		P27777		A9RP01		63	Q9SDJ2	Magnesium-protoporphyrin IX monomethyl ester [oxidative]cyclase OS=Oryza sativa subsp. japonica OX=39947 GN=ZIP1 PE=2 SV=1	408	lcl|A0A1D6RTY9Uncharacterized protein OS=Triticum aestivum OX=4565 PE=3 SV=1	A0A1D6RTY9	0	79.661	644	413	351		63	A0A1D5W2S5	Uncharacterized protein OS=Triticum aestivum OX=4565 PE=3 SV=1	144	lcl|A9TU81Predicted protein (Fragment) OS=Physcomitrella patens subsp. patens OX=3218 GN=PHYPADRAFT_8053 PE=3 SV=1	A9TU81	2e-33	50.7812	114	128	85
A0A1D5WWT0	Q9SDD6	A9RW02		A0A1D5Y7G4	Q53JI9		A0A1D6DI91	A9S9K9		A9S2A9	B9EXM2		A0A1D5U4J6		Q5SNC0		A9RHV4		64	Q53JI9	Probable sucrose-phosphate synthase 5 OS=Oryza sativa subsp.japonica OX=39947 GN=SPS5 PE=2 SV=1	1014	lcl|A0A1D5Y7G4Uncharacterized protein OS=Triticum aestivum OX=4565 PE=4 SV=1	A0A1D5Y7G4	0	77.8481	710	474	399		64	A0A1D6DI91	Uncharacterized protein OS=Triticum aestivum OX=4565 PE=4 SV=1	445	lcl|A9S9K9Predicted protein OS=Physcomitrella patens subsp. patens OX=3218 GN=PHYPADRAFT_126164 PE=4 SV=1	A9S9K9	0	67.9157	625	427	344
A0A1D5Y3B7	Q75GT3	A9TAU3		A0A1D5USI4	Q0J8M2		A0A1D6BGU9	A9T307		A9S4A7	Q9FXT8		A0A1D5SC59		Q69K00		A9TGC0		65	Q0J8M2	Ferredoxin-1, chloroplastic OS=Oryza sativa subsp. japonica OX=39947 GN=ADI1 PE=1 SV=1	139	lcl|A0A1D5USI4Uncharacterized protein OS=Triticum aestivum OX=4565 PE=4 SV=1	A0A1D5USI4	6e-25	46.087	90.5	115	65		65	A0A1D6BGU9	Ferredoxin-thioredoxin reductase, catalytic chain OS=Triticum aestivum OX=4565 PE=3 SV=1	123	lcl|A9T307Predicted protein (Fragment) OS=Physcomitrella patens subsp. patens OX=3218 GN=PHYPADRAFT_27854 PE=4 SV=1	A9T307	2e-46	87.8378	145	74	69
W5D7B8	Q943F3	A9SFY4		A0A1D5ZVZ3	Q6Z050		A0A1D6A140	A9SEW4		A9S4K0	Q6Z6S1		A0A1D6D5Q5		Q7XLP7		A9REW3		66	Q6Z050	Polyadenylate-binding protein OS=Oryza sativa subsp. japonica OX=39947 GN=P0451H06.101 PE=2 SV=1	660	lcl|A0A1D5ZVZ3Polyadenylate-binding protein OS=Triticum aestivum OX=4565 PE=3 SV=1	A0A1D5ZVZ3	0	76.236	934	627	535		66	A0A1D6A140	Uncharacterized protein OS=Triticum aestivum OX=4565 PE=4 SV=1	377	lcl|A9SEW4Predicted protein OS=Physcomitrella patens subsp. patens OX=3218 GN=PHYPA_027151 PE=4 SV=1	A9SEW4	0	77.5758	556	330	289
A0A1D6CY40	Q7F1F2	A9SRQ1		A0A1D5V5Y1	Q5N8G1		W5FDV7	A9TWD4		A9S4T6	Q8W423		F6K744		Q5VRG3		A9T8C6		67	Q5N8G1	2-C-methyl-D-erythritol 4-phosphate cytidylyltransferase,chloroplastic OS=Oryza sativa subsp. japonica OX=39947 GN=ISPD PE=2 SV=1	297	lcl|A0A1D5V5Y1Uncharacterized protein OS=Triticum aestivum OX=4565 PE=3 SV=1	A0A1D5V5Y1	3e-157	87.2093	441	258	243		67	W5FDV7	Uncharacterized protein OS=Triticum aestivum OX=4565 PE=4 SV=1	231	lcl|A9TWD4Predicted protein OS=Physcomitrella patens subsp. patens OX=3218 GN=PHYPADRAFT_151795 PE=4 SV=1	A9TWD4	5e-84	62.8141	250	199	150
A0A1D5YFR0	Q69LW4	A9SIV3		W5G105	Q0JGY1		A0A1D6CEQ5	A9RG15		A9S5F3	Q53P85		A0A1D5TVE0		Q75LD6		A9T2I3		68	Q0JGY1	60S ribosomal protein L5-1 OS=Oryza sativa subsp. japonica OX=39947 GN=RPL5A PE=2 SV=1	304	lcl|W5G105Uncharacterized protein OS=Triticum aestivum OX=4565 PE=3 SV=1	W5G105	0	89.3471	542	291	277		68	A0A1D6CEQ5	Alanine--tRNA ligase OS=Triticum aestivum OX=4565 PE=3 SV=1	721	lcl|A9RG15Probable alanine--tRNA ligase, chloroplastic OS=Physcomitrella patens subsp. patens OX=3218 GN=PHYPADRAFT_174459 PE=3 SV=1	A9RG15	0	63.8268	852	716	571
A0A1D5Z105	Q2R1V8	A9TIB8		F4Y593	Q69QQ6		A0A1D5Y506	A9RGV1		A9S5I1	Q0DT93		W5GYP4		Q0DB62		A9T398		69	Q69QQ6	Heat shock protein 81-2 OS=Oryza sativa subsp. japonica OX=39947 GN=HSP81-2 PE=2 SV=1	699	lcl|F4Y593Heat shock protein 90 OS=Triticum aestivum OX=4565 GN=Hsp90.2-B1 PE=2 SV=1	F4Y593	0	93.1429	1235	700	692		69	A0A1D5Y506	Uncharacterized protein OS=Triticum aestivum OX=4565 PE=4 SV=1	386	lcl|A9RGV1Predicted protein OS=Physcomitrella patens subsp. patens OX=3218 GN=PHYPADRAFT_113976 PE=4 SV=1	A9RGV1	0	74.2138	517	318	276
A0A1D5VPH6	Q9FR35	A9S298		L0GED8	Q10E23		A0A1D5WIX4	A9SC57		A9S5J4	Q2QS14		W5I3K2		C7J046		A9S9E8		70	Q10E23	2014_06/2014_06|11-Jun-2014	260	lcl|L0GED814-3-3 protein OS=Triticum aestivum OX=4565 GN=14R2 PE=2 SV=1	L0GED8	0	96.5517	513	261	258		70	A0A1D5WIX4	Uncharacterized protein OS=Triticum aestivum OX=4565 PE=4 SV=1	599	lcl|A9SC57Predicted protein OS=Physcomitrella patens subsp. patens OX=3218 GN=PHYPADRAFT_164062 PE=4 SV=1	A9SC57	2e-76	32.1429	258	588	309
A0A1D5TQC7	Q69RJ0	A9TE45		W5D0E3	P17784		A0A1D6SEL9	A9SQL5		A9S5N6	Q9LST6		A0A1D6ANV5		Q84VC8		A9RQK2		71	P17784	Fructose-bisphosphate aldolase 1, cytoplasmic OS=Oryza sativa subsp. japonica OX=39947 GN=FBA1 PE=1 SV=2	358	lcl|W5D0E3Fructose-bisphosphate aldolase OS=Triticum aestivum OX=4565 GN=TRAES_3BF107400010CFD_c1 PE=3 SV=1	W5D0E3	0	92.4581	685	358	343		71	A0A1D6SEL9	Uncharacterized protein OS=Triticum aestivum OX=4565 PE=4 SV=1	386	lcl|A9SQL5Predicted protein OS=Physcomitrella patens subsp. patens OX=3218 GN=PHYPADRAFT_166189 PE=4 SV=1	A9SQL5	3e-33	31.5152	127	330	166
A0A1D5X817	Q53K24	A9T3S4		W5APX0	Q6K635		P49234	A9RDI7		A9S5T7	Q7F613		A0A1D5XY69		Q8H051		A9U407		72	Q6K635	GrpE protein homolog OS=Oryza sativa subsp. japonica OX=39947 GN=OJ1004_A05.20 PE=3 SV=1	332	lcl|W5APX0GrpE protein homolog OS=Triticum aestivum OX=4565 PE=3 SV=1	W5APX0	6e-60	44.878	192	205	146		72	P49234	Profilin-3 OS=Triticum aestivum OX=4565 GN=PRO3 PE=2 SV=2	131	lcl|A9RDI7Profilin OS=Physcomitrella patens subsp. patens OX=3218 GN=PHYPA_023207 PE=3 SV=1	A9RDI7	6e-57	62.5954	174	131	103
E6Y289	Q0IR97	A9RWX8		A0A1D5VSV8	Q8LQJ9		A0A1D5VZ16	A9SST2		A9S7P9	Q7XUK6		W5FDS3		Q65WY6		A9TTH8		73	Q8LQJ9	ATP-dependent zinc metalloprotease FTSH 4, mitochondrial OS=Oryza sativa subsp. japonica OX=39947 GN=FTSH4 PE=3 SV=1	709	lcl|A0A1D5VSV8Uncharacterized protein OS=Triticum aestivum OX=4565 PE=3 SV=1	A0A1D5VSV8	0	83.0588	730	425	381		73	A0A1D5VZ16	Uroporphyrinogen decarboxylase OS=Triticum aestivum OX=4565 PE=4 SV=1	296	lcl|A9SST2Uroporphyrinogen decarboxylase OS=Physcomitrella patens subsp. patens OX=3218 GN=PHYPADRAFT_188035 PE=3 SV=1	A9SST2	3e-83	47.1631	257	282	179
Q3S4I1	Q84ZK1	A9T3D3		P12782	Q75K90		A0A1D5TJ01	A9T2C3		A9S8G9	Q6ZD89		A0A1D5TJ86		Q7XUD0		A9T9I6		74	Q75K90	Phosphoglycerate kinase OS=Oryza sativa subsp. japonica OX=39947 GN=OJ1118_C04.1 PE=3 SV=1	310	lcl|P12782Phosphoglycerate kinase, chloroplastic OS=Triticum aestivum OX=4565 PE=2 SV=1	P12782	2e-135	79.6154	393	260	221		74	A0A1D5TJ01	Uncharacterized protein OS=Triticum aestivum OX=4565 PE=4 SV=1	441	lcl|A9T2C3Predicted protein OS=Physcomitrella patens subsp. patens OX=3218 GN=PHYPA_008155 PE=4 SV=1	A9T2C3	6e-175	58.9633	499	463	324
P17933	Q8S6G1	Q6YXJ9		A0A1D5V207	Q5ZEC6		W5ENW2	A9SGZ9		A9S8J4	Q6K8D9		P24066		Q7XDI5		A9SJT4		75	Q5ZEC6	Putative DEAD/H box polypeptide 36 protein OS=Oryza sativa subsp. japonica OX=39947 GN=P0494A10.16 PE=4 SV=1	1063	lcl|A0A1D5V207Uncharacterized protein OS=Triticum aestivum OX=4565 PE=4 SV=1	A0A1D5V207	4e-50	33.4247	184	365	199		75	W5ENW2	Eukaryotic translation initiation factor 3 subunit G OS=Triticum aestivum OX=4565 PE=3 SV=1	286	lcl|A9SGZ9Eukaryotic translation initiation factor 3 subunit G OS=Physcomitrella patens subsp. patens OX=3218 GN=PHYPA_012823 PE=3 SV=1	A9SGZ9	4e-92	52.9617	275	287	192
A0A1D5T2P6	Q9LST8	A9S713		A0A1D5T6W7	Q7XKD0		A0A1D6D5P5	A9S4X3		A9S9Q8	Q84UI5		A0A1D5ZWX1		Q9ZWR5		A9T438		76	Q7XKD0	Thioredoxin X, chloroplastic OS=Oryza sativa subsp. japonica OX=39947 GN=TRX-X PE=2 SV=1	180	lcl|A0A1D5T6W7Uncharacterized protein OS=Triticum aestivum OX=4565 GN=4337394 (1 of many) PE=4 SV=1	A0A1D5T6W7	4e-79	68.4211	233	190	145		76	A0A1D6D5P5	Uncharacterized protein OS=Triticum aestivum OX=4565 PE=4 SV=1	431	lcl|A9S4X3Malate dehydrogenase OS=Physcomitrella patens subsp. patens OX=3218 GN=PHYPADRAFT_74635 PE=3 SV=1	A9S4X3	0	79.6407	555	334	298
A0A1D5VID8	Q7XUK3	A9S021		W5DIU6	Q0JQP8		A0A1D6CF63	A9S663		A9SA38	Q7EYK9		A0A1D5UD55		Q2QY04		A9TMZ3		77	Q0JQP8	2014_07/2014_07|09-Jul-2014	253	lcl|W5DIU6Uncharacterized protein OS=Triticum aestivum OX=4565 GN=4325211 (1 of many) PE=3 SV=1	W5DIU6	7e-164	86.9565	454	253	236		77	A0A1D6CF63	Polyadenylate-binding protein OS=Triticum aestivum OX=4565 PE=4 SV=1	459	lcl|A9S663Predicted protein OS=Physcomitrella patens subsp. patens OX=3218 GN=PHYPADRAFT_124737 PE=4 SV=1	A9S663	0	69.7619	611	420	355
A0A1D5UA93	Q84MN8	A9TV33		W5B525	Q8GVY2		A0A1D6CM34	A9RRW8		A9SAE6	Q69TG2		A0A1D5YN89		Q2RAZ7		A9S8D0		78	Q8GVY2	60S ribosomal protein L38, putative, expressed OS=Oryza sativa subsp. japonica OX=39947 GN=OJ1612_A04.113 PE=2 SV=2	69	lcl|W5B525Uncharacterized protein OS=Triticum aestivum OX=4565 PE=3 SV=1	W5B525	1e-45	97.1014	139	69	69		78	A0A1D6CM34	Uncharacterized protein OS=Triticum aestivum OX=4565 PE=4 SV=1	389	lcl|A9RRW8Predicted protein OS=Physcomitrella patens subsp. patens OX=3218 GN=PHYPA_012529 PE=4 SV=1	A9RRW8	0	72.8	555	375	310
A0A1D6AAE1	Q6Z5K5	A9U3P6		W5FGR3	Q84TB6		A0A1D5UMI9	A9S9W5		A9SAN7	Q5JLP6		A0A1D6CIU7		Q10L56		A9SYK6		79	Q84TB6	Actin-depolymerizing factor 3 OS=Oryza sativa subsp. japonica OX=39947 GN=ADF3 PE=1 SV=1	150	lcl|W5FGR3Uncharacterized protein OS=Triticum aestivum OX=4565 PE=3 SV=1	W5FGR3	2e-69	66	206	150	117		79	A0A1D5UMI9	Uncharacterized protein OS=Triticum aestivum OX=4565 PE=4 SV=1	212	lcl|A9S9W5Uncharacterized protein OS=Physcomitrella patens subsp. patens OX=3218 GN=PHYPADRAFT_182654 PE=4 SV=1	A9S9W5	4e-84	67.6136	253	176	140
A0A1D5YJ35	Q6K439	A9SIT2		W5GBX1	Q5WMV3		W5CG19	A9TMU4		A9SB18	Q0IT43		A0A1D5XV45		Q6ESH0		A9SNA0		80	Q5WMV3	Uncharacterized protein OS=Oryza sativa subsp. japonica OX=39947 GN=OJ1308_D01.1 PE=4 SV=1	346	lcl|W5GBX1Uncharacterized protein OS=Triticum aestivum OX=4565 PE=4 SV=1	W5GBX1	1e-20	35.1351	87	222	115		80	W5CG19	Uncharacterized protein OS=Triticum aestivum OX=4565 PE=4 SV=1	189	lcl|A9TMU4Predicted protein OS=Physcomitrella patens subsp. patens OX=3218 GN=PHYPADRAFT_147884 PE=4 SV=1	A9TMU4	1e-60	70.3947	186	152	119
A0A1D6AAJ1	Q9FXT9	A9S5I6		A7VL25	P0C5A4		P12783	A9TC11		A9SBL0	Q67UZ0		A0A1D6BAG7		Q10Q09		A9RS92		81	P0C5A4	Late embryogenesis abundant protein 19 OS=Oryza sativa subsp.japonica OX=39947 GN=LEA19 PE=2 SV=1	200	lcl|A7VL25Group3 late embryogenesis abundant protein OS=Triticum aestivum OX=4565 GN=Wrab17 PE=4 SV=1	A7VL25	3e-26	43.1818	97.4	176	99		81	P12783	Phosphoglycerate kinase, cytosolic OS=Triticum aestivum OX=4565 PE=2 SV=1	401	lcl|A9TC11Phosphoglycerate kinase OS=Physcomitrella patens subsp. patens OX=3218 GN=PHYPA_006490 PE=3 SV=1	A9TC11	0	67.1679	534	399	321
A0A1D5XW89	Q8H8U5	K9Y419		A0A1D5W8I7	Q8S059		P69555	Q6YXN1		A9SCC8	Q6YS69		A0A1D5TMY4		Q7XMP6		A9T2B3		82	Q8S059	Stearoyl-[acyl-carrier-protein] 9-desaturase 2, chloroplastic OS=Oryza sativa subsp. japonica OX=39947 GN=SSI2 PE=2 SV=1	396	lcl|A0A1D5W8I7Uncharacterized protein OS=Triticum aestivum OX=4565 PE=4 SV=1	A0A1D5W8I7	0	92.4699	658	332	323		82	P69555	Photosystem II reaction center protein H OS=Triticum aestivum OX=4565 GN=psbH PE=1 SV=2	73	lcl|Q6YXN1Photosystem II reaction center protein H OS=Physcomitrella patens subsp. patens OX=3218 GN=psbH PE=3 SV=3	Q6YXN1	8e-35	74.2857	113	70	61
W4ZPL1	Q6Z1D6	A9RCU8		Q5I7K2	Q8LJU5		A0A1D6CRA1	A9TWJ3		A9SCD5	Q8W426		A0A1D5YNN8		Q0D9G9		A9T5Q0		83	Q8LJU5	40S ribosomal protein S7 OS=Oryza sativa subsp. japonica OX=39947 GN=RPS7 PE=2 SV=2	192	lcl|Q5I7K240S ribosomal protein S7 OS=Triticum aestivum OX=4565 PE=1 SV=1	Q5I7K2	2e-125	88.0208	352	192	185		83	A0A1D6CRA1	Peptidylprolyl isomerase OS=Triticum aestivum OX=4565 PE=4 SV=1	203	lcl|A9TWJ3Peptidylprolyl isomerase OS=Physcomitrella patens subsp. patens OX=3218 GN=PHYPADRAFT_151854 PE=4 SV=1	A9TWJ3	3e-53	60.2941	167	136	100
A0A1D5U5C8	Q69LA6	A9TWQ5		A0A1D6BXL7	Q0DF89		A0A1D5VK59	A9SXK7		A9SDC6	Q5ZDJ3		Q93XQ6		Q0JD68		A9TWI9		84	Q0DF89	2014_06/2014_06|11-Jun-2014	362	lcl|A0A1D6BXL7Ferredoxin--NADP reductase, chloroplastic OS=Triticum aestivum OX=4565 PE=3 SV=1	A0A1D6BXL7	0	80.6011	614	366	327		84	A0A1D5VK59	Uncharacterized protein OS=Triticum aestivum OX=4565 PE=3 SV=1	295	lcl|A9SXK7Predicted protein OS=Physcomitrella patens subsp. patens OX=3218 GN=PHYPADRAFT_107142 PE=3 SV=1	A9SXK7	1e-103	51.7799	306	309	204
A0A1D6D8M0	Q6AVA8	A9RR03		O23798	Q6YVH4		A0A1D6AQV8	A9TKS3		A9SDK9	Q6ASV4		A0A1D6CNR1		Q0JHZ2		A9T9B8		85	Q6YVH4	Putative heterogeneous nuclearribonucleoprotein A2 OS=Oryza sativa subsp. japonica OX=39947 GN=P0758B01.1-2 PE=4 SV=1	374	lcl|O23798Ps16 protein OS=Triticum aestivum OX=4565 PE=2 SV=1	O23798	3e-25	33.1395	99.8	172	96		85	A0A1D6AQV8	Aconitate hydratase OS=Triticum aestivum OX=4565 PE=3 SV=1	977	lcl|A9TKS3Aconitate hydratase (Fragment) OS=Physcomitrella patens subsp. patens OX=3218 GN=PHYPADRAFT_147035 PE=3 SV=1	A9TKS3	0	78.1635	1506	893	802
Q7X748	Q53JG0	A9TUZ9		A0A1D5XXS9	Q10NJ4		A0A1D5YGH0	A9RI50		A9SDS1	Q6AV19		A0A1D6RUC4		Q6K2Y3		A9THC4		86	Q10NJ4	2014_07/2014_07|09-Jul-2014	322	lcl|A0A1D5XXS9Serine/threonine-protein phosphatase OS=Triticum aestivum OX=4565 PE=3 SV=1	A0A1D5XXS9	8e-77	48.2609	234	230	157		86	A0A1D5YGH0	Uncharacterized protein OS=Triticum aestivum OX=4565 PE=4 SV=1	369	lcl|A9RI50Predicted protein OS=Physcomitrella patens subsp. patens OX=3218 GN=PHYPA_027825 PE=4 SV=1	A9RI50	1e-172	61.2346	488	405	303
P58386	Q8S7T4	Q8MFA2		A0A096ULI5	Q6YT73		A0A1D5XJ56	A9RHR8		A9SE60	Q0DLC5		W5ACP2		P31673		A9SHX9		87	Q6YT73	Peroxisomal (S)-2-hydroxy-acid oxidase GLO5 OS=Oryza sativa subsp. japonica OX=39947 GN=GLO5 PE=2 SV=1	369	lcl|A0A096ULI5Uncharacterized protein OS=Triticum aestivum OX=4565 PE=3 SV=1	A0A096ULI5	0	94.0054	696	367	359		87	A0A1D5XJ56	Uncharacterized protein OS=Triticum aestivum OX=4565 PE=3 SV=1	264	lcl|A9RHR8Predicted protein (Fragment) OS=Physcomitrella patens subsp. patens OX=3218 GN=PHYPADRAFT_26038 PE=3 SV=1	A9RHR8	2e-92	71.3514	272	185	158
A0A1D6DKA1	Q9AYP4	A9TL01		A0A1D6CB88	Q948T6		A0A1D5VA12	A9SUK7		A9SED9	Q6AT83		A0A1D5UXP0		Q65X66		A9SX77		88	Q948T6	Lactoylglutathione lyase OS=Oryza sativa subsp. japonica OX=39947 GN=GLYI-11 PE=1 SV=2	291	lcl|A0A1D6CB88Uncharacterized protein OS=Triticum aestivum OX=4565 PE=4 SV=1	A0A1D6CB88	0	92.0962	556	291	280		88	A0A1D5VA12	Uncharacterized protein OS=Triticum aestivum OX=4565 PE=4 SV=1	505	lcl|A9SUK7Predicted protein OS=Physcomitrella patens subsp. patens OX=3218 GN=PHYPA_013696 PE=4 SV=1	A9SUK7	4e-74	41.3793	244	348	204
W5GUX3	Q8W425	A9S997		A0A1D6CF64	Q0J4C6		A0A1D5YL36	A9TWP8		A9SEG5	Q6F3B6		A0A1D6AVN8		Q6I633		A9SG17		89	Q0J4C6	2014_05/2014_05|14-May-2014	725	lcl|A0A1D6CF64Uncharacterized protein OS=Triticum aestivum OX=4565 PE=4 SV=1	A0A1D6CF64	0	89.4444	1371	720	675		89	A0A1D5YL36	Uncharacterized protein OS=Triticum aestivum OX=4565 PE=4 SV=1	490	lcl|A9TWP8Predicted protein OS=Physcomitrella patens subsp. patens OX=3218 GN=PHYPA_007617 PE=4 SV=1	A9TWP8	0	76.8421	785	475	414
A0A1D6S9T8	Q6ZI53	A9T0S0		A0A1D6S4U2	P30298		A0A1D5T0X9	A9RDR6		A9SET7	Q6ETN3		A0A1D5SGU9		Q84QW0		A9SIN3		90	P30298	Sucrose synthase 2 OS=Oryza sativa subsp. japonica OX=39947 GN=SUS2 PE=1 SV=2	808	lcl|A0A1D6S4U2Sucrose synthase OS=Triticum aestivum OX=4565 GN=4340386 (1 of many) PE=3 SV=1	A0A1D6S4U2	0	93.985	1313	665	647		90	A0A1D5T0X9	Uncharacterized protein OS=Triticum aestivum OX=4565 PE=3 SV=1	127	lcl|A9RDR6Histone H3 OS=Physcomitrella patens subsp. patens OX=3218 GN=HTR1512 PE=3 SV=1	A9RDR6	3e-83	90.4412	241	136	124
W5B9Q2	Q6MWE2	A9U1A6		W5FET6	Q75J18		W5GGG6	A9TVK0		A9SF41	Q7X7N2		A0A1D5ZBD4		Q0E2D5		A9T8G2		91	Q75J18	60S ribosomal protein L13a-2, putative, expressed OS=Oryza sativa subsp. japonica OX=39947 GN=OSJNBb0081K01.9 PE=2 SV=1	206	lcl|W5FET6Uncharacterized protein OS=Triticum aestivum OX=4565 PE=3 SV=1	W5FET6	4e-145	95.1456	402	206	202		91	W5GGG6	Uncharacterized protein OS=Triticum aestivum OX=4565 PE=4 SV=1	252	lcl|A9TVK0Uncharacterized protein OS=Physcomitrella patens subsp. patens OX=3218 GN=Sep4c PE=4 SV=1	A9TVK0	9e-74	56.6327	228	196	138
W4ZSM1	Q0DG05	A9TCU9		A0A1D5ZLT8	Q84TB3		W5BPD8	A9SUD3		A9SFI1	Q6ZLK0		A0A1D5TGI2		Q0JJY1		A9TFE1		92	Q84TB3	Actin-depolymerizing factor 4 OS=Oryza sativa subsp. japonica OX=39947 GN=ADF4 PE=1 SV=1	139	lcl|A0A1D5ZLT8Uncharacterized protein OS=Triticum aestivum OX=4565 GN=4334595 (1 of many) PE=3 SV=1	A0A1D5ZLT8	5e-73	69.5652	214	138	118		92	W5BPD8	Uncharacterized protein OS=Triticum aestivum OX=4565 PE=4 SV=1	248	lcl|A9SUD3Predicted protein OS=Physcomitrella patens subsp. patens OX=3218 GN=PHYPADRAFT_62970 PE=4 SV=1	A9SUD3	7e-71	49.5283	219	212	149
P69443	Q8S6F4	Q6YXR2		A0A1D6APJ2	Q6K4N0		P46285	A9S1S8		A9SFJ9	Q6ZKC0		A0A1D5WG75		Q6Z245		A9T6N0		93	Q6K4N0	Serine/arginine-rich splicing factor RSZ21 OS=Oryza sativa subsp. japonica OX=39947 GN=RSZP21 PE=2 SV=1	185	lcl|A0A1D6APJ2Uncharacterized protein OS=Triticum aestivum OX=4565 GN=4330968 (1 of many) PE=4 SV=1	A0A1D6APJ2	2e-57	80.1724	176	116	96		93	P46285	Sedoheptulose-1,7-bisphosphatase, chloroplastic OS=Triticum aestivum OX=4565 PE=2 SV=1	393	lcl|A9S1S8Predicted protein OS=Physcomitrella patens subsp. patens OX=3218 GN=PHYPADRAFT_122707 PE=1 SV=1	A9S1S8	0	81.5951	555	326	290
A0A1D6S573	Q8W347	A9SWM3		A0A1D5U3N1	Q0J962		A0A1D5VXC7	A9THB2		A9SFK2	Q6Z0S8		A0A1D5SAJ4		Q6YW78		A9SRV0		94	Q0J962	2014_06/2014_06|11-Jun-2014	466	lcl|A0A1D5U3N1Uncharacterized protein OS=Triticum aestivum OX=4565 PE=3 SV=1	A0A1D5U3N1	0	66.7526	525	388	311		94	A0A1D5VXC7	Importin subunit alpha OS=Triticum aestivum OX=4565 PE=4 SV=1	343	lcl|A9THB2Importin subunit alpha OS=Physcomitrella patens subsp. patens OX=3218 GN=PHYPADRAFT_222327 PE=3 SV=1	A9THB2	7e-160	72.4359	459	312	264
A0A1D5UU65	Q7XMI8	A9SRU2		A0A1D6BLB8	Q0DAE4		A0A1D6S6G0	A9RFW2		A9SFZ8	Q852J3		Q8LRM8		Q69JE2		A9RRB0		95	Q0DAE4	Glutaredoxin-C8 OS=Oryza sativa subsp. japonica OX=39947 GN=GRXC8 PE=2 SV=2	136	lcl|A0A1D6BLB8Uncharacterized protein OS=Triticum aestivum OX=4565 PE=4 SV=1	A0A1D6BLB8	2e-71	79.4118	210	136	121		95	A0A1D6S6G0	Uncharacterized protein OS=Triticum aestivum OX=4565 PE=4 SV=1	256	lcl|A9RFW2Clathrin heavy chain OS=Physcomitrella patens subsp. patens OX=3218 GN=PHYPA_002142 PE=3 SV=1	A9RFW2	8e-107	74.3842	338	203	187
A0A1D6SBS1	Q93VT8	A9RYG5		W5B1E5	Q0D3U5		A0A1D6DF67	A9RSZ8		A9SG98	Q9XJ54		W5HFJ0		Q10G26		A9TFZ3		96	Q0D3U5	2014_07/2014_07|09-Jul-2014	152	lcl|W5B1E5Superoxide dismutase [Cu-Zn] OS=Triticum aestivum OX=4565 PE=3 SV=1	W5B1E5	3e-88	82.2368	254	152	138		96	A0A1D6DF67	Uncharacterized protein OS=Triticum aestivum OX=4565 PE=4 SV=1	393	lcl|A9RSZ8Predicted protein OS=Physcomitrella patens subsp. patens OX=3218 GN=PHYPA_021619 PE=4 SV=1	A9RSZ8	9e-162	57.6623	461	385	285
A0A1D5U304	Q43008	A9T6N6		A0A1D6BRN0	Q0J8A4		W5EEZ1	A9RIZ0		A9SGB7	Q84JG9		A0A1D6AS32		Q6ZH90		A9T128		97	Q0J8A4	Glyceraldehyde-3-phosphate dehydrogenase 1, cytosolic OS=Oryza sativa subsp. japonica OX=39947 GN=GAPC1 PE=1 SV=1	337	lcl|A0A1D6BRN0Glyceraldehyde-3-phosphate dehydrogenase OS=Triticum aestivum OX=4565 GN=4344564 (1 of many) PE=3 SV=1	A0A1D6BRN0	0	91.3947	634	337	325		97	W5EEZ1	Uncharacterized protein OS=Triticum aestivum OX=4565 PE=4 SV=1	229	lcl|A9RIZ0Predicted protein (Fragment) OS=Physcomitrella patens subsp. patens OX=3218 GN=PHYPADRAFT_115009 PE=4 SV=1	A9RIZ0	2e-51	54.1667	164	144	106
W5C0E2	Q7XQG5	A9T3E2		A0A1D5XY50	Q9SNK3		A0A1D5S805	A9SJ72		A9SGH8	Q69T99		A0A1D5YMQ8		Q9FTG9		A9RZJ8		98	Q9SNK3	Glyceraldehyde-3-phosphate dehydrogenase OS=Oryza sativa subsp. japonica OX=39947 GN=OJ1528D07.7 PE=3 SV=1	444	lcl|A0A1D5XY50Glyceraldehyde-3-phosphate dehydrogenase OS=Triticum aestivum OX=4565 PE=3 SV=1	A0A1D5XY50	0	91.1964	797	443	426		98	A0A1D5S805	60S ribosomal protein L36 OS=Triticum aestivum OX=4565 PE=3 SV=1	111	lcl|A9SJ7260S ribosomal protein L36 OS=Physcomitrella patens subsp. patens OX=3218 GN=PHYPA_002445 PE=3 SV=1	A9SJ72	9e-49	71.8182	151	110	91
A0A1D5RXH7	Q9LSU0	A9SF12		A0A1D5SGZ3	Q84UR8		Q95H42	Q6YXP7		A9SGQ1	Q5WA72		W5HZ47		Q6K667		A9TNA1		99	Q84UR8	Cold shock domain protein 2 OS=Oryza sativa subsp. japonica OX=39947 GN=P0582D05.112 PE=2 SV=1	197	lcl|A0A1D5SGZ3Uncharacterized protein OS=Triticum aestivum OX=4565 PE=4 SV=1	A0A1D5SGZ3	2e-57	65.3846	179	208	154		99	Q95H42	NAD(P)H-quinone oxidoreductase subunit H, chloroplastic OS=Triticum aestivum OX=4565 GN=ndhH PE=3 SV=1	393	lcl|Q6YXP7NAD(P)H-quinone oxidoreductase subunit H, chloroplastic OS=Physcomitrella patens subsp. patens OX=3218 GN=ndhH PE=3 SV=1	Q6YXP7	0	83.2474	694	388	360
A0A1D6CMJ4	Q7XHY5	A9SMC8		A0A1D5T4Q9	Q688Q9		A0A1D6ASH6	A9SHC4		A9SGV8	Q10N04		W5AH12		Q6ASR1		A9T1H7		100	Q688Q9	Glutamate--cysteine ligase A, chloroplastic OS=Oryza sativa subsp. japonica OX=39947 GN=GSH1-1 PE=2 SV=1	492	lcl|A0A1D5T4Q9Uncharacterized protein OS=Triticum aestivum OX=4565 PE=4 SV=1	A0A1D5T4Q9	0	91.7112	733	374	364		100	A0A1D6ASH6	Uncharacterized protein OS=Triticum aestivum OX=4565 PE=4 SV=1	169	lcl|A9SHC4Predicted protein OS=Physcomitrella patens subsp. patens OX=3218 GN=PHYPADRAFT_129970 PE=4 SV=1	A9SHC4	7e-39	47.9167	131	144	96
A0A1D5V1U8	Q69S39	A9RY19		W5ADS2	Q9ARZ9		W5D1B3	A9RXH3		A9SH18	Q6YPG2		Q5I7K5		Q0DKJ1		A9SJ82		101	Q9ARZ9	Ubiquitin-40S ribosomal protein S27a-1 OS=Oryza sativa subsp.japonica OX=39947 GN=RPS27AA PE=2 SV=1	155	lcl|W5ADS2Uncharacterized protein OS=Triticum aestivum OX=4565 GN=4326977 (1 of many) PE=4 SV=1	W5ADS2	3e-113	99.3548	317	155	155		101	W5D1B3	Uncharacterized protein OS=Triticum aestivum OX=4565 GN=TRAES_3BF049200010CFD_c1 PE=4 SV=1	250	lcl|A9RXH3Predicted protein OS=Physcomitrella patens subsp. patens OX=3218 GN=PHYPADRAFT_121056 PE=4 SV=1	A9RXH3	1e-33	42.5373	118	134	90
A0A1D5XQ15	Q8H8T0	A9SCU1		W5EJD1	Q84P97		W5BEP1	A9T1X0		A9SH82	Q8LMR0		A0A1D5X5Y5		Q6K4C6		A9RVT0		102	Q84P97	Mitochondrial outer membrane protein porin 5 OS=Oryza sativa subsp. japonica OX=39947 GN=VDAC5 PE=2 SV=1	277	lcl|W5EJD1Uncharacterized protein OS=Triticum aestivum OX=4565 GN=4331978 (1 of many) PE=4 SV=1	W5EJD1	1e-161	81.9495	450	277	257		102	W5BEP1	ATP synthase subunit d, mitochondrial OS=Triticum aestivum OX=4565 PE=3 SV=1	167	lcl|A9T1X0Predicted protein OS=Physcomitrella patens subsp. patens OX=3218 GN=PHYPA_024629 PE=4 SV=1	A9T1X0	2e-43	43.6047	142	172	114
W5GGU9	Q6ZG77	A9U0R2		A0A1D6B1D1	Q5VNM3		Q95H49	Q6YXK8		A9SHA4	Q8H916		A0A1D6C7D4		Q5JKW5		A9SP21		103	Q5VNM3	Eukaryotic initiation factor 4A-III homolog A OS=Oryza sativa subsp. japonica OX=39947 GN=EIF4A3A PE=1 SV=1	404	lcl|A0A1D6B1D1Uncharacterized protein OS=Triticum aestivum OX=4565 PE=3 SV=1	A0A1D6B1D1	0	66.9377	521	369	302		103	Q95H49	30S ribosomal protein S3, chloroplastic OS=Triticum aestivum OX=4565 GN=rps3 PE=3 SV=1	239	lcl|Q6YXK830S ribosomal protein S3, chloroplastic OS=Physcomitrella patens subsp. patens OX=3218 GN=rps3 PE=3 SV=1	Q6YXK8	2e-91	55.1867	269	241	174
A0A1D6AK63	Q6K1R5	O49923		A0A1D6CXT4	Q9LSU1		A0A1D5RV16	A9T345		A9SHD2	Q2QZL4		A0A1D5WAT5		P52712		A9RFR6		104	Q9LSU1	Proteasome subunit alpha type-5 OS=Oryza sativa subsp.japonica OX=39947 GN=PAE1 PE=2 SV=1	237	lcl|A0A1D6CXT4Proteasome subunit alpha type OS=Triticum aestivum OX=4565 PE=3 SV=1	A0A1D6CXT4	2e-54	43.1193	174	218	136		104	A0A1D5RV16	V-type proton ATPase subunit C OS=Triticum aestivum OX=4565 PE=3 SV=1	375	lcl|A9T345V-type proton ATPase subunit C OS=Physcomitrella patens subsp. patens OX=3218 GN=PHYPADRAFT_139628 PE=3 SV=1	A9T345	1e-160	60.0551	457	363	273
A0A1D6BXB0	Q6H7I6	A9TBU8		W5F8Z5	Q10HD0		Q43312	A9S826		A9SHG5	Q0IWL9		A0A1D5TXP4		Q6L508		A9SLW4		105	Q10HD0	Chlorophyll a-b binding protein, chloroplastic OS=Oryza sativa subsp. japonica OX=39947 GN=RCABP89 PE=2 SV=1	263	lcl|W5F8Z5Chlorophyll a-b binding protein, chloroplastic OS=Triticum aestivum OX=4565 GN=4333359 (1 of many) PE=3 SV=1	W5F8Z5	0	94.6768	515	263	256		105	Q43312	Protein H2A.7 OS=Triticum aestivum OX=4565 GN=H2A-4 PE=2 SV=3	134	lcl|A9S826Histone H2A OS=Physcomitrella patens subsp. patens OX=3218 GN=HTA1511 PE=3 SV=1	A9S826	4e-69	85.9504	205	121	111
W5AK05	Q10DK3	A9S1G3		W4ZSC8	Q652N6		A0A1D5ZWW3	A9SIV6		A9SI73	Q84TA8		A0A1D5W8R3		Q0D5M9		A9RIM7		106	Q652N6	Putative oxidoreductase OS=Oryza sativa subsp. japonica OX=39947 GN=OJ1003_C09.33 PE=3 SV=1	315	lcl|W4ZSC8NADPH-protochlorophyllide oxidoreductase OS=Triticum aestivum OX=4565 PE=3 SV=1	W4ZSC8	1e-36	33.0128	133	312	154		106	A0A1D5ZWW3	Uncharacterized protein OS=Triticum aestivum OX=4565 PE=4 SV=1	188	lcl|A9SIV6Predicted protein (Fragment) OS=Physcomitrella patens subsp. patens OX=3218 GN=PHYPADRAFT_18148 PE=4 SV=1	A9SIV6	2e-79	65.4971	235	171	133
W5BD57	Q7F9I1	A9RR37		A0A1D5S8W9	Q5W676		A0A1D5WYV3	A9S0G7		A9SIM4	Q94HB4		W5AJ04		Q6EPR4		A9REE3		107	Q5W676	Hexokinase-5 OS=Oryza sativa subsp. japonica OX=39947 GN=HXK5 PE=2 SV=1	507	lcl|A0A1D5S8W9Phosphotransferase OS=Triticum aestivum OX=4565 GN=4339361 (1 of many) PE=3 SV=1	A0A1D5S8W9	0	86.2687	606	335	314		107	A0A1D5WYV3	Uncharacterized protein OS=Triticum aestivum OX=4565 PE=4 SV=1	249	lcl|A9S0G7Predicted protein OS=Physcomitrella patens subsp. patens OX=3218 GN=PHYPA_014481 PE=4 SV=1	A9S0G7	4e-86	61.9512	258	205	153
A0A1D6AM47	Q7XSQ9	A9SPX3		W5FCH4	Q8S3Q3		A0A1D5WW15	A9TZV0		A9SIN7	Q7XI40		A0A1D6ADT5		Q658I5		A9SMA0		108	Q8S3Q3	Glucose-6-phosphate 1-epimerase OS=Oryza sativa subsp.japonica OX=39947 GN=24K23.3 PE=2 SV=1	344	lcl|W5FCH4Glucose-6-phosphate 1-epimerase OS=Triticum aestivum OX=4565 PE=3 SV=1	W5FCH4	1e-46	36.3636	159	308	152		108	A0A1D5WW15	Uncharacterized protein OS=Triticum aestivum OX=4565 PE=4 SV=1	474	lcl|A9TZV0ATP-binding cassette transporter, subfamily I, member 10, ABC component protein PpABCI10 (Fragment) OS=Physcomitrella patens subsp. patens OX=3218 GN=ppabci10 PE=4 SV=1	A9TZV0	4e-110	41.9643	334	448	266
A0A1D5SUV2	Q8H7V0	A9SGG5		W5D2I6	Q2QYL3		P69448	Q6YXK1		A9SK99	Q6Z5M7		W5D5L4		Q652Y8		A9S087		109	Q2QYL3	Non-specific lipid-transfer protein 3 OS=Oryza sativa subsp.japonica OX=39947 GN=LTP110-A PE=2 SV=1	121	lcl|W5D2I6Non-specific lipid-transfer protein OS=Triticum aestivum OX=4565 GN=TRAES_3BF088300010CFD_c1 PE=3 SV=1	W5D2I6	8e-34	53.3898	112	118	83		109	P69448	ATP synthase subunit c, chloroplastic OS=Triticum aestivum OX=4565 GN=atpH PE=1 SV=1	81	lcl|Q6YXK1ATP synthase subunit c, chloroplastic OS=Physcomitrella patens subsp. patens OX=3218 GN=atpH PE=3 SV=1	Q6YXK1	6e-49	97.5309	149	81	81
A0A1D6SBS9	Q5Z9H9	A9TU93		A0A1D6AR48	Q40648		A0A1D6S9G7	A9RWV3		A9SKP1	Q6YXJ1		W5D5R6		Q0JPA6		A9S708		110	Q40648	Probable voltage-gated potassium channel subunit beta OS=Oryza sativa subsp. japonica OX=39947 GN=KOB1 PE=1 SV=2	328	lcl|A0A1D6AR48Uncharacterized protein OS=Triticum aestivum OX=4565 GN=4331148 (1 of many) PE=4 SV=1	A0A1D6AR48	0	88.7195	611	328	312		110	A0A1D6S9G7	Uncharacterized protein OS=Triticum aestivum OX=4565 PE=3 SV=1	592	lcl|A9RWV3Predicted protein OS=Physcomitrella patens subsp. patens OX=3218 GN=PHYPADRAFT_120509 PE=3 SV=1	A9RWV3	0	60.1905	578	525	394
A0A1D5ZNY3	Q6K548	A9TTQ2		A0A1D6AEC8	Q69TY4		A0A1D5TA45	A9SM81		A9SKS8	Q5N725		A0A1D6BRY0		Q0IQK7		A9T9R4		111	Q69TY4	Peroxiredoxin-2E-1, chloroplastic OS=Oryza sativa subsp.japonica OX=39947 GN=PRXIIE-1 PE=2 SV=1	232	lcl|A0A1D6AEC8Uncharacterized protein OS=Triticum aestivum OX=4565 GN=4328586 (1 of many) PE=4 SV=1	A0A1D6AEC8	4e-97	87.1795	280	156	146		111	A0A1D5TA45	Uncharacterized protein OS=Triticum aestivum OX=4565 PE=4 SV=1	192	lcl|A9SM81Predicted protein OS=Physcomitrella patens subsp. patens OX=3218 GN=PHYPA_007931 PE=4 SV=1	A9SM81	1e-82	65.5367	249	177	140
A0A1D6BVB5	Q9LI00	A9SWZ7		A0A1D5ZGS2	Q42971		A0A1D5X363	A9TPZ0		A9SLA8	Q8LN72		A0A1D5TAW7		Q6H5X0		A9T4D5		112	Q42971	Enolase OS=Oryza sativa subsp. japonica OX=39947 GN=ENO1 PE=1 SV=2	446	lcl|A0A1D5ZGS2Uncharacterized protein OS=Triticum aestivum OX=4565 PE=3 SV=1	A0A1D5ZGS2	0	92.3767	843	446	420		112	A0A1D5X363	Uncharacterized protein OS=Triticum aestivum OX=4565 PE=4 SV=1	697	lcl|A9TPZ0Predicted protein OS=Physcomitrella patens subsp. patens OX=3218 GN=PHYPADRAFT_148801 PE=4 SV=1	A9TPZ0	1e-169	44.9782	504	687	396
W5FVL1	Q84QW3	A9SYS3		A0A1D6C730	Q0D9S5		A0A1D5UAF0	A9TV02		A9SLD1	Q7XM32		A0A1D5ZGN4		Q5JLT1		A9S3X9		113	Q0D9S5	2014_07/2014_07|09-Jul-2014	119	lcl|A0A1D6C730Uncharacterized protein OS=Triticum aestivum OX=4565 PE=4 SV=1	A0A1D6C730	3e-34	75.3623	113	69	62		113	A0A1D5UAF0	Chlorophyll a-b binding protein, chloroplastic OS=Triticum aestivum OX=4565 PE=3 SV=1	156	lcl|A9TV02Chlorophyll a-b binding protein, chloroplastic OS=Physcomitrella patens subsp. patens OX=3218 GN=PHYPADRAFT_151133 PE=3 SV=1	A9TV02	4e-85	77.9221	250	154	134
A0A1D5Y5H9	Q84R32	A9RR66		A0A1D6DFW9	Q0IP84		A0A1D6DG86	A9TBH8		A9SLQ9	Q65X81		W5EDL3		Q8LHG8		A9RU71		114	Q0IP84	2014_06/2014_06|11-Jun-2014	241	lcl|A0A1D6DFW9Uncharacterized protein OS=Triticum aestivum OX=4565 GN=4351850 (1 of many) PE=3 SV=1	A0A1D6DFW9	6e-125	92.8177	352	181	175		114	A0A1D6DG86	Uncharacterized protein OS=Triticum aestivum OX=4565 PE=4 SV=1	293	lcl|A9TBH8Predicted protein OS=Physcomitrella patens subsp. patens OX=3218 GN=PHYPADRAFT_143179 PE=4 SV=1	A9TBH8	8e-36	35.2041	134	196	119
W5FX04	Q6YVE7	A9U2X1					A0A1D6B6T3	A9TGF6		A9SM41	Q7XI53		W5BNJ7		Q7X6F6		A9U090									76.6124					115	A0A1D6B6T3	Uncharacterized protein OS=Triticum aestivum OX=4565 PE=3 SV=1	486	lcl|A9TGF6Predicted protein OS=Physcomitrella patens subsp. patens OX=3218 GN=PHYPADRAFT_108109 PE=3 SV=1	A9TGF6	1e-167	60.1382	481	434	329
A0A0C4BJ37	Q6Z411	A9U3M1					A0A1D5V699	A9SNI6		A9SM56	Q10LP5		A0A1D6RIR6		Q2RAD9		A9TJ85														116	A0A1D5V699	Uncharacterized protein OS=Triticum aestivum OX=4565 PE=4 SV=1	354	lcl|A9SNI6Predicted protein OS=Physcomitrella patens subsp. patens OX=3218 GN=PHYPADRAFT_132686 PE=1 SV=1	A9SNI6	1e-163	68.4366	464	339	277
A0A1D5YRZ8	Q9AR38	A9RU25					A0A1D6AAU4	A9T5A4		A9SM69	Q69J93		A0A1D6DEW4		Q53PZ2		A9SIP7														117	A0A1D6AAU4	Uncharacterized protein OS=Triticum aestivum OX=4565 PE=3 SV=1	208	lcl|A9T5A4Predicted protein OS=Physcomitrella patens subsp. patens OX=3218 GN=PHYPA_026224 PE=3 SV=1	A9T5A4	2e-39	38.172	135	186	108
A0A1D6CMD7	Q9S827	A9TZU6					A0A1D6B3U6	A9S485		A9SM98	Q53PT8		A0A1D5UR76		Q6H8D6		A9S2C2														118	A0A1D6B3U6	Uncharacterized protein OS=Triticum aestivum OX=4565 PE=4 SV=1	253	lcl|A9S485Pyruvate dehydrogenase E1 component subunit alpha OS=Physcomitrella patens subsp. patens OX=3218 GN=PHYPADRAFT_123902 PE=4 SV=1	A9S485	6e-146	76.2846	415	253	222
A0A1D6BKU8	Q5Z974	A9RHM7					W5HCY0	A9TGW8		A9SN99	Q10P60		A0A1D6BWY4		Q10LF1		A9T544														119	W5HCY0	Uncharacterized protein OS=Triticum aestivum OX=4565 PE=4 SV=1	242	lcl|A9TGW8Predicted protein (Fragment) OS=Physcomitrella patens subsp. patens OX=3218 GN=PHYPADRAFT_47544 PE=4 SV=1	A9TGW8	3e-79	57.9487	238	195	147
A0A1D6CDV1	Q40742	A9TQ97					Q36814	Q6YXN8		A9SNL4	Q84S20		A0A1D6AG07		Q651C3		A9TL22														120	Q36814	Photosystem II D2 protein OS=Triticum aestivum OX=4565 GN=psbD PE=3 SV=2	353	lcl|Q6YXN8Photosystem II D2 protein OS=Physcomitrella patens subsp. patens OX=3218 GN=psbD PE=3 SV=1	Q6YXN8	0	96.034	695	353	347
D8L9K9	Q0JHF8	A9TZF5					W5I035	A9RKW1		A9SPM9	Q6AUF3		A0A1D5SCM2		Q2R1J8		A9SIK0														121	W5I035	Uncharacterized protein OS=Triticum aestivum OX=4565 PE=3 SV=1	151	lcl|A9RKW1Predicted protein OS=Physcomitrella patens subsp. patens OX=3218 GN=PHYPA_010922 PE=3 SV=1	A9RKW1	7e-89	82.1192	256	151	134
A0A1D5ZGM0	Q9ZP20	A9RR41					A0A1D6CLF3	A9T0D3		A9SPQ1	O04882		A0A1D5WHS5		Q7F225		A9RBK7														122	A0A1D6CLF3	Uncharacterized protein OS=Triticum aestivum OX=4565 PE=4 SV=1	259	lcl|A9T0D3Predicted protein (Fragment) OS=Physcomitrella patens subsp. patens OX=3218 GN=PHYPADRAFT_138239 PE=4 SV=1	A9T0D3	5e-105	73.3668	304	199	169
A0A1D6RCT7	Q0JGZ6	A9TP06					W5H391	A9TBV4		A9SQQ7	Q6VAK4		A0A1D6BQ95		Q2QZ86		A9TVP2														123	W5H391	Uncharacterized protein OS=Triticum aestivum OX=4565 PE=4 SV=1	188	lcl|A9TBV4Predicted protein OS=Physcomitrella patens subsp. patens OX=3218 GN=PHYPADRAFT_169207 PE=4 SV=1	A9TBV4	3e-59	65.1007	187	149	116
A0A1D5TTD6	Q8H859	A9SJC9					A0A1D6CYZ2	A9SL63		A9SR59	Q6YV37		A0A1D5WXK4		P25776		A9TUE6														124	A0A1D6CYZ2	Uncharacterized protein OS=Triticum aestivum OX=4565 PE=4 SV=1	352	lcl|A9SL63Predicted protein OS=Physcomitrella patens subsp. patens OX=3218 GN=PHYPADRAFT_131686 PE=4 SV=1	A9SL63	3e-138	63.5179	400	307	241
A0A1D6RIU0	Q6H6P8	A9RL34					A0A1D5UJL4	A9S2E0		A9SRM3	Q6ZHU5		A0A1D5V2T4		Q10RZ3		A9TQB2														125	A0A1D5UJL4	Uncharacterized protein OS=Triticum aestivum OX=4565 PE=3 SV=1	379	lcl|A9S2E0Predicted protein (Fragment) OS=Physcomitrella patens subsp. patens OX=3218 GN=PHYPADRAFT_123146 PE=3 SV=1	A9S2E0	2e-109	59.4796	322	269	200
W4ZM82	Q7F1J8	A9U0J2					P58311	Q8MFA3		A9SRU1	Q0D3E0		Q95H48		Q6AVJ9		A9TVY1														126	P58311	Photosystem I P700 chlorophyll a apoprotein A1 OS=Triticum aestivum OX=4565 GN=psaA PE=3 SV=1	750	lcl|Q8MFA3Photosystem I P700 chlorophyll a apoprotein A1 OS=Physcomitrella patens subsp. patens OX=3218 GN=psaA PE=3 SV=1	Q8MFA3	0	92	1412	750	731
W5AQ87	P55142	A9TU36					W5H102	A9TF66		A9STB1	Q6YU89		A0A1D6B662		Q93W07		A9RCV9														127	W5H102	Uncharacterized protein OS=Triticum aestivum OX=4565 PE=4 SV=1	287	lcl|A9TF66Predicted protein OS=Physcomitrella patens subsp. patens OX=3218 GN=PHYPADRAFT_144716 PE=4 SV=1	A9TF66	1e-139	66.9014	397	284	227
W5AX02	Q9ZST1	A9SK20					A0A1D5X8V9	A9SFQ4		A9STP5	Q8GRK9		W5DL22		Q69UU3		A9SLB4														128	A0A1D5X8V9	Uncharacterized protein OS=Triticum aestivum OX=4565 PE=4 SV=1	323	lcl|A9SFQ4Predicted protein OS=Physcomitrella patens subsp. patens OX=3218 GN=PHYPADRAFT_129081 PE=3 SV=1	A9SFQ4	1e-158	70.8075	471	322	274
Q332R4	P0C522	Q1XGA4					A0A1D5ZKE8	A9SZ80		A9SV98	Q5JK84		A0A1D6AFN5		Q0JD64		A9RLG4														129	A0A1D5ZKE8	Uncharacterized protein OS=Triticum aestivum OX=4565 PE=4 SV=1	238	lcl|A9SZ80Predicted protein (Fragment) OS=Physcomitrella patens subsp. patens OX=3218 GN=PHYPADRAFT_137884 PE=4 SV=1	A9SZ80	2e-68	56.9892	209	186	142
W5EM36	Q9ZTP5	A9S0Q2					Q95H56	Q6YXM3		A9SVE8	Q5NBS3		A0A1D6B8N1		Q6K332		A9SA79														130	Q95H56	50S ribosomal protein L33, chloroplastic OS=Triticum aestivum OX=4565 GN=rpl33 PE=3 SV=1	66	lcl|Q6YXM350S ribosomal protein L33, chloroplastic OS=Physcomitrella patens subsp. patens OX=3218 GN=rpl33 PE=3 SV=1	Q6YXM3	6e-23	57.5758	82.4	66	47
W5I5G5	Q0J0R8	A9T4Q4					A0A1D6D0K0	A9TYF7		A9SVF8	Q654U8		A0A1D5XY72		Q0IRG6		A9SYA8														131	A0A1D6D0K0	Uncharacterized protein OS=Triticum aestivum OX=4565 PE=4 SV=1	324	lcl|A9TYF7Predicted protein (Fragment) OS=Physcomitrella patens subsp. patens OX=3218 GN=PHYPADRAFT_152627 PE=4 SV=1	A9TYF7	5e-113	58.6806	330	288	209
A0A1D6DH19	Q5W730	A9SM84					A0A1D6RMI5	A9T8Y4		A9SVW8	Q10G56		A0A1D5SDG5		Q0INQ6		A9S6K8														132	A0A1D6RMI5	Uncharacterized protein OS=Triticum aestivum OX=4565 PE=4 SV=1	155	lcl|A9T8Y4Predicted protein OS=Physcomitrella patens subsp. patens OX=3218 GN=PHYPA_022819 PE=3 SV=1	A9T8Y4	3e-24	55.1282	93.6	78	60
A0A1D6DES4	Q0IQF7	A9TGH1					A0A1D5YWW3	A9TI35		A9SVZ6	Q6F391		A0A1D6A472		Q2QM64		A9U1I5														133	A0A1D5YWW3	Uncharacterized protein OS=Triticum aestivum OX=4565 GN=4347315 (1 of many) PE=4 SV=1	297	lcl|A9TI35Predicted protein OS=Physcomitrella patens subsp. patens OX=3218 GN=PHYPADRAFT_195291 PE=4 SV=1	A9TI35	2e-65	50.211	206	237	139
W5FAY5	Q67G20	Q6TYS2					A0A1D5VZI4	A9RBR8		A9SW41	Q9LI34		A0A1D5ULP2		Q6ER68		A9SE11														134	A0A1D5VZI4	Uncharacterized protein OS=Triticum aestivum OX=4565 GN=4325568 (1 of many) PE=3 SV=1	366	lcl|A9RBR8Uncharacterized protein OS=Physcomitrella patens subsp. patens OX=3218 GN=PHYPADRAFT_111280 PE=3 SV=1	A9RBR8	1e-93	39.7368	292	380	228
A0A1D5WPC9	Q69X42	A9TNZ8					W5G351	A9S2G0		A9SW77	Q0J8G4		A0A1D6CX64		Q2R5M2		A9T4T4														135	W5G351	Uncharacterized protein OS=Triticum aestivum OX=4565 PE=4 SV=1	192	lcl|A9S2G0Predicted protein (Fragment) OS=Physcomitrella patens subsp. patens OX=3218 GN=PHYPADRAFT_123160 PE=4 SV=1	A9S2G0	7e-37	61.0169	124	118	86
A0A1D5YZN0	Q6ZIW7	A9U0C2					W5H631	A9TFR5		A9SWY7	Q8RU48		W5FIQ5		Q10RW9		A9U3B1														136	W5H631	60S ribosomal protein L27 OS=Triticum aestivum OX=4565 PE=3 SV=1	137	lcl|A9TFR560S ribosomal protein L27 OS=Physcomitrella patens subsp. patens OX=3218 GN=PHYPA_012013 PE=3 SV=1	A9TFR5	2e-62	65.6934	188	137	111
A0A1D6A1L0	Q2QNG7	A9RFY5					A0A1D5V1Q2	A9SA16		A9SX53	Q6AVV2		A0A1D6S409		Q10PB3		A9TNT0														137	A0A1D5V1Q2	Elongation factor 1-alpha OS=Triticum aestivum OX=4565 PE=3 SV=1	431	lcl|A9SA16Elongation factor 1-alpha OS=Physcomitrella patens subsp. patens OX=3218 GN=PHYPA_001078 PE=3 SV=1	A9SA16	0	90.1376	810	436	409
S4Z9J2	Q8S6H6	Q6YXS0					W5BWF5	A9SUI4		A9SX87	Q850X1		W5G667		Q8S9S4		A9RU26														138	W5BWF5	Uncharacterized protein OS=Triticum aestivum OX=4565 PE=4 SV=1	152	lcl|A9SUI4Predicted protein (Fragment) OS=Physcomitrella patens subsp. patens OX=3218 GN=PHYPADRAFT_135516 PE=4 SV=1	A9SUI4	9e-24	40	89.7	110	67
A0A1D6BC50	Q7F8R1	A9RZ27					A0A1D6SAS2	A9T9V2		A9SXG0	Q0JLS6		A0A1D6ARS9		Q0DGH0		A9TSJ6														139	A0A1D6SAS2	Uncharacterized protein OS=Triticum aestivum OX=4565 PE=4 SV=1	366	lcl|A9T9V2Predicted protein OS=Physcomitrella patens subsp. patens OX=3218 GN=PHYPADRAFT_142330 PE=4 SV=1	A9T9V2	6e-137	60.9524	397	315	247
A0A1D6BZW0	Q0E0P0	A9T775					W5FTZ6	A9TMW1		A9SY84	Q75KH5		A0A1D5W7I4		Q69WS1		A9RGJ6														140	W5FTZ6	Uncharacterized protein OS=Triticum aestivum OX=4565 PE=4 SV=1	114	lcl|A9TMW1Predicted protein (Fragment) OS=Physcomitrella patens subsp. patens OX=3218 GN=PHYPADRAFT_9234 PE=4 SV=1	A9TMW1	8e-38	68.6047	123	86	70
A0A1D6CTY7	Q6ZCC4	A9S3M4					A0A1D6B8T1	A9SF86		A9SYA9	Q6Z6M4		W5A377		Q6Z2Z3		A9SYD6														141	A0A1D6B8T1	Uncharacterized protein OS=Triticum aestivum OX=4565 PE=4 SV=1	815	lcl|A9SF86Predicted protein OS=Physcomitrella patens subsp. patens OX=3218 GN=PHYPADRAFT_232291 PE=4 SV=1	A9SF86	0	67.3724	1150	803	659
Q332N6	Q8HCQ7	Q1XGB0					W5BK55	A9REB5		A9SYT0	Q6K3Y7		A0A1D5WJF8		Q0IZZ4		A9SKP4														142	W5BK55	Uncharacterized protein OS=Triticum aestivum OX=4565 PE=4 SV=1	286	lcl|A9REB5Predicted protein (Fragment) OS=Physcomitrella patens subsp. patens OX=3218 GN=PHYPADRAFT_25543 PE=4 SV=1	A9REB5	1e-78	50	239	252	165
A0A1D6S8R7	Q6Z7B0	A9T7Y9					A0A1D6BGQ7	A9SWL4		A9SZP1	Q0E3E8		A0A1D6BFT6		Q688K2		Q75WT7														143	A0A1D6BGQ7	Uncharacterized protein OS=Triticum aestivum OX=4565 PE=4 SV=1	477	lcl|A9SWL4Predicted protein OS=Physcomitrella patens subsp. patens OX=3218 GN=PHYPA_029972 PE=3 SV=1	A9SWL4	2e-29	33.4821	117	224	128
A0A1D5VDI0	Q7XMA0	A9TJK1					W5CTA3	A9RQR2		A9SZX5	Q6H3Y7		A0A1D5XSE4		Q6F322		A9SV74														144	W5CTA3	Uncharacterized protein OS=Triticum aestivum OX=4565 GN=TRAES_3BF117900020CFD_c1 PE=4 SV=1	181	lcl|A9RQR2Predicted protein OS=Physcomitrella patens subsp. patens OX=3218 GN=PHYPADRAFT_69369 PE=4 SV=1	A9RQR2	2e-40	49.6815	135	157	98
W5FGH0	Q93X08	A9TPV2					A0A1D6ASL8	A9SVY4		A9SZX7	Q6H7M1		W5D8V0		Q7XLC5		A9S4A9														145	A0A1D6ASL8	Uncharacterized protein OS=Triticum aestivum OX=4565 PE=4 SV=1	208	lcl|A9SVY460S ribosomal protein L6 OS=Physcomitrella patens subsp. patens OX=3218 GN=PHYPADRAFT_136081 PE=3 SV=1	A9SVY4	5e-90	60.6061	265	231	165
W5EI90	Q10M12	A9SFQ7					W5AVS5	A9TB60		A9T0D9	Q8GT01		A0A1D6B5N4		Q8W3J0		A9TSP2														146	W5AVS5	Uncharacterized protein OS=Triticum aestivum OX=4565 PE=4 SV=1	310	lcl|A9TB60Predicted protein OS=Physcomitrella patens subsp. patens OX=3218 GN=PHYPA_021049 PE=4 SV=1	A9TB60	6e-178	81.4189	496	296	268
U5HTD8	Q0DEU6	A9U106					W5BPV2	A9S389		A9T1J4	Q8LQ68		A0A1D5XPF3		Q60DU0		A9S3E7														147	W5BPV2	Uncharacterized protein OS=Triticum aestivum OX=4565 PE=4 SV=1	187	lcl|A9S389Predicted protein OS=Physcomitrella patens subsp. patens OX=3218 GN=PHYPA_000143 PE=4 SV=1	A9S389	3e-110	82.8877	313	187	169
A0A1D5U2B3	Q6ER94	A9RVC0					A0A1D5UKB9	A9RVV4		A9T1Q4	Q9LWJ2		A0A1D5XWV3		Q53JR9		A9U4J2														148	A0A1D5UKB9	Uncharacterized protein OS=Triticum aestivum OX=4565 PE=4 SV=1	445	lcl|A9RVV4Predicted protein OS=Physcomitrella patens subsp. patens OX=3218 GN=PHYPADRAFT_120243 PE=4 SV=1	A9RVV4	3e-171	63.5171	488	381	294
W5FEU1	Q0J1Q2	Q33BN2					A0A1D6RID7	A9RS28		A9T237	Q8H006		A0A1D5TT39		Q9FTT4		A9SGU2														149	A0A1D6RID7	Uncharacterized protein OS=Triticum aestivum OX=4565 PE=4 SV=1	267	lcl|A9RS28Predicted protein OS=Physcomitrella patens subsp. patens OX=3218 GN=PHYPA_004401 PE=4 SV=1	A9RS28	6e-137	72.3485	390	264	217
P60162	P12123	Q1XGA6					W5B4W4	A9S6G6		A9T2B2	Q94GF1		A0A1D6RUV7		Q6Z382		A9SSN2														150	W5B4W4	V-type proton ATPase subunit H OS=Triticum aestivum OX=4565 PE=3 SV=1	452	lcl|A9S6G6V-type proton ATPase subunit H OS=Physcomitrella patens subsp. patens OX=3218 GN=PHYPA_013333 PE=3 SV=1	A9S6G6	0	61.4699	577	449	350
A0A1D6CDE5	Q0J0I3	A9RZJ0					A0A1D5VD89	A9T0F6		A9T2E1	Q8H3I7		A0A1D5XX49		Q5QNA3		A9TFA6														151	A0A1D5VD89	Uncharacterized protein OS=Triticum aestivum OX=4565 PE=4 SV=1	511	lcl|A9T0F6Predicted protein OS=Physcomitrella patens subsp. patens OX=3218 GN=PHYPA_013911 PE=4 SV=1	A9T0F6	0	69.7266	746	512	433
A0A1D5Z8I6	Q7XUC9	A9TW56					A0A1D6AJJ1	A9SF90		A9T358	Q8S6N5		A0A1D6DI65		Q10LW5		A9RYP3														152	A0A1D6AJJ1	Uncharacterized protein OS=Triticum aestivum OX=4565 PE=4 SV=1	275	lcl|A9SF90Predicted protein (Fragment) OS=Physcomitrella patens subsp. patens OX=3218 GN=PHYPADRAFT_128900 PE=4 SV=1	A9SF90	1e-93	71.2195	275	205	157
I3RN54	Q0DYB1	A9SZJ2					Q95H50	Q6YXK9		A9T476	Q6K3S8		A0A0C4BK99		Q5VRX8		A9U3Q4														153	Q95H50	50S ribosomal protein L16, chloroplastic OS=Triticum aestivum OX=4565 GN=rpl16 PE=3 SV=1	136	lcl|Q6YXK950S ribosomal protein L16, chloroplastic OS=Physcomitrella patens subsp. patens OX=3218 GN=rpl16 PE=3 SV=1	Q6YXK9	5e-79	82.5758	230	132	123
A0A1D5RY73	Q94JA2	A9TBX2					A0A1D5SLW7	A9SV48		A9T4J8	Q75HJ0		A0A1D5YTI6		Q7Y140		A9TJX6														154	A0A1D5SLW7	Uncharacterized protein OS=Triticum aestivum OX=4565 PE=4 SV=1	205	lcl|A9SV48Predicted protein OS=Physcomitrella patens subsp. patens OX=3218 GN=PHYPADRAFT_188716 PE=4 SV=1	A9SV48	5e-29	44.0252	108	159	93
W5FV77	Q8L4F2	A9SB19					A0A1D6SFB3	A9TUC8		A9T4W4	Q8LNZ3		A0A1D5RQ63		Q0JCP6		A9RJA3														155	A0A1D6SFB3	50S ribosomal protein L35 OS=Triticum aestivum OX=4565 PE=3 SV=1	140	lcl|A9TUC850S ribosomal protein L35 (Fragment) OS=Physcomitrella patens subsp. patens OX=3218 GN=PHYPADRAFT_39381 PE=3 SV=1	A9TUC8	1e-26	62.8571	94.7	70	55
A0A1D6D5U3	Q9FRX7	A9U465					A0A1D5RVP0	A9T3U1		A9T573	Q69T78		A0A1D6RDC7		Q8LNU2		A9SH94														156	A0A1D5RVP0	Uncharacterized protein OS=Triticum aestivum OX=4565 PE=4 SV=1	615	lcl|A9T3U1Predicted protein OS=Physcomitrella patens subsp. patens OX=3218 GN=PHYPADRAFT_218632 PE=4 SV=1	A9T3U1	0	69.4828	812	580	478
W5I3E6	Q5Z7I8	A9TG09					A0A1D5T7G4	A9SQI4		A9T6J3	Q6EU14		A0A1D5XBW6		Q7X5X9		A9TIY0														157	A0A1D5T7G4	Uncharacterized protein OS=Triticum aestivum OX=4565 PE=4 SV=1	229	lcl|A9SQI4Predicted protein OS=Physcomitrella patens subsp. patens OX=3218 GN=PHYPA_019756 PE=4 SV=1	A9SQI4	8e-76	59.5745	234	188	139
A0A1D5UR62	Q7XN11	A9TX48					A0A1D5S606	A9TJ26		A9T6Y6	Q6YV10		A0A1D5SSJ7		Q5JQX5		A9TV72														158	A0A1D5S606	Uncharacterized protein OS=Triticum aestivum OX=4565 PE=4 SV=1	216	lcl|A9TJ26Predicted protein (Fragment) OS=Physcomitrella patens subsp. patens OX=3218 GN=PHYPADRAFT_146292 PE=4 SV=1	A9TJ26	4e-34	33.3333	120	219	103
A0A1D6CLC0	Q7F7I7	A9RHN7					A0A1D5ZD90	A9SNY4		A9T788	Q65XE3		A0A1D5X4R8		Q7XIT4		A9RV73														159	A0A1D5ZD90	Uncharacterized protein OS=Triticum aestivum OX=4565 PE=4 SV=1	240	lcl|A9SNY4Predicted protein (Fragment) OS=Physcomitrella patens subsp. patens OX=3218 GN=PHYPADRAFT_132902 PE=4 SV=1	A9SNY4	2e-92	63.8889	272	216	174
A0A1D6C2S2	Q76BW5	A9U3Y7					A0A1D5Y9T5	A9TTS7		A9T7Y3	Q8H3Q7		W5HU96		Q0J9C1		A9U3W6														160	A0A1D5Y9T5	Uncharacterized protein OS=Triticum aestivum OX=4565 PE=4 SV=1	535	lcl|A9TTS7Predicted protein OS=Physcomitrella patens subsp. patens OX=3218 GN=PHYPADRAFT_150483 PE=4 SV=1	A9TTS7	0	58.6397	647	544	405
A0A1D6S4E2	Q6YXW6	Q45FX0					A0A1D6CV79	A9SNU6		A9T8D1	Q9SDK4		A0A1D5S0P7		Q0J4Y4		A9U3U3														161	A0A1D6CV79	Uncharacterized protein OS=Triticum aestivum OX=4565 PE=4 SV=1	268	lcl|A9SNU6Predicted protein (Fragment) OS=Physcomitrella patens subsp. patens OX=3218 GN=PHYPADRAFT_132887 PE=4 SV=1	A9SNU6	1e-83	58.6207	250	203	143
A0A1D6ASR3	Q6EPN6	A9TT70					A0A1D5XSV8	A9RGM4		A9T8D4	Q6K7R5		W5G2T3		Q8LHS0		A9RQB7														162	A0A1D5XSV8	Uncharacterized protein OS=Triticum aestivum OX=4565 PE=4 SV=1	469	lcl|A9RGM4Predicted protein OS=Physcomitrella patens subsp. patens OX=3218 GN=PHYPA_011258 PE=3 SV=1	A9RGM4	0	70.4261	577	399	335
A0A1D5XZK3	Q10S82	A9RDR1					A0A1D5TM38	A9TKU6		A9T8T9	Q69MX5		A0A1D5WXT4		Q6ZGW6		A9SAK3														163	A0A1D5TM38	Chlorophyll a-b binding protein, chloroplastic OS=Triticum aestivum OX=4565 PE=3 SV=1	268	lcl|A9TKU6Chlorophyll a-b binding protein, chloroplastic OS=Physcomitrella patens subsp. patens OX=3218 GN=PHYPADRAFT_223248 PE=3 SV=1	A9TKU6	3e-133	72.7273	379	253	203
A0A1D5Y681	Q53LQ0	A9SIY9					A0A1D5SDI5	A9TYY1		A9T9L2	Q67W29		A0A1D5WP01		Q8S5M6		A9S9Q4														164	A0A1D5SDI5	Uncharacterized protein OS=Triticum aestivum OX=4565 PE=3 SV=1	476	lcl|A9TYY1Predicted protein OS=Physcomitrella patens subsp. patens OX=3218 GN=PHYPA_006605 PE=3 SV=1	A9TYY1	0	75.9124	647	411	371
W5DXC6	Q8S5T1	A9RJN3					W5F750	A9TA00		A9T9U2	Q8LP96		A0A1D6BU60		Q851Y1		A9RGL6														165	W5F750	Uncharacterized protein OS=Triticum aestivum OX=4565 PE=3 SV=1	301	lcl|A9TA00Predicted protein OS=Physcomitrella patens subsp. patens OX=3218 GN=PHYPA_025592 PE=3 SV=1	A9TA00	7e-70	51.7544	219	228	154
A0A1D5VZD9	Q43007	A9S9E2					A0A1D5UG30	A9RTB7		A9T9Y6	Q0JDA2		A0A1D6BCJ7		Q7XVK1		A9TE40														166	A0A1D5UG30	Uncharacterized protein OS=Triticum aestivum OX=4565 PE=4 SV=1	453	lcl|A9RTB7MM-ALDH OS=Physcomitrella patens subsp. patens OX=3218 GN=ALDH6A PE=4 SV=1	A9RTB7	1e-132	76.5432	395	243	209
W5AC28	Q65XA0	A9RJE6					W5G0V1	A9RLI7		A9TB10	Q0J0L6		A0A1D6C4E8		Q6Z6E6		A9S4C2														167	W5G0V1	Uncharacterized protein OS=Triticum aestivum OX=4565 GN=4345097 (1 of many) PE=3 SV=1	548	lcl|A9RLI7Predicted protein OS=Physcomitrella patens subsp. patens OX=3218 GN=PHYPA_020491 PE=3 SV=1	A9RLI7	0	63.6364	621	528	398
A0A1D6BH47	Q7GCH3	A9TJJ6					A0A1D5Z8U5	A9S0Q4		A9TBG5	Q7XUS2		A0A1D6RLV5		Q7XPR2		A9SGQ8														168	A0A1D5Z8U5	Malate dehydrogenase OS=Triticum aestivum OX=4565 PE=3 SV=1	357	lcl|A9S0Q4Malate dehydrogenase OS=Physcomitrella patens subsp. patens OX=3218 GN=PHYPA_014558 PE=3 SV=1	A9S0Q4	0	72.6225	511	347	292
A0A1D6D1N1	Q69Y99	A9RJ48					W5I3Y8	A9T422		A9TC27	Q942L2		A0A1D6D2S8		Q0DJC5		A9SG52														169	W5I3Y8	Uncharacterized protein OS=Triticum aestivum OX=4565 PE=4 SV=1	178	lcl|A9T422Predicted protein (Fragment) OS=Physcomitrella patens subsp. patens OX=3218 GN=PHYPADRAFT_19458 PE=4 SV=1	A9T422	2e-64	69.3548	194	124	108
A0A1D6RS22	Q84LM2	A9SSS4					A0A1D6S129	A9STM1		A9TCE5	Q6L4S0		Q8RW02		Q7XXR8		A9TFS0														170	A0A1D6S129	Uncharacterized protein OS=Triticum aestivum OX=4565 PE=4 SV=1	437	lcl|A9STM1Predicted protein OS=Physcomitrella patens subsp. patens OX=3218 GN=PHYPA_009632 PE=4 SV=1	A9STM1	0	69.3182	600	440	350
W5D509	Q0JG75	A9TT51					A0A1D5WTJ8	A9T6I1		A9TCZ3	Q75LJ3		W5FGR8		Q6H7I9		A9SH61														171	A0A1D5WTJ8	ATP-dependent Clp protease proteolytic subunit OS=Triticum aestivum OX=4565 PE=3 SV=1	182	lcl|A9T6I1ATP-dependent Clp protease proteolytic subunit OS=Physcomitrella patens subsp. patens OX=3218 GN=PHYPADRAFT_141000 PE=3 SV=1	A9T6I1	2e-64	56.0976	199	164	119
A0A1D5Y2N9	Q10MQ2	A9RZ64					A0A1D5T5C3	A9S6V9		A9TDJ8	Q0DBM2		A0A1D5SLL9		Q6AVR6		A9U207														172	A0A1D5T5C3	Uncharacterized protein OS=Triticum aestivum OX=4565 PE=4 SV=1	132	lcl|A9S6V9Predicted protein (Fragment) OS=Physcomitrella patens subsp. patens OX=3218 GN=PHYPADRAFT_38591 PE=4 SV=1	A9S6V9	2e-44	82.716	140	81	72
A0A1D6C5Q2	Q6H883	A9TWH1					A0A1D5UGQ5	A9RHR6		A9TF31	Q9AY76		Q1KMV0		Q2R3H6		A9SLT1														173	A0A1D5UGQ5	Uncharacterized protein OS=Triticum aestivum OX=4565 PE=4 SV=1	729	lcl|A9RHR6Predicted protein OS=Physcomitrella patens subsp. patens OX=3218 GN=PHYPADRAFT_175076 PE=4 SV=1	A9RHR6	0	79.3956	1257	728	650
A0A1D6DA35	Q6F354	A9RDQ7					A0A1D6RUK1	A9REN8		A9TFB1	Q0DWP6		A0A1D5XK25		Q8H8U7		A9TC24														174	A0A1D6RUK1	Uncharacterized protein OS=Triticum aestivum OX=4565 PE=4 SV=1	295	lcl|A9REN8Peptidyl-prolyl cis-trans isomerase OS=Physcomitrella patens subsp. patens OX=3218 GN=PHYPADRAFT_174196 PE=3 SV=1	A9REN8	1e-69	48.374	217	246	152
A0A1D6D5I2	Q84SC3	A9RYJ8					W5BXU2	A9RKC7		A9TFB4	Q8LMR7		A0A1D5SQU7		Q0JMV9		A9SC63														175	W5BXU2	Uncharacterized protein OS=Triticum aestivum OX=4565 PE=4 SV=1	186	lcl|A9RKC7Predicted protein OS=Physcomitrella patens subsp. patens OX=3218 GN=PHYPADRAFT_115791 PE=4 SV=1	A9RKC7	2e-43	65	140	100	81
A0A1D6C4Q5	Q0J878	A9RZU5					W5C050	A9RXK5		A9TFP4	Q9LSU3		A0A1D5WRI3		Q7XI55		A9TPV5														176	W5C050	Uncharacterized protein OS=Triticum aestivum OX=4565 PE=4 SV=1	359	lcl|A9RXK5Predicted protein OS=Physcomitrella patens subsp. patens OX=3218 GN=PHYPA_018797 PE=4 SV=1	A9RXK5	1e-172	77.6358	486	313	266
A0A1D5VSU2	Q8RUL6	A9TAZ8					A0A1D5ZYH1	A9SU16		A9TGV8	Q0DWN6		A0A1D5TJX6		Q2QYK6		A9TE53														177	A0A1D5ZYH1	Uncharacterized protein OS=Triticum aestivum OX=4565 PE=3 SV=1	652	lcl|A9SU16Predicted protein OS=Physcomitrella patens subsp. patens OX=3218 GN=PHYPADRAFT_215726 PE=3 SV=1	A9SU16	0	73.8977	862	567	500
Q54AH7	Q8HCR5	Q1XGD1					A0A1D5Y6P3	A9RUW2		A9TH82	Q10PE7		A0A1D5TF29		Q7XPV4		A9T8D9														178	A0A1D5Y6P3	Uncharacterized protein OS=Triticum aestivum OX=4565 PE=4 SV=1	232	lcl|A9RUW2Uncharacterized protein (Fragment) OS=Physcomitrella patens subsp. patens OX=3218 GN=PHYPADRAFT_119729 PE=4 SV=1	A9RUW2	3e-67	62.1622	205	148	117
							A0A080YU49	A9RFC2		A9THQ4	Q5NAY4		A0A1D5S081		Q6K8D2		A9RAZ6														179	A0A080YU49	Uncharacterized protein OS=Triticum aestivum OX=4565 GN=TRAES_3BF072500050CFD_c1 PE=4 SV=1	164	lcl|A9RFC2Predicted protein (Fragment) OS=Physcomitrella patens subsp. patens OX=3218 GN=PHYPADRAFT_113118 PE=4 SV=1	A9RFC2	5e-41	57.6923	134	104	78
							A0A1D6A6G9	A9SG56		A9TI54	Q6ASU6		A0A1D6CXI8		Q5ZA96		A9SWR2														180	A0A1D6A6G9	Uncharacterized protein OS=Triticum aestivum OX=4565 PE=4 SV=1	332	lcl|A9SG56Predicted protein (Fragment) OS=Physcomitrella patens subsp. patens OX=3218 GN=PHYPADRAFT_129336 PE=4 SV=1	A9SG56	1e-122	65.2174	355	276	225
							A0A1D5SS98	A9TQQ1		A9TIC4	Q69P84		W4ZY98		Q53KR3		A9S8Q9														181	A0A1D5SS98	Uncharacterized protein OS=Triticum aestivum OX=4565 PE=4 SV=1	536	lcl|A9TQQ1Predicted protein OS=Physcomitrella patens subsp. patens OX=3218 GN=PHYPA_024429 PE=3 SV=1	A9TQQ1	0	71.8816	677	473	382
							A0A1D6AAH2	A9RMW4		A9TIU4	Q852Q0		A0A1D5WTS3		Q5N9Z8		A9TEN6														182	A0A1D6AAH2	Uncharacterized protein OS=Triticum aestivum OX=4565 PE=4 SV=1	298	lcl|A9RMW4Predicted protein OS=Physcomitrella patens subsp. patens OX=3218 GN=PHYPADRAFT_160034 PE=4 SV=1	A9RMW4	7e-49	36.8794	166	282	139
							A0A1D5VF80	A9S450		A9TJ83	Q0DAU7		Q41629		Q10BB4		A9S9Y1														183	A0A1D5VF80	Uncharacterized protein OS=Triticum aestivum OX=4565 PE=4 SV=1	389	lcl|A9S450Predicted protein OS=Physcomitrella patens subsp. patens OX=3218 GN=PHYPADRAFT_123753 PE=4 SV=1	A9S450	9e-26	30.292	105	274	122
							W5A874	A9SNH9		A9TJV8	Q8H2T7		W5D4X8		Q5Z9Z3		A9RR04														184	W5A874	Dihydrolipoyl dehydrogenase OS=Triticum aestivum OX=4565 PE=3 SV=1	502	lcl|A9SNH9Dihydrolipoyl dehydrogenase OS=Physcomitrella patens subsp. patens OX=3218 GN=PHYPA_022090 PE=3 SV=1	A9SNH9	0	75.7778	708	450	391
							A0A1D6RWF8	A9SPM1		A9TK03	Q6L4R8		A0A1D5T638		Q688M9		A9STZ1														185	A0A1D6RWF8	Uncharacterized protein OS=Triticum aestivum OX=4565 PE=3 SV=1	182	lcl|A9SPM1Predicted protein OS=Physcomitrella patens subsp. patens OX=3218 GN=PHYPADRAFT_133234 PE=3 SV=1	A9SPM1	2e-55	74.2857	171	105	90
							A0A1D5YNI5	A9TIG8		A9TK26	Q9LIV9		A0A1D5ZZK6		Q8GVI3		A9TBE2														186	A0A1D5YNI5	Uncharacterized protein OS=Triticum aestivum OX=4565 PE=3 SV=1	120	lcl|A9TIG8Predicted protein OS=Physcomitrella patens subsp. patens OX=3218 GN=PHYPA_013084 PE=3 SV=1	A9TIG8	1e-80	90.8333	234	120	116
							W5BH99	A9TYF5		A9TKW3	Q8H469		W5C8V8		Q53M52		A9T3I8														187	W5BH99	GrpE protein homolog OS=Triticum aestivum OX=4565 PE=3 SV=1	287	lcl|A9TYF5GrpE protein homolog OS=Physcomitrella patens subsp. patens OX=3218 GN=PHYPADRAFT_152605 PE=3 SV=1	A9TYF5	6e-65	48.0198	204	202	143
							A0A1D6AZY8	A9RMR0		A9TL67	Q6ZBP3		W5GR34		Q7Y199		A9SRU4														188	A0A1D6AZY8	Uncharacterized protein OS=Triticum aestivum OX=4565 PE=3 SV=1	340	lcl|A9RMR0Predicted protein OS=Physcomitrella patens subsp. patens OX=3218 GN=PHYPA_022645 PE=3 SV=1	A9RMR0	2e-130	68.4615	375	260	222
							W5HXX0	A9RWY6		A9TMD6	Q7XIK7		A0A1D5TSU7		Q7XK44		A9SPM8														189	W5HXX0	Uncharacterized protein OS=Triticum aestivum OX=4565 PE=4 SV=1	413	lcl|A9RWY6EF1Bgamma class glutathione S-transferase OS=Physcomitrella patens subsp. patens OX=3218 GN=EF1Bgamma2 PE=2 SV=1	A9RWY6	0	63.0841	541	428	321
							A0A1D5RP86	A9T411		A9TML7	Q0J9Z6		A0A1D6SEG0		Q6ZJI3		A9S0N4														190	A0A1D5RP86	CTP synthase OS=Triticum aestivum OX=4565 PE=3 SV=1	504	lcl|A9T411CTP synthase OS=Physcomitrella patens subsp. patens OX=3218 GN=PHYPA_004366 PE=3 SV=1	A9T411	0	75.9259	768	486	414
							W5FIX9	A9SRE7		A9TMN1	Q10QK8		A0A1D5WVB9		Q10JA8		A9RRU6														191	W5FIX9	Uncharacterized protein OS=Triticum aestivum OX=4565 PE=4 SV=1	115	lcl|A9SRE7Predicted protein OS=Physcomitrella patens subsp. patens OX=3218 GN=PHYPA_016948 PE=4 SV=1	A9SRE7	8e-54	64.3478	164	115	94
							A0A1D5ZZR5	A9S6D7		A9TMZ5	Q5Z8Y4		W5I1P4		Q7XTY8		A9U2E6														192	A0A1D5ZZR5	Uncharacterized protein OS=Triticum aestivum OX=4565 PE=4 SV=1	472	lcl|A9S6D7Predicted protein OS=Physcomitrella patens subsp. patens OX=3218 GN=PHYPADRAFT_124760 PE=4 SV=1	A9S6D7	4e-91	59.5652	278	230	171
							A0A1D5VJR1	A9SFE8		A9TND9	Q9FWK4		W5FEZ3		Q7XMK9		A9TMN8														193	A0A1D5VJR1	Uncharacterized protein OS=Triticum aestivum OX=4565 PE=3 SV=1	423	lcl|A9SFE8Predicted protein OS=Physcomitrella patens subsp. patens OX=3218 GN=PHYPADRAFT_128953 PE=3 SV=1	A9SFE8	0	77.6978	677	417	371
							W5C3E3	A9TBP7		A9TNH7	Q6ASW3		A0A1D5YME8		Q7XSS8		A9TJ27														194	W5C3E3	Pyruvate dehydrogenase E1 component subunit alpha OS=Triticum aestivum OX=4565 PE=4 SV=1	420	lcl|A9TBP7Pyruvate dehydrogenase E1 component subunit alpha OS=Physcomitrella patens subsp. patens OX=3218 GN=PHYPA_012328 PE=4 SV=1	A9TBP7	0	83.2861	631	353	321
							A0A1D6DME9	A9RY84		A9TPA2	Q6F385		A0A1D5XFS4		Q8H855		A9SLS5														195	A0A1D6DME9	ATP synthase subunit gamma OS=Triticum aestivum OX=4565 PE=3 SV=1	221	lcl|A9RY84Predicted protein OS=Physcomitrella patens subsp. patens OX=3218 GN=PHYPADRAFT_121194 PE=3 SV=1	A9RY84	2e-110	67.1296	320	216	191
							Q95H52	Q6YXL1		A9TPF2	Q10L32		A0A1D5VNT1		Q2QXR8		A9SYG1														196	Q95H52	30S ribosomal protein S8, chloroplastic OS=Triticum aestivum OX=4565 GN=rps8 PE=3 SV=1	136	lcl|Q6YXL130S ribosomal protein S8, chloroplastic OS=Physcomitrella patens subsp. patens OX=3218 GN=rps8 PE=3 SV=1	Q6YXL1	4e-57	62.5	174	136	110
							A0A096URP1	A9U5B1		A9TPN4	Q7EYX7		A0A0C4BK97		Q40682		A9TQ76														197	A0A096URP1	Chlorophyll a-b binding protein, chloroplastic OS=Triticum aestivum OX=4565 PE=3 SV=1	286	lcl|A9U5B1Chlorophyll a-b binding protein, chloroplastic OS=Physcomitrella patens subsp. patens OX=3218 GN=PHYPADRAFT_156993 PE=3 SV=1	A9U5B1	2e-132	79.0393	378	229	201
							A0A1D6C799	A9U245		A9TQ07	Q67UF5		A0A1D6D173		Q5N7Z9		A9RZZ4														198	A0A1D6C799	Uncharacterized protein OS=Triticum aestivum OX=4565 PE=4 SV=1	843	lcl|A9U245Predicted protein OS=Physcomitrella patens subsp. patens OX=3218 GN=PHYPA_009775 PE=4 SV=1	A9U245	0	88.968	1581	843	798
							W5G8A5	A9SZ30		A9TQD0	Q6EPN8		A0A1D5TRZ7		Q8LNW1		A9TM36														199	W5G8A5	Uncharacterized protein OS=Triticum aestivum OX=4565 PE=4 SV=1	389	lcl|A9SZ30Predicted protein OS=Physcomitrella patens subsp. patens OX=3218 GN=PHYPA_004131 PE=4 SV=1	A9SZ30	8e-81	42.7273	255	330	200
							W5EHT8	A9SX82		A9TQE0	Q6ZHG2		A0A1D5UIF8		Q9XHW8		A9SPG7														200	W5EHT8	Uncharacterized protein OS=Triticum aestivum OX=4565 PE=3 SV=1	171	lcl|A9SX82Predicted protein (Fragment) OS=Physcomitrella patens subsp. patens OX=3218 GN=PHYPADRAFT_18875 PE=3 SV=1	A9SX82	2e-40	56.7308	132	104	81
							A0A1D5YZH4	A9TBP2		A9TQT3	Q6K6A8		A0A1D5TGS3		Q850Z8		A9SLM6														201	A0A1D5YZH4	Uncharacterized protein OS=Triticum aestivum OX=4565 PE=3 SV=1	275	lcl|A9TBP2Predicted protein OS=Physcomitrella patens subsp. patens OX=3218 GN=PHYPADRAFT_143194 PE=3 SV=1	A9TBP2	8e-84	56.9507	255	223	157
							A0A1D5XZP7	A9T949		A9TRM9	Q75M07		A0A1D5TP43		Q9LST7		A9S3C8														202	A0A1D5XZP7	Uncharacterized protein OS=Triticum aestivum OX=4565 PE=3 SV=1	211	lcl|A9T949Predicted protein OS=Physcomitrella patens subsp. patens OX=3218 GN=PHYPADRAFT_142087 PE=3 SV=1	A9T949	4e-52	55.5556	166	153	113
							A0A1D6RHZ7	A9TE71		A9TRN7	Q10L71		A0A0C4BIW4		Q9XJ19		A9U341														203	A0A1D6RHZ7	Uncharacterized protein OS=Triticum aestivum OX=4565 PE=4 SV=1	367	lcl|A9TE71Predicted protein OS=Physcomitrella patens subsp. patens OX=3218 GN=PHYPADRAFT_144112 PE=4 SV=1	A9TE71	0	83.4783	593	345	308
							A0A1D6B8Z2	A9U4V4		A9TRV8	Q6F2Y7		A0A1D5ZY63		Q0JK57		A9RBD4														204	A0A1D6B8Z2	Aspartate aminotransferase OS=Triticum aestivum OX=4565 PE=4 SV=1	410	lcl|A9U4V4Aspartate aminotransferase OS=Physcomitrella patens subsp. patens OX=3218 GN=PHYPADRAFT_102134 PE=4 SV=1	A9U4V4	0	79.9511	703	409	365
							A0A1D6B5M6	A9SQZ2		A9TTN7	Q5ZE73		A0A1D5SQB5		Q8W0I1		A9S7P5														205	A0A1D6B5M6	Formate dehydrogenase, mitochondrial OS=Triticum aestivum OX=4565 PE=3 SV=1	345	lcl|A9SQZ2Formate dehydrogenase, mitochondrial OS=Physcomitrella patens subsp. patens OX=3218 GN=PHYPA_020821 PE=3 SV=1	A9SQZ2	6e-151	58.0645	432	372	269
							A0A1D6CPK7	A9TJI7		A9TTP4	Q0J7U6		A0A1D6DKZ7		Q2R2W2		A9SSZ7														206	A0A1D6CPK7	Uncharacterized protein OS=Triticum aestivum OX=4565 PE=4 SV=1	305	lcl|A9TJI7Predicted protein OS=Physcomitrella patens subsp. patens OX=3218 GN=PHYPADRAFT_146609 PE=4 SV=1	A9TJI7	3e-103	71.0145	303	207	170
							A0A1D6SES2	A9RK31		A9TU44	Q8L6I2		A0A1D6AD54		Q9AUR8		A9RUJ4														207	A0A1D6SES2	Uncharacterized protein OS=Triticum aestivum OX=4565 PE=4 SV=1	240	lcl|A9RK31Predicted protein OS=Physcomitrella patens subsp. patens OX=3218 GN=PHYPA_006235 PE=4 SV=1	A9RK31	3e-66	48.6842	206	228	147
							A0A1D5YUY2	A9TG18		A9TUA0	Q6ES90		A0A1D5V1P8		Q75LK5		B6SD80														208	A0A1D5YUY2	Dihydrolipoamide acetyltransferase component of pyruvate dehydrogenase complex OS=Triticum aestivum OX=4565 PE=3 SV=1	392	lcl|A9TG18Dihydrolipoamide acetyltransferase component of pyruvate dehydrogenase complex (Fragment) OS=Physcomitrella patens subsp.patens OX=3218 GN=PHYPADRAFT_3360 PE=3 SV=1	A9TG18	7e-129	60.1093	379	366	266
							A0A1D5RQX6	A9TER6		A9TUL6	B9FSC8		W5D4D9		Q6AUF5		Q4A3V1														209	A0A1D5RQX6	Uncharacterized protein OS=Triticum aestivum OX=4565 PE=4 SV=1	288	lcl|A9TER6Predicted protein OS=Physcomitrella patens subsp. patens OX=3218 GN=PHYPA_029433 PE=4 SV=1	A9TER6	6e-155	74.9104	436	279	246
							A0A1D5UGR6	A9T5D1		A9TUP9	Q5SNH5		A0A1D5VDT9		Q6ZAA5		A9SE34														210	A0A1D5UGR6	Uncharacterized protein OS=Triticum aestivum OX=4565 PE=4 SV=1	442	lcl|A9T5D1Predicted protein (Fragment) OS=Physcomitrella patens subsp. patens OX=3218 GN=PHYPADRAFT_219047 PE=4 SV=1	A9T5D1	6e-85	41.5617	265	397	220
							A0A1D5UBI7	A9RLA9		A9TUU6	Q5N9S2		A0A1D5YLT8		Q10S72		A9RJU4														211	A0A1D5UBI7	Peptidylprolyl isomerase OS=Triticum aestivum OX=4565 PE=4 SV=1	151	lcl|A9RLA9Peptidylprolyl isomerase (Fragment) OS=Physcomitrella patens subsp. patens OX=3218 GN=PHYPADRAFT_116144 PE=4 SV=1	A9RLA9	2e-81	73.6486	238	148	131
							A0A1D5V160	A9TCN6		A9TUX8	Q8H3R5		A0A1D5W2P5		Q75LL1		A9RJW7														212	A0A1D5V160	Uncharacterized protein OS=Triticum aestivum OX=4565 PE=4 SV=1	434	lcl|A9TCN6Predicted protein (Fragment) OS=Physcomitrella patens subsp. patens OX=3218 GN=PHYPADRAFT_143508 PE=4 SV=1	A9TCN6	1e-145	60	420	345	269
							A0A1D5X8Z2	A9U2W0		A9TV50	Q7F190		A0A1D5S2N9		Q10PD0		A9RN99														213	A0A1D5X8Z2	Uncharacterized protein OS=Triticum aestivum OX=4565 PE=4 SV=1	405	lcl|A9U2W0Predicted protein OS=Physcomitrella patens subsp. patens OX=3218 GN=PHYPADRAFT_154932 PE=4 SV=1	A9U2W0	3e-175	65.0838	494	358	288
							W5AUD8	A9TW32		A9TVJ7	Q8S7J1		A0A1D6S9K2		Q69LD4		A9SNI9														214	W5AUD8	Uncharacterized protein OS=Triticum aestivum OX=4565 PE=4 SV=1	479	lcl|A9TW32Predicted protein OS=Physcomitrella patens subsp. patens OX=3218 GN=PHYPA_020573 PE=4 SV=1	A9TW32	0	77.4737	773	475	415
							A0A1D5RZX1	A9TZ85		A9TVM1	Q6AUV1		T1WSS4		Q5Z4V2		A9TIA5														215	A0A1D5RZX1	ATP synthase subunit gamma OS=Triticum aestivum OX=4565 PE=3 SV=1	272	lcl|A9TZ85Predicted protein OS=Physcomitrella patens subsp. patens OX=3218 GN=PHYPADRAFT_153003 PE=3 SV=1	A9TZ85	3e-128	64.2336	367	274	226
							A0A1D5YRC9	A9S6S7		A9TVZ4	Q53WK4		A0A1D5SRH1		Q2R339		A9TBH4														216	A0A1D5YRC9	Chlorophyll a-b binding protein, chloroplastic OS=Triticum aestivum OX=4565 PE=3 SV=1	266	lcl|A9S6S7Chlorophyll a-b binding protein, chloroplastic OS=Physcomitrella patens subsp. patens OX=3218 GN=PHYPA_017103 PE=3 SV=1	A9S6S7	5e-153	79.2593	429	270	232
							A0A1D5TLJ3	A9SYP7		A9TW09	Q0PVB0		A0A1D5TL46		Q7XKI6		A9SMJ7														217	A0A1D5TLJ3	Uncharacterized protein OS=Triticum aestivum OX=4565 PE=4 SV=1	274	lcl|A9SYP7Predicted protein (Fragment) OS=Physcomitrella patens subsp. patens OX=3218 GN=PHYPADRAFT_137498 PE=4 SV=1	A9SYP7	3e-70	55.5556	216	198	141
							A0A1D5VKI1	A9SEU2		A9TWT8	Q9AWY7		A0A1D5UZP8		Q943K1		A9ST87														218	A0A1D5VKI1	Cysteine synthase OS=Triticum aestivum OX=4565 PE=3 SV=1	389	lcl|A9SEU2Cysteine synthase OS=Physcomitrella patens subsp. patens OX=3218 GN=PHYPA_027183 PE=3 SV=1	A9SEU2	3e-179	80.2508	506	319	292
							A0A1D5T367	A9TJ67		A9TXH4	Q7EYH3		A0A1D6RDZ8		Q8LQS5		A9SZE7														219	A0A1D5T367	Uncharacterized protein OS=Triticum aestivum OX=4565 PE=4 SV=1	704	lcl|A9TJ67Predicted protein OS=Physcomitrella patens subsp. patens OX=3218 GN=PHYPADRAFT_146321 PE=4 SV=1	A9TJ67	0	61.1264	830	728	532
							A0A1D5U805	A9SIX1		A9TY68	Q0DUI8		A0A1D6AK21		Q6ZFJ5		A9SNT9														220	A0A1D5U805	Ribosomal protein L19 OS=Triticum aestivum OX=4565 PE=4 SV=1	159	lcl|A9SIX1Ribosomal protein L19 OS=Physcomitrella patens subsp. patens OX=3218 GN=PHYPA_019343 PE=3 SV=1	A9SIX1	6e-48	85.8407	154	113	106
							A0A1D6CXF2	A9U3F0		A9TYH4	Q84Q77		A0A1D5TNJ7		Q10MS3		A9RJ32														221	A0A1D6CXF2	Proteasome subunit alpha type OS=Triticum aestivum OX=4565 PE=3 SV=1	249	lcl|A9U3F0Proteasome subunit alpha type OS=Physcomitrella patens subsp. patens OX=3218 GN=PHYPA_025888 PE=3 SV=1	A9U3F0	6e-146	84.6774	409	248	228
							A0A1D6BC85	A9TFX4		A9TYP5	Q69T22		A0A1D5ZKE7		Q6YZI8		A9RFA0														222	A0A1D6BC85	Ribosomal protein L37 OS=Triticum aestivum OX=4565 PE=3 SV=1	93	lcl|A9TFX4Ribosomal protein L37 (Fragment) OS=Physcomitrella patens subsp. patens OX=3218 GN=PHYPADRAFT_9441 PE=3 SV=1	A9TFX4	1e-47	82.1429	147	84	77
							A0A1D5Y5E2	A9TJW2		A9TYQ6	Q6K550		Q9SP56		Q6AV23		A9SSZ0														223	A0A1D5Y5E2	Uncharacterized protein OS=Triticum aestivum OX=4565 PE=4 SV=1	802	lcl|A9TJW2Ribonuclease OS=Physcomitrella patens subsp. patens OX=3218 GN=PHYPA_015782 PE=4 SV=1	A9TJW2	0	59.901	946	808	604
							A0A1D5TTW3	A9TWU2		A9TZW4	Q6YZ94		A0A1D6C2U0		Q0DL11		A9RB23														224	A0A1D5TTW3	Elongation factor G, mitochondrial OS=Triticum aestivum OX=4565 PE=3 SV=1	651	lcl|A9TWU2Elongation factor G, chloroplastic OS=Physcomitrella patens subsp. patens OX=3218 GN=PHYPADRAFT_61310 PE=3 SV=1	A9TWU2	0	74.4868	1031	682	568
							W5GDC6	A9T5L7		A9U083	Q7X8V5		A0A1D5S0H0		Q6Z7R9		A9SQI3														225	W5GDC6	ADP,ATP carrier protein OS=Triticum aestivum OX=4565 PE=3 SV=1	616	lcl|A9T5L7ADP,ATP carrier protein OS=Physcomitrella patens subsp. patens OX=3218 GN=PHYPADRAFT_140664 PE=3 SV=1	A9T5L7	0	76.0396	733	505	439
							Q93W25	A9TK88		A9U0G9	Q6K965		W5B457		Q6AVS5		A9TS83														226	Q93W25	Peptidyl-prolyl cis-trans isomerase OS=Triticum aestivum OX=4565 GN=CyP3 PE=1 SV=1	171	lcl|A9TK88Peptidyl-prolyl cis-trans isomerase OS=Physcomitrella patens subsp. patens OX=3218 GN=PHYPA_001478 PE=3 SV=1	A9TK88	2e-93	74.8538	270	171	141
							Q9SAU8	A9TWR9		A9U0P2	Q6F2Z1		W5EJC8		Q7XTR7		A9RZZ9														227	Q9SAU8	HSP70 OS=Triticum aestivum OX=4565 GN=TaHSP70d PE=2 SV=1	648	lcl|A9TWR9Predicted protein OS=Physcomitrella patens subsp. patens OX=3218 GN=PHYPA_005007 PE=3 SV=1	A9TWR9	0	89.4334	1203	653	615
							A0A1D6CF99	A9TWI8		A9U0X3	Q109R6		Q95H63		Q6YZ09		A9S2L2														228	A0A1D6CF99	Uncharacterized protein OS=Triticum aestivum OX=4565 PE=4 SV=1	130	lcl|A9TWI8Predicted protein (Fragment) OS=Physcomitrella patens subsp. patens OX=3218 GN=PHYPADRAFT_151861 PE=4 SV=1	A9TWI8	1e-34	57	116	100	67
							A0A1D5SBI6	A9RYL7		A9U198	Q5Z854		A0A1D5X9E4		Q69M19		A9SV28														229	A0A1D5SBI6	Uncharacterized protein OS=Triticum aestivum OX=4565 PE=4 SV=1	211	lcl|A9RYL7Predicted protein OS=Physcomitrella patens subsp. patens OX=3218 GN=PHYPA_018347 PE=4 SV=1	A9RYL7	2e-125	78.1991	357	211	185
							Q8S9H0	Q38JD1		A9U1P3	Q5ZDY5		A0A1D6CIR7		Q75M01		A9RVN7														230	Q8S9H0	Temperature stress-induced lipocalin OS=Triticum aestivum OX=4565 GN=Tatil PE=2 SV=1	190	lcl|Q38JD1Predicted protein OS=Physcomitrella patens subsp. patens OX=3218 GN=TIL PE=2 SV=1	Q38JD1	1e-75	57.8378	226	185	135
							A0A1D5XCU6	A9TG94		A9U2F5	Q75IR5		A0A1D6SEM9		Q6Z9G0		A9RBH9														231	A0A1D5XCU6	Sucrose transporter SUT1A OS=Triticum aestivum OX=4565 PE=4 SV=1	447	lcl|A9TG94Predicted protein OS=Physcomitrella patens subsp. patens OX=3218 GN=PHYPADRAFT_194787 PE=4 SV=1	A9TG94	2e-124	47.981	372	421	271
							A0A1D5WKK3	A9SAF3		A9U2X5	Q5Z8V9		A0A1D5V165		Q0IZQ2		A9SDR1														232	A0A1D5WKK3	Uncharacterized protein OS=Triticum aestivum OX=4565 PE=3 SV=1	176	lcl|A9SAF3Predicted protein (Fragment) OS=Physcomitrella patens subsp. patens OX=3218 GN=PHYPADRAFT_18691 PE=3 SV=1	A9SAF3	1e-42	68.4211	139	114	88
							W5BMD1	A9RJ57		A9U5T2	Q0E4K7		A0A1D5YHT3		Q0J5H3		A9TXD9														233	W5BMD1	Ribulose bisphosphate carboxylase small chain OS=Triticum aestivum OX=4565 PE=3 SV=1	193	lcl|A9RJ57Ribulose bisphosphate carboxylase small chain OS=Physcomitrella patens subsp. patens OX=3218 GN=PHYPADRAFT_115069 PE=3 SV=1	A9RJ57	1e-63	58.8608	195	158	112
							W5D1Z1	A9SAY8		P34923	Q7FAH2		A0A1D5YCX7		Q6ZIX2		A9T9V4														234	W5D1Z1	Uncharacterized protein OS=Triticum aestivum OX=4565 GN=TRAES_3BF167600010CFD_c1 PE=4 SV=1	198	lcl|A9SAY8Predicted protein (Fragment) OS=Physcomitrella patens subsp. patens OX=3218 GN=PHYPADRAFT_126894 PE=4 SV=1	A9SAY8	2e-81	76.0736	240	163	135
							A0A1D6S7T3	A9RZ34		Q3Y544	Q0JGK4		A0A1D6SCY1		Q0JNR2		A9RE17														235	A0A1D6S7T3	Uncharacterized protein OS=Triticum aestivum OX=4565 GN=4343219 (1 of many) PE=4 SV=1	264	lcl|A9RZ34Predicted protein (Fragment) OS=Physcomitrella patens subsp. patens OX=3218 GN=PHYPADRAFT_34113 PE=4 SV=1	A9RZ34	1e-107	64.9351	312	231	187
							A0A1D5UK04	A9TJL3		Q5EIU7	Q0INV7		A0A1D5T1W9		Q6F2U7		A9SED3														236	A0A1D5UK04	Uncharacterized protein OS=Triticum aestivum OX=4565 PE=4 SV=1	442	lcl|A9TJL3Predicted protein OS=Physcomitrella patens subsp. patens OX=3218 GN=PHYPADRAFT_195710 PE=4 SV=1	A9TJL3	0	60.4803	587	458	345
							A0A1D5S1X5	A9SDD3		Q5QHR1	Q8H5N9		A0A1D5SCT6		Q9FWV2		A9RG23														237	A0A1D5S1X5	Uncharacterized protein OS=Triticum aestivum OX=4565 PE=3 SV=1	688	lcl|A9SDD3Predicted protein OS=Physcomitrella patens subsp. patens OX=3218 GN=PHYPA_014187 PE=3 SV=1	A9SDD3	0	64.0235	899	681	535
							W5GDR6	A9SE28		Q6RJN7	Q7XTK3		A0A1D5U1Y5		Q7XTJ3		A9SG83														238	W5GDR6	Uncharacterized protein OS=Triticum aestivum OX=4565 PE=4 SV=1	150	lcl|A9SE28Sin3 complex component OS=Physcomitrella patens subsp. patens OX=3218 GN=HCP1501 PE=4 SV=1	A9SE28	5e-57	66.1972	175	142	107
							A0A1D5YVM5	A9REW5		Q70ZZ8	Q0D4Z6		A0A1D5TN51		Q69UZ3		A9TVE9														239	A0A1D5YVM5	Nucleoside diphosphate kinase OS=Triticum aestivum OX=4565 PE=3 SV=1	201	lcl|A9REW5Nucleoside diphosphate kinase OS=Physcomitrella patens subsp. patens OX=3218 GN=NDPK2b PE=3 SV=1	A9REW5	5e-68	73.0769	206	130	110
							W5H6B4	A9STZ2		Q8H932	Q75GI3		A0A1D5VNU1		Q10S41		A9ST56														240	W5H6B4	Uncharacterized protein OS=Triticum aestivum OX=4565 GN=4341796 (1 of many) PE=3 SV=1	673	lcl|A9STZ2Predicted protein OS=Physcomitrella patens subsp. patens OX=3218 GN=PHYPADRAFT_135234 PE=3 SV=1	A9STZ2	0	82.2047	1029	635	576
							D8L9H9	A9TNJ0		Q8L6G2	Q7Y0C8		P05312		Q6ZGV8		A9SPL6														241	D8L9H9	Thioredoxin F-type, chloroplast,putative, expressed OS=Triticum aestivum OX=4565 GN=TAA_ctg0091b.00040.1 PE=4 SV=1	189	lcl|A9TNJ0Predicted protein (Fragment) OS=Physcomitrella patens subsp. patens OX=3218 GN=PHYPADRAFT_8311 PE=4 SV=1	A9TNJ0	9e-48	66.9903	152	103	83
							A0A1D6RLW1	A9SCA2		Q8LSK4	Q67IX6		A0A1D5YFF3		Q0IPS1		Q75V44														242	A0A1D6RLW1	Uncharacterized protein OS=Triticum aestivum OX=4565 PE=4 SV=1	683	lcl|A9SCA2Predicted protein (Fragment) OS=Physcomitrella patens subsp. patens OX=3218 GN=PHYPADRAFT_11406 PE=4 SV=1	A9SCA2	3e-165	44.8023	493	683	407
							A0A1D6BAX2	A9SAS8		Q9LM05	O82143		A0A1D5VVE8		Q0DW19		A9RSQ8														243	A0A1D6BAX2	Uncharacterized protein OS=Triticum aestivum OX=4565 PE=3 SV=1	305	lcl|A9SAS8Predicted protein OS=Physcomitrella patens subsp. patens OX=3218 GN=PHYPA_014816 PE=3 SV=1	A9SAS8	4e-168	73.8411	473	302	254
							A0A1D6AL50	A9RNM7					W5GZB9		Q6YVI0		A9RUW0														244	A0A1D6AL50	Uncharacterized protein OS=Triticum aestivum OX=4565 PE=3 SV=1	780	lcl|A9RNM7Predicted protein OS=Physcomitrella patens subsp. patens OX=3218 GN=PHYPADRAFT_117216 PE=4 SV=1	A9RNM7	0	52.9248	687	718	464
							W5C5N9	A9S086					W5C237		Q6Z302		A9SHY4														245	W5C5N9	Uncharacterized protein OS=Triticum aestivum OX=4565 PE=4 SV=1	129	lcl|A9S086Predicted protein OS=Physcomitrella patens subsp. patens OX=3218 GN=PHYPADRAFT_122343 PE=4 SV=1	A9S086	6e-59	69.9187	179	123	107
							A0A1D5Y963	A9RSG0					A0A1D5ZKE5		Q0IUB6		A9RQ00														246	A0A1D5Y963	Uncharacterized protein OS=Triticum aestivum OX=4565 GN=4351127 (1 of many) PE=3 SV=1	590	lcl|A9RSG0Predicted protein OS=Physcomitrella patens subsp. patens OX=3218 GN=PHYPADRAFT_118647 PE=3 SV=1	A9RSG0	0	51.8033	607	610	386
							A0A1D6S8D2	A9U188					A0A1D6AIC4		Q9LDX7		A9TZ00														247	A0A1D6S8D2	Uncharacterized protein OS=Triticum aestivum OX=4565 PE=3 SV=1	381	lcl|A9U188Predicted protein OS=Physcomitrella patens subsp. patens OX=3218 GN=PHYPA_024354 PE=3 SV=1	A9U188	0	78.6842	599	380	338
							W5C9U7	A9TD19					A0A1D6AXF6		Q7XBA6		A9TTY8														248	W5C9U7	Uncharacterized protein OS=Triticum aestivum OX=4565 PE=4 SV=1	274	lcl|A9TD19Predicted protein OS=Physcomitrella patens subsp. patens OX=3218 GN=PHYPA_009903 PE=4 SV=1	A9TD19	2e-116	58.209	336	268	218
							A0A1D6DFA5	A9TES8					A0A1D5TTC5		Q6ZDR7		A9TZ26														249	A0A1D6DFA5	Peptidylprolyl isomerase OS=Triticum aestivum OX=4565 PE=4 SV=1	226	lcl|A9TES8Peptidylprolyl isomerase OS=Physcomitrella patens subsp. patens OX=3218 GN=PHYPADRAFT_91821 PE=4 SV=1	A9TES8	3e-75	60.989	230	182	137
							W5EFN4	A9TI76					A0A1D6RLC1		Q0DKY4		A9STY2														250	W5EFN4	Uncharacterized protein OS=Triticum aestivum OX=4565 PE=4 SV=1	173	lcl|A9TI76Predicted protein OS=Physcomitrella patens subsp. patens OX=3218 GN=PHYPADRAFT_145976 PE=4 SV=1	A9TI76	5e-54	59.8592	168	142	105
							A0A1D5XN44	A9SNW6					A0A1D5ZNE0		Q8W3F4		A9RNY9														251	A0A1D5XN44	Uncharacterized protein OS=Triticum aestivum OX=4565 PE=3 SV=1	361	lcl|A9SNW6Predicted protein OS=Physcomitrella patens subsp. patens OX=3218 GN=PHYPADRAFT_232539 PE=4 SV=1	A9SNW6	0	87.0879	629	364	342
							A0A1D5V643	A9RS97					A0A1D5RWP3		Q6YZX5		A9TBX7														252	A0A1D5V643	Uncharacterized protein OS=Triticum aestivum OX=4565 PE=4 SV=1	208	lcl|A9RS97Predicted protein (Fragment) OS=Physcomitrella patens subsp. patens OX=3218 GN=PHYPADRAFT_118507 PE=4 SV=1	A9RS97	3e-69	62.7219	210	169	135
							A0A1D6RVR7	A9RWH7					H9C8A6		Q10MK7		A9THL6														253	A0A1D6RVR7	Uncharacterized protein OS=Triticum aestivum OX=4565 PE=4 SV=1	301	lcl|A9RWH7Predicted protein OS=Physcomitrella patens subsp. patens OX=3218 GN=PHYPADRAFT_120257 PE=4 SV=1	A9RWH7	3e-114	62.4506	336	253	207
							A0A1D6AWP4	A9SX66					A0A1D5X8K6		Q2QXS4		A9SG80														254	A0A1D6AWP4	Ferredoxin--NADP reductase, chloroplastic OS=Triticum aestivum OX=4565 PE=3 SV=1	363	lcl|A9SX66Ferredoxin--NADP reductase, chloroplastic OS=Physcomitrella patens subsp. patens OX=3218 GN=PHYPA_013190 PE=3 SV=1	A9SX66	3e-98	46.6472	297	343	212
							W5DEJ5	A9SNS5					A0A1D5TXJ9		Q6ESZ6		A9SK16														255	W5DEJ5	Uncharacterized protein OS=Triticum aestivum OX=4565 GN=TRAES_3BF074400050CFD_c1 PE=4 SV=1	143	lcl|A9SNS5Predicted protein (Fragment) OS=Physcomitrella patens subsp. patens OX=3218 GN=PHYPADRAFT_49186 PE=4 SV=1	A9SNS5	2e-49	58.5714	155	140	112
							A0A1D5TBJ5	A9SLG7					A0A1D5YWC1		P31924		A9TG75														256	A0A1D5TBJ5	Zeaxanthin epoxidase, chloroplastic OS=Triticum aestivum OX=4565 PE=4 SV=1	501	lcl|A9SLG7Predicted protein OS=Physcomitrella patens subsp. patens OX=3218 GN=PHYPADRAFT_186228 PE=4 SV=1	A9SLG7	0	60.1626	600	492	355
							A0A1D6BEZ3	A9RSC6					P69661		Q75II9		A9T9Z0														257	A0A1D6BEZ3	Uncharacterized protein OS=Triticum aestivum OX=4565 PE=3 SV=1	344	lcl|A9RSC6Predicted protein OS=Physcomitrella patens subsp. patens OX=3218 GN=PHYPADRAFT_118597 PE=3 SV=1	A9RSC6	9e-88	64.7059	273	255	200
							W5AWF2	A9TY79					A0A1D5Y2I4		Q6YW27		A9TDY7														258	W5AWF2	Uncharacterized protein OS=Triticum aestivum OX=4565 PE=3 SV=1	336	lcl|A9TY79Predicted protein OS=Physcomitrella patens subsp. patens OX=3218 GN=PHYPADRAFT_199405 PE=3 SV=1	A9TY79	1e-101	55.7252	301	262	192
							D2KZ12	A9SD50					A0A1D6ARN8		Q7XBX2		A9RDK1														259	D2KZ12	3-ketoacyl-CoA thiolase-like protein OS=Triticum aestivum OX=4565 GN=TaSAG8 PE=2 SV=1	459	lcl|A9SD50Predicted protein OS=Physcomitrella patens subsp. patens OX=3218 GN=PHYPA_014102 PE=3 SV=1	A9SD50	0	75.1634	697	459	401
							W5CXE7	A9SWT3					W5E4T7		Q7X7K8		A9TET2														260	W5CXE7	Uncharacterized protein OS=Triticum aestivum OX=4565 GN=TRAES_3BF086900030CFD_c1 PE=4 SV=1	122	lcl|A9SWT3Predicted protein OS=Physcomitrella patens subsp. patens OX=3218 GN=PHYPA_009669 PE=4 SV=1	A9SWT3	5e-57	67.2131	173	122	99
							A0A1D6CRK2	A9TEJ3					A0A1D6AM28		Q6EP40		A9RI02														261	A0A1D6CRK2	Uncharacterized protein OS=Triticum aestivum OX=4565 PE=3 SV=1	272	lcl|A9TEJ3Predicted protein (Fragment) OS=Physcomitrella patens subsp. patens OX=3218 GN=PHYPADRAFT_144368 PE=3 SV=1	A9TEJ3	1e-82	60.7843	248	204	158
							A0A1D5T695	A9S3T5					W5BI76		Q10LF8		Q6YXN5														262	A0A1D5T695	Uncharacterized protein OS=Triticum aestivum OX=4565 PE=3 SV=1	144	lcl|A9S3T5Predicted protein OS=Physcomitrella patens subsp. patens OX=3218 GN=PHYPA_016498 PE=3 SV=1	A9S3T5	5e-65	83.0645	196	124	113
							S4Z3I9	Q6YXK5					A0A1D5SL74		C7IZX2		A9SRN4														263	S4Z3I9	50S ribosomal protein L23, chloroplastic OS=Triticum aestivum OX=4565 GN=rpl23 PE=3 SV=1	93	lcl|Q6YXK550S ribosomal protein L23, chloroplastic OS=Physcomitrella patens subsp. patens OX=3218 GN=rpl23 PE=3 SV=1	Q6YXK5	6e-37	61.5385	120	91	69
							A0A1D6DE40	A9T4Q1					A0A1D6AFM7		Q688X8		A9SUB5														264	A0A1D6DE40	Uncharacterized protein OS=Triticum aestivum OX=4565 PE=4 SV=1	393	lcl|A9T4Q1Predicted protein OS=Physcomitrella patens subsp. patens OX=3218 GN=PHYPA_031076 PE=4 SV=1	A9T4Q1	6e-175	78.1759	496	307	266
							W5A2K8	A9TX31					Q95H55		Q6K5G8		A9T6P4														265	W5A2K8	Uncharacterized protein OS=Triticum aestivum OX=4565 PE=3 SV=1	475	lcl|A9TX31Predicted protein OS=Physcomitrella patens subsp. patens OX=3218 GN=PHYPADRAFT_98439 PE=3 SV=1	A9TX31	0	77.5	700	440	377
							W5ELZ7	A9SGM3					A0A1D6RUS0		Q8GSH6		A9TSI6														266	W5ELZ7	Uncharacterized protein OS=Triticum aestivum OX=4565 PE=4 SV=1	220	lcl|A9SGM3Predicted protein OS=Physcomitrella patens subsp. patens OX=3218 GN=PHYPADRAFT_212126 PE=3 SV=1	A9SGM3	1e-88	67.4033	262	181	151
							W5FTY7	A9RI21					P60577		Q6K9X9		A9RDU4														267	W5FTY7	Uncharacterized protein OS=Triticum aestivum OX=4565 PE=4 SV=1	210	lcl|A9RI21Predicted protein OS=Physcomitrella patens subsp. patens OX=3218 GN=PHYPADRAFT_114376 PE=4 SV=1	A9RI21	4e-69	57.9882	209	169	124
							A0A1D6S0C3	A9SCV9					A0A1D6ATQ1		Q65X86		A9U5L9														268	A0A1D6S0C3	Adenylosuccinate synthetase, chloroplastic OS=Triticum aestivum OX=4565 GN=PURA PE=3 SV=1	474	lcl|A9SCV9Adenylosuccinate synthetase 1, chloroplastic OS=Physcomitrella patens subsp. patens OX=3218 GN=PURA1 PE=3 SV=1	A9SCV9	0	67.4944	610	443	352
							A0A1D6B4C8	A9RIE5					A0A1D5YP75		Q7EY17		A9TA68														269	A0A1D6B4C8	Uncharacterized protein OS=Triticum aestivum OX=4565 PE=4 SV=1	542	lcl|A9RIE5Predicted protein OS=Physcomitrella patens subsp. patens OX=3218 GN=PHYPADRAFT_114684 PE=4 SV=1	A9RIE5	0	57.6923	563	468	339
							A0A1D6BWF1	A9RQV7					A0A1D5T4V5		Q2R134		A9SDC7														270	A0A1D6BWF1	Uncharacterized protein OS=Triticum aestivum OX=4565 PE=3 SV=1	519	lcl|A9RQV7Predicted protein OS=Physcomitrella patens subsp. patens OX=3218 GN=PHYPA_003425 PE=3 SV=1	A9RQV7	4e-141	46.0177	419	452	316
							A0A1D6RGM4	A9S455					A0A1D5Y3S2		Q9AS76		A9RRS9														271	A0A1D6RGM4	Uncharacterized protein OS=Triticum aestivum OX=4565 PE=4 SV=1	144	lcl|A9S455Predicted protein OS=Physcomitrella patens subsp. patens OX=3218 GN=PHYPADRAFT_74335 PE=4 SV=1	A9S455	1e-45	49.6599	146	147	98
							W5CDW4	A9SAK6					A0A1D5WI37		Q7X8A1		A9SPH2														272	W5CDW4	Uncharacterized protein OS=Triticum aestivum OX=4565 PE=4 SV=1	162	lcl|A9SAK6Predicted protein OS=Physcomitrella patens subsp. patens OX=3218 GN=PHYPA_006726 PE=4 SV=1	A9SAK6	5e-64	76.7296	194	159	132
							W5CQ97	A9TIJ1					A0A1D6CEB2		Q6YTY2		A9SJM7														273	W5CQ97	Cysteine proteinase inhibitor OS=Triticum aestivum OX=4565 GN=TRAES_3BF090800010CFD_c1 PE=3 SV=1	243	lcl|A9TIJ1Cysteine proteinase inhibitor OS=Physcomitrella patens subsp. patens OX=3218 GN=PHYPA_013104 PE=3 SV=1	A9TIJ1	1e-48	47	159	200	129
							W5H1E3	A9RRT3					W4ZMI9		Q9ZWF5		A9SSD0														274	W5H1E3	Uncharacterized protein OS=Triticum aestivum OX=4565 PE=4 SV=1	238	lcl|A9RRT3Predicted protein OS=Physcomitrella patens subsp. patens OX=3218 GN=PHYPA_012425 PE=4 SV=1	A9RRT3	6e-24	35.2697	94.7	241	134
							A0A1D5Y4J8	A9T9N8					A0A1D5VPT2		Q0DD43		A9S7S1														275	A0A1D5Y4J8	Uncharacterized protein OS=Triticum aestivum OX=4565 PE=4 SV=1	293	lcl|A9T9N8Predicted protein OS=Physcomitrella patens subsp. patens OX=3218 GN=PHYPA_019435 PE=4 SV=1	A9T9N8	0	85.9712	508	278	256
							A0A1D6BTF2	A9U2Z8					A0A1D6RRU7		Q0JI73		A9SGT5														276	A0A1D6BTF2	Uncharacterized protein OS=Triticum aestivum OX=4565 PE=4 SV=1	349	lcl|A9U2Z8Predicted protein OS=Physcomitrella patens subsp. patens OX=3218 GN=PHYPA_020027 PE=4 SV=1	A9U2Z8	1e-130	55.287	379	331	244
							Q2L9B8	A9SDL8					A0A1D6BM67		Q0ISQ1		A9S123														277	Q2L9B8	Vacuolar ATP synthase subunit E OS=Triticum aestivum OX=4565 GN=VATE PE=2 SV=1	227	lcl|A9SDL8Predicted protein OS=Physcomitrella patens subsp. patens OX=3218 GN=PHYPA_022485 PE=3 SV=1	A9SDL8	9e-102	66.2281	296	228	184
							A0A1D5SLC4	A9TH35					A0A1D5S072		Q84LF6		A9RYS5														278	A0A1D5SLC4	Uncharacterized protein OS=Triticum aestivum OX=4565 PE=4 SV=1	126	lcl|A9TH35Predicted protein (Fragment) OS=Physcomitrella patens subsp. patens OX=3218 GN=PHYPADRAFT_145567 PE=4 SV=1	A9TH35	8e-26	67.6471	92.4	68	52
							W5E8X2	A9RXD9					A0A1D5SYB5		A3C0C6		A9TCE6														279	W5E8X2	Uncharacterized protein OS=Triticum aestivum OX=4565 PE=3 SV=1	65	lcl|A9RXD9Predicted protein OS=Physcomitrella patens subsp. patens OX=3218 GN=PHYPA_018734 PE=3 SV=1	A9RXD9	3e-38	93.8462	121	65	64
							A0A1D5WHU7	A9S2F9					A0A1D6RPG3		Q0D529		A9T2I7														280	A0A1D5WHU7	Carbonic anhydrase OS=Triticum aestivum OX=4565 PE=3 SV=1	202	lcl|A9S2F9Carbonic anhydrase OS=Physcomitrella patens subsp. patens OX=3218 GN=PHYPA_000833 PE=3 SV=1	A9S2F9	2e-69	52.2388	213	201	135
							A0A1D6AXV6	A9TGU1					A0A1D6DGJ0		Q2QMH0		A9RMX0														281	A0A1D6AXV6	Uncharacterized protein OS=Triticum aestivum OX=4565 PE=4 SV=1	477	lcl|A9TGU1Predicted protein OS=Physcomitrella patens subsp. patens OX=3218 GN=PHYPA_006050 PE=4 SV=1	A9TGU1	0	74.8428	749	477	400
							A0A1D5S4Z3	Q6YXN7					A0A1D5TSJ5		Q2QLS9		A9SV45														282	A0A1D5S4Z3	Uncharacterized protein OS=Triticum aestivum OX=4565 PE=4 SV=1	140	lcl|Q6YXN7Photosystem II protein D1 OS=Physcomitrella patens subsp. patens OX=3218 GN=psbA PE=3 SV=1	Q6YXN7	5e-95	96.4286	279	140	137
							A0A1D6DKE3	A9RSL2					A0A1D6S6Q0		Q5JMS3		A9SCK2														283	A0A1D6DKE3	Uncharacterized protein OS=Triticum aestivum OX=4565 PE=4 SV=1	1028	lcl|A9RSL2Predicted protein OS=Physcomitrella patens subsp. patens OX=3218 GN=PHYPADRAFT_177754 PE=4 SV=1	A9RSL2	0	48.7119	855	854	630
							W5DVK6	A9TXI7					W5AMS3		Q2QWZ9		A9RKJ5														284	W5DVK6	Uncharacterized protein OS=Triticum aestivum OX=4565 PE=3 SV=1	207	lcl|A9TXI7Predicted protein OS=Physcomitrella patens subsp. patens OX=3218 GN=PHYPADRAFT_152300 PE=3 SV=1	A9TXI7	2e-45	58.4746	147	118	93
							A0A1D5XJ89	A9U4U1					P62720		Q6H806		A9THV5														285	A0A1D5XJ89	Uncharacterized protein OS=Triticum aestivum OX=4565 PE=4 SV=1	220	lcl|A9U4U1Predicted protein OS=Physcomitrella patens subsp. patens OX=3218 GN=PHYPADRAFT_156397 PE=4 SV=1	A9U4U1	6e-68	72.6027	208	146	124
							A0A1D6DNA9	A9TXX1					A0A1D5Y3R5		Q7XZH5		A9U404														286	A0A1D6DNA9	Uncharacterized protein OS=Triticum aestivum OX=4565 PE=3 SV=1	229	lcl|A9TXX1Predicted protein (Fragment) OS=Physcomitrella patens subsp. patens OX=3218 GN=PHYPADRAFT_35792 PE=3 SV=1	A9TXX1	5e-98	73.2955	284	176	149
							A0A1D6BUI5	A9T431					W5A207		Q5W6W7		A9RIX2														287	A0A1D6BUI5	T-complex protein 1 subunit delta OS=Triticum aestivum OX=4565 PE=3 SV=1	354	lcl|A9T431T-complex protein 1 subunit delta OS=Physcomitrella patens subsp. patens OX=3218 GN=PHYPA_026620 PE=3 SV=1	A9T431	0	65.1948	523	385	306
							A0A1D5YRM6	A9RKD4					A0A1D5VIF6		Q652A8		A9SK35														288	A0A1D5YRM6	Uncharacterized protein OS=Triticum aestivum OX=4565 PE=4 SV=1	350	lcl|A9RKD4Predicted protein (Fragment) OS=Physcomitrella patens subsp. patens OX=3218 GN=PHYPADRAFT_159626 PE=4 SV=1	A9RKD4	1e-60	58	195	150	112
							Q00434	A9SY12					A0A1D5Z4N3		Q2QWE9		A9T197														289	Q00434	Oxygen-evolving enhancer protein 2, chloroplastic OS=Triticum aestivum OX=4565 GN=PSBP PE=2 SV=1	258	lcl|A9SY12Predicted protein OS=Physcomitrella patens subsp. patens OX=3218 GN=PHYPADRAFT_107157 PE=4 SV=1	A9SY12	6e-98	60	288	240	181
							A0A1D5YHQ5	A9SF83					A0A1D5UTK1		C7J2E9		A9RWY8														290	A0A1D5YHQ5	Uncharacterized protein OS=Triticum aestivum OX=4565 PE=3 SV=1	168	lcl|A9SF83Predicted protein OS=Physcomitrella patens subsp. patens OX=3218 GN=PHYPA_007172 PE=3 SV=1	A9SF83	3e-24	54.2553	94	94	64
							A0A1D5VH79	A9SG46					W5EGV6		Q75GR3		A9SNR9														291	A0A1D5VH79	Uncharacterized protein OS=Triticum aestivum OX=4565 PE=3 SV=1	940	lcl|A9SG46Predicted protein OS=Physcomitrella patens subsp. patens OX=3218 GN=PHYPADRAFT_129339 PE=3 SV=1	A9SG46	0	69.1441	1285	888	725
							W5C1E9	A9SPV0					W5EC03		Q8LJJ9		A9T6T4														292	W5C1E9	Uncharacterized protein OS=Triticum aestivum OX=4565 PE=3 SV=1	122	lcl|A9SPV0Predicted protein OS=Physcomitrella patens subsp. patens OX=3218 GN=PHYPA_006961 PE=3 SV=1	A9SPV0	1e-61	77.2358	185	123	111
							A0A1D5WAA9	A9SJB0					Q5I7L3		Q5QMK7		A9TXU5														293	A0A1D5WAA9	Uncharacterized protein OS=Triticum aestivum OX=4565 PE=4 SV=1	251	lcl|A9SJB0Predicted protein OS=Physcomitrella patens subsp. patens OX=3218 GN=PHYPADRAFT_130718 PE=4 SV=1	A9SJB0	8e-79	61.658	238	193	149
							A0A1D5SC90	A9T3R3					A0A1D5UK16		Q5JML8		A9TL15														294	A0A1D5SC90	Uncharacterized protein OS=Triticum aestivum OX=4565 PE=4 SV=1	426	lcl|A9T3R3Predicted protein OS=Physcomitrella patens subsp. patens OX=3218 GN=PHYPADRAFT_139809 PE=4 SV=1	A9T3R3	0	79.7143	567	350	320
							A0A1D6D2E0	A9SVA5					A0A1D5W772		Q6YSX0		A9RDV0														295	A0A1D6D2E0	Uncharacterized protein OS=Triticum aestivum OX=4565 PE=4 SV=1	114	lcl|A9SVA5Predicted protein OS=Physcomitrella patens subsp. patens OX=3218 GN=PHYPADRAFT_107059 PE=3 SV=1	A9SVA5	9e-54	73.6842	176	114	94
							A0A1D5W1Y7	A9T1H4					A0A1D6DBN3		Q69NF8		A9TSL1														296	A0A1D5W1Y7	Uncharacterized protein OS=Triticum aestivum OX=4565 PE=4 SV=1	116	lcl|A9T1H4Predicted protein (Fragment) OS=Physcomitrella patens subsp. patens OX=3218 GN=PHYPADRAFT_49281 PE=4 SV=1	A9T1H4	1e-37	50	124	106	83
							A0A1D5VLP0	A9TJZ6					W5F9T2		Q7X9A7		A9RX88														297	A0A1D5VLP0	Uncharacterized protein OS=Triticum aestivum OX=4565 PE=4 SV=1	242	lcl|A9TJZ6Predicted protein OS=Physcomitrella patens subsp. patens OX=3218 GN=PHYPADRAFT_146721 PE=4 SV=1	A9TJZ6	6e-99	60.4167	292	240	180
							A0A1D6DGJ9	A9T0U1					A0A1D5YTJ2		Q6K5H5		A9T845														298	A0A1D6DGJ9	Uncharacterized protein OS=Triticum aestivum OX=4565 PE=4 SV=1	233	lcl|A9T0U1Predicted protein (Fragment) OS=Physcomitrella patens subsp. patens OX=3218 GN=PHYPADRAFT_138530 PE=4 SV=1	A9T0U1	1e-67	65.2174	207	161	129
							A0A1D6A6B2	Q4LEX0					A0A1D5TNA2		Q0DJA0		A9SRI0														299	A0A1D6A6B2	Uncharacterized protein OS=Triticum aestivum OX=4565 PE=4 SV=1	547	lcl|Q4LEX0Ferredoxin-nitrite reductase OS=Physcomitrella patens subsp. patens OX=3218 GN=Nii1;2 PE=2 SV=1	Q4LEX0	0	58.2593	693	563	410
							W5FYX6	A9SN54					A0A1D5WR61		Q7XTS1		A9SZG9														300	W5FYX6	Uncharacterized protein OS=Triticum aestivum OX=4565 GN=4334651 (1 of many) PE=3 SV=1	170	lcl|A9SN54Uncharacterized protein OS=Physcomitrella patens subsp. patens OX=3218 GN=PHYPADRAFT_58245 PE=3 SV=1	A9SN54	2e-57	63.8889	178	144	108
							A0A1D5SGM2	A9SJU0					A0A1D5ZF14		A3AHG5		A9SVY6														301	A0A1D5SGM2	Uncharacterized protein OS=Triticum aestivum OX=4565 PE=4 SV=1	305	lcl|A9SJU0Predicted protein OS=Physcomitrella patens subsp. patens OX=3218 GN=PHYPADRAFT_213098 PE=4 SV=1	A9SJU0	5e-87	67.7596	264	183	151
							W5EMN3	A9SCV0					A0A1D5SQ35		Q0JLH6		A9S495														302	W5EMN3	Uncharacterized protein OS=Triticum aestivum OX=4565 PE=3 SV=1	226	lcl|A9SCV0Phi class glutathione S-transferase OS=Physcomitrella patens subsp. patens OX=3218 GN=GSTF1 PE=2 SV=1	A9SCV0	4e-62	44.6512	194	215	139
							A0A1D5VI26	A9TYF2					A0A1D5X5M6		Q75KZ3		A9RZ70														303	A0A1D5VI26	Uncharacterized protein OS=Triticum aestivum OX=4565 PE=3 SV=1	306	lcl|A9TYF2Predicted protein OS=Physcomitrella patens subsp. patens OX=3218 GN=PHYPA_016730 PE=3 SV=1	A9TYF2	4e-175	76.4706	488	306	256
							A0A1D5YU28	A9SG13					A0A1D6DH68		Q6ES97		A9TAI5														304	A0A1D5YU28	Elongation factor Ts, mitochondrial OS=Triticum aestivum OX=4565 GN=EFTS PE=3 SV=1	841	lcl|A9SG13Elongation factor Ts, mitochondrial OS=Physcomitrella patens subsp. patens OX=3218 GN=EFTS PE=3 SV=1	A9SG13	0	50.1176	719	850	558
							A3KLL4	A9TI25					A0A1D6AE63		Q6K3R8		A9TPL0														305	A3KLL4	Malate dehydrogenase OS=Triticum aestivum OX=4565 PE=2 SV=1	333	lcl|A9TI25Malate dehydrogenase OS=Physcomitrella patens subsp. patens OX=3218 GN=PHYPA_026013 PE=3 SV=1	A9TI25	0	82.1752	548	331	297
							A0A1D5SX19	A9S6P9					A0A1D5ZKM9		Q6F3C5		A9SWS2														306	A0A1D5SX19	Eukaryotic translation initiation factor 3 subunit D OS=Triticum aestivum OX=4565 PE=3 SV=1	579	lcl|A9S6P9Predicted protein (Fragment) OS=Physcomitrella patens subsp. patens OX=3218 GN=PHYPADRAFT_12801 PE=3 SV=1	A9S6P9	0	62.9213	701	534	416
							P24065	Q6YXM8					A0A1D6DED4		Q7X834		A9RHY9														307	P24065	Photosystem II CP47 reaction center protein OS=Triticum aestivum OX=4565 GN=psbB PE=3 SV=2	508	lcl|Q6YXM8Photosystem II CP47 reaction center protein OS=Physcomitrella patens subsp. patens OX=3218 GN=psbB PE=3 SV=1	Q6YXM8	0	91.3043	930	506	482
							A0A1D5SNJ5	A9SY65					A0A1D6D513		Q6H734		P20866														308	A0A1D5SNJ5	Uncharacterized protein OS=Triticum aestivum OX=4565 PE=4 SV=1	1056	lcl|A9SY65Predicted protein OS=Physcomitrella patens subsp. patens OX=3218 GN=PHYPADRAFT_189669 PE=4 SV=1	A9SY65	0	51.1509	751	782	543
							W5E9E7	A9TN65					A0A1D6S494		Q5SNF8		A9TP26														309	W5E9E7	Uncharacterized protein OS=Triticum aestivum OX=4565 PE=4 SV=1	276	lcl|A9TN65Predicted protein (Fragment) OS=Physcomitrella patens subsp. patens OX=3218 GN=PHYPADRAFT_46753 PE=4 SV=1	A9TN65	2e-89	58.4821	266	224	170
							A0A1D6DCE7	A9SLM0					A0A1D6BMJ6		Q8LI30		A9U4K0														310	A0A1D6DCE7	Uncharacterized protein OS=Triticum aestivum OX=4565 PE=3 SV=1	154	lcl|A9SLM0Predicted protein OS=Physcomitrella patens subsp. patens OX=3218 GN=PHYPA_016019 PE=3 SV=1	A9SLM0	2e-83	85.9155	244	142	126
							W5I3L0	A9S5P2					A0A1D6CEU0		Q0ILQ6		A9TT42														311	W5I3L0	Uncharacterized protein OS=Triticum aestivum OX=4565 PE=3 SV=1	110	lcl|A9S5P2Predicted protein OS=Physcomitrella patens subsp. patens OX=3218 GN=PHYPA_029777 PE=3 SV=1	A9S5P2	7e-60	76.1468	180	109	94
							A0A1D6DBA5	A9TWK8					A0A1D5TGU9		Q8W084		A9T0H6														312	A0A1D6DBA5	Uncharacterized protein OS=Triticum aestivum OX=4565 PE=4 SV=1	293	lcl|A9TWK8Predicted protein (Fragment) OS=Physcomitrella patens subsp. patens OX=3218 GN=PHYPADRAFT_151883 PE=4 SV=1	A9TWK8	7e-67	45.8537	209	205	140
							A0A1D5ZYD6	A9RGB0					A0A1D6C7N8		Q5Z402		A9SXB7														313	A0A1D5ZYD6	Uncharacterized protein OS=Triticum aestivum OX=4565 PE=4 SV=1	292	lcl|A9RGB0Uncharacterized protein OS=Physcomitrella patens subsp. patens OX=3218 GN=PHYPADRAFT_113487 PE=4 SV=1	A9RGB0	7e-59	38.3333	195	300	159
							A0A1D5Y5U1	A9S9T4					A0A1D6ATH8		Q2QVB4		A9THX6														314	A0A1D5Y5U1	Uncharacterized protein OS=Triticum aestivum OX=4565 PE=4 SV=1	90	lcl|A9S9T4Uncharacterized protein (Fragment) OS=Physcomitrella patens subsp. patens OX=3218 GN=PHYPADRAFT_126254 PE=4 SV=1	A9S9T4	3e-44	75.9036	138	83	76
							A0A1D5TL17	A9S7L4					A0A1D5SY55		Q5WN02		A9TBY0														315	A0A1D5TL17	GTP-binding protein OS=Triticum aestivum OX=4565 PE=4 SV=1	413	lcl|A9S7L4Predicted protein OS=Physcomitrella patens subsp. patens OX=3218 GN=PHYPADRAFT_125335 PE=4 SV=1	A9S7L4	0	75.4717	525	318	285
							W5GZL4	A9RHY7					A0A1D6D3V7		Q8H8V5		A9U2X2														316	W5GZL4	Uncharacterized protein OS=Triticum aestivum OX=4565 PE=4 SV=1	222	lcl|A9RHY7Predicted protein OS=Physcomitrella patens subsp. patens OX=3218 GN=PHYPADRAFT_66470 PE=4 SV=1	A9RHY7	2e-41	48.5915	144	142	104
							W5AK77	A9TBF0					A0A1D5W9E0		Q7XUW5		A9REG6														317	W5AK77	Uncharacterized protein OS=Triticum aestivum OX=4565 PE=4 SV=1	186	lcl|A9TBF0Predicted protein (Fragment) OS=Physcomitrella patens subsp. patens OX=3218 GN=PHYPADRAFT_143068 PE=4 SV=1	A9TBF0	1e-64	69.4215	196	121	108
							W5HQS2	A9TXI5					W5BGE9		Q0DUA3		A9S6X8														318	W5HQS2	Uncharacterized protein OS=Triticum aestivum OX=4565 PE=3 SV=1	149	lcl|A9TXI5Predicted protein (Fragment) OS=Physcomitrella patens subsp. patens OX=3218 GN=PHYPADRAFT_36942 PE=3 SV=1	A9TXI5	3e-58	63.4328	178	134	110
							A0A1D6A4J3	A9S6G7					D8L9G3		Q75M18		A9TJQ1														319	A0A1D6A4J3	Uncharacterized protein OS=Triticum aestivum OX=4565 PE=4 SV=1	438	lcl|A9S6G7Predicted protein OS=Physcomitrella patens subsp. patens OX=3218 GN=PHYPA_013331 PE=4 SV=1	A9S6G7	6e-61	35.1429	204	350	191
							A0A1D5WM49	A9TH99					A0A1D5WE05		Q69V60		A9SL94														320	A0A1D5WM49	Uncharacterized protein OS=Triticum aestivum OX=4565 PE=4 SV=1	155	lcl|A9TH99Predicted protein OS=Physcomitrella patens subsp. patens OX=3218 GN=PHYPA_000665 PE=4 SV=1	A9TH99	3e-48	53.6424	154	151	103
							A0A1D6SDU1	A9RHN4					A0A1D5UCH6		Q8LR62		A9T6R9														321	A0A1D6SDU1	Uncharacterized protein OS=Triticum aestivum OX=4565 PE=3 SV=1	678	lcl|A9RHN4Predicted protein OS=Physcomitrella patens subsp. patens OX=3218 GN=PHYPA_027771 PE=3 SV=1	A9RHN4	0	85.1373	1117	619	572
							W5FIN0	A9SAR2					A0A1D5TQJ3		Q5JMK3		A9SHU9														322	W5FIN0	Uncharacterized protein OS=Triticum aestivum OX=4565 PE=3 SV=1	298	lcl|A9SAR2Predicted protein OS=Physcomitrella patens subsp. patens OX=3218 GN=PHYPADRAFT_126815 PE=3 SV=1	A9SAR2	2e-148	74.9035	419	259	228
							A0A1D6CHG4	A9SK24							Q75HZ0		A9SKY3														323	A0A1D6CHG4	Uncharacterized protein OS=Triticum aestivum OX=4565 PE=3 SV=1	163	lcl|A9SK24Predicted protein OS=Physcomitrella patens subsp. patens OX=3218 GN=PHYPA_000585 PE=3 SV=1	A9SK24	8e-34	66.25	117	80	67
							A0A1D5W0W7	A9TYH2							Q7X856		A9TD30														324	A0A1D5W0W7	Uncharacterized protein OS=Triticum aestivum OX=4565 PE=4 SV=1	431	lcl|A9TYH2Predicted protein OS=Physcomitrella patens subsp. patens OX=3218 GN=PHYPADRAFT_199511 PE=3 SV=1	A9TYH2	0	69.9301	627	429	348
							A0A1D5WKY4	A9SA83							Q7XR03		A9SGP7														325	A0A1D5WKY4	Uncharacterized protein OS=Triticum aestivum OX=4565 PE=4 SV=1	342	lcl|A9SA83Predicted protein (Fragment) OS=Physcomitrella patens subsp. patens OX=3218 GN=PHYPADRAFT_126629 PE=4 SV=1	A9SA83	5e-126	62.7586	364	290	218
							A0A1D5T8H3	A9SLK1							Q7XTA4		A9RWR6														326	A0A1D5T8H3	Aminomethyltransferase OS=Triticum aestivum OX=4565 PE=3 SV=1	414	lcl|A9SLK1Aminomethyltransferase OS=Physcomitrella patens subsp. patens OX=3218 GN=PHYPADRAFT_131811 PE=3 SV=1	A9SLK1	0	70.2233	605	403	330
							A0A1D6AM72	A9TVL0							Q6ETQ8		A9SUV8														327	A0A1D6AM72	Uncharacterized protein OS=Triticum aestivum OX=4565 PE=4 SV=1	238	lcl|A9TVL0Translation initiation factor IF-3 OS=Physcomitrella patens subsp. patens OX=3218 GN=PHYPA_002966 PE=3 SV=1	A9TVL0	4e-45	52.2581	153	155	107
							A0A1D6D2U8	A9SRF6							Q67WC9		A9SIQ5														328	A0A1D6D2U8	Uncharacterized protein OS=Triticum aestivum OX=4565 PE=4 SV=1	206	lcl|A9SRF6Predicted protein (Fragment) OS=Physcomitrella patens subsp. patens OX=3218 GN=PHYPADRAFT_19585 PE=4 SV=1	A9SRF6	5e-37	51.7544	125	114	82
							A0A1D5S0J2	A9TZ98							O04138		A9RE63														329	A0A1D5S0J2	Uncharacterized protein OS=Triticum aestivum OX=4565 PE=3 SV=1	327	lcl|A9TZ98Predicted protein OS=Physcomitrella patens subsp. patens OX=3218 GN=PHYPA_026072 PE=3 SV=1	A9TZ98	3e-99	62.1739	302	230	182
							A0A1D6DFN1	A9RPJ4							Q9AUQ1		F5CC80														330	A0A1D6DFN1	Phosphoribulokinase OS=Triticum aestivum OX=4565 PE=3 SV=1	330	lcl|A9RPJ4Phosphoribulokinase OS=Physcomitrella patens subsp. patens OX=3218 GN=PHYPADRAFT_62365 PE=3 SV=1	A9RPJ4	0	85.7576	608	330	308
							A0A1D5SNU7	A9S8S1							Q6YTX6		A9TUM7														331	A0A1D5SNU7	Uncharacterized protein OS=Triticum aestivum OX=4565 PE=3 SV=1	568	lcl|A9S8S1Predicted protein OS=Physcomitrella patens subsp. patens OX=3218 GN=PHYPADRAFT_57185 PE=3 SV=1	A9S8S1	0	68.306	781	549	453
							W5H402	A9SGC1							Q10NX8		A9SK66														332	W5H402	Uncharacterized protein OS=Triticum aestivum OX=4565 PE=4 SV=1	170	lcl|A9SGC1Predicted protein OS=Physcomitrella patens subsp. patens OX=3218 GN=PHYPA_010292 PE=4 SV=1	A9SGC1	1e-82	78.7097	244	155	135
							A0A1D5TZ12	A9S6K4							Q5NAI9		A9T869														333	A0A1D5TZ12	3-oxoacyl-[acyl-carrier-protein] synthase OS=Triticum aestivum OX=4565 PE=3 SV=1	462	lcl|A9S6K4Predicted protein (Fragment) OS=Physcomitrella patens subsp. patens OX=3218 GN=PHYPADRAFT_124905 PE=4 SV=1	A9S6K4	0	79.4931	724	434	391
							A0A1D6C4H8	A9SP56							Q6EU87		A9RB37														334	A0A1D6C4H8	Uncharacterized protein OS=Triticum aestivum OX=4565 PE=3 SV=1	464	lcl|A9SP56Predicted protein OS=Physcomitrella patens subsp. patens OX=3218 GN=PHYPA_027294 PE=3 SV=1	A9SP56	0	86.7804	820	469	427
							P08823	A9SSR9							Q2QV45		A9RK84														335	P08823	RuBisCO large subunit-binding protein subunit alpha,chloroplastic (Fragment) OS=Triticum aestivum OX=4565 PE=1 SV=1	543	lcl|A9SSR9Predicted protein OS=Physcomitrella patens subsp. patens OX=3218 GN=PHYPADRAFT_134633 PE=3 SV=1	A9SSR9	0	79.8493	863	531	484
							A0A1D5TUK6	A9T469							Q7XC31		A9U233														336	A0A1D5TUK6	40S ribosomal protein S8 OS=Triticum aestivum OX=4565 PE=3 SV=1	160	lcl|A9T46940S ribosomal protein S8 OS=Physcomitrella patens subsp. patens OX=3218 GN=PHYPA_026586 PE=3 SV=1	A9T469	2e-68	87.8049	207	123	116
							A0A1D6AWL8	A9SGC7							Q8S7Q0		A9S4T0														337	A0A1D6AWL8	Uncharacterized protein OS=Triticum aestivum OX=4565 PE=3 SV=1	372	lcl|A9SGC7Predicted protein OS=Physcomitrella patens subsp. patens OX=3218 GN=PHYPADRAFT_129285 PE=3 SV=1	A9SGC7	1e-154	70.1754	439	285	245
							W5FSM8	A9S035							Q8LQ33		A9RP59														338	W5FSM8	Uncharacterized protein OS=Triticum aestivum OX=4565 PE=3 SV=1	170	lcl|A9S035Predicted protein (Fragment) OS=Physcomitrella patens subsp. patens OX=3218 GN=PHYPADRAFT_122013 PE=3 SV=1	A9S035	7e-94	80.625	271	160	137
							W5GDS3	A9S841							Q0JDN0		A9T5P7														339	W5GDS3	Uncharacterized protein OS=Triticum aestivum OX=4565 PE=4 SV=1	397	lcl|A9S841Predicted protein OS=Physcomitrella patens subsp. patens OX=3218 GN=PHYPA_005159 PE=4 SV=1	A9S841	1e-173	69.3593	492	359	280
							A0A1D5Z8C2	A9RWT4							Q0JMY8		A9SYM2														340	A0A1D5Z8C2	Uncharacterized protein OS=Triticum aestivum OX=4565 PE=4 SV=1	305	lcl|A9RWT4Predicted protein OS=Physcomitrella patens subsp. patens OX=3218 GN=PHYPA_023397 PE=4 SV=1	A9RWT4	2e-31	30.2326	118	258	130
							A0A1D6D5U6	A9SZY4							Q5Z984		A9SJR0														341	A0A1D6D5U6	Peptidylprolyl isomerase OS=Triticum aestivum OX=4565 PE=4 SV=1	235	lcl|A9SZY4Peptidylprolyl isomerase OS=Physcomitrella patens subsp. patens OX=3218 GN=PHYPADRAFT_138019 PE=4 SV=1	A9SZY4	2e-73	66.0819	222	171	133
							A0A1D6BMQ4	A9U0H1							Q5SN38		A9RTT7														342	A0A1D6BMQ4	Uncharacterized protein OS=Triticum aestivum OX=4565 GN=4350785 (1 of many) PE=4 SV=1	250	lcl|A9U0H1Predicted protein OS=Physcomitrella patens subsp. patens OX=3218 GN=PHYPA_020694 PE=4 SV=1	A9U0H1	4e-37	44.898	131	196	111
							W5FVP1	A9T0F2							Q0JKD0		A9TJH9														343	W5FVP1	Uncharacterized protein OS=Triticum aestivum OX=4565 PE=4 SV=1	324	lcl|A9T0F2Predicted protein OS=Physcomitrella patens subsp. patens OX=3218 GN=PHYPADRAFT_138266 PE=4 SV=1	A9T0F2	4e-116	62.5	338	248	194
							A0A1D5U6I3	A9RPD5							Q0D5Z2		A9S0U9														344	A0A1D5U6I3	Uncharacterized protein OS=Triticum aestivum OX=4565 PE=4 SV=1	326	lcl|A9RPD5Predicted protein OS=Physcomitrella patens subsp. patens OX=3218 GN=PHYPADRAFT_117443 PE=4 SV=1	A9RPD5	1e-107	57.732	317	291	209
							A0A1D6A4M1	A9T251							Q0JDZ7		A9U4E7														345	A0A1D6A4M1	Uncharacterized protein OS=Triticum aestivum OX=4565 PE=3 SV=1	690	lcl|A9T251Predicted protein OS=Physcomitrella patens subsp. patens OX=3218 GN=PHYPADRAFT_232922 PE=3 SV=1	A9T251	0	85.381	1102	643	593
							A0A1D5TCS7	A9SNN4							Q6ZD29		A9TKP2														346	A0A1D5TCS7	Glutathione peroxidase OS=Triticum aestivum OX=4565 PE=3 SV=1	168	lcl|A9SNN4Glutathione peroxidase OS=Physcomitrella patens subsp. patens OX=3218 GN=PHYPA_022018 PE=3 SV=1	A9SNN4	1e-80	68.4524	237	168	136
							W5DXF3	Q6RJP1							Q0DUQ0		A9SIJ8														347	W5DXF3	Translocase of chloroplast OS=Triticum aestivum OX=4565 PE=3 SV=1	326	lcl|Q6RJP1Translocase of chloroplast OS=Physcomitrella patens subsp. patens OX=3218 PE=2 SV=1	Q6RJP1	2e-117	58.8997	344	309	225
							W5G4A2	A9RX76							Q0DBR2		A9SD20														348	W5G4A2	Fructose-bisphosphate aldolase OS=Triticum aestivum OX=4565 PE=3 SV=1	385	lcl|A9RX76Fructose-bisphosphate aldolase OS=Physcomitrella patens subsp. patens OX=3218 GN=PHYPADRAFT_120582 PE=3 SV=1	A9RX76	0	78.866	633	388	342
							A0A1D5YF97	A9U3Q9							Q9FTY0		A9S5D7														349	A0A1D5YF97	Uncharacterized protein OS=Triticum aestivum OX=4565 PE=4 SV=1	254	lcl|A9U3Q9Predicted protein (Fragment) OS=Physcomitrella patens subsp. patens OX=3218 GN=PHYPADRAFT_155580 PE=4 SV=1	A9U3Q9	4e-101	58.8235	296	255	203
							A0A1D6SF08	A9SKC9							Q6ZL61		A9T157														350	A0A1D6SF08	Uncharacterized protein OS=Triticum aestivum OX=4565 PE=4 SV=1	617	lcl|A9SKC9Predicted protein OS=Physcomitrella patens subsp. patens OX=3218 GN=PHYPADRAFT_80579 PE=4 SV=1	A9SKC9	5e-42	52.3529	158	170	114
							A0A1D5TTT4	A9TMC9							Q6YT00		A9S267														351	A0A1D5TTT4	Glyceraldehyde-3-phosphate dehydrogenase OS=Triticum aestivum OX=4565 PE=3 SV=1	385	lcl|A9TMC9Glyceraldehyde-3-phosphate dehydrogenase OS=Physcomitrella patens subsp. patens OX=3218 GN=PHYPA_010380 PE=3 SV=1	A9TMC9	0	80.3109	585	386	343
							A0A077RW85	A9SHH7							Q5SML0		A9TMI0														352	A0A077RW85	Uncharacterized protein OS=Triticum aestivum OX=4565 GN=TRAES_3BF027700130CFD_c1 PE=4 SV=1	148	lcl|A9SHH7Predicted protein OS=Physcomitrella patens subsp. patens OX=3218 GN=PHYPA_018206 PE=4 SV=1	A9SHH7	3e-95	90.604	273	149	145
							A0A1D6DEX7	A9S0L2							Q5ZCV4		A9RVZ1														353	A0A1D6DEX7	Proteasome subunit beta type OS=Triticum aestivum OX=4565 PE=3 SV=1	202	lcl|A9S0L2Proteasome subunit beta OS=Physcomitrella patens subsp. patens OX=3218 GN=PHYPA_014525 PE=3 SV=1	A9S0L2	7e-73	75	222	136	115
							A0A1D5W0Z0	A9SCF4							Q6ZHS7		Q6YXK4														354	A0A1D5W0Z0	Uncharacterized protein OS=Triticum aestivum OX=4565 PE=4 SV=1	321	lcl|A9SCF4Predicted protein OS=Physcomitrella patens subsp. patens OX=3218 GN=PHYPADRAFT_183387 PE=4 SV=1	A9SCF4	5e-95	46.519	293	316	198
							Q95H61	A0A0D3QY88							Q10NQ9		A9U057														355	Q95H61	30S ribosomal protein S4, chloroplastic OS=Triticum aestivum OX=4565 GN=rps4 PE=3 SV=1	201	lcl|A0A0D3QY88Small ribosomal protein subunit 4 (Fragment) OS=Physcomitrella patens subsp. patens OX=3218 GN=rps4 PE=3 SV=1	A0A0D3QY88	3e-82	66.8539	243	178	141
							E2F3W4	A9SAY9							Q9XIW9		A9SX33														356	E2F3W4	40S ribosomal protein S15a OS=Triticum aestivum OX=4565 GN=TRAES_3BF117500090CFD_c1 PE=2 SV=1	130	lcl|A9SAY9Predicted protein OS=Physcomitrella patens subsp. patens OX=3218 GN=PHYPA_014862 PE=3 SV=1	A9SAY9	1e-84	88.4615	244	130	126
							P26304	Q6YXQ9							Q7FAY6		A9RV24														357	P26304	NAD(P)H-quinone oxidoreductase subunit K, chloroplastic OS=Triticum aestivum OX=4565 GN=ndhK PE=3 SV=2	225	lcl|Q6YXQ9NAD(P)H-quinone oxidoreductase subunit K, chloroplastic OS=Physcomitrella patens subsp. patens OX=3218 GN=ndhK PE=3 SV=1	Q6YXQ9	6e-110	78.0749	317	187	165
							A0A1D6APB4	A9RS00							Q7XRN1		A9S1D9														358	A0A1D6APB4	Uncharacterized protein OS=Triticum aestivum OX=4565 PE=4 SV=1	511	lcl|A9RS00Predicted protein (Fragment) OS=Physcomitrella patens subsp. patens OX=3218 GN=PHYPADRAFT_20962 PE=4 SV=1	A9RS00	0	63.8095	553	420	334
							A0A1D5XV56	A9S5H7							Q2QS13		A9TQW9														359	A0A1D5XV56	Uncharacterized protein OS=Triticum aestivum OX=4565 PE=3 SV=1	236	lcl|A9S5H7Predicted protein OS=Physcomitrella patens subsp. patens OX=3218 GN=PHYPADRAFT_74849 PE=3 SV=1	A9S5H7	2e-89	61.1399	265	193	154
							A0A1D5V4M3	A9TJ15							Q5SMJ0		A9TZX1														360	A0A1D5V4M3	Uncharacterized protein OS=Triticum aestivum OX=4565 PE=4 SV=1	271	lcl|A9TJ15Photosystem II 22kDa chloroplast protein OS=Physcomitrella patens subsp. patens OX=3218 GN=PSBS PE=4 SV=1	A9TJ15	7e-102	73.8938	299	226	192
							W5EQK1	A9RES5							Q84PB4		A9RGR3														361	W5EQK1	Uncharacterized protein OS=Triticum aestivum OX=4565 PE=4 SV=1	464	lcl|A9RES5Predicted protein OS=Physcomitrella patens subsp. patens OX=3218 GN=PHYPA_017307 PE=4 SV=1	A9RES5	0	73.2026	698	459	377
							A0A1D5UMZ0	A9U0S1							Q6YYV0		A9RWM9														362	A0A1D5UMZ0	Uncharacterized protein OS=Triticum aestivum OX=4565 PE=4 SV=1	613	lcl|A9U0S1Predicted protein OS=Physcomitrella patens subsp. patens OX=3218 GN=PHYPADRAFT_153961 PE=4 SV=1	A9U0S1	0	57.1165	586	541	383
							A0A1D6DEG6	A9SPT5							Q7XK09		A9RGQ8														363	A0A1D6DEG6	Uncharacterized protein OS=Triticum aestivum OX=4565 PE=4 SV=1	221	lcl|A9SPT5Predicted protein OS=Physcomitrella patens subsp. patens OX=3218 GN=PHYPADRAFT_133320 PE=4 SV=1	A9SPT5	2e-20	47.0588	81.3	85	59
							A0A1D5XL00	A9SI79							Q10N88		A9SGM2														364	A0A1D5XL00	Uncharacterized protein OS=Triticum aestivum OX=4565 PE=4 SV=1	268	lcl|A9SI79Predicted protein OS=Physcomitrella patens subsp. patens OX=3218 GN=PHYPADRAFT_130338 PE=4 SV=1	A9SI79	3e-91	66.3265	273	196	158
							A0A1D5RQS4	A9SYG8							Q84ZC0		A9TEJ7														365	A0A1D5RQS4	Ribosomal protein OS=Triticum aestivum OX=4565 PE=3 SV=1	344	lcl|A9SYG8Ribosomal protein (Fragment) OS=Physcomitrella patens subsp. patens OX=3218 GN=PHYPADRAFT_15255 PE=3 SV=1	A9SYG8	3e-129	68.9796	372	245	209
							W5FX66	A9U4S7							C7J2C3		A9RZW6														366	W5FX66	Methylenetetrahydrofolate reductase OS=Triticum aestivum OX=4565 PE=3 SV=1	594	lcl|A9U4S7Methylenetetrahydrofolate reductase OS=Physcomitrella patens subsp. patens OX=3218 GN=PHYPA_028486 PE=3 SV=1	A9U4S7	0	74.6622	956	592	509
							A0A1D5UZF8	A9U311							Q94GW4		A9RFY4														367	A0A1D5UZF8	Uncharacterized protein OS=Triticum aestivum OX=4565 PE=3 SV=1	380	lcl|A9U311Thioredoxin reductase OS=Physcomitrella patens subsp. patens OX=3218 GN=PHYPA_028375 PE=3 SV=1	A9U311	0	77.6316	637	380	340
							A0A1D5T371	A9RFC9							Q0INF6		A9RUJ1														368	A0A1D5T371	Uncharacterized protein OS=Triticum aestivum OX=4565 PE=3 SV=1	682	lcl|A9RFC9Predicted protein OS=Physcomitrella patens subsp. patens OX=3218 GN=PHYPADRAFT_113309 PE=3 SV=1	A9RFC9	0	83.915	1108	659	602
							A0A1D5YZ83	A9RBZ9							Q2QM87		A9U0Q4														369	A0A1D5YZ83	Uncharacterized protein OS=Triticum aestivum OX=4565 PE=4 SV=1	205	lcl|A9RBZ9Uncharacterized protein OS=Physcomitrella patens subsp. patens OX=3218 GN=PHYPADRAFT_110797 PE=4 SV=1	A9RBZ9	5e-88	76.0736	257	163	135
							A0A1D5SV82	A9TED2							Q84NX8		A9TE52														370	A0A1D5SV82	Nascent polypeptide-associated complex subunit beta OS=Triticum aestivum OX=4565 PE=3 SV=1	167	lcl|A9TED2Nascent polypeptide-associated complex subunit beta (Fragment) OS=Physcomitrella patens subsp. patens OX=3218 GN=PHYPADRAFT_48650 PE=3 SV=1	A9TED2	8e-81	73.2919	237	161	134
							W5BEB6	A9RF33							Q652F6		A9SPV7														371	W5BEB6	Uncharacterized protein OS=Triticum aestivum OX=4565 PE=4 SV=1	130	lcl|A9RF33Predicted protein (Fragment) OS=Physcomitrella patens subsp. patens OX=3218 GN=PHYPADRAFT_112810 PE=4 SV=1	A9RF33	2e-44	80	140	85	76
							A0A1D5S053	A9S257							Q6H852		A9SF14														372	A0A1D5S053	Uncharacterized protein OS=Triticum aestivum OX=4565 PE=4 SV=1	284	lcl|A9S257Predicted protein (Fragment) OS=Physcomitrella patens subsp. patens OX=3218 GN=PHYPADRAFT_25877 PE=4 SV=1	A9S257	2e-124	75.3363	355	223	197
							A0A0C4BKI1	A9SPY5							Q5Z5B8		A9TTF6														373	A0A0C4BKI1	Uncharacterized protein OS=Triticum aestivum OX=4565 PE=3 SV=1	112	lcl|A9SPY5Predicted protein OS=Physcomitrella patens subsp. patens OX=3218 GN=PHYPA_006931 PE=3 SV=1	A9SPY5	2e-56	74.0741	171	108	94
							A0A1D6CHL1	A9RNQ2							Q6K6Q1		A9TQS9														374	A0A1D6CHL1	Uncharacterized protein OS=Triticum aestivum OX=4565 PE=3 SV=1	401	lcl|A9RNQ2Predicted protein OS=Physcomitrella patens subsp. patens OX=3218 GN=PHYPA_022872 PE=3 SV=1	A9RNQ2	0	71.6418	608	402	343
							A0A1D6B5C1	A9U1S4							Q69QZ0		A9TMK5														375	A0A1D6B5C1	Uncharacterized protein OS=Triticum aestivum OX=4565 PE=3 SV=1	366	lcl|A9U1S4Predicted protein OS=Physcomitrella patens subsp. patens OX=3218 GN=PHYPA_001884 PE=3 SV=1	A9U1S4	6e-170	65.2174	483	368	288
							A0A1D5VZZ0	A9SAY6							Q42972		A9SSV5														376	A0A1D5VZZ0	Proteasome subunit alpha type OS=Triticum aestivum OX=4565 PE=3 SV=1	233	lcl|A9SAY6Proteasome subunit alpha type OS=Physcomitrella patens subsp. patens OX=3218 GN=PHYPA_014857 PE=3 SV=1	A9SAY6	5e-150	87.234	419	235	221
							A0A1D6A748	A9RKD8							Q0DVX8		A9T240														377	A0A1D6A748	Uncharacterized protein OS=Triticum aestivum OX=4565 PE=3 SV=1	165	lcl|A9RKD8Predicted protein OS=Physcomitrella patens subsp. patens OX=3218 GN=PHYPA_009187 PE=3 SV=1	A9RKD8	4e-110	96.319	312	163	161
							A0A1D6B496	A9RJA4							Q2R480		A9SFH1														378	A0A1D6B496	Uncharacterized protein OS=Triticum aestivum OX=4565 GN=4330451 (1 of many) PE=3 SV=1	597	lcl|A9RJA4Predicted protein OS=Physcomitrella patens subsp. patens OX=3218 GN=PHYPA_026784 PE=3 SV=1	A9RJA4	3e-98	36.2477	310	549	284
							A0A1D5TP56	A9SHV7							Q9LHZ0		A9SNV3														379	A0A1D5TP56	Uncharacterized protein OS=Triticum aestivum OX=4565 PE=4 SV=1	275	lcl|A9SHV7Predicted protein (Fragment) OS=Physcomitrella patens subsp. patens OX=3218 GN=PHYPADRAFT_130099 PE=4 SV=1	A9SHV7	1e-83	63	250	200	154
							A0A1D5ZLI2	A9TBN7							Q7XUW9		A9T0H0														380	A0A1D5ZLI2	Uncharacterized protein OS=Triticum aestivum OX=4565 PE=4 SV=1	341	lcl|A9TBN7Predicted protein (Fragment) OS=Physcomitrella patens subsp. patens OX=3218 GN=PHYPADRAFT_143123 PE=4 SV=1	A9TBN7	4e-133	60.5678	386	317	242
							A0A1D5RR61	A9SNC6							Q7XLG4		A9U1K6														381	A0A1D5RR61	Uncharacterized protein OS=Triticum aestivum OX=4565 PE=4 SV=1	211	lcl|A9SNC6Uncharacterized protein OS=Physcomitrella patens subsp. patens OX=3218 GN=PHYPADRAFT_132509 PE=4 SV=1	A9SNC6	4e-49	46.6258	160	163	109
							A0A1D5ZUF4	A9TN21							Q7XBY4		A9TVK2														382	A0A1D5ZUF4	Inosine-5'-monophosphate dehydrogenase OS=Triticum aestivum OX=4565 PE=4 SV=1	429	lcl|A9TN21Inosine-5'-monophosphate dehydrogenase OS=Physcomitrella patens subsp. patens OX=3218 GN=PHYPA_019082 PE=3 SV=1	A9TN21	4e-163	57.1429	471	434	307
							A0A1D6D2L7	A9SYF9							Q5ZBJ1		A9TY93														383	A0A1D6D2L7	3-phosphoshikimate 1-carboxyvinyltransferase OS=Triticum aestivum OX=4565 PE=3 SV=1	510	lcl|A9SYF93-phosphoshikimate 1-carboxyvinyltransferase OS=Physcomitrella patens subsp. patens OX=3218 GN=PHYPADRAFT_234493 PE=3 SV=1	A9SYF9	0	71.7489	630	446	363
							A0A1D6S1N1	A9RE68							Q0E0Z4		A9SQ44														384	A0A1D6S1N1	Uncharacterized protein OS=Triticum aestivum OX=4565 PE=4 SV=1	210	lcl|A9RE68Predicted protein OS=Physcomitrella patens subsp. patens OX=3218 GN=PHYPA_021309 PE=4 SV=1	A9RE68	5e-53	51.7241	170	174	119
							A0A1D5TUG6	Q6BCT8							Q5VNG4		A9RUT6														385	A0A1D5TUG6	Uncharacterized protein OS=Triticum aestivum OX=4565 PE=4 SV=1	830	lcl|Q6BCT8PHOTB1 phototropin B1 blue light photoreceptor OS=Physcomitrella patens subsp. patens OX=3218 GN=PHOTB1 PE=2 SV=1	Q6BCT8	0	59.8269	957	809	598
							A0A1D5UPA6	A9SM14							P07730		A9TT23														386	A0A1D5UPA6	Uncharacterized protein OS=Triticum aestivum OX=4565 PE=4 SV=1	213	lcl|A9SM14Predicted protein (Fragment) OS=Physcomitrella patens subsp. patens OX=3218 GN=PHYPADRAFT_132176 PE=4 SV=1	A9SM14	2e-61	47.5728	194	206	143
							A0A0C4BJE5	A9RQ31							Q6K508		A9S9M8														387	A0A0C4BJE5	Serine hydroxymethyltransferase OS=Triticum aestivum OX=4565 PE=3 SV=1	510	lcl|A9RQ31Serine hydroxymethyltransferase OS=Physcomitrella patens subsp. patens OX=3218 GN=PHYPADRAFT_117570 PE=3 SV=1	A9RQ31	0	81.5126	823	476	430
							A0A1D6RW72	A9SI85							Q2QNM5		A9TIM7														388	A0A1D6RW72	Uncharacterized protein OS=Triticum aestivum OX=4565 PE=3 SV=1	528	lcl|A9SI85Predicted protein OS=Physcomitrella patens subsp. patens OX=3218 GN=PHYPA_021139 PE=3 SV=1	A9SI85	0	68.1128	669	461	372
							A0A1D6AEU8	A9SG84							Q8LR54		A9SGC4														389	A0A1D6AEU8	Uncharacterized protein OS=Triticum aestivum OX=4565 PE=4 SV=1	159	lcl|A9SG84Vacuolar protein sorting-associated protein 29 OS=Physcomitrella patens subsp. patens OX=3218 GN=PHYPA_010333 PE=3 SV=1	A9SG84	2e-92	74.1758	267	182	143
							A0A1D6B6U3	A9RLG5							Q6H798		A9S0B0														390	A0A1D6B6U3	Uncharacterized protein OS=Triticum aestivum OX=4565 PE=4 SV=1	128	lcl|A9RLG5Predicted protein OS=Physcomitrella patens subsp. patens OX=3218 GN=PHYPA_020514 PE=4 SV=1	A9RLG5	5e-34	63.5514	115	107	77
							W5BV49	A9TEC3							Q0J0R2		A9TR23														391	W5BV49	Uncharacterized protein OS=Triticum aestivum OX=4565 PE=4 SV=1	135	lcl|A9TEC3Predicted protein OS=Physcomitrella patens subsp. patens OX=3218 GN=PHYPADRAFT_144325 PE=4 SV=1	A9TEC3	3e-53	73.7374	164	99	84
							A0A1D5YQR8	A9RZH3							Q6H450		A9TIK7														392	A0A1D5YQR8	Uncharacterized protein OS=Triticum aestivum OX=4565 PE=3 SV=1	443	lcl|A9RZH3Predicted protein OS=Physcomitrella patens subsp. patens OX=3218 GN=PHYPADRAFT_121666 PE=3 SV=1	A9RZH3	0	75.9459	610	370	324
							A0A1D6C2J9	A9S6D6							Q0J4E6		A9T0W7														393	A0A1D6C2J9	Uncharacterized protein OS=Triticum aestivum OX=4565 PE=4 SV=1	207	lcl|A9S6D6Predicted protein (Fragment) OS=Physcomitrella patens subsp. patens OX=3218 GN=PHYPADRAFT_17452 PE=4 SV=1	A9S6D6	8e-45	78.3133	144	83	73
							A0A0C4BK54	A9TTN2							Q7XPY2		A9SRP3														394	A0A0C4BK54	Uncharacterized protein OS=Triticum aestivum OX=4565 PE=3 SV=1	150	lcl|A9TTN2Predicted protein OS=Physcomitrella patens subsp. patens OX=3218 GN=PHYPADRAFT_198161 PE=3 SV=1	A9TTN2	6e-89	87.5912	257	137	132
							A0A1D6ALK0	A9RSP9							Q6K2P3		A9TBR7														395	A0A1D6ALK0	Uncharacterized protein OS=Triticum aestivum OX=4565 PE=3 SV=1	1026	lcl|A9RSP9Predicted protein OS=Physcomitrella patens subsp. patens OX=3218 GN=PHYPADRAFT_56033 PE=3 SV=1	A9RSP9	0	61.4542	1283	1004	748
							W5G100	A9RJ98							Q2QVG9		A9T682														396	W5G100	Pyruvate kinase OS=Triticum aestivum OX=4565 PE=3 SV=1	527	lcl|A9RJ98Pyruvate kinase OS=Physcomitrella patens subsp. patens OX=3218 GN=PHYPA_026790 PE=3 SV=1	A9RJ98	0	75.4753	830	526	449
							A0A1D5TC64	A9RIM0							Q10QG5		A9S235														397	A0A1D5TC64	Uncharacterized protein OS=Triticum aestivum OX=4565 PE=4 SV=1	202	lcl|A9RIM0Predicted protein (Fragment) OS=Physcomitrella patens subsp. patens OX=3218 GN=PHYPADRAFT_27594 PE=4 SV=1	A9RIM0	5e-26	49.5798	96.7	119	80
							A0A1D5ST86	A2V813							Q94ED6		A9TU20														398	A0A1D5ST86	Uncharacterized protein OS=Triticum aestivum OX=4565 PE=4 SV=1	871	lcl|A2V813Chloroplast unusual positioning 1A OS=Physcomitrella patens subsp. patens OX=3218 GN=CHUP1A PE=2 SV=1	A2V813	0	45.1477	685	948	568
							A0A1D6BAH6	A9T8C5							Q337H1		A9TTS4														399	A0A1D6BAH6	Ubiquinol oxidase OS=Triticum aestivum OX=4565 GN=4330432(1 of many) PE=3 SV=1	395	lcl|A9T8C5Ubiquinol oxidase OS=Physcomitrella patens subsp. patens OX=3218 GN=PHYPADRAFT_89421 PE=3 SV=1	A9T8C5	6e-135	71.6	389	250	207
							A0A1D6RPZ1	A9S8D1							C7J4C1		A9S7W2														400	A0A1D6RPZ1	Uncharacterized protein OS=Triticum aestivum OX=4565 PE=4 SV=1	266	lcl|A9S8D1Predicted protein OS=Physcomitrella patens subsp. patens OX=3218 GN=PHYPADRAFT_75924 PE=4 SV=1	A9S8D1	2e-134	78.9683	384	252	221
							A0A1D5WA93	A9T5F4							Q6YVX8		A9TQC5														401	A0A1D5WA93	Coatomer subunit beta OS=Triticum aestivum OX=4565 PE=4 SV=1	723	lcl|A9T5F4Coatomer subunit beta OS=Physcomitrella patens subsp. patens OX=3218 GN=PHYPADRAFT_219059 PE=4 SV=1	A9T5F4	0	65.8083	941	699	565
							W5G1K3	A9RT52							Q69UI8		A9TKS5														402	W5G1K3	Uncharacterized protein OS=Triticum aestivum OX=4565 PE=3 SV=1	765	lcl|A9RT52Predicted protein OS=Physcomitrella patens subsp. patens OX=3218 GN=PHYPA_025689 PE=3 SV=1	A9RT52	0	76.9634	1231	764	658
							A0A1D5UYA3	A9SXV4							Q6Z754		A9RBQ9														403	A0A1D5UYA3	Ribosomal protein L15 OS=Triticum aestivum OX=4565 PE=3 SV=1	186	lcl|A9SXV4Ribosomal protein L15 OS=Physcomitrella patens subsp. patens OX=3218 GN=PHYPA_011928 PE=3 SV=1	A9SXV4	7e-98	80.1075	283	186	170
							A0A1D6A6T9	A9S558							Q2QVL8		A9RS74														404	A0A1D6A6T9	Uncharacterized protein OS=Triticum aestivum OX=4565 PE=4 SV=1	154	lcl|A9S558Predicted protein (Fragment) OS=Physcomitrella patens subsp. patens OX=3218 GN=PHYPADRAFT_49116 PE=4 SV=1	A9S558	3e-48	67.3077	152	104	84
							A0A1D6ARF6	A9SYE0							C7J1H0		A9SUH2														405	A0A1D6ARF6	Uncharacterized protein OS=Triticum aestivum OX=4565 PE=3 SV=1	249	lcl|A9SYE0Predicted protein OS=Physcomitrella patens subsp. patens OX=3218 GN=PHYPADRAFT_137470 PE=3 SV=1	A9SYE0	2e-47	41.1111	157	180	116
							A0A1D6BFY1	A9TSP6							Q84J55		A9TE60														406	A0A1D6BFY1	Uncharacterized protein OS=Triticum aestivum OX=4565 GN=4328432 (1 of many) PE=4 SV=1	264	lcl|A9TSP6Predicted protein OS=Physcomitrella patens subsp. patens OX=3218 GN=PHYPADRAFT_197854 PE=3 SV=1	A9TSP6	2e-141	75.7692	404	260	217
							A0A1D6A911	A9RLF4							Q7XR19		A9RE44														407	A0A1D6A911	Uncharacterized protein OS=Triticum aestivum OX=4565 PE=4 SV=1	1761	lcl|A9RLF4Clustered mitochondria protein homolog OS=Physcomitrella patens subsp. patens OX=3218 GN=PHYPADRAFT_203627 PE=3 SV=1	A9RLF4	2e-106	40.5039	371	516	292
							W5CB37	A9RHR4							Q6K4K9		A9RX18														408	W5CB37	Uncharacterized protein OS=Triticum aestivum OX=4565 PE=4 SV=1	255	lcl|A9RHR4Predicted protein (Fragment) OS=Physcomitrella patens subsp. patens OX=3218 GN=PHYPADRAFT_114497 PE=4 SV=1	A9RHR4	6e-126	70.7819	360	243	200
							W5CT90	A9SCB3							Q67WC8		A9RJD7														409	W5CT90	Uncharacterized protein OS=Triticum aestivum OX=4565 GN=TRAES_3BF049300050CFD_c1 PE=3 SV=1	426	lcl|A9SCB3Predicted protein OS=Physcomitrella patens subsp. patens OX=3218 GN=PHYPA_022291 PE=3 SV=1	A9SCB3	0	66.6667	517	354	298
							W5GJX6	A9SJ11							Q8HCM6		A9TM66														410	W5GJX6	Uncharacterized protein OS=Triticum aestivum OX=4565 PE=4 SV=1	133	lcl|A9SJ11Predicted protein OS=Physcomitrella patens subsp. patens OX=3218 GN=PHYPA_019381 PE=4 SV=1	A9SJ11	8e-63	67.4419	189	129	112
							A0A077RU36	A9THA2							Q94E72		A9SF76														411	A0A077RU36	Uncharacterized protein OS=Triticum aestivum OX=4565 GN=TRAES_3BF169900010CFD_c1 PE=4 SV=1	498	lcl|A9THA2Predicted protein OS=Physcomitrella patens subsp. patens OX=3218 GN=PHYPADRAFT_145629 PE=4 SV=1	A9THA2	2e-52	49.7653	177	213	140
							A0A096UT91	A9TJB0							Q0INM5		A9SX84														412	A0A096UT91	Uncharacterized protein OS=Triticum aestivum OX=4565 PE=4 SV=1	244	lcl|A9TJB0Predicted protein OS=Physcomitrella patens subsp. patens OX=3218 GN=PHYPA_002043 PE=4 SV=1	A9TJB0	9e-129	71.7213	365	244	205
							A0A1D5T409	A9S0A2							Q6YPG4		A9T0L4														413	A0A1D5T409	Uncharacterized protein OS=Triticum aestivum OX=4565 PE=3 SV=1	542	lcl|A9S0A2Predicted protein OS=Physcomitrella patens subsp. patens OX=3218 GN=PHYPADRAFT_122270 PE=3 SV=1	A9S0A2	0	69.7417	777	542	443
							W5C4P1	A9S1E8							Q0IM09		A9TSH4														414	W5C4P1	Uncharacterized protein OS=Triticum aestivum OX=4565 PE=4 SV=1	214	lcl|A9S1E8Predicted protein OS=Physcomitrella patens subsp. patens OX=3218 GN=PHYPA_007217 PE=4 SV=1	A9S1E8	1e-58	58.2418	185	182	137
							A0A1D5XSR5	A9T5H0							Q7XQ88		A9TBN9														415	A0A1D5XSR5	Uncharacterized protein OS=Triticum aestivum OX=4565 PE=4 SV=1	648	lcl|A9T5H0Predicted protein OS=Physcomitrella patens subsp. patens OX=3218 GN=PHYPA_029813 PE=3 SV=1	A9T5H0	0	77.2414	948	580	517
							A0A1D5ZNV7	A9SWE1							Q69K55		A9S9D3														416	A0A1D5ZNV7	Uncharacterized protein OS=Triticum aestivum OX=4565 PE=3 SV=1	225	lcl|A9SWE1Predicted protein OS=Physcomitrella patens subsp. patens OX=3218 GN=PHYPADRAFT_136392 PE=3 SV=1	A9SWE1	2e-64	62.8931	200	159	121
							W5E6D1	A9SCS9							Q67W57		A9U123														417	W5E6D1	Uncharacterized protein OS=Triticum aestivum OX=4565 PE=3 SV=1	600	lcl|A9SCS9Predicted protein OS=Physcomitrella patens subsp. patens OX=3218 GN=PHYPA_020150 PE=3 SV=1	A9SCS9	0	65.1341	741	522	419
							W5AFN1	A9TMB0							Q10A14		A9TBA1														418	W5AFN1	Uncharacterized protein OS=Triticum aestivum OX=4565 PE=4 SV=1	394	lcl|A9TMB0Predicted protein OS=Physcomitrella patens subsp. patens OX=3218 GN=PHYPA_010390 PE=4 SV=1	A9TMB0	0	81.337	592	359	329
							A0A1D5XLA5	A9RC86							Q6K1X7		A9SNQ4														419	A0A1D5XLA5	Uncharacterized protein OS=Triticum aestivum OX=4565 PE=3 SV=1	305	lcl|A9RC86Predicted protein OS=Physcomitrella patens subsp. patens OX=3218 GN=PHYPADRAFT_111761 PE=4 SV=1	A9RC86	1e-32	76.3889	115	72	62
							P11534	P60407							Q10LN7		A9RBG5														420	P11534	50S ribosomal protein L2, chloroplastic OS=Triticum aestivum OX=4565 GN=rpl2-A PE=3 SV=2	273	lcl|P6040750S ribosomal protein L2, chloroplastic OS=Physcomitrella patens subsp. patens OX=3218 GN=rpl2 PE=3 SV=1	P60407	9e-122	64.4928	350	276	214
							A0A1D5Z1J9	A9RUN6							Q7F268		A9TRS0														421	A0A1D5Z1J9	Uncharacterized protein OS=Triticum aestivum OX=4565 PE=4 SV=1	366	lcl|A9RUN6Predicted protein OS=Physcomitrella patens subsp. patens OX=3218 GN=PHYPADRAFT_119545 PE=4 SV=1	A9RUN6	7e-171	79.4872	481	312	277
							A0A1D5T9J0	A9RU32							Q10SN3		A9T6K3														422	A0A1D5T9J0	Chlorophyll a-b binding protein, chloroplastic OS=Triticum aestivum OX=4565 PE=3 SV=1	226	lcl|A9RU32Chlorophyll a-b binding protein, chloroplastic OS=Physcomitrella patens subsp. patens OX=3218 GN=PHYPADRAFT_119427 PE=3 SV=1	A9RU32	5e-97	66.3594	283	217	159
							A0A1D6BJM3	A9S7Q2							Q94J17		A9RKH4														423	A0A1D6BJM3	Uncharacterized protein OS=Triticum aestivum OX=4565 PE=4 SV=1	300	lcl|A9S7Q2Predicted protein (Fragment) OS=Physcomitrella patens subsp. patens OX=3218 GN=PHYPADRAFT_125430 PE=4 SV=1	A9S7Q2	8e-93	62.1359	275	206	163
							A0A1D5VTI6	Q8LPB0							Q67WU6		A9TT03														424	A0A1D5VTI6	Uncharacterized protein OS=Triticum aestivum OX=4565 PE=4 SV=1	149	lcl|Q8LPB0Glycine-rich RNA-binding protein OS=Physcomitrella patens subsp. patens OX=3218 GN=PpGRP3 PE=2 SV=1	Q8LPB0	3e-40	50.7143	132	140	97
							A0A1D5SPQ2	A9U142							Q8W317		A9TD66														425	A0A1D5SPQ2	Uncharacterized protein OS=Triticum aestivum OX=4565 PE=4 SV=1	202	lcl|A9U142Predicted protein OS=Physcomitrella patens subsp. patens OX=3218 GN=PHYPA_011176 PE=4 SV=1	A9U142	5e-43	60.1626	144	123	92
							A0A1D5W444	A9TSS9							Q75LJ4		A9SAG5														426	A0A1D5W444	Uncharacterized protein OS=Triticum aestivum OX=4565 PE=4 SV=1	296	lcl|A9TSS9Predicted protein OS=Physcomitrella patens subsp. patens OX=3218 GN=PHYPA_008340 PE=4 SV=1	A9TSS9	1e-137	65.2921	394	291	227
							A0A1D6DC94	A9T4K7							Q339K4		A9SZZ2														427	A0A1D6DC94	Uncharacterized protein OS=Triticum aestivum OX=4565 PE=4 SV=1	567	lcl|A9T4K7Alanine--tRNA ligase OS=Physcomitrella patens subsp. patens OX=3218 GN=PHYPADRAFT_140193 PE=3 SV=1	A9T4K7	0	54.4348	601	575	409
							W5F9R3	A9SIS3							Q10LW8		A9TJ57														428	W5F9R3	Uncharacterized protein OS=Triticum aestivum OX=4565 PE=3 SV=1	223	lcl|A9SIS3Predicted protein OS=Physcomitrella patens subsp. patens OX=3218 GN=PHYPA_019292 PE=3 SV=1	A9SIS3	2e-114	87.0056	327	177	165
							W5ECL2	A9RZ45							Q7XL87		A9SQR7														429	W5ECL2	Uncharacterized protein OS=Triticum aestivum OX=4565 PE=3 SV=1	261	lcl|A9RZ45Predicted protein OS=Physcomitrella patens subsp. patens OX=3218 GN=PHYPA_006126 PE=4 SV=1	A9RZ45	2e-171	85.7692	475	260	247
							A0A1D6B8P9	A9TMY2							Q10Q44		A9RDP4														430	A0A1D6B8P9	Uncharacterized protein OS=Triticum aestivum OX=4565 PE=3 SV=1	372	lcl|A9TMY2Predicted protein OS=Physcomitrella patens subsp. patens OX=3218 GN=PHYPADRAFT_147904 PE=3 SV=1	A9TMY2	6e-179	82.9653	501	317	280
							A0A1D5ZFZ1	A9T1T3							Q852M0		Q8L5D0														431	A0A1D5ZFZ1	Uncharacterized protein OS=Triticum aestivum OX=4565 PE=4 SV=1	520	lcl|A9T1T3Predicted protein OS=Physcomitrella patens subsp. patens OX=3218 GN=PHYPADRAFT_86956 PE=4 SV=1	A9T1T3	0	61.5217	548	460	330
							A0A1D5ZHF4	A9U430							Q60E59		A9SSL8														432	A0A1D5ZHF4	Uncharacterized protein OS=Triticum aestivum OX=4565 PE=3 SV=1	109	lcl|A9U430Predicted protein OS=Physcomitrella patens subsp. patens OX=3218 GN=PHYPA_030198 PE=4 SV=1	A9U430	4e-61	75.2294	184	109	97
							W5BMW7	A9T0G3							Q9FP64		A9TRN4														433	W5BMW7	Uncharacterized protein OS=Triticum aestivum OX=4565 PE=3 SV=1	226	lcl|A9T0G3Predicted protein OS=Physcomitrella patens subsp. patens OX=3218 GN=PHYPA_013905 PE=3 SV=1	A9T0G3	2e-72	56.7227	221	238	159
							W5AFX0	A9RSB6							Q5VNV1		A9RSP0														434	W5AFX0	Uncharacterized protein OS=Triticum aestivum OX=4565 PE=4 SV=1	165	lcl|A9RSB6Predicted protein (Fragment) OS=Physcomitrella patens subsp. patens OX=3218 GN=PHYPADRAFT_36133 PE=4 SV=1	A9RSB6	3e-61	63.1944	188	144	115
							A0A1D5UEN3	Q6RCS1							Q7XC09		A9TEP5														435	A0A1D5UEN3	Uncharacterized protein OS=Triticum aestivum OX=4565 PE=3 SV=1	496	lcl|Q6RCS1GAPN OS=Physcomitrella patens subsp. patens OX=3218 GN=ALDH11A5 PE=2 SV=1	Q6RCS1	0	77.4194	840	496	450
							A0A1D5S9W5	A9U2S4							Q6H4G4		A9TBF4														436	A0A1D5S9W5	Uncharacterized protein OS=Triticum aestivum OX=4565 PE=3 SV=1	263	lcl|A9U2S4Predicted protein OS=Physcomitrella patens subsp. patens OX=3218 GN=PHYPA_014567 PE=3 SV=1	A9U2S4	1e-106	70.8738	311	206	162
							A0A1D5XG10	A9TVU7							Q7XXS5		A9T3H9														437	A0A1D5XG10	Uncharacterized protein OS=Triticum aestivum OX=4565 PE=4 SV=1	207	lcl|A9TVU7Predicted protein OS=Physcomitrella patens subsp. patens OX=3218 GN=PHYPADRAFT_172263 PE=4 SV=1	A9TVU7	1e-57	56.5217	184	161	123
							A0A1D5V751	A9T9I7							Q7EZB9		Q6RJN5														438	A0A1D5V751	Uncharacterized protein OS=Triticum aestivum OX=4565 GN=4327627 (1 of many) PE=4 SV=1	268	lcl|A9T9I7Predicted protein OS=Physcomitrella patens subsp. patens OX=3218 GN=PHYPADRAFT_142249 PE=4 SV=1	A9T9I7	9e-31	46.1988	112	171	106
							A0A1D6CL88	A9U036							Q0DFU5		A9SH81														439	A0A1D6CL88	Uncharacterized protein OS=Triticum aestivum OX=4565 PE=4 SV=1	361	lcl|A9U036Peptidyl-prolyl cis-trans isomerase (Fragment) OS=Physcomitrella patens subsp. patens OX=3218 GN=PHYPADRAFT_153652 PE=3 SV=1	A9U036	2e-103	57.8947	305	247	183
							A0A1D6B9K7	A9SEZ0							Q0DBI0		A9SWQ5														440	A0A1D6B9K7	Uncharacterized protein OS=Triticum aestivum OX=4565 PE=4 SV=1	397	lcl|A9SEZ0Predicted protein (Fragment) OS=Physcomitrella patens subsp. patens OX=3218 GN=PHYPADRAFT_128576 PE=4 SV=1	A9SEZ0	3e-179	70.977	504	348	294
							A0A1D5UKX4	A9RPK9							Q2QYK3		A9RSV4														441	A0A1D5UKX4	Adenosylhomocysteinase OS=Triticum aestivum OX=4565 PE=3 SV=1	485	lcl|A9RPK9Adenosylhomocysteinase OS=Physcomitrella patens subsp. patens OX=3218 GN=PHYPA_024087 PE=3 SV=1	A9RPK9	0	86.3918	861	485	450
							Q332P0	Q1XGA9							Q9LRE9		A9SPW1														442	Q332P0	Cytochrome c oxidase subunit 2 OS=Triticum aestivum OX=4565 GN=cox2 PE=3 SV=1	260	lcl|Q1XGA9Cytochrome c oxidase subunit 2 OS=Physcomitrella patens subsp. patens OX=3218 GN=cox2 PE=3 SV=2	Q1XGA9	3e-137	83.1276	388	243	217
							Q95H51	Q6YXL0							Q9AY75		A9RIT3														443	Q95H51	50S ribosomal protein L14, chloroplastic OS=Triticum aestivum OX=4565 GN=rpl14 PE=3 SV=1	123	lcl|Q6YXL050S ribosomal protein L14, chloroplastic OS=Physcomitrella patens subsp. patens OX=3218 GN=rpl14 PE=3 SV=1	Q6YXL0	6e-64	73.1707	191	123	112
							A0A1D6BDF8	A9U0T9							Q84M87		A9TI11														444	A0A1D6BDF8	Uncharacterized protein OS=Triticum aestivum OX=4565 PE=4 SV=1	383	lcl|A9U0T9Predicted protein OS=Physcomitrella patens subsp. patens OX=3218 GN=PHYPADRAFT_153994 PE=4 SV=1	A9U0T9	4e-143	64.2405	412	316	246
							A0A1D6ADM2	A9RPU7							Q6K623		A9T6N9														445	A0A1D6ADM2	60S ribosomal protein L13 OS=Triticum aestivum OX=4565 PE=3 SV=1	150	lcl|A9RPU760S ribosomal protein L13 OS=Physcomitrella patens subsp. patens OX=3218 GN=PHYPADRAFT_204501 PE=3 SV=1	A9RPU7	6e-69	78.5185	208	135	119
							A0A1D6DE76	A9TY50							Q0D536		A9T135														446	A0A1D6DE76	Pyruvate dehydrogenase E1 component subunit beta OS=Triticum aestivum OX=4565 PE=4 SV=1	265	lcl|A9TY50Pyruvate dehydrogenase E1 component subunit beta OS=Physcomitrella patens subsp. patens OX=3218 GN=PHYPA_025135 PE=4 SV=1	A9TY50	1e-134	79.386	387	228	204
							P06528	Q6YXK2							Q5VRC9		A9U087														447	P06528	ATP synthase subunit b, chloroplastic OS=Triticum aestivum OX=4565 GN=atpF PE=3 SV=1	183	lcl|Q6YXK2ATP synthase subunit b, chloroplastic OS=Physcomitrella patens subsp. patens OX=3218 GN=atpF PE=3 SV=1	Q6YXK2	4e-62	53.8889	191	180	136
							A0A1D6D898	A9T571							Q657K3		A9S7Y5														448	A0A1D6D898	Uncharacterized protein OS=Triticum aestivum OX=4565 GN=4327257 (1 of many) PE=3 SV=1	185	lcl|A9T571Predicted protein OS=Physcomitrella patens subsp. patens OX=3218 GN=PHYPA_026257 PE=3 SV=1	A9T571	1e-54	66.6667	172	138	114
							A0A1D6AHC1	A9U226							Q0DJF9		A9S4K6														449	A0A1D6AHC1	Chlorophyll a-b binding protein, chloroplastic OS=Triticum aestivum OX=4565 PE=3 SV=1	220	lcl|A9U226Chlorophyll a-b binding protein, chloroplastic (Fragment) OS=Physcomitrella patens subsp. patens OX=3218 GN=PHYPADRAFT_154531 PE=3 SV=1	A9U226	1e-125	77.7273	355	220	194
							W5GIE6	A9S3J1							Q10NX2		A9SHI2														450	W5GIE6	Uncharacterized protein OS=Triticum aestivum OX=4565 PE=3 SV=1	191	lcl|A9S3J1Predicted protein OS=Physcomitrella patens subsp. patens OX=3218 GN=PHYPADRAFT_123625 PE=3 SV=1	A9S3J1	3e-48	51.8519	156	162	121
							W4ZSS8	A9S5D8							Q84M80		A9TW74														451	W4ZSS8	Acyl carrier protein OS=Triticum aestivum OX=4565 PE=3 SV=1	127	lcl|A9S5D8Acyl carrier protein OS=Physcomitrella patens subsp. patens OX=3218 GN=PHYPA_028301 PE=3 SV=1	A9S5D8	1e-39	53.8462	129	130	90
							W5ES10	A9SL24							Q8S718		A9RGA1														452	W5ES10	Uncharacterized protein OS=Triticum aestivum OX=4565 PE=4 SV=1	471	lcl|A9SL24Predicted protein OS=Physcomitrella patens subsp. patens OX=3218 GN=PHYPA_012915 PE=4 SV=1	A9SL24	4e-148	52.6442	432	416	293
							A0A1D6D2L5	A9SUL8							P25766		A9SUW3														453	A0A1D6D2L5	Uncharacterized protein OS=Triticum aestivum OX=4565 PE=4 SV=1	745	lcl|A9SUL8Predicted protein OS=Physcomitrella patens subsp. patens OX=3218 GN=PHYPADRAFT_107024 PE=4 SV=1	A9SUL8	0	77.5216	1139	694	603
							A0A1D6D3F7	A9T399							Q9AX20		A9RK35														454	A0A1D6D3F7	Chlorophyll a-b binding protein, chloroplastic OS=Triticum aestivum OX=4565 PE=3 SV=1	208	lcl|A9T399Chlorophyll a-b binding protein, chloroplastic OS=Physcomitrella patens subsp. patens OX=3218 GN=PHYPADRAFT_139567 PE=3 SV=1	A9T399	2e-87	68.5279	259	197	150
							A0A1D6DBF5	A9SYW3							Q6K882		A9S3B2														455	A0A1D6DBF5	Uncharacterized protein OS=Triticum aestivum OX=4565 PE=3 SV=1	559	lcl|A9SYW3Predicted protein OS=Physcomitrella patens subsp. patens OX=3218 GN=PHYPADRAFT_137714 PE=3 SV=1	A9SYW3	0	62.1377	718	552	425
							A0A1D5Y746	A9RHM8							Q6H4Y5		A9RLD4														456	A0A1D5Y746	Uncharacterized protein OS=Triticum aestivum OX=4565 PE=4 SV=1	312	lcl|A9RHM8Predicted protein OS=Physcomitrella patens subsp. patens OX=3218 GN=PHYPADRAFT_114628 PE=4 SV=1	A9RHM8	9e-75	67.8788	236	165	130
							A0A1D5SN56	A9STN0							Q5KQH5		A9TTH7														457	A0A1D5SN56	Histone H2A OS=Triticum aestivum OX=4565 PE=3 SV=1	141	lcl|A9STN0Histone H2A OS=Physcomitrella patens subsp. patens OX=3218 GN=HTA1504 PE=3 SV=1	A9STN0	1e-63	87.7358	192	106	103
							A0A1D5ZV70	A9RSW2							Q6ESI8		A9T735														458	A0A1D5ZV70	Peptidylprolyl isomerase OS=Triticum aestivum OX=4565 PE=4 SV=1	222	lcl|A9RSW2Peptidylprolyl isomerase (Fragment) OS=Physcomitrella patens subsp. patens OX=3218 GN=PHYPADRAFT_26617 PE=4 SV=1	A9RSW2	4e-79	78.7234	234	141	125
							G5CEW6	A9SMV0							Q53L10		A9S7M9														459	G5CEW6	Eukaryotic translation initiation factor 4G OS=Triticum aestivum OX=4565 PE=1 SV=1	1488	lcl|A9SMV0Predicted protein OS=Physcomitrella patens subsp. patens OX=3218 GN=PHYPADRAFT_132424 PE=4 SV=1	A9SMV0	4e-144	69.0909	445	330	264
							A0A1D6REG4	A9RMY5							Q0JD42		A9TF07														460	A0A1D6REG4	Coatomer subunit delta OS=Triticum aestivum OX=4565 PE=3 SV=1	522	lcl|A9RMY5Coatomer subunit delta OS=Physcomitrella patens subsp. patens OX=3218 GN=PHYPA_028639 PE=3 SV=1	A9RMY5	0	61.9318	647	528	408
															Q2QT46		A9SWH5
															Q5VME5		A9U0I4
															Q6ZKZ4		A9S3C0
															Q84QT9		A9S624
															Q6ZIH1		A9RQZ8
															Q6YXY3		A9T259
															B9EV70		A9SXF3
															Q6F362		A9SVV9
															Q0JG60		A9S3X0
															Q943L0		A9TQ72
															Q6ZKC1		A9TYU5
															Q6Z4S6		A9TKW0
															Q0J267		A9RQI8
															Q8H056		A9TGL4
															Q0DPX0		A9SBK8
															Q6K4Q0		A9RE43
															Q9ARP1		A9RRP0
															Q8GSE9		A9RU75
															Q9AWU6		A9SZ61
															Q67UQ1		A9SSB5
															Q0DE52		A9SD39
															Q7XMK5		A9TIY2
															Q653F5		A9T619
															Q9FXT4		A9SGZ6
															Q943K7		Q93YB3
															Q10QZ6		A9TGY4
															Q5QN02		A9S0G0
															Q84T85		A9S7Z6
															Q9FU80		A9SWM5
															Q5JKV3		A9RC85
															Q6K912		A9SG31
															Q0JJQ7		A9S8A1
															Q7X7V8		A9RSM0
															Q33AE4		A9RMC5
															Q75HE6		A9TNG9
															Q2QP84		Q8L6G1
															Q8LH34		Q20FB7
															Q8GVI0		A9T7H1
															Q9FE02		A9SIY7
															Q6YV21		Q9SXW9
															Q6ZH84		A9TJ94
															Q5JM89		A9TN90
															Q10KX6		A9TZB2
															Q2RBM4		A9SUG7
															Q60E38		A9SHI9
															Q6K4S7		A9TMC2
															Q10D68		A9S242
															Q9AUV8		A9SVQ5
															Q2R4Z4		A9SYE5
															Q8H3S1		A9SNS7
															Q8H2J8		A9TPX8
															Q0E2W6		A9T425
															Q0D8E4		A9TKZ5
															Q6K215		A9RHR1
															Q94CW3		A9T3X6
															Q6K6A4		A9RU62
															Q6Z244		A9S496
															Q6ZBV1		A9TVD5
															Q6L4W7		A9RQX9
															Q8H513		A9U0T0
															Q10EK7		A9RZ32
															Q6Z1Y4		A9U338
															Q0J035		A9RSY7
															Q69RL1		A9SRL0
															Q9AT30		A9SNZ1
															Q6EUD7		A9RNK7
															Q5VS79		A9RCL8
															Q6K7A3		A9TTU2
															Q93WM3		A9S6V0
															Q6YUA7		A9S3L0
															B7F9K7		A9S0X9
															Q7F0B4		A0JC02
															Q6H6C7		A9SDX3
															Q9FUE3		A9U1M5
															Q6ZC70		A9RKU5
															Q6K4P1		A9TWW4
															Q7XIK5		A9TVB4
															Q6ZKB1		A9SNF5
															B9FXV5		A9T4J5
															Q6AVU2		A9SXM6
															Q69Y18		A9RG64
															Q10QU9		A9RG73
															Q9AS75		A9SH65
															Q0DNR9		A9RE03
															Q0JL39		A9RET4
															Q0JLN6		A9RGB1
															Q5ZBX1		A9U534
															Q6L509		A9RGV9
															Q65WW3		A9TP78
															Q0IRK4		A9U052
															Q94E74		A9T013
															Q65WW7		A9RB85
															Q9FTN5		A9TVG7
															Q5NB69		A9SA04
															Q6Z549		A9TPF7
															Q6Z0I0		A9TLA9
															Q7X7I6		A9TD27
															Q0DKM4		A9TWS3
															Q10NZ7		A9TRG0
															Q6ZCF3		A9S250
															Q9ASP4		A9SCN6
															Q2RBQ7		A9RKM8
															Q943W5		A9S3S9
															Q69V57		A9RCL2
															Q0J716		A9SDI0
															Q0JLC0		A9SMZ7
															Q7XKK0		A9U1H4
															Q0J9V5		A9TT89
															Q6ZA50		A9TQS5
															Q7F8R0		A9RCK8
															Q6K2D2		A9TPN1
															Q6Z9P5		A9T5Q1
															Q65X08		A9TAX2
															Q0DT04		A9SGM1
															Q6YU90		A9SBU4
															Q6Z744		A9T271
															Q6ZBZ8		A9TEP3
															Q0DRK4		A9U4I0
															Q6ZK21		A9U776
															Q6Z3M0		A9RS79
															Q10FQ7		A9T3U4
															Q69QI6		A9SIP0
															Q5QN75		A9S547
															Q8GVZ0		A9SYV3
															Q7XXP7		A9RUB3
															Q75U53		A9SXF9
															Q65XH8		A9TDW1
															Q94JF2		A9T9P5
															Q0DRT9		A9T350
															Q338P9		A9U354
															Q5JJJ5		A9TXE6
															Q7X7Y2		A9RT49
															Q84MQ4		A9RQ01
															Q75GX9		A9U680
															Q7XQH9		A9SNI1
															Q10Q61		A9T956
															Q8RZW7		A9SRJ7
															Q6ZBS1		A9T2B0
															Q10SE9		A9SQR4
															Q6H660		A9RP60
															Q7XTE5		A9TN09
															Q6H4L2		A9TLK9
															Q7XJX6		A9RTI6
															Q6Z697		A7X9K7
															Q69TB0		A9S6G5
															Q6ZL37		A9SP99
															Q5SMX7		A9U195
															Q67J16		A9REQ0
															Q6ZIQ1		A9U4B3
															Q7EYH4		A9TJ01
															Q84JF3		A9T1J1
															Q84VE3		A9TUE2
															Q6ZCH2		A9SWV7
															Q69WE3		A9T7K7
															Q94HA1		A9SV00
															A3BLC3		A9U2N7
															Q7XM26		A9TRB0
															Q0D4J5		A9SHN8
															Q8LRJ4		A9TXG6
															Q8H4B9		A9SHV1
															P0C0L1		A9SJW0
															Q8S694		A9SJ91
															Q10MT8		A9U353
															Q0DJJ0		A9TIT3
															Q2QZ12		A9TU57
															Q6K969		A9TMP2
															Q6YYB9		A9SFE9
															Q7F1U0		A9RVT5
															Q0JF69		A9RWS2
															Q0DGS8		A9RY25
															Q0DFL5		A9T5P4
															Q2R0X0		A9RW44
															Q6Z9R0		A9SVQ8
															Q0JJ25		A9SPS4
															Q7XS58		A9TRW2
															Q6YUT4		A9SZK8
															Q67X37		A9SZ01
															Q84YS0		A9SGN1
															Q69TW4		A9T4Q0
															Q6K6Z4		A9T6R4
															Q8RZX0		A9RZK8
															Q0DC80		A9TED6
															Q7XVM2		A9SPN1
															Q2RBN7		A9RJN1
															Q8RZ40		A9T8L2
															Q6Z8U4		A9SFU3
															Q69UF2		A9T9M8
															Q5Z9P5		A9TJ89
															Q8LJK2		A9T7C4
															Q850U7		A9TB80
															Q10RI4		A9S2M9
															Q6ZDG3		P60290
															Q0IZP5		A9T955
															Q7XAN5		A9U3N4
															Q0DS36		A9SDA7
															Q7XI68		A9TY07
															Q0DEX6		A9RYZ8
															Q5ZCV1		A9SVZ0
															Q6H713		A9U3P8
															Q1WM16		A9TZL8
															Q7XKB5		A9T0S3
															Q6F2U8		A9SU65
															Q6K669		A9RLL2
															Q5N754		A9RE73
															Q67WM2		A9TQX1
															Q7F1B4		A9TLM2
															Q6Z0N5		A9ST79
															Q6ZGV9		A9THX0
															Q6ETZ8		A9S6X6
															Q65XQ8		A9SP18
															Q8SAZ7		A9T4U6
															Q69SA9		A9TN07
															Q8S1I8		A9TX16
															Q7XS01		A9RF93
															Q6K4J4		A9T023
															Q5N770		A9U3C9
															Q0JDF0		A9RQ80
															Q2QMG7		A9RGM9
															Q6ZF30		Q1XGD0
															Q6Z4F1		A9S9R0
															Q2QP62		A9TFD2
															Q5WAB3		A9T1G2
															Q6Z901		A9T9C9
															Q69S29		A9SVG4
															Q67WR2		A9S5A4
															Q8H4K6		A9TW31
															Q60EA3		A9TPI1
															Q0DV32		A9RHZ0
															Q9ZQW8		A9SX78
															Q2R2L5		A9SRY7
															Q6YXI1		A9SMY8
															Q0E471		A9RQS3
															Q654V6		A9SDV9
															A3C7K0		A9U2B4
															Q10ST8		Q2I827
															Q9LWT6		A9SJ99
															Q8GTB0		A9S7M8
															Q2QLS7		A9TDW0
															Q8LQ41		A9RK67
															Q7XKU5		A9T794
															Q5WMN7		Q9M630
															Q9AY66		A9TMB2
															Q6F3B4		A9RUE0
															Q0DPW7		A9SP23
															Q6YY47		A9RB04
															Q53PC6		A9TQH6
															Q8S7H8		A9SYF7
															Q2R1Y6		A9SRQ5
															Q7X752		A9RJ27
															Q69JX7		A9S7K7
															Q0E4G1		A9RZG8
															Q9XFE4		A9RP79
															Q10ET9		A9RSR9
															Q6YUK5		A9TGX1
															Q9LWS2		A9SIX7
															Q6Z4G9		A9TKZ3
															Q7X914		A9TQC3
															Q9FP25		A9RN43
															Q7XTU0		A9SZF8
															Q10A81		A9S601
															Q2QNQ6		A9TBG6
															Q9FRA7		A9RPR5
															Q7XT99		A9S7G5
															Q94CN9		A9TFY4
															Q53NM9		A9RKV9
															Q0D7H8		A9U536
															Q9AQU0		A9SU25
															Q5KQD2		A9S0E0
															Q5SNI3		A9RHY0
															Q8H4X9		A9RMV1
															C7J7W5		A9RUP2
															Q0D7Q0		A9SR15
															Q6ZH98		A9RQM9
															C7J394		A9TX33
															Q6ZL16		A9T8B7
															Q5Z771		A9SK98
															Q60EJ0		A9S9B2
															Q0DN53		A9RN38
															Q6KA29		A9RS47
															Q7XFK2		A9SIB2
															Q2RA23		A9TSP5
															Q6YY64		A9TN86
															Q69QR4		A9U4M7
															Q6Z4E4		A9TEL3
															Q67W58		A9RNF9
															Q69VA2		A9RQJ3
															Q5VRV7		A9U164
															Q6ZIV7		A9TIY1
															Q0DE86		A9T5Q6
															Q53QT0		A9U2L3
															Q6H7I3		A9TLI4
															Q0DX00		A9SXG7
															Q6YYR2		A9SE00
															Q5SN76		A9S7D1
															Q7Y0E8		A9RPH2
															Q5ZBH8		A9U5M4
															Q8GTK4		A9SQE0
															Q8H4P7		A9SCW0
															Q7XC37		A9RXC1
															Q7F101		A9SQ16
															Q0JAC6		A9TAD1
															Q6L5A4		A9SUB4
															Q851R5		A9THY4
															Q75M17		A9TX85
															Q6Z3X5		A9RZ04
															Q10NY1		O49922
															Q6KAJ2		A9T876
															Q2QXL3		A9U1L1
															Q0DAG1		A9TFG8
															Q69WY2		A9SNF1
															Q9AY71		A9S7Z1
															Q2R4J4		A9U0C6
															Q2RAZ2		A9T0E5
															Q75LE3		A9RVK3
															Q0DPZ9		A9RLI4
															Q2QLS8		A9S5I8
															Q6YTX5		A9RX35
															Q6ZL81		A9SC52
															Q2R1M8		A9TYZ9
															Q6Z7V2		A9TSW4
															Q67IU5		A9RJA2
															Q5SN39		A9T5L2
															Q60EQ4		A9T4X8
															Q7X720		A9U1R6
															P48600		A9TY02
															Q7F5L2		A9SS19
															Q6ZLQ0		A9RKS6
															Q0E4K1		A9RE46
															Q67UQ9		A9T3F4
															Q6Z0Z1		A9RQW8
															Q2QU06		A9TBM5
															Q6ATR5		A9T1E6
															Q0J0N6		A9S181
															Q5Z739		A9S5P3
															Q6YZX6		Q6BCT7
															Q0JJ36		A9T3G2
															Q9FWD9		A9SDP8
															Q6H4P7		A9S7P6
															Q0DA75		A9TVV6
															Q2RAP1		A9SP57
															Q652U4		A9RPY2
															Q651B0		A9TG27
															Q2QN58		A9TIV9
															Q53Q73		A0JJW9
															Q9SLY8		A9S4J7
															Q0DJ99		A9S5C6
															Q0IMT5		Q1XGD3
															Q5WMY3		A9SYM5
															Q7XTT6		A9RSW1
															Q8S7N6		A9T6Y5
															Q6EUQ9		A9SCI7
															Q5W707		A9SRU3
															Q5Z7L0		A9S0U7
															Q6YTH5		A9RLL9
															Q33AI7		A9SUZ4
															Q5N863		A9U3F4
															Q5Z907		A9TJ39
															Q0JNS6		A9SDG8
															Q5ZDX7		A9SRT4
															Q69V07		A9S3X4
															Q6ZHE5		A9RE38
															Q94DM7		A9RP10
															Q6K6K7		A9TEJ6
															Q6Z7F5		A9U4Y2
															Q0DEP9		A9SWK2
															Q9AQZ5		A9SI89
															Q0E2D2		A9S3P3
															Q657T0		A9T6C1
															Q338N8		A9TDU9
															Q5JMM6		A9TQ45
															Q6H819		A9TXK1
															Q0J528		A9RJT6
															Q0DJW8		A9THP9
															Q5VPF1		A9SJ96
															Q5ZAM8		A9S4J0
															P0C540		A9SKF1
															Q75M19		A9TIQ4
															Q851P9		A9SQM5
															Q5SNH7		A9RIP1
															Q0JQX3		A9U0M4
															Q5VR12		A9SP58
															Q0JBF1		A9SY07
															Q5JKZ9		A9SXJ2
															Q0DKE8		A9SDL5
															Q6K9N6		A9T851
															Q8W422		A9SHF5
															Q851P5		A9RV67
															Q6K683		A9S395
															Q6ATD9		A9S4F1
															A3C4S4		A9SQA9
															Q6YU78		A9SFT1
															Q7XVC0		A9U096
															Q9XJ29		A9TQS8
															Q7XWV6		A9SI74
															Q5JMS4		A9RTV8
															Q9ZRI7		A9TAP8
															Q5N9F1		Q45RT1
															Q8GS72		A9TGU7
															Q7XQP9		A9RN42
															Q75HY2		A9SYN4
															Q2QTJ7		A9S0V2
															Q75IH8		A9RNX7
															Q7XZW5		A9TKC4
															Q653S3		A9RIC6
															Q6Z6H8		A9RSG9
															Q8H4U7		A9RMU1
															Q6ZHS4		A9SZ34
															Q65X89		A9S7J9
															Q0JHE8		A9RYG0
															Q75M32		A9SYQ7
															Q69Q88		A9RXC3
															Q0D7W3		Q1A3R8
															C7J9I3		A9TIR2
															Q94E63		A9TDP2
															C7IXC8		A9SGF2
															Q6K7Q5		A9TST3
															Q0DTD2		A9S115
															Q0JR25		A9TVW7
															Q6Z782		A9SUX7
															Q75I67		A9TNY1
															Q6Z0T9		A9S3K0
															Q6K419		A9TSY1
															Q10R45		A9RMQ9
															Q6F3B0		A9TPQ8
															Q852M1		A9RDS2
															Q6YW09		A9TG04
															Q0JCW8		A9TAV9
															Q852A6		A9TD15
															Q84ZL6		Q5KSC2
															Q5Z417		A9TD50
															Q6K447		A9U2J0
															Q0DG31		A9RGB9
															Q851Y8		A9RDE3
															Q69J29		A9TSK0
															Q84PW3		A0JJX1
															Q5WMV0		A9TF74
															Q84M59		A9RI18
															Q75IZ5		A9RMR9
															Q10NA9		A9TXJ4
															Q851Y6		A9SX32
															Q0DTX5		A9T6I7
															Q53PX6		A9T4E1
															Q67VM2		A9TLB0
															B9G2A8		A9SM16
															Q655P5		A9S1L9
															Q0J9K2		A9T815
															Q6Z6D0		A9SGN2
															Q852B4		A9RQJ4
															Q7FAT6		A9SU69
															Q2RAR8		A9S0J8
															Q3HRP1		A9TFL9
															Q0JF58		A9T7T8
															Q9FTN6		A9SML9
															Q60DX8		A9RGD1
															Q9SXP2		A9SPH7
															Q0IWB6		A9SN56
															Q7XBT1		A9U0U2
															Q7XND3		A9SQ91
															Q84ZH3		A9RQH7
															Q7XQN5		A9RW09
															Q8H449		A9TBD0
															Q851A2		A9RXH5
															Q67U26		A9SU66
															Q2QLY5		A9SW31
															Q6ZJ47		A9S6X9
															Q84P96		A9SU24
															C7IYB6		A9SLI2
															Q94DH6		A9RMD3
															Q7X8H7		A9SMW2
															Q75G91		A9TVC2
															Q69LD9		A5X6F4
															Q6K840		A9SZY0
															Q6ZIA1		A9SCY3
															Q6Z0I4		A9SVT2
															Q0JFN9		A9SLL8
															Q84YL2		A9RBW3
															Q6ZI86		A9SGV3
															Q7XIJ9		A9SFI2
															Q69TI3		A9SFE5
															Q6AVR1		A9S9S2
															Q6Z8M9		A9RUC1
															Q10RN9		A9SJK9
															Q5Z9M9		A9SCA5
															Q6ZCC0		A9S3L3
															Q69IK7		A9S4S7
															Q75HK2		A9TTL4
															Q9XGP7		A9S0H7
															Q6Z2H7		A9SB23
															Q43011		Q5KT25
															Q0DHL4		A9RFF9
															Q657S3		A9RPS6
															Q6H7E4		A9TXB8
															Q338F8		A9T463
															Q2R2B9		A9TV85
															Q69TG8		A9T3T4
															Q6Z6M0		A9SNN0
															Q2QP91		A9TIB5
															Q6ZIY1		A9SSU4
															Q6ZLB8		A9TF59
															Q5QMW2		A9SCR2
															Q0DGH2		M1HAM1
															Q6H703		A9TT62
															Q651T8		A9T0Z3
															Q8H8C7		A9TMK8
															Q10AZ4		A9RZ31
															Q7XTL6		A9TPI5
															Q7XDC8		A9SZK0
															Q0DIA3		A9SZK9
															Q6YUH7		A9SQ21
															Q7XE43		A9TNP6
															Q10LR6		A9TJD5
															Q10NW0		A9RL96
															Q6Z130		A9S7G9
															Q7XN06		A9SE42
															Q2R1C1		A9TNG8
															Q2QN09		A9U4D9
															Q9FTR9		A9RWN6
															Q8HCQ9		A9U1X9
															Q0DLG8		A9TU13
															Q10QT7		A9SN31
															Q7XW88		A9RYP1
															Q5SMU8		A9RGP3
															Q8H012		A9U0A5
															Q69T18		A9SYJ1
															Q6I608		A9SKQ6
															Q6ZL22		A9S7C9
															Q75KH3		A9RD55
															B9FDT1		A9TLN0
															Q6YVE2		A9TU35
															Q75L11		A9T771
															C7J6V3		A9SWV6
															Q6ZD35		A9SL09
															Q6YX88		A9RBK0
															Q7F8Y3		A9S981
															Q6EQX0		A9TH44
															Q688T8		A9T1R2
															Q5W6R5		A9TB26
															Q9XIY6		A9SG45
															Q8L6I3		A9S5N9
															Q8H454		A9RJ08
															Q75G54		A9TU39
															Q6I544		A9SR64
															Q6Z8F5		A9RG91
															Q0D4Z3		A9T562
															Q6I5U6		A9RSU8
															Q65X97		A9TPG1
															Q6AT40		A9T126
															Q6K8F1		A9T3J9
															Q10PV6		A9SQ83
															Q6ZFJ9		A9RVI5
															Q2QNS7		A9S7E1
															Q2QWN3		A9RNE6
															Q6H4W2		A9RV35
															Q6EUS6		A9U1M6
															Q0J0L7		A9TCR0
															Q0J6X4		A9SEQ0
															Q0DJD8		A9TZ37
															Q7F8K7		A9U405
															Q8S0J7		A9S454
															Q0D8I1		A9TA54
															Q6Z875		A9S3U8
															Q5JKR6		A9T9J1
															Q64MA8		A9SPF1
															Q10P53		A9SBY0
															Q0IXR7		A9RQG4
															Q2QRA2		A9U330
															Q2R3J0		A9TI29
															Q6YUH8		A9S5Z4
															Q688K0		A9TW19
															Q0J0Z5		A9T1G1
															Q6ATY4		A9Q9K8
															Q5ZDX8		A9SSY8
															Q6Z9F9		A9SM27
															Q75HJ3		A9SJB5
															Q5Z790		A9S280
															Q2R483		A9S6X1
															Q6ERU3		A9T5K9
															Q69VD1		A9SE29
															Q6H8E4		A9RFC8
															Q0E3C8		A9TUN4
															B7F7B9		A9SF03
															Q0DRW2		A9TFH5
															Q8W5H7		A9RTX3
															Q0DY33		A9SLS3
															Q0JKR6		A9RL19
															Q336T5		A9RIB5
															Q6Z4K6		A9TBR6
															Q9FTH0		Q766D4
															Q75KR1		A9S1V6
															Q8LJ05		A9TXA6
															Q6YT06		A9TLG8
															Q5VR00		A9SL76
															Q53NR8		A9TXW3
															Q6ZJ97		A9SC45
															P37833		A9TE03
															Q7EYZ3		A9TM23
															Q2RBC7		A9TAW7
															Q7F9B8		A9RG31
															Q5TKQ5		A9RDZ2
															Q67WZ5		A9RZU4
															Q6Z4N6		A9TYU2
															Q0DJU1		A9TP01
															Q0DRQ4		A9SY74
															Q7XCL2		A9RFE0
															Q5N9C8		A9RDT6
															Q5VR43		A9RQR3
															Q2R2X2		A9RCW6
															Q53QG2		A9S0G1
															Q7XJW7		A9RNZ6
															Q5ZDI9		Q8L5D4
															Q7XPN4		A9SND7
															Q338Z5		A9T8Y3
															Q7XQH8		A9SJ19
															Q0DJC3		A9RSM1
															Q6AV34		A9SRJ6
															Q7Y152		A9TIQ5
															Q40680		A9RYA7
															Q5VQR0		A9U222
															Q655T1		A9S7U7
															Q8RUP8		A4ZFY7
															Q8H430		A9TYF3
															Q75GR9		A9TV49
															Q0J045		A9SKG0
															Q8S0N4		A9RUW5
															Q8H8B0		A9SSQ0
															Q0D401		A9RZT5
															Q8S0M7		A9THC0
															Q69T90		A9TUM8
															Q8LJ88		A9S9A1
															C7IWD0		A9RI85
															Q7XCK6		A9S872
															Q69IL7		A9TXE7
															Q651F0		A9RCF4
															Q6ZG90		A9S7G4
															Q0INA3		A9RMR5
															Q0JH25		A9STS0
															Q5ZED1		A9TN95
															Q0IZE6		A9SXW3
															Q0ISV7		A9S0S9
															Q69LD2		A9TLH3
															Q6ZKI0		A9RZ40
															Q7EYM8		A9TMN4
															Q65XN1		A9TW25
															Q65XW5		A9RXG1
															Q94HF1		A9S574
															Q6YWJ7		A9SAK1
															Q9SXG0		A9SBP8
															C7IY57		A9SVZ7
															Q10QE9		A9TI06
															Q8H7N2		A9RBD6
															Q10QN9		A9SZ95
															Q688Q8		A9U5A4
															Q0JMH0		A9TLU6
															Q7X8R5		A9TM50
															Q75IJ1		A9RK15
															Q7XQZ5		A9T080
															Q8RZ83		A9SXY2
															Q6ZBH2		A9REG3
															Q10M94		A9SLJ6
															Q6L588		A9SGG6
															Q7XVN6		A9SIW3
															Q10P27		A9S9K8
															Q10QA3		A9SBN2
															Q10P35		A9T3F1
															Q5JK65		A9RJ44
															Q6ZJR5		A9TE55
															Q0DIY4		A9SF95
															Q6ZLM6		A9SNA3
															Q10NC7		A9SWS9
															Q6ZBP8		A9SXY4
															Q0J803		A9SQD0
															Q69XQ0		A9TVN0
															P0C5C9		A9TM26
															Q5Z5T2		A9SHI4
															Q7XTE8		A9S0U0
															Q75H81		A9SKF5
															Q8LHD1		A9TW48
															Q7XZW1		A9S4A4
															Q0DP01		A9T8H2
															Q94E75		A9TEF2
															Q7XRB6		A9SLV6
															Q0DGD7		A9RE56
															Q0JCQ8		A9S3H1
															Q8GRU7		A9SL78
															Q8H3C7		A9RIQ1
															Q5JLU1		A9RU07
															Q6K4T1		A9SHE3
															Q0ITW7		A9TW76
															Q9LD54		A9TSP4
															Q6ETS8		A9TF05
															Q7XPT8		A9TBT9
															Q5Z754		A9RNK1
															Q0IMS5		Q9M5B8
															Q0IPU6		A9RRK1
															Q10LT8		A9TKQ2
															Q9LGA5		A9SVN7
															Q6Z7V4		A9T423
															Q42980		A9S0R4
															Q0DI31		A9U0L9
															Q2QX46		A9TSH6
															Q688X1		A9RND6
															Q6Z6B5		A9S4H4
															Q6EUQ7		A9STK4
															Q7G756		A9SZ36
															Q688R1		A9U3G7
															Q2QW51		A9TRD9
															B9F676		A9S4L0
															Q2QWT4		A9TIX9
															Q53M20		A9T0E2
															Q67WQ6		A9TFS2
															Q6K7K6		A9RQS1
															Q6ZI51		A9TTU3
															Q0J6P7		A9S7Y3
															Q6L4X5		A9TDU4
															Q0J0Q5		A9TFA0
															Q10KV4		A9TWT4
															Q5QMT0		A9SEL9
															Q5VQ78		A9U312
															Q10E52		A9TJK2
															Q2QNJ0		A9RBL3
															Q69TX3		A9S7K1
															Q9LST4		A9T1E7
															Q9FYR9		A9S689
															Q0DLA3		A9RZN7
															Q0JAI9		A9TAR5
															Q5TKP3		A9RZ67
															Q5ZEL0		A9SLF0
															Q84SZ6		A9RSR8
															Q8S9Z2		A9SRW8
															Q0DR41		A9SAS7
															Q9AV77		A9T6U7
															Q75H72		A9SNP1
															Q94DM8		A9TWD3
															Q84QW4		A9RZ46
															Q75T45		A9TW85
															Q0JAK9		A9S8B1
															Q93WM2		A9S277
															Q53K63		A9TQK5
															Q10M57		A9TY92
															Q84T92		A9TQS4
															Q5QMV0		A9SW25
															Q5Z4M2		A9SSP2
															Q7F2Z1		A9S0X7
															Q0DJE6		A9T1C2
															Q53LT9		A9S2A3
															Q652L5		A9SW26
															Q6H547		A9RYI0
															Q7X8H9		A9SE37
															Q9AUQ7		A9TBC1
															Q0J0J2		A9U535
															Q5VPM5		A9U182
															Q7XUX5		A9THM6
															Q0D6X9		A9S722
															Q10A76		A9S7Z5
															Q654U5		A9SWK4
															Q2QVC1		A9TBB5
															Q75M03		A9TIJ2
															Q84NW1		A9TW16
															Q0JEI2		A9S3Y5
															Q7XK10		A9TAL2
															Q0JCA4		A9RWB7
															Q60E58		A9SCL1
															Q6L5I6		A9RFC1
															Q6ZKF1		A9SNV6
															Q0DL03		A9SYD8
															Q6YYW3		A9SGB9
															Q6AUP3		A9TNC2
															Q9LGQ6		A9TLX8
															Q762B4		A9RLH9
															Q6Z0G0		A9TLP4
															Q7XB80		A9RUB6
															Q6I605		A9SXM8
															Q6ZHC3		A9T0J6
															Q67U13		A9U3X4
															Q75KZ4		A9TFX8
															Q7XVF8		A9TYS8
															Q84MX3		A9SYQ1
															Q75M16		A9S7N9
															Q10CF7		A9TYK0
															Q6L4F8		A9TEQ0
															Q5KQJ9		A9T7V6
															O80414		A9U5M5
															Q7XTY1		A9SQV3
															Q6ZJ18		A9U376
															Q75I94		A9SR27
															Q7XSS2		A9U2A2
															Q7XUK2		A9RV55
															B7E914		A9TB65
															Q10PW2		A9REN6
															Q0ISV6		A9RTH7
															Q5VP90		A9S7J4
															Q6L483		A9TKY9
															Q6ZBI2		A9RMS0
															Q5ZCF2		A9SVI6
															Q7XXS0		A9SH05
															Q2QWZ1		A9RXP9
															Q5ZDH9		A9RIS6
															Q84Q78		A9SQI1
															Q7FAE0		A9RFL2
															Q8GVR2		A9SWI0
															Q7Y1Z0		A9RTM8
															Q0IT61		A9T2W2
															Q941F5		A9TDV5
															Q5Z8V3		A9S8P0
															Q8H559		A9U0C0
															Q0DC10		A9T807
															Q5ZC74		A9TLC5
															Q69P89		A9REV4
															Q9AYI7		A9RWB5
															Q6K8D4		A9SLN3
															Q7X6D9		A9TZ42
															Q0D5P8		A9SQ00
															Q2QNV2		A9SDG3
															Q69JW2		A9U4N8
															Q7FAE2		A9T0S6
															Q53L28		A9TG05
															Q69LQ9		A9S945
															Q851F6		Q948Q3
															Q40684		A9TBJ9
															Q0DWH1		A9REC2
															Q8H808		A9RI81
															Q0DXV3		A9U531
															Q94DM0		A9RJI0
															Q6Z4G3		A9U5V9
															Q8W0D1		A9SE22
															Q10RI7		A9S7D7
															C7JA70		A9T9K8
															Q5W796		A9SMV5
															Q5JKQ4		A9RGM6
															Q7XIE2		A9S114
															Q0JIL7		A9SLE5
															Q69TX8		A9SKC1
															Q75LD9		A9U4V5
															Q5SNJ4		A9TDM5
															Q337E2		A9T6Y9
															Q6Z8F4		A9TY39
															Q5ZA98		A9SZ22
															Q6Z5M3		A9SD96
															Q67UZ2		A9RV26
															Q84M69		A9T1U3
															Q6Z921		A9TY01
															Q9AY51		A9TEN1
															Q6AVI7		Q675A4
															Q65X46		A9RMZ3
															Q6ETK1		A9TAH0
															Q9SE42		A9SRW1
															Q852L2		A9T9F9
															Q5VQK2		A9SKI1
															Q6K1X2		A9U3Y5
															Q5SNC5		A9RPN5
															Q6K1X5		A9TNR4
															Q6ZD98		A9T142
															Q84ZP1		A9TQY2
															Q0J6X7		A9S925
															Q6ZJ08		A9S3T3
															Q6Z7T0		A9RXR2
															Q6AUB0		Q6YXP2
															Q7XWP9		A9RZ71
															Q0IXT4		A9SD69
															Q10E49		A9TAH5
															Q5Z825		A9RR43
															Q5VN65		A9S7C7
															Q7XX31		A9T9Z3
															Q53L24		A9TSG5
															Q2RBL5		A9RFM8
															Q0JBZ3		A9T4W7
															Q7XAM2		A9T3P6
															Q84TX6		A9SI84
															Q655Q2		A9SPR1
															Q84TA0		A9TN72
															Q9LDL0		A9SI18
															Q6H8A9		A9SXF8
															Q7XSV2		A9SIS2
															Q8S7U3		A9U686
															Q6Z720		A9RWN4
															Q2QXY9		A9U031
															Q0D6B1		A9RXF4
															Q5W645		A9RPN7
															Q0J692		A9T7U5
															Q52RG7		A9SKB0
															Q69LC1		A9SKA3
															Q9AS12		A9SSY0
															Q0ISB6		A9TBY1
															Q0JDI6		A9T5W3
															Q6ZBF6		A9TN62
															B9G4B3		A9SVK2
															Q5Z5X5		A9U187
															Q84PB3		A9RPX6
															Q6H611		A9SD21
															C7IXG8		A9T3E3
															Q7XLZ7		A9RCR4
															Q0J0J5		A9T6R3
															Q336U0		A9RQ16
															Q75IS0		A9RKM5
															Q7XJW1		A9U4I7
															Q8H632		A9RJ80
															Q7XHN4		A9SCV7
															Q2QLY4		A9SJ56
															Q2QWT8		A9SZV3
															C7IZL4		A9RRM1
															Q5Z9Y8		A9RXB3
															Q94CM9		A9SEK1
															Q6Z0T2		A9SVY0
															Q0DT05		A9TVT0
															Q8W315		A9U149
															Q94CN1		A9T9F4
															Q10PA5		A9SWH3
															Q2RB23		A9RQG7
															Q53N82		A9S074
															Q84T01		A9SCX0
															Q2QLR2		A9T629
															Q6ZD28		A9THR2
															Q6ZJW9		A9TV83
															Q9AUV6		A9S4C4
															Q5ZCN2		A9T7K4
															Q0JAJ6		A9TWI2
															Q84SZ1		A9TYA1
															Q84NQ2		A9U333
															Q7XBT2		A9TQB7
															Q0DA95		A9RNC9
															Q654L9		A9RZW1
															Q6K8U8		A9S0J9
															Q10NK5		A9S113
															Q5Z858		A9T5H2
															Q9LWN1		Q7XB51
															Q7G3Y4		A9SQ54
															Q943W1		A9TR54
															Q94HZ3		A9RE24
															Q6Z6G8		A9SJB4
															Q6ZBX9		A9RL35
															Q8S625		A9RJC0
															Q6K1W6		A9TLJ0
															Q6K680		A9TN50
															Q10MD1		A9STZ7
															Q7XN10		A9RWP8
															Q8S0E1		A9T6J9
															Q5ZDZ8		A9RP12
															Q9AS74		A9S4I4
															Q7XPV3		A9TYI0
															Q0DLY4		A9TNP2
															Q6H7H9		A9RIG6
															Q9LGF8		A9TC15
															Q6K8B8		A9TUW2
															Q6YUX5		A9RT00
															Q6ZBI5		A9SQP0
															Q5VRZ6		A9TII2
															Q84MF0		A9S819
															Q53NP8		A9SPR0
															C7IZS9		A9SRZ4
															Q69R01		A9TVL3
															C7JA48		A9RFL7
															Q9FU74		A9SH39
															Q6ZHE6		A9U0C7
															Q7XNZ0		A9SRC9
															Q5Z5R3		A9S2M5
															Q6K2P9		A9SKG1
															Q7XCR6		Q4A3V3
															Q0JBQ0		A9RZ30
															Q0JNW9		A9SKS5
															Q9AUW3		A9T8E8
															Q0J328		A9RF02
															Q65XK0		A9RXS6
															Q8H5F8		A9RXT4
															C7IWJ1		A9U2X9
															Q5JNB0		A9SQV7
															Q6ZL94		A9RYK2
															Q8LIJ9		A9TPH1
															Q0E2Q7		A9RB62
															Q0DP72		A9TGT5
															Q5QM60		Q6RJN4
															Q5ZBA9		A9S7M7
															Q0IV11		A9SZC8
															Q6K624		A9THT8
															Q0E165		A9SDW9
															Q69RN2		A9SMG0
															Q69XJ9		A9TXI8
															Q0JB49		A9S568
															Q6ATX4		A9SSU2
															Q69M23		A9TBP0
															Q336P7		A9TVA9
															Q5JNB5		A9SLZ6
															Q67UE5		A9S4M5
															Q8H3I4		A9TL88
															Q6L4H5		A9RZA1
															Q6K826		A9SGZ0
															Q2QSR7		A9SDL2
															Q6ATQ2		A9SF60
															Q0DHB9		A9T0P4
															Q5JK10		A9U1K8
															Q53NG8		A9RIP2
															Q653Z1		A9RJS6
															Q69QD5		A9TT85
															Q94LR9		A9TVJ8
															Q6ZIB6		A9S8R3
															Q10S34		A9SV56
															Q7XHZ2		A9RFX1
															B7EA73		A9TIS1
															Q6F331		A9S8S5
															Q8H046		A9SXY8
															Q69Y12		Q8H0N6
															Q6Z5M6		A9RY95
															Q0DBY0		A9TLK5
															Q9SLX0		A9RBY5
															Q10KN9		A9SRQ6
															Q109P7		A9RK78
															Q53ML9		A9SXD7
															Q7XIZ6		A9TRS5
															Q8S2K0		A9S5X8
															Q5ZC88		A9RWJ6
															Q6K3Z3		Q8LSK3
															Q2QNT0		A9U5Z5
															Q7XRU4		A9RU65
															Q84M34		A9TX28
															Q0J6A9		A9SIC8
															Q0JBW0		A9TYG6
															Q10MS5		A9RQJ8
															Q0JFH5		A9SS48
															Q7Y1I5		A9TR92
															Q10CU9		A9TUJ6
															Q0JDG9		A9TRY7
															Q6Z7R6		A9S2J6
															Q7XUY5		A9SUB3
															Q6Z0Y8		A9U2S8
															Q6Z9C3		A9U1W9
															Q7XI13		A9RWK3
															Q9AV87		A9TPR1
															Q6Z0Z3		A9RFQ6
															Q0IPE5		A9RGK0
															Q5JK37		A9TWK9
															Q6Z702		A9RLG1
															Q6ZAC7		A9RU69
															Q10LV7		A9TB11
															Q7XP22		A9TTY6
															Q8H5T5		A9TSA0
															Q6YZI2		A9TVK3
															Q0J3D9		A9RXF7
															Q5NBI8		A9TDK7
															Q84VG0		A9T5P0
															Q8LMX6		Q6YXQ5
															Q5Z876		A9RS62
															Q5JN19		K9Y428
															Q6ZBS9		A9TTZ2
															Q9AWT3		A9SLL2
															Q0DHF7		A9SE16
															Q67VZ1		A9RL77
															Q6Z8Y5		A9S553
															Q7XPE9		A9TY98
															Q5Z9Z1		A9TQE5
															Q75H96		A9SRK0
															Q6ZD96		A9U0U7
															Q75IR2		Q6YXP5
															Q10QF5		A9T9B5
															Q6AU80		A9SWZ6
															Q656Y1		A9SVS0
															Q0E2I8		A9TL71
															Q652S1		A9U3S7
															Q75M67		A9SQ74
															Q7XGR3		A9RWL0
															Q69YA2		A9SE82
															Q5VNW0		A9T6M4
															Q851W1		A9TEY8
															Q8GVH2		A9S2J8
															Q2R223		A9TQR9
															Q0DRP7		A9S1V7
															Q6ZFT5		A9T1F8
															Q75LJ7		A9TL35
															Q5Z8M4		A9T6M9
															Q43009		A9SV81
															Q93Y73		A9T6M8
															Q0DSY0		A9SM06
															Q65XM9		A9RVP6
															Q6Z8L4		A9S2H4
															Q9SDK0		A9SPQ2
															Q94J22		A9SSM2
															Q10MP7		A9TFF6
															Q5NBP9		A9TTT0
															Q0D3N0		A9SJ49
															Q7Y0F2		A9T5G0
															Q0JCT9		A9TZ99
															Q65XV6		A9TB92
															Q8H4M4		A9S048
															Q0E3X3		A9T7R2
															Q69UI1		A9SX65
															Q6ESJ0		A9SKU8
															Q8LI99		A9RK82
															Q75LR5		A9T1V3
															Q8LIX8		A9RV22
															Q2QSR5		A9T2E4
															Q5N7E8		A9RWU8
															Q65WT5		A9T4W6
															Q5N7G9		A9S1B2
															Q10PW8		A9TS81
															Q6YS11		A9TN04
															Q8VWJ6		A9RN12
															Q0J0F7		A9TTK6
															Q65WW5		A9RSL3
															Q7XU42		A9RFV7
															Q9AWZ5		A9SB22
															Q7XQK2		A9SW43
															Q0D9C4		A9RW24
															Q6K8R4		A9SUJ9
															Q6Z965		A9U0P3
															Q2QN86		A9U5A9
															Q6H443		A9TTL3
															Q6YWR8		A9T8B0
															Q7XUA8		A9T937
															Q75IM9		A9U199
															Q6Z371		A9RBJ1
															Q69T30		A9SN53
															Q2QMK8		Q3LHF6
															Q69NG5		A9RI70
															Q6ZGS9		A9RVX8
															B7F7K7		A9U3E2
															Q5VPC8		A9TCL7
															Q6K8D8		A9RQZ3
															Q6ZFI6		A5X6F3
															Q7XXF2		A9RK18
															Q2R4A1		A9SDD7
															Q84SC5		A9U459
															Q0J4P2		A9RI27
															Q60EY9		A9RDK9
															Q0IZQ5		A9TWQ2
															Q6Z718		A9TBZ8
															Q6ZCV7		A9U4Y1
															Q71VM4		A9TZG9
															Q9FTU2		A9RL45
															Q0J0M2		A9TTX1
															Q6YUA1		A9SB17
															Q5QM65		A9SEF5
															Q4W8D0		A9SWS1
															Q942X4		A9RUZ4
															Q8W0C5		A9RJP2
															Q7XQ03		A9TG97
															Q7X8W6		A9REZ6
															Q5NBT9		A9SQK0
															Q6K925		A9SP49
															Q7XKQ7		A9TH34
															Q7XTM4		A9RKT7
															Q94J20		A9RDE5
															Q5NBQ1		A9SEL3
															Q0JNK5		A9SGT8
															Q6ES52		A9RW94
															Q10MK9		A9RWX6
															Q7XIH2		A9SBU3
															Q0DJC0		A9U136
															Q656J2		A9RK11
															Q2QM69		A9TGI6
															Q7XI54		A9RSG8
															Q5JKQ2		A9RN00
															Q2QNF7		A9TB62
															Q6K7D6		A9TU72
															Q6I5U8		A9S7F4
															Q8H4V1		A9RK58
															Q6Z8F7		A9SGC6
															Q0IN14		A9TLF3
															Q9AS33		A9S7M0
															Q0E1L7		A9TQ78
															Q10PB0		A9RXX5
															Q0J8V1		Q75WT5
															Q84PX0		A9U501
															Q6Z2K0		A9RIX0
															Q5Z627		A9SIT9
															Q7F2X8		A9SLJ0
															Q8S1G9		A9SHG3
															Q6H4M9		A9T6I2
															Q0DD11		A9S7Y9
															Q0J771		A9TXQ5
															Q655W2		A9T772
															Q941T9		A9S7D6
															Q7EYH2		A9THL7
															Q6F321		A9RRD1
															Q8RVD3		A9TKL5
															Q7X806		A9TBU0
															Q7F2G3		A9T9Z2
															Q8RYZ1		A9TI55
															Q42456		A9SAX9
															Q5JL23		A9SG20
															Q10Q21		A9SQG7
															Q8RZU5		A9U4U2
															Q6ZHC0		A9RJC5
															Q9ZWR4		A9RXC6
															Q75GB3		A9ST39
															Q9MAX5		A9TAJ4
															Q6AV32		Q9AXI3
															Q7XLP6		A9RDW7
															Q5VRS7		A9T4V2
															Q10MW8		A9TES7
															Q10MD5		A9TID5
															Q2RBD1		A9TKH2
															Q6ZKK4		A9SXW5
															Q6AT30		A9SB21
															Q6ZGM1		A9RQK1
															Q6K1Q5		A9RJ06
															Q6ZI83		A9TXD8
															Q75GB0		A9RNA0
															Q654R2		A9SC47
															Q9AUL7		A9TYU0
															Q84NJ4		A9SJH2
															Q6K4A2		A9SL50
															Q6H5J0		A9TSJ5
															Q6L510		A9TRK2
															Q6Z8E0		A9SSB9
															Q0JJZ7		A9T5I0
															Q6T5D1		A9TSA6
															Q7XKC8		A9TDH6
															Q7XSR8		A9RLI9
															Q0JEL3		A9S9G2
															Q6ETK6		A9RC14
															Q657N6		A9SQ34
															Q5ZCA9		A9RSE1
															Q6F3E9		A9SFQ1
															Q6ZEY6		A9TME2
															Q5QLS8		A9RVC3
															Q5QM39		A9T939
															Q69SU7		A9T684
															Q7XPW7		A9SWS6
															Q84R31		Q9MW09
															Q6ASX7		A9SHP6
															Q0JJV2		A9S177
															Q0DNJ4		A9SNL3
															Q10R10		A9SRW6
															Q6ZF26		A9U375
															Q94EG1		A9TZ25
															Q0D673		A9SS28
															Q84PA4		A9SJE8
															Q69V59		A9SRC8
															Q75HX0		A9TG91
															Q5Z9Z8		A9RXG2
															Q7XLG5		A9TBR3
															Q10RP0		A9SRM6
															Q6EPQ1		A9RZU6
															Q9LGA3		A9TMJ4
															Q8LI41		A9S9Q5
															P0C1U4		A9RBI7
															Q7Y139		A9S3J2
															Q6K272		A9S3H4
															Q941T6		A9RRN5
															Q6YPF2		A9SHY1
															Q6F2V0		A9T3Z2
															Q6Z6L4		A9SC50
															Q7XPB5		A9S282
															Q0JI11		A9S759
															Q8GS82		A9TK47
															Q6L4R5		A9TEA0
															Q69K61		A9SIW4
															Q5JLZ9		A9RKG7
															Q8H8E0		A9U1K9
															C7J9W5		A9SJE5
															Q0IV48		A9U005
															Q65XW4		A9SYY9
															Q69SU0		A9U0K3
															Q6K7P6		A9TIX8
															Q8LNF2		A9T068
															Q652V8		A9TAK5
															Q6H470		A9T009
															Q653V7		A9S2N1
															Q6L4S3		A9TGX3
															Q6Z6A7		A9TKI1
															Q6YYB0		A9S4C3
															Q5QNE8		A9RPA0
															B9FM64		A9T2Y3
															Q84Z60		A9T5Z0
															Q69XE0		A9TA31
															Q7XMK8		A9RUY0
															Q0INR5		A9TEN0
															Q8RUI4		B6SD81
															Q0JDN5		A9U3H0
															Q84SZ7		A9SBM8
															Q8RU33		A9SJB1
															Q5VPB9		Q5KSC3
															Q7XT06		Q4A3V5
															Q5QMU6		A9TS89
															Q657H4		A9S7D3
															Q2QND9		A9S778
															Q9FW37		A9RJS3
															Q6K3A8		A9SST6
															Q2R0P4		A9SSV1
															Q6YY17		A9RQM2
															Q6ZGV7		A9SY78
															Q5ZD61		A9TFL3
															Q0INM3		A9U3A4
															Q6ZJI9		A9TB21
															Q2QV94		A9RVG4
															Q69UI2		A9TXG1
															Q69XZ5		A9S5X9
															Q6L5F8		A9SBL7
															Q6Z730		A9T1J3
															Q6ZHZ1		A9T8Q3
															Q0J770		A9TX57
															Q84MP2		A9S5H6
															Q6K8R0		A9S9E7
															Q5N842		A9U3L0
															Q7XUX4		A9RVV5
															Q2QX01		A9T3P5
															Q6L561		A9TZW1
															Q10LQ8		A9RXS0
															Q5W6H1		A9SFB2
															Q6YWQ9		A9SXR5
															Q6ZFT9		A9RXW5
															Q6ZCF0		A9TGK4
															P0C5D5		A9TGD4
															Q6YXZ6		A9SEF8
															Q6ZJG0		A9T298
															Q6YWA6		A9RKM4
															Q75IR7		A9RQ25
															Q10MT2		A9S9Z9
															Q8S9S2		A9RFM6
															Q0D7Q3		A9RQK4
															Q8S091		A9SNB5
															Q5N760		A9RMF6
															Q7XPL4		Q4KSL4
															Q7XKE9		A9U3B8
															Q8H4M5		A9SGY8
															Q6J657		A9SUV1
															Q0DP45		A9SN18
															Q84ZB2		A9SYU8
															Q60EL7		A9T4B5
															Q10N87		A9TBX6
															Q9FVY8		A9T6W5
															Q0J8Q8		A9TVT2
															Q9AUQ4		A9TWD9
															Q53PA7		A9RWM2
															Q0E2G5		A9TU87
															Q6ZFX8		A9RWM0
															Q7XNV4		A9T914
															P09229		A9TGQ7
															Q10QG2		A9RNP2
															Q6H8G2		A9SEU6
															Q6ZK46		A9SJ50
															Q84SD6		A9S538
															Q84UQ3		A9TSL2
															Q2QWU7		A9T3E4
															Q7XHP7		A9SEJ6
															Q10MK4		A9SKD4
															Q7F280		A9U0J7
															Q2QNF3		A9U091
															Q5VRF5		A9TJC1
															Q6ZGJ8		A9SIC2
															Q6ETY0		A9STE3
															Q5Z4E0		A9RF65
															Q5VS73		A9RZD5
															Q851K9		A9S7S0
															Q6ZD69		A9TPF9
															Q5VMA4		A9RBJ9
															Q6Z2M2		A9SCG3
															Q8RZ91		A9STU3
															Q2R3E0		A9RFN8
															Q7X8A2		A9T663
															Q0IRR1		A9RVL6
															Q7XMI6		A9RSX4
															Q10MF8		A9TPM3
															Q2QND8		A9SU81
															Q7XK23		A9SYE1
															Q5W6S3		A9SYY4
															Q69TB1		A9TEC4
															Q2QQ53		A9S9S4
															Q0J0N7		A9RLB4
															Q7F8Y1		Q00761
															Q93W16		A9SHF4
															Q10RA9		A9TCF0
															Q7XV08		A9U4N9
															Q7XJB4		A9SVA0
															Q93WY5		A9U5R8
															Q8H631		A9SJI4
															Q6EUD5		A9RGU9
															Q5QLQ5		A9RWP4
															Q8H684		A1XF86
															Q0D9E5		A9SMY5
															Q0JBA1		A9RT62
															Q10M34		A9SGF7
															Q7Y1L6		Q45RT2
															Q0J9B4		A9S761
															Q75IK4		A9TAZ7
															Q0JD86		A9TUB6
															Q94JJ0		A9SDQ5
															Q6YZC3		A9RUR5
															Q10R90		A9TK90
															Q6ZIK0		A9U2E9
															Q7XIP0		A9TCD1
															Q8H3Y9		A9RI80
															Q10N79		A9RML4
															Q8S9Z3		A9SZ47
															Q6H4V4		A9RD16
															Q0DJB9		A9TVB1
															Q6ZBK6		A9SXT3
															Q5WMX0		A9U2W7
															Q0ILS0		A9TF41
															Q1WM15		A9TPM4
															Q10L35		A9S018
															Q6Z4P2		A9RZW7
															Q94LR8		A9RJQ8
															Q0JH95		A9SA40
															Q6YYV1		A9SZQ9
															Q7Y0E6		Q675A3
															Q7XLQ4		A9TLC6
															Q84M35		A9RY03
															Q653D9		A9SB12
															Q2QME6		A9RQA7
															Q0JKB4		A9S8U9
															Q10DV7		A9TNU8
															Q5QNA5		A9TSX3
															Q6ER67		A9S780
															Q6YZH8		A9RYT6
															Q9FTY4		A9RYK0
															Q5TKF4		A9TZG8
															Q0DVU5		A9RLA5
															Q8SA35		A9SQ89
															Q2QNJ8		A9TA87
															Q2R3B6		A9SK06
															Q6ERT7		A9SSU3
															Q10I42		A9RV90
															Q7XEQ3		A9RXR1
															Q5Z6U5		A9SQR3
															Q6YTK5		A9TF96
															P35683		A9TV75
															Q94D47		A9TFF1
															Q0D4R5		A9RC47
															Q6Z1R9		A9RJS7
															Q7XV86		A9TU90
															Q9LE07		A9RQ93
															Q109W0		A9TBL8
															Q5TKJ2		A9T645
															Q6T725		A9RZ89
															Q6Z0D0		A9SZW4
															Q10N30		A9TBP6
															Q6ZLP8		A9RML7
															Q2QP59		A9SUQ2
															Q5VNS6		A9TW51
															Q6K9T1		A9T5D5
															Q0DPZ3		A9SIC9
															Q0J0J6		Q765P5
															Q10G39		A9SY36
															Q65XA1		A9TEJ4
															Q6Z5N4		A9RFD8
															Q5JK78		A9TKI7
															Q53NE7		A9RFT7
															Q10LP1		A9RQJ9
															Q7EZD2		A9T7V8
															Q75I93		A9TPC4
															Q0IP20		A9TXQ4
															Q109M1		A9TTI8
															Q7XKG7		A9T574
															Q5Z6P4		A9TTV4
															Q5KS47		A9RJM3
															Q8GSL4		A9RWG5
															Q6Z2Z4		A9U3R0
															Q67UZ4		A9SK72
															Q0ILK1		Q6YXM5
															Q10N92		A9SLA6
															Q69X98		A9SUK1
															Q652G7		A9TMY7
															Q69LD0		A9S7H8
															Q67VZ0		A9RVT3
															Q5VRY8		A9RZU2
															Q69IN8		A9U0D5
															Q8H530		A9T3T6
															Q65XG1		A9TF30
															Q6Z7L1		A9SA45
															Q0JKM8		A9SGZ1
															Q6ZHS6		A9SWV9
															Q6Z8K7		A9SQT8
															Q0JDV3		A9RI67
															Q7XTJ6		A9TCU2
															Q0DSF8		A9RPY0
															Q8H852		A9S9Y8
															Q5Z7F8		A9RTW1
															Q7XHW8		A9SWZ8
															Q84TA3		A9SHV3
															Q0DYP5		A9S6Y7
															Q5ZA31		A9TEP4
															Q0D9D0		A9SU50
															Q0IZS0		A9T388
															Q6F2U9		A9SGF0
															Q6Z3F7		A9TC13
															Q7XRT0		A9S199
															Q9XEA8		A9THT9
															Q7XMJ1		A9SSG3
															Q0J957		A9RD61
															Q655Y3		A9RFW9
															Q5VNT9		A9SYH4
															Q7XR06		A9TX45
															Q2QXQ7		A9SMM2
															Q7XZX4		A9SIT1
															Q2QYY5		A9SET6
															Q0D9U8		A9U309
															Q5W6C5		A9T9M7
															Q6K4Y0		A9S0A3
															Q7XSC5		A9SBV0
															Q9LDC9		A9RE83
															Q69LE4		A4ZFY8
															Q5Z9Q8		A9TJY3
															Q2R1N0		A9T2F8
															Q5Z9H5		A9S4A1
															Q5Z6P9		A9SXD4
															Q2QSR8		A9SZH8
															Q9SDG8		A9SJU3
															Q75LD0		A9RQD9
															Q6H7T1		A9SWB0
															Q7EYR6		A9S0Q1
															Q5SMT0		A9SFM8
															Q0DIY6		A9RXQ9
															Q0JCK7		A9RKU0
															Q0DZE3		A9S3C1
															Q10MW5		A9SQP1
															Q5VNT5		A9RTZ3
															Q10PS4		A9THV8
															Q0E340		A9TQZ0
															Q0DB42		A9RIT9
															Q0DKP0		A9SGH3
															Q0D8L9		A9RQ53
															Q10CF5		A9TGI1
															Q6H7Q3		A9S0R9
															Q6K4A4		A9ST97
															Q10PH1		A9TLE3
															Q0D634		A9TD44
															Q0J2G2		A9SBK7
															Q0JBL0		A9T138
																	A9T4V8
																	A9RE70
																	A9TPY0
																	A9RCI4
																	A9TBY9
																	A9RFY1
																	A9STW5
																	A9TCI3
																	A9SG93
																	A9SF85
																	A9TXS7
																	A9RFF7
																	A9TUP1
																	A9T239
																	A9SHN3
																	A9U3D4
																	A9SEH6
																	A9RSX3
																	A9U176
																	A9RSR1
[truncated: 123 more rows]
