# Supplementary material for: Global Profiling of 2-hydroxyisobutyrylome in Common Wheat
Source: Genomics Proteomics Bioinformatics. 2021 Feb 11;20(4):688–701. doi: 10.1016/j.gpb.2020.06.008 (PMC9880814; doi:10.1016/j.gpb.2020.06.008)
Supplement: Supplementary Table S11 — KEGG enrichment of common 2-hydroxyisobutyrylation proteins identified in wheat, rice, and Physcomitrella patens, and specific 2-hydroxyisobutyrylation proteins identified in wheat [file mmc13.xlsx]

## Sheet: Table S11
Table S11 KEGG enrichment of common 2-hydroxyisobutyrylation proteins identified in wheat, rice, and Physcomitrella patens, and specific 2-hydroxyisobutyrylation proteins identified in wheat
			Overlap_enrichment
KEGG pathway	Mapping	Background	All mapping	All background	Fold enrichment	Fisher's exact test P value	–Log10 P value	Related proteins
ats03010 Ribosome	22	897	113	26350	5.72	1.80103e-10	9.74	W5FVL1 A0A1D5SUV2 A0A1D5XLM2 D8L9P6 Q7X748 W5D7B8 W5G990 A0A1D5SLI4 A0A1D6BR45 A0A1D6CDE5 A0A1D6DKA1 U5HTD8 A0A1D5YPU6 A0A1D6RXF7 A0A1D6C4Q5 A0A1D5TMA4 W5I5G5 A0A1D5YZN0 A0A1D6DES4 W5I329 W5FV77 W5AX02
ats01200 Carbon metabolism	20	1306	113	26350	3.57	2.45455e-06	5.61	W5EG56 A0A1D6D8M0 A0A1D6B9W5 A0A1D6BVB5 A0A1D5XZK3 W5EM36 A0A0C4BK40 A0A1D6CMD7 A0A1D5T356 A0A1D5S7R2 A0A1D5VDI0 A0A1D5YWR2 A0A1D5WPC9 W5I3E6 A0A1D5YFR0 A0A1D6DEU2 A0A1D5RY73 A0A1D6BC50 D8L9K9 W5AK05
ats00020 Citrate cycle (TCA cycle)	9	291	113	26350	7.21	3.54044e-05	4.45	A0A1D5RY73 A0A1D6B9W5 A0A1D6A1L0 A0A1D6BC50 A0A1D6CMD7 A0A1D5S7R2 A0A1D6SBS1 A0A1D5VDI0 A0A1D5YWR2
ats00710 Carbon fixation in photosynthetic organisms	9	390	113	26350	5.38	0.000267192	3.57	W5I3E6 A0A1D5YFR0 W5EG56 A0A1D6DEU2 A0A1D5RY73 A0A1D6D8M0 W5EM36 A0A1D5T356 D8L9K9
ats03050 Proteasome	7	243	113	26350	6.72	0.000612711	3.21	A0A1D5T2P6 A0A1D5RXH7 A0A1D6AAJ1 A0A1D6BH47 G0Z6F1 W5H3N4 W5GUX3
ats00053 Ascorbate and aldarate metabolism	6	233	113	26350	6	0.0032276	2.49	A0A1D6BU43 A0A1D6D5U3 A0A1D6DBJ9 W5AC28 A0A1D5Y508 A0A1D5Z105
ats00480 Glutathione metabolism	9	618	113	26350	3.4	0.00493137	2.31	A0A1D6CHG0 A0A1D6DBJ9 W5DXC6 A0A1D5XW89 A0A1D6BVB5 A0A1D6BU43 A0A1D6B543 W5AC28 A0A1D5VDI0
ats00030 Pentose phosphate pathway	6	261	113	26350	5.36	0.0052101	2.28	A0A1D6BVB5 W5EM36 W5EG56 A0A1D6DEU2 D8L9K9 W5AK05
ats00195 Photosynthesis	5	193	113	26350	6.04	0.00937594	2.03	A0A1D6D5D4 A0A1D6S578 W5D509 A0A1D5V1U8 W4ZSM1
ats00620 Pyruvate metabolism	7	457	113	26350	3.57	0.0134972	1.87	A0A1D5U440 A0A1D5YFR0 A0A1D5S7R2 A0A1D5YIT3 A0A1D5RY73 A0A1D6D8M0 A0A1D6D5U3
ats00190 Oxidative phosphorylation	7	468	113	26350	3.49	0.0150127	1.82	A0A1D6CMD7 A0A1D6C5Q2 A0A1D5SCJ1 A0A1D5WIV5 A0A1D5YWR2 Q332N6 I3RN54
ats00630 Glyoxylate and dicarboxylate metabolism	6	354	113	26350	3.95	0.0177565	1.75	A0A1D5XZK3 A0A1D5WPC9 A0A0C4BK40 A0A1D6BC50 A0A1D5S7R2 A0A1D5RY73
ats01210 2-Oxocarboxylic acid metabolism	5	289	113	26350	4.03	0.0350632	1.46	W5I3E6 A0A1D6BC50 A0A1D5T356 A0A1D6B9W5 A0A1D5VDI0
			Unique_enrichment
KEGG pathway	Mapping	Background	All mapping	All background	Fold enrichment	Fisher's exact test P value	–Log10 P value	Related proteins
ats00710 Carbon fixation in photosynthetic organisms	24	390	149	26350	10.88	3.20854e-14	13.49	A0A1D5TMY4 A0A1D6BRY0 A0A1D6RDZ8 W5EDL3 A0A1D5W9E0 A0A1D5YL67 A0A1D5TF29 W5C9Y4 A0A1D5V165 A0A1D6DKZ7 W5H4V7 A0A1D5YNN8 A0A1D5Z4N3 A0A1D5TVE0 D8L9G3 A0A1D6C9L9 A0A1D5WW18 A0A1D6RUC4 A0A1D6ATH8 A0A1D5TN51 W5D5L4 A0A1D6BMJ6 A0A1D6BU60 W5HZ47
ats01200 Carbon metabolism	42	1306	149	26350	5.69	9.4269e-13	12.03	W5EDL3 A0A1D5YL67 A0A1D6A472 A0A1D6AVN8 A0A1D5V165 A0A1D6DED4 W5FIQ5 A0A1D5Z4N3 A0A1D5TVE0 A0A1D5YN89 A0A1D6RLV5 A0A1D6C9L9 A0A1D6BMJ6 W5D5L4 A0A1D6RUS0 A0A1D5XV45 A0A1D5TMY4 A0A1D6BRY0 A0A1D6RDZ8 A0A1D5W9E0 A0A1D5XL34 A0A0C4BK97 A0A1D5TF29 W5C9Y4 A0A1D6ANV5 A0A1D6DKZ7 W5H4V7 A0A1D6AD54 A0A1D5ZKE5 A0A1D6C2U0 A0A1D5YNN8 D8L9G3 A0A1D5YLT8 A0A1D5WW18 A0A1D5YMQ8 A0A1D6RUC4 A0A1D6ATH8 A0A1D5TN51 A0A1D…
ats00196 Photosynthesis - antenna proteins	12	116	149	26350	18.29	5.67772e-11	10.25	A0A1D5YFF3 W5GYP4 A0A1D5TP43 A0A1D5ZLT0 A0A1D6D2S8 A0A1D5SCM2 W5AJ04 A0A1D5S0H0 A0A1D6DEW4 F6K744 W5HU96 A0A1D5SSP2
ats00195 Photosynthesis	13	193	149	26350	11.91	1.03493e-09	8.99	A0A1D5VNT1 W5C572 W5DL22 A0A1D5ZBD4 A0A1D5TRZ7 A0A1D5XBW6 A0A1D5T638 A0A1D6S9K2 A0A1D5ZY63 A0A1D6ARS9 W5GZB9 W5B8G2 W5E4T7
ats03010 Ribosome	24	897	149	26350	4.73	1.2173e-09	8.91	W5BNJ7 A0A1D5ZKM9 A0A1D5XTR6 A0A1D5SAJ4 A0A0C4BK99 A0A1D5YQM3 A0A1D5SGU9 A0A1D6AIC4 W5HFJ0 W5FEZ3 W5EJC8 A0A0C4BIW4 W5AP46 Q95H48 W5G667 Q95H63 A0A1D5YHB0 A0A1D6ARN8 Q5I7L3 Q95H62 A0A1D5S2N9 P60577 Q5I7K5 A0A1D5W7I4
ats00630 Glyoxylate and dicarboxylate metabolism	15	354	149	26350	7.49	1.40234e-08	7.85	A0A1D5TMY4 A0A1D5TVE0 A0A1D5YLT8 A0A1D5YN89 A0A1D5YMQ8 A0A1D5XL34 A0A0C4BK97 A0A1D6AVN8 W5C9Y4 A0A1D6DED4 A0A1D6C2U0 A0A1D6S6Q0 A0A1D6RUS0 W5FIQ5 A0A1D5Z4N3
ats01230 Biosynthesis of amino acids	24	1169	149	26350	3.63	1.60706e-07	6.79	A0A1D5VVE8 A0A1D6RDZ8 A0A1D5XL34 W5EDL3 A0A1D5W9E0 A0A1D6A472 A0A1D5TF29 A0A1D6ANV5 A0A1D5V165 W5H4V7 A0A1D5ZKE5 A0A1D5YNN8 A0A1D5TVE0 A0A1D5YLT8 A0A1D6RLV5 A0A1D6C9L9 A0A1D5WW18 A0A1D6ATH8 A0A1D5TN51 W5D5L4 A0A1D6BMJ6 A0A1D6BU60 W5HZ47 A0A1D6RUS0
ats00030 Pentose phosphate pathway	9	261	149	26350	6.1	0.000118835	3.93	A0A1D5WW18 W5EDL3 A0A1D5TN51 A0A1D5TF29 A0A1D6BMJ6 W5D5L4 A0A1D6BU60 A0A1D5V165 W5HZ47
ats00020 Citrate cycle (TCA cycle)	9	291	149	26350	5.47	0.000249291	3.6	A0A1D5YLT8 A0A1D6RLV5 A0A1D5XL34 A0A1D6ANV5 A0A1D6DED4 A0A1D6AD54 A0A1D5X9E4 A0A1D6RUS0 A0A1D5XV45
ats00010 Glycolysis / Gluconeogenesis	13	715	149	26350	3.22	0.000737341	3.13	A0A1D6RDZ8 A0A1D6C9L9 A0A1D5WW18 W5EDL3 A0A1D5W9E0 A0A1D6ATH8 A0A1D6BMJ6 W5D5L4 W5HZ47 W5H4V7 A0A1D6DED4 A0A1D5YNN8 A0A1D5X9E4
ats00051 Fructose and mannose metabolism	8	327	149	26350	4.33	0.00255991	2.59	A0A1D6SEG0 A0A1D5WW18 W5EDL3 A0A1D5W9E0 A0A1D6BMJ6 W5D5L4 W5HZ47 A0A1D5YNN8
ats00480 Glutathione metabolism	11	618	149	26350	3.15	0.00264908	2.58	A0A1D6AM28 Q9SP56 Q8RW02 A0A1D6CIU7 W5BGE9 A0A1D6RIR6 W5D4D9 A0A1D6D513 T1WSS4 A0A1D6D8Y9 A0A1D5XDW4
ats00190 Oxidative phosphorylation	9	468	149	26350	3.4	0.00506427	2.3	A0A1D6CIR7 A0A1D5SQU7 A0A1D6ATQ1 A0A1D5TRZ7 A0A1D5WG75 W5A377 W5I3K2 A0A1D5S072 W5E4T7
ats00053 Ascorbate and aldarate metabolism	6	233	149	26350	4.55	0.0103129	1.99	W5BGE9 A0A1D6RIR6 A0A1D5XTW4 A0A1D6AM28 A0A1D6D513 A0A1D5SCT6
ats04146 Peroxisome	8	500	149	26350	2.83	0.0231498	1.64	A0A1D5YN89 A0A1D5YMQ8 A0A1D5TAW7 A0A1D5WVB9 A0A1D6C2U0 A0A1D6S6Q0 W5FIQ5 A0A1D5XX49
ats01210 2-Oxocarboxylic acid metabolism	6	289	149	26350	3.67	0.0238654	1.62	A0A1D5TVE0 A0A1D5YLT8 A0A1D6RLV5 A0A1D5XL34 A0A1D6RUS0 A0A1D6ANV5
