# Supplementary material for: Global Profiling of 2-hydroxyisobutyrylome in Common Wheat
Source: Genomics Proteomics Bioinformatics. 2021 Feb 11;20(4):688–701. doi: 10.1016/j.gpb.2020.06.008 (PMC9880814; doi:10.1016/j.gpb.2020.06.008)
Supplement: Supplementary Table S12 — Overlap of wheat 2-hydroxyisobutyrylation, malonylation, succinylation, and acetylation proteins [file mmc14.xlsx]

## Sheet: Table S12
Table S12 Overlap of wheat 2-hydroxyisobutyrylation, malonylation, succinylation, and acetylation proteins
12 common elements in "Khib" and "Kma":						3 common elements in "Kac", "Khib" and "Kma":						9 common elements in "Kac", "Khib" and "Ksu":						2 common elements in "Kac", "Khib", "Kma" and "Ksu":
Q2L9B8						Q93W25						P06528						L0GED8
Q5I7K2						Q9SP56						P12112						Q8LRM8
U5HTD8						W5D5L4						P12782
W4ZM65												P46285
W5AC28												W5E8X2
W5D0E3												W5CXE7
W5EJD1												W5EQK1
W5EJK0												W5I877
W5FEZ3												W5G4A2
W5FGH0
16 common elements in "Khib" and "Ksu":						5 common elements in "Khib", "Kma" and "Ksu":
A0A096URP1						Q332R4
A0A0C4BJE5						W5BMW7
Q332N6						W5CN13
Q36814						W5EI90
Q41629						W5H3N4
Q5I7K5
Q5I7L3
W4ZY98
W5ADS2
W5AUD8
W5BEP1
W5EAP3
W5ETU1
W5FAY5
W5GBX1
W5I5G5
1008 elements included exclusively in "Khib":						19 common elements in "List 1" and "List 2":
A0A077RU36						D8L9K9
A0A077RW85						P08823
A0A080YU49						P12119
A0A096ULI5						P58311
A0A096UT91						P58386
A0A0C4BIR6						P69555
A0A0C4BIW4						Q00434
A0A0C4BJ37						W4ZWP2
A0A0C4BK40						Q95H62
A0A0C4BK54						W5AFN1
A0A0C4BK97						W5AH12
A0A0C4BK99						W5BV49
A0A0C4BKI1						W5BH97
A0A172WCB1						W5DIU6
A0A1D5RP86						W5FVP1
A0A1D5RQ63						W5ES10
A0A1D5RQS4						W5EDL3
A0A1D5RQX6						W5FYX6
A0A1D5RR61						W5HZ47
A0A1D5RV16
A0A1D5RV36
A0A1D5RVP0
A0A1D5RW27
A0A1D5RWD1
A0A1D5RWP3
A0A1D5RXH7
A0A1D5RY72
A0A1D5RY73
A0A1D5RZX1
A0A1D5S053
A0A1D5S072
A0A1D5S081
A0A1D5S0H0
A0A1D5S0J2
A0A1D5S0P7
A0A1D5S1X5
A0A1D5S2N9
A0A1D5S3L0
A0A1D5S4Q0
A0A1D5S4Z3
A0A1D5S606
A0A1D5S7R2
A0A1D5S805
A0A1D5S820
A0A1D5S8W9
A0A1D5S9W5
A0A1D5SAJ4
A0A1D5SBC3
A0A1D5SBI6
A0A1D5SC59
A0A1D5SC90
A0A1D5SCJ1
A0A1D5SCM2
A0A1D5SCT6
A0A1D5SDG5
A0A1D5SDI5
A0A1D5SEM9
A0A1D5SF75
A0A1D5SG40
A0A1D5SGM2
A0A1D5SGU9
A0A1D5SGZ3
A0A1D5SL74
A0A1D5SLC4
A0A1D5SLI4
A0A1D5SLL9
A0A1D5SLW7
A0A1D5SN56
A0A1D5SNJ5
A0A1D5SNU7
A0A1D5SPQ2
A0A1D5SQ35
A0A1D5SQ74
A0A1D5SQB5
A0A1D5SQU7
A0A1D5SRH1
A0A1D5SS98
A0A1D5SSJ7
A0A1D5SSP2
A0A1D5SSX6
A0A1D5ST86
A0A1D5SUV2
A0A1D5SV82
A0A1D5SWI2
A0A1D5SX19
A0A1D5SY55
A0A1D5SYB5
A0A1D5SYE6
A0A1D5T065
A0A1D5T0X9
A0A1D5T1W9
A0A1D5T2P6
A0A1D5T356
A0A1D5T367
A0A1D5T371
A0A1D5T409
A0A1D5T4Q9
A0A1D5T4V5
A0A1D5T5C3
A0A1D5T638
A0A1D5T695
A0A1D5T6W7
A0A1D5T7G4
A0A1D5T8H3
A0A1D5T8Q1
A0A1D5T9J0
A0A1D5TA45
A0A1D5TAW7
A0A1D5TBJ5
A0A1D5TC64
A0A1D5TCS7
A0A1D5TDT1
A0A1D5TF29
A0A1D5TGI2
A0A1D5TGS3
A0A1D5TGU9
A0A1D5TI87
A0A1D5TIQ1
A0A1D5TJ01
A0A1D5TJ86
A0A1D5TJX6
A0A1D5TK02
A0A1D5TKM0
A0A1D5TL17
A0A1D5TL46
A0A1D5TLJ3
A0A1D5TM38
A0A1D5TMA4
A0A1D5TMS5
A0A1D5TMY4
A0A1D5TN51
A0A1D5TNA2
A0A1D5TNJ7
A0A1D5TP43
A0A1D5TP45
A0A1D5TP56
A0A1D5TQC7
A0A1D5TQJ3
A0A1D5TRZ7
A0A1D5TSJ5
A0A1D5TSU7
A0A1D5TT39
A0A1D5TTC5
A0A1D5TTD6
A0A1D5TTT4
A0A1D5TTW3
A0A1D5TUG6
A0A1D5TUK6
A0A1D5TV46
A0A1D5TVE0
A0A1D5TXJ9
A0A1D5TXP4
A0A1D5TZ12
A0A1D5U1Y5
A0A1D5U2B3
A0A1D5U304
A0A1D5U3N1
A0A1D5U440
A0A1D5U4H0
A0A1D5U4J6
A0A1D5U4Y4
A0A1D5U5C8
A0A1D5U6I3
A0A1D5U805
A0A1D5UA93
A0A1D5UAF0
A0A1D5UBI7
A0A1D5UCH6
A0A1D5UD55
A0A1D5UE08
A0A1D5UED5
A0A1D5UEN3
A0A1D5UFM0
A0A1D5UFX4
A0A1D5UG30
A0A1D5UGQ5
A0A1D5UGR6
A0A1D5UIF8
A0A1D5UJL4
A0A1D5UK04
A0A1D5UK16
A0A1D5UKB9
A0A1D5UKX4
A0A1D5ULP2
A0A1D5UMI9
A0A1D5UMZ0
A0A1D5UPA6
A0A1D5UPJ6
A0A1D5UR62
A0A1D5UR76
A0A1D5USI4
A0A1D5UTK1
A0A1D5UU65
A0A1D5UV39
A0A1D5UXP0
A0A1D5UYA3
A0A1D5UZF8
A0A1D5UZP8
A0A1D5V032
A0A1D5V160
A0A1D5V165
A0A1D5V1P8
A0A1D5V1Q2
A0A1D5V1U8
A0A1D5V207
A0A1D5V2T4
A0A1D5V4M3
A0A1D5V5Y1
A0A1D5V643
A0A1D5V699
A0A1D5V751
A0A1D5VA12
A0A1D5VD89
A0A1D5VDI0
A0A1D5VDT9
A0A1D5VF80
A0A1D5VH79
A0A1D5VI11
A0A1D5VI26
A0A1D5VID8
A0A1D5VIF6
A0A1D5VJR1
A0A1D5VK59
A0A1D5VKI1
A0A1D5VLL6
A0A1D5VLP0
A0A1D5VMJ0
A0A1D5VNT1
A0A1D5VNU1
A0A1D5VPH6
A0A1D5VPT2
A0A1D5VQA9
A0A1D5VSU2
A0A1D5VSV8
A0A1D5VTI6
A0A1D5VU68
A0A1D5VVE8
A0A1D5VXC7
A0A1D5VZ16
A0A1D5VZD9
A0A1D5VZI4
A0A1D5VZV3
A0A1D5VZZ0
A0A1D5W0W7
A0A1D5W0Z0
A0A1D5W1Y7
A0A1D5W2P5
A0A1D5W2S5
A0A1D5W444
A0A1D5W772
A0A1D5W7I4
A0A1D5W829
A0A1D5W8I7
A0A1D5W8R3
A0A1D5W9E0
A0A1D5WA93
A0A1D5WAA9
A0A1D5WAT5
A0A1D5WBD9
A0A1D5WCC9
A0A1D5WE05
A0A1D5WF85
A0A1D5WG75
A0A1D5WH02
A0A1D5WHS5
A0A1D5WHU7
A0A1D5WI37
A0A1D5WIH5
A0A1D5WIV5
A0A1D5WIX4
A0A1D5WJF1
A0A1D5WJF8
A0A1D5WKK3
A0A1D5WKY4
A0A1D5WM49
A0A1D5WP01
A0A1D5WPC9
A0A1D5WR61
A0A1D5WRC7
A0A1D5WRI3
A0A1D5WT05
A0A1D5WTJ8
A0A1D5WTS3
A0A1D5WTY5
A0A1D5WVB9
A0A1D5WVW1
A0A1D5WW15
A0A1D5WW18
A0A1D5WWH1
A0A1D5WWT0
A0A1D5WXH9
A0A1D5WXK4
A0A1D5WXT4
A0A1D5WYV3
A0A1D5X2J3
A0A1D5X2X8
A0A1D5X363
A0A1D5X4R8
A0A1D5X5M1
A0A1D5X5M6
A0A1D5X5Y5
A0A1D5X6P8
A0A1D5X817
A0A1D5X8G4
A0A1D5X8K6
A0A1D5X8V9
A0A1D5X8Z2
A0A1D5X9D0
A0A1D5X9E4
A0A1D5XA84
A0A1D5XBW6
A0A1D5XBY4
A0A1D5XCU6
A0A1D5XDW4
A0A1D5XFS4
A0A1D5XG10
A0A1D5XJ56
A0A1D5XJ89
A0A1D5XK25
A0A1D5XL00
A0A1D5XL34
A0A1D5XLA5
A0A1D5XLM2
A0A1D5XMF4
A0A1D5XN44
A0A1D5XPF3
A0A1D5XQ15
A0A1D5XSE4
A0A1D5XSR5
A0A1D5XSV8
A0A1D5XTR6
A0A1D5XTW4
A0A1D5XV45
A0A1D5XV56
A0A1D5XW89
A0A1D5XWM0
A0A1D5XWV3
A0A1D5XX49
A0A1D5XXS9
A0A1D5XY50
A0A1D5XY69
A0A1D5XY72
A0A1D5XZ58
A0A1D5XZK3
A0A1D5XZP7
A0A1D5XZU1
A0A1D5Y2I4
A0A1D5Y2N9
A0A1D5Y3B7
A0A1D5Y3R5
A0A1D5Y3S2
A0A1D5Y4J8
A0A1D5Y506
A0A1D5Y508
A0A1D5Y5E2
A0A1D5Y5H9
A0A1D5Y5U1
A0A1D5Y681
A0A1D5Y6P3
A0A1D5Y746
A0A1D5Y7G4
A0A1D5Y8D8
A0A1D5Y963
A0A1D5Y9T5
A0A1D5YCT3
A0A1D5YCX7
A0A1D5YF97
A0A1D5YFF3
A0A1D5YFR0
A0A1D5YGH0
A0A1D5YHB0
A0A1D5YHQ5
A0A1D5YHT3
A0A1D5YIT3
A0A1D5YJ35
A0A1D5YL36
A0A1D5YL67
A0A1D5YLT8
A0A1D5YME8
A0A1D5YMQ8
A0A1D5YN89
A0A1D5YNI5
A0A1D5YNN8
A0A1D5YP75
A0A1D5YPU6
A0A1D5YQM3
A0A1D5YQR8
A0A1D5YRC9
A0A1D5YRM6
A0A1D5YRZ8
A0A1D5YSR4
A0A1D5YTI6
A0A1D5YTJ2
A0A1D5YU28
A0A1D5YUY2
A0A1D5YVM5
A0A1D5YWC1
A0A1D5YWE9
A0A1D5YWR2
A0A1D5YWW3
A0A1D5YZ83
A0A1D5YZH4
A0A1D5YZN0
A0A1D5Z0E1
A0A1D5Z105
A0A1D5Z1J9
A0A1D5Z4N3
A0A1D5Z8C2
A0A1D5Z8I6
A0A1D5Z8U5
A0A1D5Z991
A0A1D5ZBD4
A0A1D5ZC45
A0A1D5ZCZ4
A0A1D5ZD90
A0A1D5ZF14
A0A1D5ZFH0
A0A1D5ZFZ1
A0A1D5ZGM0
A0A1D5ZGN4
A0A1D5ZGS2
A0A1D5ZHF4
A0A1D5ZKE5
A0A1D5ZKE7
A0A1D5ZKE8
A0A1D5ZKM9
A0A1D5ZLI2
A0A1D5ZLT0
A0A1D5ZLT8
A0A1D5ZNE0
A0A1D5ZNV7
A0A1D5ZNY3
A0A1D5ZQF2
A0A1D5ZUF4
A0A1D5ZUF9
A0A1D5ZV14
A0A1D5ZV70
A0A1D5ZVZ3
A0A1D5ZWH0
A0A1D5ZWW3
A0A1D5ZWX1
A0A1D5ZWY6
A0A1D5ZX54
A0A1D5ZY63
A0A1D5ZYD6
A0A1D5ZYH1
A0A1D5ZZK6
A0A1D5ZZR5
A0A1D5ZZW3
A0A1D6A0R9
A0A1D6A140
A0A1D6A1L0
A0A1D6A1V7
A0A1D6A291
A0A1D6A472
A0A1D6A4J3
A0A1D6A4M1
A0A1D6A4M9
A0A1D6A6B2
A0A1D6A6G9
A0A1D6A6T9
A0A1D6A748
A0A1D6A911
A0A1D6AAE1
A0A1D6AAH2
A0A1D6AAJ1
A0A1D6AAU4
A0A1D6AD54
A0A1D6ADM2
A0A1D6ADT5
A0A1D6AE63
A0A1D6AEC8
A0A1D6AEP1
A0A1D6AEU8
A0A1D6AFM7
A0A1D6AFN5
A0A1D6AG07
A0A1D6AHC1
A0A1D6AHC6
A0A1D6AHX9
A0A1D6AIC4
A0A1D6AJJ1
A0A1D6AK21
A0A1D6AK63
A0A1D6AL50
A0A1D6ALK0
A0A1D6AM28
A0A1D6AM47
A0A1D6AM72
A0A1D6ANV5
A0A1D6APB4
A0A1D6APJ2
A0A1D6APK4
A0A1D6AQA9
A0A1D6AQV8
A0A1D6AR48
A0A1D6ARF6
A0A1D6ARG9
A0A1D6ARK8
A0A1D6ARN8
A0A1D6ARS9
A0A1D6AS28
A0A1D6AS32
A0A1D6ASH6
A0A1D6ASL8
A0A1D6ASR3
A0A1D6ATH8
A0A1D6ATQ1
A0A1D6AVN8
A0A1D6AWL8
A0A1D6AWP4
A0A1D6AXF6
A0A1D6AXV6
A0A1D6AZL3
A0A1D6AZY8
A0A1D6B1D1
A0A1D6B2S8
A0A1D6B3U6
A0A1D6B496
A0A1D6B4C8
A0A1D6B543
A0A1D6B5C1
A0A1D6B5M6
A0A1D6B5N4
A0A1D6B662
A0A1D6B6T3
A0A1D6B6U3
A0A1D6B8N1
A0A1D6B8P9
A0A1D6B8T1
A0A1D6B8Z2
A0A1D6B9K7
A0A1D6B9W5
A0A1D6BAG7
A0A1D6BAH6
A0A1D6BAX2
A0A1D6BC50
A0A1D6BC85
A0A1D6BCJ7
A0A1D6BDF8
A0A1D6BEZ3
A0A1D6BFK7
A0A1D6BFT6
A0A1D6BFY1
A0A1D6BGQ7
A0A1D6BGU9
A0A1D6BH47
A0A1D6BIH3
A0A1D6BJM3
A0A1D6BKU8
A0A1D6BLB8
A0A1D6BM67
A0A1D6BMJ6
A0A1D6BMQ4
A0A1D6BQ95
A0A1D6BR45
A0A1D6BRN0
A0A1D6BRY0
A0A1D6BTF2
A0A1D6BU43
A0A1D6BU60
A0A1D6BUI5
A0A1D6BUL1
A0A1D6BVB5
A0A1D6BWF1
A0A1D6BWY4
A0A1D6BXB0
A0A1D6BXL7
A0A1D6BZW0
A0A1D6C2J9
A0A1D6C2S2
A0A1D6C2U0
A0A1D6C4E8
A0A1D6C4H8
A0A1D6C4Q5
A0A1D6C5Q2
A0A1D6C730
A0A1D6C799
A0A1D6C7D4
A0A1D6C7N8
A0A1D6C8E8
A0A1D6C9L9
A0A1D6CB88
A0A1D6CDE5
A0A1D6CDV1
A0A1D6CEB2
A0A1D6CEQ5
A0A1D6CEU0
A0A1D6CF63
A0A1D6CF64
A0A1D6CF99
A0A1D6CHG0
A0A1D6CHG4
A0A1D6CHL1
A0A1D6CIR7
A0A1D6CIU7
A0A1D6CKT8
A0A1D6CL88
A0A1D6CLC0
A0A1D6CLF3
A0A1D6CM34
A0A1D6CM42
A0A1D6CMD7
A0A1D6CMJ4
A0A1D6CMS9
A0A1D6CNR1
A0A1D6CPK7
A0A1D6CQH6
A0A1D6CRA1
A0A1D6CRK2
A0A1D6CRM3
A0A1D6CTY7
A0A1D6CV32
A0A1D6CV79
A0A1D6CWT9
A0A1D6CX64
A0A1D6CXF2
A0A1D6CXI8
A0A1D6CXT4
A0A1D6CY40
A0A1D6CYZ2
A0A1D6D0K0
A0A1D6D173
A0A1D6D1H9
A0A1D6D1N1
A0A1D6D2E0
A0A1D6D2L5
A0A1D6D2L7
A0A1D6D2S8
A0A1D6D2U8
A0A1D6D3F7
A0A1D6D3V7
A0A1D6D4B0
A0A1D6D513
A0A1D6D5D4
A0A1D6D5I2
A0A1D6D5P5
A0A1D6D5Q5
A0A1D6D5U3
A0A1D6D5U6
A0A1D6D898
A0A1D6D8J7
A0A1D6D8M0
A0A1D6D8N9
A0A1D6D8Y9
A0A1D6D9K8
A0A1D6DA35
A0A1D6DAE0
A0A1D6DAP2
A0A1D6DBA5
A0A1D6DBF5
A0A1D6DBJ9
A0A1D6DBN3
A0A1D6DC94
A0A1D6DCE7
A0A1D6DE40
A0A1D6DE76
A0A1D6DED4
A0A1D6DEG6
A0A1D6DES4
A0A1D6DEU2
A0A1D6DEW4
A0A1D6DEX7
A0A1D6DF67
A0A1D6DFA5
A0A1D6DFN1
A0A1D6DFW9
A0A1D6DG86
A0A1D6DGJ0
A0A1D6DGJ9
A0A1D6DH19
A0A1D6DH68
A0A1D6DHE5
A0A1D6DI65
A0A1D6DI91
A0A1D6DKA1
A0A1D6DKE3
A0A1D6DKZ7
A0A1D6DLG3
A0A1D6DME9
A0A1D6DNA9
A0A1D6RCT7
A0A1D6RDC7
A0A1D6RDZ8
A0A1D6RED4
A0A1D6REG4
A0A1D6RGL9
A0A1D6RGM4
A0A1D6RHZ7
A0A1D6RID7
A0A1D6RIR6
A0A1D6RIU0
A0A1D6RJI0
A0A1D6RLC1
A0A1D6RLV5
A0A1D6RLW1
A0A1D6RMI5
A0A1D6RPG3
A0A1D6RPZ1
A0A1D6RR59
A0A1D6RRU7
A0A1D6RS22
A0A1D6RTY5
A0A1D6RTY9
A0A1D6RUC4
A0A1D6RUI4
A0A1D6RUK1
A0A1D6RUS0
A0A1D6RUV7
A0A1D6RVR7
A0A1D6RW72
A0A1D6RWF8
A0A1D6RXF7
A0A1D6S0C3
A0A1D6S129
A0A1D6S1K9
A0A1D6S1N1
A0A1D6S344
A0A1D6S3G6
A0A1D6S3V8
A0A1D6S409
A0A1D6S494
A0A1D6S4E2
A0A1D6S4U2
A0A1D6S573
A0A1D6S578
A0A1D6S6G0
A0A1D6S6Q0
A0A1D6S7T3
A0A1D6S8D2
A0A1D6S8F1
A0A1D6S8R7
A0A1D6S951
A0A1D6S9G7
A0A1D6S9K2
A0A1D6S9T8
A0A1D6SAS2
A0A1D6SBS1
A0A1D6SBS9
A0A1D6SCY1
A0A1D6SD72
A0A1D6SDU1
A0A1D6SEG0
A0A1D6SEL9
A0A1D6SEM9
A0A1D6SES2
A0A1D6SF08
A0A1D6SFB3
A3KLL4
A7VL25
B6UZ79
D2KZ12
D3K1B4
D8L9B3
D8L9G3
D8L9H9
D8L9P6
E2F3W4
E6Y289
F4Y593
F4YWL9
F6K744
G0Z6F1
G5CEW6
H9C8A6
I3RN54
O23798
P05151
P05312
P11383
P11534
P12298
P12783
P17933
P20858
P24065
P24066
P26304
P30523
P49234
P60162
P60577
P62720
P69415
P69443
P69448
P69661
Q1KMV0
Q332P0
Q3S4I1
Q43312
Q45NB2
Q54AH7
Q5S1S6
Q7X748
Q8RW02
Q8S9H0
Q93XQ6
Q95H42
Q95H48
Q95H49
Q95H50
Q95H51
Q95H52
Q95H53
Q95H55
Q95H56
Q95H60
Q95H61
Q95H63
Q9LDX4
Q9LKJ3
Q9SAU8
Q9SDV6
Q9XPT0
S4Z090
S4Z3I9
S4Z9J2
S4Z9J6
T1WSS4
W4ZM82
W4ZMI9
W4ZPL1
W4ZSC8
W4ZSM1
W4ZSS8
W5A0E2
W5A160
W5A207
W5A2K2
W5A2K8
W5A377
W5A874
W5ACP2
W5AFX0
W5AJ04
W5AK05
W5AK77
W5AMS3
W5AP46
W5APX0
W5AQ87
W5AVS5
W5AWF2
W5AX02
W5B1E5
W5B457
W5B4W4
W5B525
W5B8G2
W5B9Q2
W5BCL4
W5BD57
W5BEB6
W5BFB7
W5BGE9
W5BH99
W5BI76
W5BK55
W5BL76
W5BMD1
W5BNJ7
W5BNZ6
W5BPD8
W5BPU1
W5BPV2
W5BRQ1
W5BW13
W5BWB4
W5BWF5
W5BXU2
W5C050
W5C0E2
W5C1E9
W5C237
W5C3E3
W5C3Z7
W5C4J9
W5C4P1
W5C572
W5C5N9
W5C8D1
W5C8V8
W5C9U7
W5C9Y4
W5CB37
W5CDW4
W5CG19
W5CME5
W5CQ20
W5CQ97
W5CT58
W5CT90
W5CTA3
W5D1B3
W5D1Z1
W5D2I6
W5D4D9
W5D4X8
W5D509
W5D591
W5D5R6
W5D7B8
W5D8V0
W5DEJ5
W5DL22
W5DSB4
W5DTP9
W5DVK6
W5DX55
W5DXC6
W5DXF3
W5DZX9
W5E091
W5E2W7
W5E4T7
W5E6D1
W5E9C7
W5E9E7
W5EAE3
W5EC03
W5ECL2
W5EEZ1
W5EF24
W5EFN4
W5EG56
W5EGV6
W5EHT8
W5EJC8
W5EKS7
W5ELZ7
W5EM36
W5EMN3
W5ENW2
W5F750
W5F8Q9
W5F8Z5
W5F9R3
W5F9T2
W5FCH4
W5FDS3
W5FDV7
W5FEE5
W5FET6
W5FEU1
W5FGR3
W5FGR8
W5FIN0
W5FIQ5
W5FIX9
W5FN32
W5FN82
W5FSM8
W5FTY7
W5FTZ6
W5FTZ9
W5FV77
W5FVL1
W5FX04
W5FX66
W5G0V1
W5G105
W5G1K3
W5G2T3
W5G351
W5G667
W5G882
W5G8A5
W5G990
W5GD62
W5GDC6
W5GDR6
W5GDS3
W5GE67
W5GGG6
W5GGU9
W5GIE6
W5GJX6
W5GR34
W5GSM3
W5GUV9
W5GUX3
W5GYP4
W5GZB9
W5GZL4
W5H102
W5H1E3
W5H391
W5H402
W5H631
W5H6B4
W5H7N5
W5HCY0
W5HFJ0
W5HJY2
W5HQS2
W5HU96
W5HX73
W5HXX0
W5I035
W5I1P4
W5I1R7
W5I2Y2
W5I329
W5I3E6
W5I3K2
W5I3L0
W5I3Y8
