# Supplementary material for: Global Profiling of 2-hydroxyisobutyrylome in Common Wheat
Source: Genomics Proteomics Bioinformatics. 2021 Feb 11;20(4):688–701. doi: 10.1016/j.gpb.2020.06.008 (PMC9880814; doi:10.1016/j.gpb.2020.06.008)
Supplement: Supplementary Table S13 — Overlap of wheat 2-hydroxyisobutyrylation, malonylation, succinylation, and acetylation sites [file mmc15.xlsx]

## Sheet: Table S13
Table S13 Overlap of wheat 2-hydroxyisobutyrylation, malonylation, succinylation, and acetylation sites
19 common elements in "Khib" and "Kma":						4 common elements in "Kac", "Khib" and "Kma":						29 common elements in "Kac" and "Khib":
L0GED8-148						L0GED8-16						D8L9K9-228
Q5I7K2-91						L0GED8-36						L0GED8-101
Q93W25-56						L0GED8-142						L0GED8-129
U5HTD8-15						Q8LRM8-111						P12112-456
W4ZM65-99												P12112-266
W4ZM65-185												P12112-11
W5CN13-41												P46285-244
W5D5L4-128												P58311-320
W5D5L4-14												P58386-302
W5D5L4-38												P58386-169
W5EJD1-247												W4ZWP2-121
W5EJK0-136												W4ZWP2-126
W5EJK0-30												Q93W25-44
W5FGH0-11												Q93W25-94
W5FGH0-406												Q95H62-19
W5G100-381												W5AH12-193
W5H3N4-115												W5DIU6-194
W5H4V7-35												W5D5L4-132
W5H4V7-202												W5D5L4-7
												W5FVP1-315
												W5I877-506
3 common elements in "Khib", "Kma" and "Ksu":												W5EDL3-337
L0GED8-75												W5EDL3-367
Q332R4-486												W5EDL3-282
W5BMW7-15												W5FYX6-84
												W5G4A2-364
												W5G4A2-279
												W5HZ47-7
5 common elements in "Kac", "Khib" and "Ksu":
P06528-133
Q8LRM8-119
W5E8X2-29
W5CXE7-21
W5G4A2-334
3256 elements included exclusively in "Khib":						32 common elements in "Khib" and "Ksu":
A0A077RU36-342						A0A096URP1-115
A0A077RW85-22						A0A0C4BJE5-210
A0A077RW85-95						A0A0C4BJE5-385
A0A077RW85-78						A0A0C4BJE5-407
A0A080YU49-122						A0A0C4BJE5-464
A0A080YU49-115						A0A0C4BJE5-180
A0A096ULI5-360						P06528-87
A0A096ULI5-181						P12112-114
A0A096ULI5-230						P12112-491
A0A096ULI5-14						P12112-23
A0A096URP1-50						P46285-283
A0A096URP1-67						P46285-367
A0A096URP1-228						P46285-318
A0A096UT91-74						Q332N6-148
A0A096UT91-120						Q332R4-120
A0A096UT91-68						Q41629-286
A0A096UT91-17						Q5I7K5-32
A0A096UT91-169						Q8LRM8-84
A0A096UT91-144						W5ADS2-48
A0A096UT91-100						W5AUD8-464
A0A096UT91-44						W5AUD8-18
A0A0C4BIR6-183						W5AUD8-91
A0A0C4BIR6-198						W5AUD8-358
A0A0C4BIR6-82						W5BEP1-59
A0A0C4BIW4-106						W5BEP1-99
A0A0C4BJ37-231						W5FAY5-330
A0A0C4BJ37-230						W5G4A2-68
A0A0C4BJE5-306						W5G4A2-47
A0A0C4BJE5-120						W5I5G5-163
A0A0C4BJE5-63						W5I877-402
A0A0C4BJE5-503						W5I877-329
A0A0C4BJE5-181						W5I877-101
A0A0C4BJE5-455
A0A0C4BJE5-218
A0A0C4BJE5-457
A0A0C4BJE5-296
A0A0C4BJE5-366
A0A0C4BK40-136
A0A0C4BK40-138
A0A0C4BK40-51
A0A0C4BK40-153
A0A0C4BK54-95
A0A0C4BK54-10
A0A0C4BK54-105
A0A0C4BK97-51
A0A0C4BK99-25
A0A0C4BK99-52
A0A0C4BK99-89
A0A0C4BKI1-25
A0A0C4BKI1-59
A0A0C4BKI1-52
A0A0C4BKI1-91
A0A172WCB1-127
A0A172WCB1-134
A0A172WCB1-75
A0A172WCB1-108
A0A172WCB1-41
A0A172WCB1-14
A0A172WCB1-47
A0A172WCB1-8
A0A172WCB1-92
A0A172WCB1-66
A0A172WCB1-31
A0A172WCB1-82
A0A172WCB1-110
A0A1D5RP86-227
A0A1D5RQ63-266
A0A1D5RQS4-159
A0A1D5RQS4-333
A0A1D5RQS4-189
A0A1D5RQS4-273
A0A1D5RQS4-263
A0A1D5RQS4-119
A0A1D5RQS4-99
A0A1D5RQS4-180
A0A1D5RQS4-173
A0A1D5RQS4-125
A0A1D5RQS4-229
A0A1D5RQS4-329
A0A1D5RQS4-311
A0A1D5RQS4-105
A0A1D5RQS4-235
A0A1D5RQX6-4
A0A1D5RQX6-206
A0A1D5RR61-190
A0A1D5RV16-152
A0A1D5RV16-161
A0A1D5RV36-124
A0A1D5RV36-69
A0A1D5RV36-78
A0A1D5RV36-82
A0A1D5RVP0-564
A0A1D5RVP0-53
A0A1D5RVP0-496
A0A1D5RW27-22
A0A1D5RWD1-64
A0A1D5RWD1-151
A0A1D5RWP3-119
A0A1D5RWP3-170
A0A1D5RWP3-154
A0A1D5RWP3-115
A0A1D5RXH7-41
A0A1D5RY72-137
A0A1D5RY72-162
A0A1D5RY72-40
A0A1D5RY72-61
A0A1D5RY72-102
A0A1D5RY73-291
A0A1D5RY73-83
A0A1D5RY73-139
A0A1D5RY73-76
A0A1D5RY73-126
A0A1D5RZX1-99
A0A1D5RZX1-180
A0A1D5RZX1-21
A0A1D5RZX1-53
A0A1D5RZX1-75
A0A1D5RZX1-101
A0A1D5RZX1-82
A0A1D5S053-240
A0A1D5S053-246
A0A1D5S072-48
A0A1D5S081-120
A0A1D5S081-142
A0A1D5S081-208
A0A1D5S0H0-41
A0A1D5S0J2-118
A0A1D5S0P7-428
A0A1D5S1X5-245
A0A1D5S2N9-50
A0A1D5S2N9-56
A0A1D5S2N9-43
A0A1D5S2N9-31
A0A1D5S3L0-91
A0A1D5S4Q0-97
A0A1D5S4Q0-45
A0A1D5S4Q0-105
A0A1D5S4Z3-25
A0A1D5S606-190
A0A1D5S7R2-126
A0A1D5S805-58
A0A1D5S820-170
A0A1D5S820-115
A0A1D5S8W9-45
A0A1D5S9W5-241
A0A1D5S9W5-253
A0A1D5S9W5-248
A0A1D5S9W5-230
A0A1D5S9W5-226
A0A1D5SAJ4-152
A0A1D5SAJ4-144
A0A1D5SBC3-350
A0A1D5SBI6-160
A0A1D5SC59-149
A0A1D5SC90-414
A0A1D5SC90-100
A0A1D5SC90-202
A0A1D5SCJ1-225
A0A1D5SCJ1-179
A0A1D5SCJ1-452
A0A1D5SCJ1-183
A0A1D5SCJ1-68
A0A1D5SCJ1-148
A0A1D5SCJ1-285
A0A1D5SCM2-39
A0A1D5SCT6-263
A0A1D5SDG5-181
A0A1D5SDG5-250
A0A1D5SDG5-341
A0A1D5SDG5-258
A0A1D5SDI5-402
A0A1D5SDI5-393
A0A1D5SDI5-65
A0A1D5SDI5-79
A0A1D5SEM9-254
A0A1D5SEM9-261
A0A1D5SEM9-45
A0A1D5SEM9-264
A0A1D5SEM9-31
A0A1D5SEM9-54
A0A1D5SF75-110
A0A1D5SG40-87
A0A1D5SG40-34
A0A1D5SG40-37
A0A1D5SGM2-144
A0A1D5SGU9-43
A0A1D5SGZ3-38
A0A1D5SGZ3-64
A0A1D5SL74-113
A0A1D5SLC4-92
A0A1D5SLC4-65
A0A1D5SLC4-79
A0A1D5SLC4-82
A0A1D5SLI4-240
A0A1D5SLI4-53
A0A1D5SLI4-134
A0A1D5SLI4-106
A0A1D5SLI4-75
A0A1D5SLI4-196
A0A1D5SLI4-202
A0A1D5SLL9-8
A0A1D5SLL9-161
A0A1D5SLW7-174
A0A1D5SN56-27
A0A1D5SNJ5-723
A0A1D5SNU7-142
A0A1D5SNU7-273
A0A1D5SPQ2-81
A0A1D5SPQ2-91
A0A1D5SQ35-324
A0A1D5SQ35-342
A0A1D5SQ35-292
A0A1D5SQ35-214
A0A1D5SQ35-326
A0A1D5SQ35-336
A0A1D5SQ74-126
A0A1D5SQB5-145
A0A1D5SQB5-167
A0A1D5SQU7-152
A0A1D5SRH1-38
A0A1D5SRH1-64
A0A1D5SS98-152
A0A1D5SS98-281
A0A1D5SS98-155
A0A1D5SS98-195
A0A1D5SS98-410
A0A1D5SS98-454
A0A1D5SS98-126
A0A1D5SSJ7-197
A0A1D5SSJ7-385
A0A1D5SSJ7-361
A0A1D5SSJ7-441
A0A1D5SSJ7-278
A0A1D5SSJ7-411
A0A1D5SSJ7-311
A0A1D5SSJ7-270
A0A1D5SSJ7-55
A0A1D5SSP2-41
A0A1D5SSX6-42
A0A1D5SSX6-36
A0A1D5SSX6-76
A0A1D5SSX6-47
A0A1D5ST86-708
A0A1D5SUV2-88
A0A1D5SUV2-72
A0A1D5SUV2-19
A0A1D5SUV2-44
A0A1D5SV82-92
A0A1D5SV82-44
A0A1D5SWI2-115
A0A1D5SX19-501
A0A1D5SX19-406
A0A1D5SY55-93
A0A1D5SYB5-379
A0A1D5SYB5-347
A0A1D5SYE6-78
A0A1D5T065-388
A0A1D5T0X9-71
A0A1D5T0X9-114
A0A1D5T0X9-48
A0A1D5T1W9-135
A0A1D5T2P6-67
A0A1D5T2P6-239
A0A1D5T2P6-245
A0A1D5T356-119
A0A1D5T356-361
A0A1D5T367-315
A0A1D5T367-340
A0A1D5T371-588
A0A1D5T371-130
A0A1D5T371-394
A0A1D5T371-567
A0A1D5T371-610
A0A1D5T371-344
A0A1D5T371-179
A0A1D5T371-576
A0A1D5T371-182
A0A1D5T371-368
A0A1D5T371-561
A0A1D5T371-569
A0A1D5T371-153
A0A1D5T371-591
A0A1D5T371-145
A0A1D5T371-602
A0A1D5T371-608
A0A1D5T371-89
A0A1D5T371-372
A0A1D5T409-76
A0A1D5T4Q9-360
A0A1D5T4Q9-331
A0A1D5T4V5-35
A0A1D5T4V5-69
A0A1D5T4V5-64
A0A1D5T4V5-89
A0A1D5T4V5-78
A0A1D5T4V5-96
A0A1D5T5C3-85
A0A1D5T5C3-111
A0A1D5T638-237
A0A1D5T638-251
A0A1D5T638-111
A0A1D5T638-220
A0A1D5T638-243
A0A1D5T638-87
A0A1D5T638-106
A0A1D5T638-141
A0A1D5T638-232
A0A1D5T638-100
A0A1D5T695-58
A0A1D5T695-121
A0A1D5T6W7-114
A0A1D5T6W7-126
A0A1D5T7G4-50
A0A1D5T8H3-369
A0A1D5T8H3-259
A0A1D5T8H3-368
A0A1D5T8H3-160
A0A1D5T8H3-394
A0A1D5T8H3-377
A0A1D5T8H3-143
A0A1D5T8H3-211
A0A1D5T8H3-308
A0A1D5T8H3-402
A0A1D5T8H3-180
A0A1D5T8H3-174
A0A1D5T8H3-382
A0A1D5T8H3-409
A0A1D5T8H3-321
A0A1D5T8H3-44
A0A1D5T8H3-388
A0A1D5T8Q1-127
A0A1D5T9J0-52
A0A1D5T9J0-93
A0A1D5T9J0-198
A0A1D5T9J0-178
A0A1D5T9J0-188
A0A1D5T9J0-193
A0A1D5TA45-64
A0A1D5TA45-46
A0A1D5TA45-37
A0A1D5TAW7-124
A0A1D5TBJ5-245
A0A1D5TC64-153
A0A1D5TC64-113
A0A1D5TCS7-21
A0A1D5TCS7-16
A0A1D5TCS7-121
A0A1D5TDT1-200
A0A1D5TDT1-279
A0A1D5TF29-90
A0A1D5TGI2-236
A0A1D5TGS3-14
A0A1D5TGU9-69
A0A1D5TI87-100
A0A1D5TIQ1-146
A0A1D5TJ01-209
A0A1D5TJ86-223
A0A1D5TJX6-240
A0A1D5TJX6-221
A0A1D5TJX6-216
A0A1D5TK02-111
A0A1D5TKM0-19
A0A1D5TKM0-12
A0A1D5TL17-331
A0A1D5TL46-390
A0A1D5TLJ3-101
A0A1D5TM38-128
A0A1D5TMA4-112
A0A1D5TMA4-118
A0A1D5TMA4-2
A0A1D5TMA4-14
A0A1D5TMS5-11
A0A1D5TMY4-223
A0A1D5TN51-231
A0A1D5TN51-227
A0A1D5TNA2-12
A0A1D5TNJ7-495
A0A1D5TNJ7-498
A0A1D5TP43-215
A0A1D5TP43-225
A0A1D5TP43-216
A0A1D5TP43-101
A0A1D5TP45-159
A0A1D5TP45-120
A0A1D5TP45-175
A0A1D5TP45-5
A0A1D5TP45-150
A0A1D5TP56-214
A0A1D5TP56-79
A0A1D5TQC7-981
A0A1D5TQC7-942
A0A1D5TQC7-1286
A0A1D5TQC7-773
A0A1D5TQC7-505
A0A1D5TQC7-932
A0A1D5TQC7-900
A0A1D5TQC7-1274
A0A1D5TQC7-1064
A0A1D5TQC7-587
A0A1D5TQC7-1485
A0A1D5TQC7-805
A0A1D5TQC7-905
A0A1D5TQC7-1462
A0A1D5TQC7-1025
A0A1D5TQC7-268
A0A1D5TQC7-1372
A0A1D5TQC7-1288
A0A1D5TQC7-224
A0A1D5TQJ3-73
A0A1D5TRZ7-52
A0A1D5TRZ7-64
A0A1D5TRZ7-133
A0A1D5TSJ5-155
A0A1D5TSJ5-172
A0A1D5TSJ5-174
A0A1D5TSJ5-106
A0A1D5TSJ5-234
A0A1D5TSJ5-183
A0A1D5TSU7-90
A0A1D5TSU7-95
A0A1D5TSU7-102
A0A1D5TSU7-143
A0A1D5TT39-159
A0A1D5TTC5-38
A0A1D5TTD6-228
A0A1D5TTT4-124
A0A1D5TTT4-274
A0A1D5TTT4-159
A0A1D5TTT4-217
A0A1D5TTT4-276
A0A1D5TTT4-167
A0A1D5TTT4-121
A0A1D5TTT4-109
A0A1D5TTT4-166
A0A1D5TTT4-89
A0A1D5TTT4-96
A0A1D5TTT4-300
A0A1D5TTT4-301
A0A1D5TTT4-222
A0A1D5TTW3-59
A0A1D5TTW3-370
A0A1D5TTW3-289
A0A1D5TTW3-301
A0A1D5TTW3-121
A0A1D5TUG6-162
A0A1D5TUG6-223
A0A1D5TUK6-42
A0A1D5TUK6-55
A0A1D5TV46-421
A0A1D5TV46-145
A0A1D5TV46-424
A0A1D5TV46-325
A0A1D5TVE0-442
A0A1D5TXJ9-315
A0A1D5TXJ9-325
A0A1D5TXP4-8
A0A1D5TZ12-274
A0A1D5TZ12-127
A0A1D5TZ12-379
A0A1D5TZ12-110
A0A1D5U1Y5-95
A0A1D5U2B3-238
A0A1D5U2B3-190
A0A1D5U2B3-234
A0A1D5U2B3-165
A0A1D5U2B3-156
A0A1D5U2B3-248
A0A1D5U2B3-91
A0A1D5U2B3-169
A0A1D5U2B3-148
A0A1D5U304-91
A0A1D5U3N1-229
A0A1D5U3N1-213
A0A1D5U3N1-313
A0A1D5U440-273
A0A1D5U4H0-7
A0A1D5U4J6-3
A0A1D5U4Y4-59
A0A1D5U4Y4-102
A0A1D5U4Y4-108
A0A1D5U4Y4-114
A0A1D5U5C8-281
A0A1D5U5C8-142
A0A1D5U5C8-213
A0A1D5U6I3-164
A0A1D5U805-40
A0A1D5U805-101
A0A1D5UA93-416
A0A1D5UA93-400
A0A1D5UAF0-100
A0A1D5UBI7-64
A0A1D5UBI7-55
A0A1D5UCH6-238
A0A1D5UD55-261
A0A1D5UD55-83
A0A1D5UD55-374
A0A1D5UD55-245
A0A1D5UD55-386
A0A1D5UD55-266
A0A1D5UD55-58
A0A1D5UD55-115
A0A1D5UD55-47
A0A1D5UD55-174
A0A1D5UD55-312
A0A1D5UD55-357
A0A1D5UD55-321
A0A1D5UD55-399
A0A1D5UD55-157
A0A1D5UE08-340
A0A1D5UED5-510
A0A1D5UEN3-92
A0A1D5UEN3-63
A0A1D5UEN3-31
A0A1D5UEN3-150
A0A1D5UEN3-358
A0A1D5UFM0-52
A0A1D5UFM0-36
A0A1D5UFM0-75
A0A1D5UFM0-45
A0A1D5UFM0-105
A0A1D5UFM0-78
A0A1D5UFX4-351
A0A1D5UG30-130
A0A1D5UGQ5-578
A0A1D5UGQ5-84
A0A1D5UGQ5-88
A0A1D5UGQ5-552
A0A1D5UGR6-357
A0A1D5UIF8-94
A0A1D5UIF8-41
A0A1D5UIF8-47
A0A1D5UIF8-52
A0A1D5UIF8-88
A0A1D5UIF8-125
A0A1D5UIF8-24
A0A1D5UIF8-117
A0A1D5UIF8-55
A0A1D5UJL4-359
A0A1D5UJL4-203
A0A1D5UJL4-369
A0A1D5UJL4-288
A0A1D5UJL4-352
A0A1D5UJL4-232
A0A1D5UJL4-196
A0A1D5UJL4-329
A0A1D5UJL4-195
A0A1D5UJL4-222
A0A1D5UJL4-223
A0A1D5UK04-215
A0A1D5UK04-412
A0A1D5UK16-235
A0A1D5UKB9-338
A0A1D5UKX4-479
A0A1D5UKX4-237
A0A1D5UKX4-159
A0A1D5UKX4-53
A0A1D5UKX4-446
A0A1D5UKX4-282
A0A1D5UKX4-441
A0A1D5UKX4-17
A0A1D5UKX4-211
A0A1D5UKX4-454
A0A1D5UKX4-464
A0A1D5UKX4-162
A0A1D5UKX4-275
A0A1D5UKX4-372
A0A1D5ULP2-64
A0A1D5UMI9-125
A0A1D5UMI9-100
A0A1D5UMZ0-231
A0A1D5UPA6-175
A0A1D5UPJ6-27
A0A1D5UR62-402
A0A1D5UR62-293
A0A1D5UR76-244
A0A1D5USI4-59
A0A1D5UTK1-178
A0A1D5UU65-101
A0A1D5UV39-328
A0A1D5UXP0-274
A0A1D5UYA3-38
A0A1D5UYA3-67
A0A1D5UYA3-65
A0A1D5UZF8-367
A0A1D5UZF8-278
A0A1D5UZP8-161
A0A1D5UZP8-254
A0A1D5UZP8-186
A0A1D5UZP8-214
A0A1D5UZP8-202
A0A1D5UZP8-171
A0A1D5V032-140
A0A1D5V160-174
A0A1D5V160-186
A0A1D5V160-299
A0A1D5V160-396
A0A1D5V165-203
A0A1D5V1P8-169
A0A1D5V1Q2-84
A0A1D5V1Q2-411
A0A1D5V1Q2-318
A0A1D5V1U8-159
A0A1D5V1U8-59
A0A1D5V1U8-85
A0A1D5V1U8-71
A0A1D5V1U8-138
A0A1D5V1U8-15
A0A1D5V207-593
A0A1D5V2T4-236
A0A1D5V4M3-172
A0A1D5V4M3-179
A0A1D5V5Y1-191
A0A1D5V5Y1-155
A0A1D5V643-188
A0A1D5V699-66
A0A1D5V751-188
A0A1D5VA12-162
A0A1D5VA12-175
A0A1D5VD89-103
A0A1D5VD89-174
A0A1D5VD89-370
A0A1D5VD89-352
A0A1D5VD89-256
A0A1D5VD89-266
A0A1D5VDI0-74
A0A1D5VDI0-128
A0A1D5VDI0-371
A0A1D5VDI0-86
A0A1D5VDI0-224
A0A1D5VDI0-31
A0A1D5VDT9-95
A0A1D5VF80-106
A0A1D5VH79-916
A0A1D5VI11-58
A0A1D5VI26-109
A0A1D5VI26-49
A0A1D5VI26-156
A0A1D5VI26-101
A0A1D5VI26-62
A0A1D5VI26-242
A0A1D5VID8-183
A0A1D5VIF6-377
A0A1D5VJR1-76
A0A1D5VJR1-211
A0A1D5VK59-89
A0A1D5VK59-138
A0A1D5VKI1-237
A0A1D5VKI1-190
A0A1D5VKI1-90
A0A1D5VKI1-289
A0A1D5VKI1-239
A0A1D5VKI1-198
A0A1D5VKI1-268
A0A1D5VKI1-193
A0A1D5VKI1-93
A0A1D5VKI1-284
A0A1D5VKI1-222
A0A1D5VLL6-400
A0A1D5VLP0-173
A0A1D5VMJ0-69
A0A1D5VMJ0-339
A0A1D5VMJ0-267
A0A1D5VNT1-180
A0A1D5VNT1-173
A0A1D5VNT1-199
A0A1D5VNT1-78
A0A1D5VNU1-175
A0A1D5VPH6-99
A0A1D5VPH6-90
A0A1D5VPH6-96
A0A1D5VPT2-488
A0A1D5VQA9-210
A0A1D5VSU2-101
A0A1D5VSV8-257
A0A1D5VTI6-108
A0A1D5VU68-120
A0A1D5VU68-95
A0A1D5VU68-75
A0A1D5VU68-404
A0A1D5VVE8-90
A0A1D5VXC7-188
A0A1D5VZ16-78
A0A1D5VZD9-138
A0A1D5VZI4-164
A0A1D5VZV3-197
A0A1D5VZV3-31
A0A1D5VZZ0-169
A0A1D5W0W7-412
A0A1D5W0Z0-250
A0A1D5W1Y7-90
A0A1D5W1Y7-36
A0A1D5W2P5-127
A0A1D5W2P5-339
A0A1D5W2P5-483
A0A1D5W2P5-414
A0A1D5W2P5-473
A0A1D5W2S5-125
A0A1D5W444-99
A0A1D5W444-156
A0A1D5W444-247
A0A1D5W772-51
A0A1D5W7I4-3
A0A1D5W829-141
A0A1D5W829-157
A0A1D5W8I7-278
A0A1D5W8R3-411
A0A1D5W8R3-409
A0A1D5W9E0-132
A0A1D5W9E0-256
A0A1D5WA93-334
A0A1D5WAA9-100
A0A1D5WAT5-74
A0A1D5WAT5-518
A0A1D5WBD9-6
A0A1D5WBD9-130
A0A1D5WBD9-90
A0A1D5WBD9-95
A0A1D5WBD9-125
A0A1D5WBD9-37
A0A1D5WBD9-132
A0A1D5WBD9-143
A0A1D5WCC9-75
A0A1D5WCC9-299
A0A1D5WE05-119
A0A1D5WE05-65
A0A1D5WF85-343
A0A1D5WG75-34
A0A1D5WG75-53
A0A1D5WG75-46
A0A1D5WH02-136
A0A1D5WH02-142
A0A1D5WH02-66
A0A1D5WHS5-191
A0A1D5WHU7-139
A0A1D5WHU7-9
A0A1D5WHU7-78
A0A1D5WHU7-14
A0A1D5WHU7-184
A0A1D5WHU7-22
A0A1D5WHU7-116
A0A1D5WHU7-37
A0A1D5WHU7-76
A0A1D5WHU7-196
A0A1D5WHU7-16
A0A1D5WHU7-23
A0A1D5WHU7-31
A0A1D5WHU7-110
A0A1D5WI37-333
A0A1D5WI37-155
A0A1D5WI37-80
A0A1D5WI37-475
A0A1D5WI37-331
A0A1D5WI37-172
A0A1D5WI37-379
A0A1D5WI37-162
A0A1D5WI37-43
A0A1D5WI37-415
A0A1D5WI37-297
A0A1D5WI37-300
A0A1D5WIH5-309
A0A1D5WIH5-332
A0A1D5WIH5-243
A0A1D5WIH5-431
A0A1D5WIH5-320
A0A1D5WIH5-162
A0A1D5WIH5-164
A0A1D5WIH5-175
A0A1D5WIH5-148
A0A1D5WIH5-187
A0A1D5WIH5-325
A0A1D5WIH5-223
A0A1D5WIV5-108
A0A1D5WIX4-447
A0A1D5WIX4-339
A0A1D5WIX4-366
A0A1D5WIX4-141
A0A1D5WJF1-190
A0A1D5WJF8-306
A0A1D5WKK3-137
A0A1D5WKK3-148
A0A1D5WKK3-140
A0A1D5WKY4-265
A0A1D5WM49-149
A0A1D5WP01-231
A0A1D5WPC9-747
A0A1D5WPC9-675
A0A1D5WPC9-676
A0A1D5WPC9-442
A0A1D5WPC9-751
A0A1D5WPC9-842
A0A1D5WPC9-119
A0A1D5WPC9-776
A0A1D5WPC9-575
A0A1D5WPC9-867
A0A1D5WPC9-357
A0A1D5WPC9-260
A0A1D5WPC9-325
A0A1D5WPC9-885
A0A1D5WPC9-788
A0A1D5WR61-31
A0A1D5WRC7-356
A0A1D5WRI3-120
A0A1D5WRI3-76
A0A1D5WRI3-115
A0A1D5WT05-432
A0A1D5WTJ8-160
A0A1D5WTS3-30
A0A1D5WTY5-59
A0A1D5WTY5-177
A0A1D5WTY5-168
A0A1D5WVB9-221
A0A1D5WVB9-229
A0A1D5WVW1-89
A0A1D5WVW1-76
A0A1D5WVW1-79
A0A1D5WW15-464
A0A1D5WW18-35
A0A1D5WWH1-73
A0A1D5WWH1-16
A0A1D5WWT0-124
A0A1D5WWT0-53
A0A1D5WWT0-126
A0A1D5WXH9-178
A0A1D5WXK4-445
A0A1D5WXT4-471
A0A1D5WXT4-574
A0A1D5WYV3-229
A0A1D5X2J3-88
A0A1D5X2X8-161
A0A1D5X363-396
A0A1D5X4R8-32
A0A1D5X5M1-59
A0A1D5X5M1-158
A0A1D5X5M6-33
A0A1D5X5M6-165
A0A1D5X5M6-91
A0A1D5X5M6-336
A0A1D5X5M6-331
A0A1D5X5M6-315
A0A1D5X5M6-401
A0A1D5X5M6-375
A0A1D5X5M6-352
A0A1D5X5M6-162
A0A1D5X5M6-16
A0A1D5X5M6-100
A0A1D5X5M6-65
A0A1D5X5M6-246
A0A1D5X5M6-84
A0A1D5X5M6-261
A0A1D5X5M6-64
A0A1D5X5M6-303
A0A1D5X5M6-111
A0A1D5X5M6-115
A0A1D5X5M6-382
A0A1D5X5M6-148
A0A1D5X5Y5-63
A0A1D5X6P8-384
A0A1D5X6P8-772
A0A1D5X6P8-763
A0A1D5X6P8-217
A0A1D5X6P8-626
A0A1D5X6P8-441
A0A1D5X6P8-702
A0A1D5X6P8-525
A0A1D5X6P8-640
A0A1D5X6P8-757
A0A1D5X6P8-775
A0A1D5X6P8-651
A0A1D5X6P8-448
A0A1D5X6P8-421
A0A1D5X6P8-367
A0A1D5X6P8-345
A0A1D5X6P8-362
A0A1D5X6P8-633
A0A1D5X6P8-789
A0A1D5X6P8-178
A0A1D5X6P8-372
A0A1D5X817-302
A0A1D5X817-3
A0A1D5X8G4-111
A0A1D5X8K6-405
A0A1D5X8V9-158
A0A1D5X8Z2-306
A0A1D5X8Z2-221
A0A1D5X8Z2-160
A0A1D5X9D0-513
A0A1D5X9E4-346
A0A1D5X9E4-347
A0A1D5XA84-836
A0A1D5XA84-635
A0A1D5XA84-142
A0A1D5XBW6-42
A0A1D5XBY4-203
A0A1D5XBY4-88
A0A1D5XBY4-351
A0A1D5XBY4-218
A0A1D5XCU6-253
A0A1D5XDW4-75
A0A1D5XFS4-91
A0A1D5XG10-174
A0A1D5XJ56-240
A0A1D5XJ56-251
A0A1D5XJ56-81
A0A1D5XJ56-163
A0A1D5XJ56-205
A0A1D5XJ56-191
A0A1D5XJ56-174
A0A1D5XJ56-201
A0A1D5XJ56-216
A0A1D5XJ56-187
A0A1D5XJ89-107
A0A1D5XK25-595
A0A1D5XK25-589
A0A1D5XL00-66
A0A1D5XL34-483
A0A1D5XL34-616
A0A1D5XLA5-190
A0A1D5XLA5-200
A0A1D5XLA5-265
A0A1D5XLA5-216
A0A1D5XLA5-192
A0A1D5XLA5-232
A0A1D5XLA5-270
A0A1D5XLM2-219
A0A1D5XLM2-142
A0A1D5XLM2-101
A0A1D5XLM2-253
A0A1D5XLM2-138
A0A1D5XLM2-76
A0A1D5XMF4-1114
A0A1D5XN44-80
A0A1D5XPF3-9
A0A1D5XQ15-104
A0A1D5XQ15-60
A0A1D5XQ15-232
A0A1D5XQ15-117
A0A1D5XQ15-122
A0A1D5XQ15-82
A0A1D5XSE4-13
A0A1D5XSR5-572
A0A1D5XSR5-542
A0A1D5XSR5-636
A0A1D5XSR5-305
A0A1D5XSR5-135
A0A1D5XSR5-427
A0A1D5XSR5-281
A0A1D5XSR5-483
A0A1D5XSR5-376
A0A1D5XSR5-609
A0A1D5XSV8-225
A0A1D5XSV8-407
A0A1D5XTR6-324
A0A1D5XTR6-203
A0A1D5XTR6-344
A0A1D5XTR6-335
A0A1D5XTR6-227
A0A1D5XTR6-96
A0A1D5XTW4-27
A0A1D5XTW4-391
A0A1D5XTW4-53
A0A1D5XTW4-381
A0A1D5XTW4-277
A0A1D5XTW4-162
A0A1D5XTW4-388
A0A1D5XTW4-270
A0A1D5XTW4-5
A0A1D5XV45-206
A0A1D5XV56-104
A0A1D5XV56-119
A0A1D5XV56-122
A0A1D5XW89-118
A0A1D5XW89-132
A0A1D5XW89-177
A0A1D5XWM0-131
A0A1D5XWV3-18
A0A1D5XX49-137
A0A1D5XX49-144
A0A1D5XXS9-38
A0A1D5XY50-193
A0A1D5XY50-79
A0A1D5XY50-413
A0A1D5XY50-136
A0A1D5XY50-77
A0A1D5XY50-329
A0A1D5XY50-350
A0A1D5XY50-123
A0A1D5XY50-251
A0A1D5XY50-440
A0A1D5XY50-194
A0A1D5XY50-303
A0A1D5XY50-305
A0A1D5XY50-431
A0A1D5XY50-132
A0A1D5XY50-148
A0A1D5XY50-343
A0A1D5XY69-130
A0A1D5XY72-75
A0A1D5XY72-108
A0A1D5XY72-110
A0A1D5XY72-82
A0A1D5XZ58-79
A0A1D5XZK3-424
A0A1D5XZK3-429
A0A1D5XZP7-120
A0A1D5XZP7-185
A0A1D5XZP7-138
A0A1D5XZP7-153
A0A1D5XZP7-205
A0A1D5XZP7-103
A0A1D5XZP7-162
A0A1D5XZP7-150
A0A1D5XZU1-155
A0A1D5XZU1-739
A0A1D5Y2I4-187
A0A1D5Y2N9-221
A0A1D5Y2N9-65
A0A1D5Y2N9-262
A0A1D5Y3B7-128
A0A1D5Y3B7-854
A0A1D5Y3B7-638
A0A1D5Y3B7-222
A0A1D5Y3R5-58
A0A1D5Y3S2-11
A0A1D5Y3S2-34
A0A1D5Y3S2-132
A0A1D5Y4J8-119
A0A1D5Y506-196
A0A1D5Y508-53
A0A1D5Y5E2-439
A0A1D5Y5H9-116
A0A1D5Y5H9-162
A0A1D5Y5H9-101
A0A1D5Y5H9-89
A0A1D5Y5U1-39
A0A1D5Y5U1-18
A0A1D5Y5U1-41
A0A1D5Y681-391
A0A1D5Y681-147
A0A1D5Y681-246
A0A1D5Y681-252
A0A1D5Y681-299
A0A1D5Y681-103
A0A1D5Y681-481
A0A1D5Y681-461
A0A1D5Y6P3-164
A0A1D5Y6P3-157
A0A1D5Y6P3-227
A0A1D5Y746-121
A0A1D5Y7G4-717
A0A1D5Y7G4-72
A0A1D5Y8D8-398
A0A1D5Y8D8-353
A0A1D5Y963-493
A0A1D5Y9T5-261
A0A1D5Y9T5-317
A0A1D5YCT3-231
A0A1D5YCX7-116
A0A1D5YCX7-18
A0A1D5YCX7-58
A0A1D5YF97-244
A0A1D5YFF3-182
A0A1D5YFF3-140
A0A1D5YFR0-839
A0A1D5YGH0-185
A0A1D5YGH0-337
A0A1D5YGH0-329
A0A1D5YGH0-287
A0A1D5YGH0-307
A0A1D5YGH0-262
A0A1D5YHB0-17
A0A1D5YHQ5-104
A0A1D5YHQ5-88
A0A1D5YHQ5-111
A0A1D5YHT3-73
A0A1D5YIT3-261
A0A1D5YIT3-286
A0A1D5YIT3-188
A0A1D5YIT3-193
A0A1D5YIT3-54
A0A1D5YJ35-261
A0A1D5YL36-216
A0A1D5YL67-251
A0A1D5YLT8-804
A0A1D5YLT8-421
A0A1D5YLT8-682
A0A1D5YLT8-158
A0A1D5YLT8-172
A0A1D5YLT8-861
A0A1D5YLT8-899
A0A1D5YLT8-500
A0A1D5YLT8-584
A0A1D5YME8-231
A0A1D5YME8-189
A0A1D5YME8-77
A0A1D5YME8-61
A0A1D5YME8-125
A0A1D5YME8-224
A0A1D5YMQ8-50
A0A1D5YMQ8-424
A0A1D5YMQ8-227
A0A1D5YMQ8-429
A0A1D5YMQ8-401
A0A1D5YMQ8-163
A0A1D5YMQ8-464
A0A1D5YMQ8-481
A0A1D5YMQ8-72
A0A1D5YMQ8-125
A0A1D5YMQ8-223
A0A1D5YN89-16
A0A1D5YNI5-63
A0A1D5YNN8-158
A0A1D5YNN8-157
A0A1D5YP75-696
A0A1D5YPU6-131
A0A1D5YPU6-51
A0A1D5YPU6-29
A0A1D5YPU6-20
A0A1D5YQM3-32
A0A1D5YQR8-388
A0A1D5YRC9-42
A0A1D5YRM6-334
A0A1D5YRZ8-475
A0A1D5YRZ8-364
A0A1D5YSR4-81
A0A1D5YTI6-78
A0A1D5YTJ2-276
A0A1D5YTJ2-330
A0A1D5YTJ2-289
A0A1D5YTJ2-267
A0A1D5YTJ2-122
A0A1D5YTJ2-107
A0A1D5YTJ2-327
A0A1D5YTJ2-116
A0A1D5YTJ2-264
A0A1D5YTJ2-128
A0A1D5YTJ2-304
A0A1D5YTJ2-359
A0A1D5YTJ2-310
A0A1D5YTJ2-250
A0A1D5YTJ2-183
A0A1D5YTJ2-258
A0A1D5YTJ2-112
A0A1D5YTJ2-229
A0A1D5YTJ2-372
A0A1D5YTJ2-86
A0A1D5YU28-134
A0A1D5YUY2-210
A0A1D5YVM5-85
A0A1D5YVM5-94
A0A1D5YVM5-138
A0A1D5YVM5-102
A0A1D5YWC1-383
A0A1D5YWC1-386
A0A1D5YWE9-70
A0A1D5YWR2-57
A0A1D5YWR2-211
A0A1D5YWW3-237
A0A1D5YZ83-200
A0A1D5YZ83-144
A0A1D5YZ83-164
A0A1D5YZ83-125
A0A1D5YZ83-196
A0A1D5YZ83-129
A0A1D5YZ83-171
A0A1D5YZH4-147
A0A1D5YZN0-170
A0A1D5YZN0-221
A0A1D5YZN0-49
A0A1D5YZN0-97
A0A1D5YZN0-258
A0A1D5Z0E1-64
A0A1D5Z0E1-19
A0A1D5Z105-206
A0A1D5Z1J9-170
A0A1D5Z1J9-174
A0A1D5Z1J9-299
A0A1D5Z4N3-127
A0A1D5Z4N3-11
A0A1D5Z4N3-46
A0A1D5Z4N3-118
A0A1D5Z4N3-37
A0A1D5Z4N3-10
A0A1D5Z4N3-91
A0A1D5Z8C2-175
A0A1D5Z8I6-124
A0A1D5Z8I6-60
A0A1D5Z8I6-32
A0A1D5Z8I6-136
A0A1D5Z8U5-350
A0A1D5Z8U5-137
A0A1D5Z8U5-312
A0A1D5Z8U5-40
A0A1D5Z8U5-185
A0A1D5Z8U5-47
A0A1D5Z991-25
A0A1D5ZBD4-192
A0A1D5ZC45-60
A0A1D5ZC45-62
A0A1D5ZC45-12
A0A1D5ZC45-247
A0A1D5ZC45-15
A0A1D5ZCZ4-419
A0A1D5ZD90-204
A0A1D5ZF14-334
A0A1D5ZF14-518
A0A1D5ZFH0-166
A0A1D5ZFH0-209
A0A1D5ZFZ1-381
A0A1D5ZGM0-104
A0A1D5ZGM0-90
A0A1D5ZGN4-123
A0A1D5ZGS2-234
A0A1D5ZGS2-239
A0A1D5ZGS2-199
A0A1D5ZGS2-263
A0A1D5ZGS2-9
A0A1D5ZGS2-109
A0A1D5ZGS2-401
A0A1D5ZGS2-254
A0A1D5ZGS2-325
A0A1D5ZGS2-62
A0A1D5ZGS2-270
A0A1D5ZGS2-133
A0A1D5ZHF4-68
A0A1D5ZKE5-301
A0A1D5ZKE5-343
A0A1D5ZKE7-104
A0A1D5ZKE7-185
A0A1D5ZKE7-70
A0A1D5ZKE7-207
A0A1D5ZKE7-177
A0A1D5ZKE7-178
A0A1D5ZKE8-105
A0A1D5ZKM9-12
A0A1D5ZKM9-48
A0A1D5ZKM9-54
A0A1D5ZLI2-268
A0A1D5ZLT0-124
A0A1D5ZLT0-41
A0A1D5ZLT8-38
A0A1D5ZLT8-22
A0A1D5ZLT8-81
A0A1D5ZLT8-99
A0A1D5ZLT8-95
A0A1D5ZLT8-57
A0A1D5ZLT8-15
A0A1D5ZNE0-111
A0A1D5ZNV7-224
A0A1D5ZNV7-121
A0A1D5ZNY3-235
A0A1D5ZQF2-403
A0A1D5ZUF4-339
A0A1D5ZUF9-124
A0A1D5ZUF9-150
A0A1D5ZV14-136
A0A1D5ZV70-170
A0A1D5ZV70-125
A0A1D5ZV70-105
A0A1D5ZV70-187
A0A1D5ZVZ3-189
A0A1D5ZVZ3-209
A0A1D5ZVZ3-71
A0A1D5ZVZ3-129
A0A1D5ZVZ3-329
A0A1D5ZWH0-468
A0A1D5ZWW3-147
A0A1D5ZWW3-45
A0A1D5ZWW3-68
A0A1D5ZWX1-309
A0A1D5ZWX1-20
A0A1D5ZWX1-243
A0A1D5ZWX1-172
A0A1D5ZWX1-154
A0A1D5ZWX1-351
A0A1D5ZWX1-340
A0A1D5ZWX1-5
A0A1D5ZWY6-145
A0A1D5ZWY6-207
A0A1D5ZWY6-247
A0A1D5ZWY6-301
A0A1D5ZX54-145
A0A1D5ZY63-93
A0A1D5ZY63-82
A0A1D5ZYD6-16
A0A1D5ZYH1-479
A0A1D5ZYH1-98
A0A1D5ZYH1-489
A0A1D5ZYH1-115
A0A1D5ZZK6-318
A0A1D5ZZR5-11
A0A1D5ZZW3-60
A0A1D5ZZW3-53
A0A1D6A0R9-339
A0A1D6A140-128
A0A1D6A140-116
A0A1D6A140-122
A0A1D6A1L0-294
A0A1D6A1L0-65
A0A1D6A1V7-371
A0A1D6A1V7-360
A0A1D6A1V7-265
A0A1D6A1V7-253
A0A1D6A1V7-122
A0A1D6A1V7-202
A0A1D6A291-111
A0A1D6A291-13
A0A1D6A291-58
A0A1D6A291-78
A0A1D6A291-249
A0A1D6A291-300
A0A1D6A291-343
A0A1D6A472-149
A0A1D6A472-298
A0A1D6A472-438
A0A1D6A472-172
A0A1D6A472-317
A0A1D6A472-320
A0A1D6A472-293
A0A1D6A472-343
A0A1D6A4J3-292
A0A1D6A4M1-613
A0A1D6A4M1-370
A0A1D6A4M1-554
A0A1D6A4M1-593
A0A1D6A4M1-607
A0A1D6A4M1-158
A0A1D6A4M1-349
A0A1D6A4M1-566
A0A1D6A4M1-179
A0A1D6A4M1-541
A0A1D6A4M1-105
A0A1D6A4M1-126
A0A1D6A4M1-290
A0A1D6A4M1-301
A0A1D6A4M1-572
A0A1D6A4M1-233
A0A1D6A4M1-120
A0A1D6A4M1-280
A0A1D6A4M1-497
A0A1D6A4M1-299
A0A1D6A4M1-135
A0A1D6A4M1-184
A0A1D6A4M1-313
A0A1D6A4M1-581
A0A1D6A4M1-601
A0A1D6A4M1-596
A0A1D6A4M1-362
A0A1D6A4M1-187
A0A1D6A4M1-574
A0A1D6A4M1-150
A0A1D6A4M9-217
A0A1D6A6B2-84
A0A1D6A6B2-126
A0A1D6A6G9-145
A0A1D6A6G9-185
A0A1D6A6G9-175
A0A1D6A6T9-131
A0A1D6A6T9-71
A0A1D6A748-52
A0A1D6A748-147
A0A1D6A748-100
A0A1D6A911-1066
A0A1D6AAE1-93
A0A1D6AAH2-172
A0A1D6AAJ1-137
A0A1D6AAU4-162
A0A1D6AAU4-151
A0A1D6AAU4-133
A0A1D6AAU4-78
A0A1D6AD54-159
A0A1D6AD54-233
A0A1D6AD54-90
A0A1D6AD54-41
A0A1D6AD54-168
A0A1D6AD54-176
A0A1D6AD54-60
A0A1D6AD54-46
A0A1D6AD54-101
A0A1D6AD54-364
A0A1D6ADM2-122
A0A1D6ADM2-15
A0A1D6ADT5-85
A0A1D6AE63-106
A0A1D6AEC8-28
A0A1D6AEC8-17
A0A1D6AEC8-54
A0A1D6AEP1-304
A0A1D6AEP1-313
A0A1D6AEU8-24
A0A1D6AFM7-217
A0A1D6AFM7-102
A0A1D6AFN5-116
A0A1D6AG07-84
A0A1D6AHC1-128
A0A1D6AHC1-160
A0A1D6AHC6-172
A0A1D6AHC6-66
A0A1D6AHC6-12
A0A1D6AHX9-150
A0A1D6AIC4-122
A0A1D6AIC4-110
A0A1D6AJJ1-123
A0A1D6AJJ1-158
A0A1D6AK21-228
A0A1D6AK63-286
A0A1D6AK63-36
A0A1D6AK63-95
A0A1D6AK63-273
A0A1D6AK63-284
A0A1D6AK63-146
A0A1D6AL50-720
A0A1D6AL50-263
A0A1D6AL50-195
A0A1D6ALK0-74
A0A1D6AM28-315
A0A1D6AM28-305
A0A1D6AM28-323
A0A1D6AM47-254
A0A1D6AM47-4
A0A1D6AM72-207
A0A1D6ANV5-165
A0A1D6APB4-401
A0A1D6APB4-486
A0A1D6APJ2-48
A0A1D6APK4-238
A0A1D6APK4-6
A0A1D6APK4-215
A0A1D6APK4-12
A0A1D6APK4-133
A0A1D6APK4-223
A0A1D6AQA9-248
A0A1D6AQA9-242
A0A1D6AQV8-187
A0A1D6AQV8-153
A0A1D6AQV8-822
A0A1D6AR48-212
A0A1D6ARF6-117
A0A1D6ARF6-96
A0A1D6ARG9-156
A0A1D6ARK8-213
A0A1D6ARN8-84
A0A1D6ARS9-62
A0A1D6AS28-96
A0A1D6AS32-71
A0A1D6ASH6-106
A0A1D6ASH6-65
A0A1D6ASH6-96
A0A1D6ASH6-58
A0A1D6ASH6-31
A0A1D6ASH6-79
A0A1D6ASL8-6
A0A1D6ASL8-46
A0A1D6ASL8-134
A0A1D6ASL8-86
A0A1D6ASL8-188
A0A1D6ASL8-29
A0A1D6ASL8-31
A0A1D6ASR3-172
A0A1D6ATH8-25
A0A1D6ATH8-219
A0A1D6ATH8-187
A0A1D6ATH8-78
A0A1D6ATH8-15
A0A1D6ATH8-223
A0A1D6ATQ1-8
A0A1D6AVN8-111
A0A1D6AWL8-91
A0A1D6AWP4-189
A0A1D6AWP4-165
A0A1D6AWP4-71
A0A1D6AWP4-328
A0A1D6AWP4-80
A0A1D6AWP4-208
A0A1D6AWP4-267
A0A1D6AWP4-324
A0A1D6AWP4-354
A0A1D6AWP4-349
A0A1D6AWP4-84
A0A1D6AWP4-304
A0A1D6AWP4-134
A0A1D6AWP4-202
A0A1D6AWP4-313
A0A1D6AWP4-137
A0A1D6AWP4-312
A0A1D6AWP4-232
A0A1D6AWP4-293
A0A1D6AWP4-195
A0A1D6AXF6-34
A0A1D6AXV6-155
A0A1D6AXV6-122
A0A1D6AZL3-152
A0A1D6AZY8-68
A0A1D6B1D1-247
A0A1D6B2S8-5
A0A1D6B3U6-215
A0A1D6B3U6-207
A0A1D6B3U6-134
A0A1D6B3U6-108
A0A1D6B496-323
A0A1D6B4C8-331
A0A1D6B4C8-176
A0A1D6B543-116
A0A1D6B5C1-240
A0A1D6B5C1-84
A0A1D6B5C1-21
A0A1D6B5C1-185
A0A1D6B5C1-17
A0A1D6B5C1-258
A0A1D6B5C1-42
A0A1D6B5C1-324
A0A1D6B5C1-209
A0A1D6B5C1-178
A0A1D6B5C1-10
A0A1D6B5C1-82
A0A1D6B5C1-113
A0A1D6B5M6-191
A0A1D6B5N4-134
A0A1D6B5N4-280
A0A1D6B5N4-405
A0A1D6B5N4-480
A0A1D6B662-391
A0A1D6B662-363
A0A1D6B662-183
A0A1D6B662-638
A0A1D6B662-681
A0A1D6B6T3-109
A0A1D6B6U3-50
A0A1D6B6U3-34
A0A1D6B6U3-63
A0A1D6B8N1-152
A0A1D6B8P9-316
A0A1D6B8T1-709
A0A1D6B8T1-66
A0A1D6B8T1-115
A0A1D6B8T1-270
A0A1D6B8T1-771
A0A1D6B8Z2-67
A0A1D6B8Z2-212
A0A1D6B8Z2-99
A0A1D6B8Z2-142
A0A1D6B8Z2-36
A0A1D6B8Z2-341
A0A1D6B9K7-253
A0A1D6B9W5-315
A0A1D6B9W5-324
A0A1D6B9W5-332
A0A1D6B9W5-105
A0A1D6BAG7-386
A0A1D6BAH6-202
A0A1D6BAX2-151
A0A1D6BAX2-148
A0A1D6BAX2-54
A0A1D6BC50-146
A0A1D6BC85-52
A0A1D6BC85-3
A0A1D6BC85-46
A0A1D6BC85-31
A0A1D6BC85-14
A0A1D6BCJ7-150
A0A1D6BDF8-252
A0A1D6BDF8-127
A0A1D6BDF8-120
A0A1D6BDF8-156
A0A1D6BDF8-347
A0A1D6BDF8-153
A0A1D6BDF8-345
A0A1D6BDF8-174
A0A1D6BDF8-300
A0A1D6BEZ3-207
A0A1D6BEZ3-259
A0A1D6BFK7-113
A0A1D6BFT6-17
A0A1D6BFY1-98
A0A1D6BGQ7-195
A0A1D6BGU9-74
A0A1D6BGU9-104
A0A1D6BGU9-88
A0A1D6BGU9-57
A0A1D6BGU9-82
A0A1D6BH47-75
A0A1D6BIH3-114
A0A1D6BJM3-174
A0A1D6BJM3-194
A0A1D6BKU8-479
A0A1D6BKU8-124
A0A1D6BKU8-252
A0A1D6BKU8-428
A0A1D6BKU8-458
A0A1D6BKU8-263
A0A1D6BKU8-266
A0A1D6BKU8-220
A0A1D6BKU8-319
A0A1D6BKU8-278
A0A1D6BKU8-256
A0A1D6BKU8-487
A0A1D6BKU8-462
A0A1D6BKU8-422
A0A1D6BKU8-478
A0A1D6BLB8-69
A0A1D6BLB8-36
A0A1D6BLB8-106
A0A1D6BM67-127
A0A1D6BMJ6-161
A0A1D6BMJ6-7
A0A1D6BMJ6-307
A0A1D6BMJ6-17
A0A1D6BMJ6-211
A0A1D6BMJ6-14
A0A1D6BMJ6-313
A0A1D6BMJ6-38
A0A1D6BMJ6-337
A0A1D6BMJ6-24
A0A1D6BMJ6-148
A0A1D6BMQ4-131
A0A1D6BQ95-306
A0A1D6BQ95-304
A0A1D6BR45-74
A0A1D6BR45-42
A0A1D6BR45-56
A0A1D6BR45-94
A0A1D6BR45-5
A0A1D6BRN0-74
A0A1D6BRN0-67
A0A1D6BRN0-225
A0A1D6BRN0-57
A0A1D6BRN0-64
A0A1D6BRN0-192
A0A1D6BRN0-213
A0A1D6BRN0-267
A0A1D6BRN0-249
A0A1D6BRN0-116
A0A1D6BRN0-296
A0A1D6BRN0-257
A0A1D6BRN0-62
A0A1D6BRY0-154
A0A1D6BTF2-209
A0A1D6BU43-201
A0A1D6BU43-182
A0A1D6BU43-28
A0A1D6BU43-83
A0A1D6BU43-206
A0A1D6BU43-151
A0A1D6BU43-230
A0A1D6BU43-223
A0A1D6BU60-731
A0A1D6BUI5-248
A0A1D6BUL1-152
A0A1D6BUL1-207
A0A1D6BUL1-171
A0A1D6BUL1-223
A0A1D6BVB5-229
A0A1D6BVB5-249
A0A1D6BVB5-202
A0A1D6BVB5-211
A0A1D6BWF1-356
A0A1D6BWF1-385
A0A1D6BWF1-198
A0A1D6BWF1-227
A0A1D6BWF1-480
A0A1D6BWF1-107
A0A1D6BWY4-283
A0A1D6BXB0-59
A0A1D6BXL7-310
A0A1D6BXL7-206
A0A1D6BXL7-291
A0A1D6BXL7-326
A0A1D6BXL7-78
A0A1D6BXL7-69
A0A1D6BXL7-269
A0A1D6BXL7-302
A0A1D6BXL7-88
A0A1D6BXL7-352
A0A1D6BXL7-338
A0A1D6BXL7-235
A0A1D6BXL7-311
A0A1D6BXL7-62
A0A1D6BXL7-82
A0A1D6BZW0-425
A0A1D6C2J9-84
A0A1D6C2S2-67
A0A1D6C2U0-88
A0A1D6C2U0-290
A0A1D6C4E8-130
A0A1D6C4E8-273
A0A1D6C4E8-266
A0A1D6C4E8-346
A0A1D6C4E8-249
A0A1D6C4E8-41
A0A1D6C4E8-12
A0A1D6C4E8-47
A0A1D6C4E8-172
A0A1D6C4E8-344
A0A1D6C4E8-195
A0A1D6C4H8-384
A0A1D6C4H8-452
A0A1D6C4H8-415
A0A1D6C4Q5-109
A0A1D6C4Q5-11
A0A1D6C4Q5-39
A0A1D6C4Q5-266
A0A1D6C4Q5-262
A0A1D6C4Q5-58
A0A1D6C4Q5-107
A0A1D6C5Q2-69
A0A1D6C5Q2-514
A0A1D6C730-18
A0A1D6C799-32
A0A1D6C799-571
A0A1D6C799-3
A0A1D6C799-579
A0A1D6C799-471
A0A1D6C799-427
A0A1D6C799-232
A0A1D6C799-496
A0A1D6C799-255
A0A1D6C799-300
A0A1D6C7D4-11
A0A1D6C7N8-141
A0A1D6C7N8-26
A0A1D6C7N8-13
A0A1D6C7N8-23
A0A1D6C7N8-31
A0A1D6C8E8-22
A0A1D6C8E8-60
A0A1D6C8E8-46
A0A1D6C9L9-217
A0A1D6C9L9-265
A0A1D6CB88-112
A0A1D6CB88-19
A0A1D6CB88-175
A0A1D6CB88-288
A0A1D6CB88-247
A0A1D6CDE5-67
A0A1D6CDE5-166
A0A1D6CDE5-228
A0A1D6CDE5-95
A0A1D6CDE5-214
A0A1D6CDE5-198
A0A1D6CDV1-6
A0A1D6CEB2-77
A0A1D6CEB2-144
A0A1D6CEQ5-391
A0A1D6CEQ5-687
A0A1D6CEQ5-671
A0A1D6CEU0-74
A0A1D6CEU0-50
A0A1D6CEU0-199
A0A1D6CEU0-420
A0A1D6CEU0-235
A0A1D6CEU0-469
A0A1D6CF63-111
A0A1D6CF64-648
A0A1D6CF99-28
A0A1D6CHG0-54
A0A1D6CHG4-125
A0A1D6CHL1-161
A0A1D6CHL1-276
A0A1D6CHL1-239
A0A1D6CHL1-295
A0A1D6CHL1-52
A0A1D6CHL1-344
A0A1D6CHL1-45
A0A1D6CHL1-340
A0A1D6CHL1-235
A0A1D6CHL1-223
A0A1D6CIR7-84
A0A1D6CIU7-81
A0A1D6CIU7-200
A0A1D6CIU7-87
A0A1D6CIU7-154
A0A1D6CIU7-76
A0A1D6CIU7-195
A0A1D6CKT8-225
A0A1D6CKT8-229
A0A1D6CL88-231
A0A1D6CLC0-26
A0A1D6CLF3-136
A0A1D6CLF3-71
A0A1D6CLF3-216
A0A1D6CLF3-160
A0A1D6CM34-349
A0A1D6CM34-156
A0A1D6CM34-206
A0A1D6CM34-141
A0A1D6CM34-329
A0A1D6CM34-110
A0A1D6CM42-166
A0A1D6CMD7-88
A0A1D6CMJ4-242
A0A1D6CMS9-74
A0A1D6CNR1-211
A0A1D6CPK7-152
A0A1D6CPK7-191
A0A1D6CPK7-172
A0A1D6CPK7-173
A0A1D6CPK7-162
A0A1D6CPK7-160
A0A1D6CPK7-143
A0A1D6CQH6-415
A0A1D6CRA1-98
A0A1D6CRA1-103
A0A1D6CRA1-171
A0A1D6CRK2-190
A0A1D6CRK2-213
A0A1D6CRK2-76
A0A1D6CRK2-100
A0A1D6CRM3-29
A0A1D6CTY7-11
A0A1D6CV32-362
A0A1D6CV32-296
A0A1D6CV32-332
A0A1D6CV32-199
A0A1D6CV32-150
A0A1D6CV79-140
A0A1D6CWT9-235
A0A1D6CX64-169
A0A1D6CXF2-213
A0A1D6CXI8-198
A0A1D6CXI8-196
A0A1D6CXI8-195
A0A1D6CXT4-54
A0A1D6CY40-197
A0A1D6CY40-379
A0A1D6CYZ2-119
A0A1D6CYZ2-155
A0A1D6CYZ2-234
A0A1D6CYZ2-102
A0A1D6D0K0-264
A0A1D6D173-133
A0A1D6D173-143
A0A1D6D1H9-281
A0A1D6D1N1-57
A0A1D6D1N1-66
A0A1D6D1N1-73
A0A1D6D1N1-164
A0A1D6D1N1-227
A0A1D6D1N1-133
A0A1D6D1N1-220
A0A1D6D1N1-171
A0A1D6D2E0-66
A0A1D6D2L5-171
A0A1D6D2L7-302
A0A1D6D2L7-89
A0A1D6D2S8-37
A0A1D6D2U8-60
A0A1D6D2U8-85
A0A1D6D2U8-89
A0A1D6D3F7-190
A0A1D6D3F7-181
A0A1D6D3F7-162
A0A1D6D3F7-185
A0A1D6D3F7-86
A0A1D6D3F7-168
A0A1D6D3V7-119
A0A1D6D3V7-98
A0A1D6D3V7-96
A0A1D6D4B0-108
A0A1D6D513-206
A0A1D6D5D4-87
A0A1D6D5I2-69
A0A1D6D5I2-57
A0A1D6D5P5-373
A0A1D6D5P5-317
A0A1D6D5P5-64
A0A1D6D5P5-234
A0A1D6D5P5-248
A0A1D6D5P5-405
A0A1D6D5P5-290
A0A1D6D5Q5-298
A0A1D6D5U3-84
A0A1D6D5U3-399
A0A1D6D5U3-406
A0A1D6D5U6-202
A0A1D6D898-120
A0A1D6D8J7-16
A0A1D6D8M0-17
A0A1D6D8N9-19
A0A1D6D8N9-78
A0A1D6D8Y9-163
A0A1D6D8Y9-190
A0A1D6D8Y9-209
A0A1D6D8Y9-98
A0A1D6D8Y9-90
A0A1D6D8Y9-204
A0A1D6D9K8-91
A0A1D6DA35-310
A0A1D6DA35-295
A0A1D6DA35-305
A0A1D6DAE0-147
A0A1D6DAE0-137
A0A1D6DAE0-133
A0A1D6DAP2-233
A0A1D6DAP2-426
A0A1D6DAP2-373
A0A1D6DAP2-387
A0A1D6DAP2-394
A0A1D6DAP2-438
A0A1D6DAP2-284
A0A1D6DAP2-171
A0A1D6DAP2-301
A0A1D6DBA5-60
A0A1D6DBA5-86
A0A1D6DBA5-80
A0A1D6DBA5-157
A0A1D6DBF5-473
A0A1D6DBJ9-53
A0A1D6DBJ9-31
A0A1D6DBN3-738
A0A1D6DC94-238
A0A1D6DCE7-67
A0A1D6DE40-214
A0A1D6DE40-314
A0A1D6DE76-233
A0A1D6DE76-77
A0A1D6DED4-152
A0A1D6DED4-440
A0A1D6DED4-185
A0A1D6DED4-70
A0A1D6DED4-64
A0A1D6DED4-273
A0A1D6DED4-425
A0A1D6DED4-143
A0A1D6DED4-435
A0A1D6DED4-172
A0A1D6DED4-174
A0A1D6DED4-405
A0A1D6DED4-148
A0A1D6DED4-133
A0A1D6DED4-195
A0A1D6DED4-126
A0A1D6DEG6-158
A0A1D6DEG6-179
A0A1D6DEG6-140
A0A1D6DEG6-202
A0A1D6DES4-68
A0A1D6DES4-96
A0A1D6DES4-100
A0A1D6DES4-55
A0A1D6DEU2-231
A0A1D6DEU2-207
A0A1D6DEU2-49
A0A1D6DEU2-235
A0A1D6DEU2-100
A0A1D6DEU2-150
A0A1D6DEW4-36
A0A1D6DEX7-122
A0A1D6DF67-287
A0A1D6DFA5-102
A0A1D6DFA5-148
A0A1D6DFN1-57
A0A1D6DFN1-75
A0A1D6DFN1-226
A0A1D6DFN1-135
A0A1D6DFN1-69
A0A1D6DFN1-308
A0A1D6DFN1-158
A0A1D6DFN1-191
A0A1D6DFN1-200
A0A1D6DFN1-49
A0A1D6DFN1-151
A0A1D6DFW9-76
A0A1D6DFW9-41
A0A1D6DG86-104
[truncated: 1,293 more rows]
