# Supplementary material for: Global Profiling of 2-hydroxyisobutyrylome in Common Wheat
Source: Genomics Proteomics Bioinformatics. 2021 Feb 11;20(4):688–701. doi: 10.1016/j.gpb.2020.06.008 (PMC9880814; doi:10.1016/j.gpb.2020.06.008)
Supplement: Supplementary Table S15 — LC-MS/MS analyses of 14-3-3-WT, K56R, K56Q, K124R/K129R, K124Q/K129Q, K56R/K124R/K129R and K56Q/K124Q/K129Q associated proteins [file mmc17.xlsx]

## Sheet: Table S15
Table S15 LC-MS/MS analyses of 14-3-3-WT, K56R, K56Q, K124R/K129R, K124Q/K129Q, K56R/K124R/K129R and K56Q/K124Q/K129Q associated proteins
LC-MS/MS analyses of 14-3-3 -WT associated proteins: Part 1																LC-MS/MS analyses of 14-3-3 -WT associated proteins: Part 2																LC-MS/MS analyses of 14-3-3-K56R associated proteins: Part 1																LC-MS/MS analyses of 14-3-3-K56R associated proteins: Part 2
Protein ID	Protein name	BP	MF	CC	GO_Term	Sequence.length	Hit.desc.	Hit.ACC	Bit.score	E.value	Similarity	Positives	Align.length			Protein ID	Protein name	BP	MF	CC	GO_Term	Sequence.length	Hit.desc.	Hit.ACC	Bit.score	E.value	Similarity	Positives	Align.length			Protein ID	Protein name	BP	MF	CC	GO_Term	Sequence.length	Hit.desc.	Hit.ACC	Bit.score	E.value	Similarity	Positives	Align.length			Protein ID	Protein name
A0A341TSV3	-	-	-	-	-	244	gi|475611352|gb|EMT28052.1|14-3-3-like protein A [Aegilops tauschii]	EMT28052	495.352	1.8e-176	243	243	244			A0A341TSV3	-	-	-	-	-	244	gi|475611352|gb|EMT28052.1|14-3-3-like protein A [Aegilops tauschii]	EMT28052	495.352	1.8e-176	243	243	244			L0GED8	14-3-3 protein	-	protein domain specific binding [GO:0019904];protein kinase C inhibitor activity [GO:0008426]	-	-;protein domain specific binding [GO:0019904];protein kinase C inhibitor activity [GO:0008426];-	261	gi|1149789832|ref|XP_020156587.1|14-3-3-like protein A [Aegilops tauschii subsp. tauschii] >gi|22607|emb|CAA44259.1| 14-3-3 protein homologue [Hordeum vulgare subsp. vulgare] >gi|326493920|dbj|BAJ85422.1| predicted protein [Hordeum vulgare subsp. vulgare] >gi|431822520|gb|AGA84103.1| 14-3-3 protein [Triticum aestivum]	XP_020156587	531.946	0	261	261	261			A0A341TSV3	-
A0A2I4R1R1	ATP synthase subunit alpha, chloroplastic	ATP synthesis coupled proton transport [GO:0015986]	ATP binding [GO:0005524];proton-transporting ATP synthase activity, rotational mechanism [GO:0046933]	Chloroplast thylakoid membrane [GO:0009535];proton-transporting ATP synthase complex, catalytic core F(1) [GO:0045261]	ATP synthesis coupled proton transport [GO:0015986];ATP binding [GO:0005524];proton-transporting ATP synthase activity, rotational mechanism [GO:0046933];chloroplast thylakoid membrane [GO:0009535];proton-transporting ATP synthase complex, catalytic core F(1) [GO:0045261]	504	gi|953245246|ref|YP_009180566.1|ATP synthase CF1 alpha subunit (chloroplast) [Stipa lipskyi] >gi|946518876|gb|ALM02981.1| ATP synthase CF1 alpha subunit (chloroplast) [Stipa lipskyi]	YP_009180566	1013.06	0	503	504	504			A0A341S1D0	-	-	-	-	-	702	gi|1149817354|ref|XP_020167415.1|mitotic spindle checkpoint protein MAD1 isoform X1 [Aegilops tauschii subsp. tauschii] >gi|1149817356|ref|XP_020167416.1| mitotic spindle checkpoint protein MAD1 isoform X1 [Aegilops tauschii subsp. tauschii] >gi|1149817359|ref|XP_020167417.1| mitotic spindle checkpoint protein MAD1 isoform X1 [Aegilops tauschii subsp. tauschii] >gi|1149817362|ref|XP_020167419.1| …	XP_020167415	1347.03	0	677	682	691			A0A2Z6C7P0	Ribulose bisphosphate carboxylase large chain	photorespiration [GO:0009853];reductive pentose-phosphate cycle [GO:0019253]	magnesium ion binding [GO:0000287];monooxygenase activity [GO:0004497];ribulose-bisphosphate carboxylase activity [GO:0016984]	chloroplast [GO:0009507]	photorespiration [GO:0009853];reductive pentose-phosphate cycle [GO:0019253];magnesium ion binding [GO:0000287];monooxygenase activity [GO:0004497];ribulose-bisphosphate carboxylase activity [GO:0016984];chloroplast [GO:0009507]	477	gi|14017580|ref|NP_114267.1|ribulose-1,5-bisphosphate carboxylase/oxygenase large subunit (chloroplast) [Triticum aestivum] >gi|533310209|ref|YP_008474399.1| ribulose 1,5-bisphosphate carboxylase/oxygenase large subunit (chloroplast) [Aegilops speltoides] >gi|675304639|ref|YP_009054844.1| ribulose-1,5-bisphosphate carboxylase/oxygenase large subunit (chloroplast) [Triticum timopheevii] >gi|699018…	NP_114267	995.727	0	477	477	477			A0A1D5TTT2	Glyceraldehyde-3-phosphate dehydrogenase
W5ZRX4	Ribulose bisphosphate carboxylase large chain	Photorespiration [GO:0009853];reductive pentose-phosphate cycle [GO:0019253]	Magnesium ion binding [GO:0000287];monooxygenase activity [GO:0004497];ribulose-bisphosphate carboxylase activity [GO:0016984]	Chloroplast [GO:0009507]	Photorespiration [GO:0009853];reductive pentose-phosphate cycle [GO:0019253];magnesium ion binding [GO:0000287];monooxygenase activity [GO:0004497];ribulose-bisphosphate carboxylase activity [GO:0016984];chloroplast [GO:0009507]	475	gi|582890106|gb|AHI44627.1|ribulose-1,5-bisphosphate carboxylase/oxygenase large subunit, partial (chloroplast) [Triticum aestivum]	AHI44627	991.49	0	475	475	475			A0A341TN72	-	-	-	-	-	452	gi|326514754|dbj|BAJ99738.1|predicted protein [Hordeum vulgare subsp. vulgare] >gi|326532020|dbj|BAK01386.1| predicted protein [Hordeum vulgare subsp. vulgare]	BAJ99738	913.294	0	450	451	452			A0A341WHP6	-	-	-	-	-	504	gi|473826750|gb|EMS47143.1|ATP synthase subunit alpha, chloroplastic [Triticum urartu] >gi|474384779|gb|EMS64844.1| ATP synthase subunit alpha, chloroplastic [Triticum urartu]	EMS47143	1002.28	0	497	501	504			A0A1D5YL67	-
A0A341NGB3	-	-	-	-	-	407	gi|960470040|ref|XP_014754925.1|PREDICTED: actin-97 [Brachypodium distachyon] >gi|1149707767|ref|XP_020179982.1| actin-97-like [Aegilops tauschii subsp. tauschii] >gi|24496452|gb|AAN59956.1| actin [Hordeum vulgare] >gi|58533114|gb|AAW78911.1| actin [Triticum turgidum] >gi|58533119|gb|AAW78915.1| actin [Triticum aestivum] >gi|326516064|dbj|BAJ88055.1| predicted protein [Hordeum vulgare subsp. vulg…	XP_014754925	765.763	0	377	377	407			B2ZGL3	Plastid acetyl-CoA carboxylase	Fatty acid biosynthetic process [GO:0006633]	Acetyl-CoA carboxylase activity [GO:0003989];ATP binding [GO:0005524];metal ion binding [GO:0046872]	-	Fatty acid biosynthetic process [GO:0006633];acetyl-CoA carboxylase activity [GO:0003989];ATP binding [GO:0005524];metal ion binding [GO:0046872];-	2311	gi|188038094|gb|ACD46682.1|plastid acetyl-CoA carboxylase [Triticum turgidum subsp. durum] >gi|188038098|gb|ACD46684.1| plastid acetyl-CoA carboxylase [Triticum aestivum]	ACD46682	4789.17	0	2311	2311	2311			A0A1D5TTT2	Glyceraldehyde-3-phosphate dehydrogenase	-	-	-	-	401	gi|1149821106|ref|XP_020168965.1|glyceraldehyde-3-phosphate dehydrogenase A, chloroplastic [Aegilops tauschii subsp. tauschii] >gi|326500100|dbj|BAJ90885.1| predicted protein [Hordeum vulgare subsp. vulgare] >gi|326527749|dbj|BAK08149.1| predicted protein [Hordeum vulgare subsp. vulgare]	XP_020168965	819.691	0	401	401	401			A0A341XED3	-
A0A077RSH2	Uncharacterized protein	-	Cysteine-type peptidase activity [GO:0008234]	-	-;cysteine-type peptidase activity [GO:0008234];-	1618	gi|669029167|emb|CDM83282.1|unnamed protein product [Triticum aestivum]	CDM83282	3337.74	0	1618	1618	1618			A0A077RSC2	Uncharacterized protein	-	Nucleic acid binding [GO:0003676]	-	-;nucleic acid binding [GO:0003676];-	443	gi|669028923|emb|CDM82906.1|unnamed protein product [Triticum aestivum]	CDM82906	903.279	0	443	443	443			A0A341UDQ9	-	-	-	-	-	390	gi|1149702644|ref|XP_020168392.1|actin-1 [Aegilops tauschii subsp. tauschii] >gi|326494024|dbj|BAJ85474.1| predicted protein [Hordeum vulgare subsp. vulgare]	XP_020168392	739.184	0	356	357	357			P07398	Ribulose bisphosphate carboxylase small chain clone 512
A0A1D5W0Q0	-	-	-	-	-	541	gi|4539676|gb|AAD22169.1|AF061282_23patatin-like protein [Sorghum bicolor]	AAD22169	368.622	8.78e-120	206	268	427			A0A077RSH2	Uncharacterized protein	-	Cysteine-type peptidase activity [GO:0008234]	-	-;cysteine-type peptidase activity [GO:0008234];-	1618	gi|669029167|emb|CDM83282.1|unnamed protein product [Triticum aestivum]	CDM83282	3337.74	0	1618	1618	1618			A0A1D6REC6	-	-	-	-	-	103	gi|195617694|gb|ACG30677.1|histone H4 [Zea mays]	ACG30677	202.216	4.05e-65	102	102	103			A0A0A1IXC6	Ribulose bisphosphate carboxylase large chain
A0A1D5XNF0	-	-	-	-	-	108	gi|1149722387|ref|XP_020187105.1|succinate dehydrogenase assembly factor 1, mitochondrial [Aegilops tauschii subsp. tauschii] >gi|1149722389|ref|XP_020187106.1| succinate dehydrogenase assembly factor 1, mitochondrial [Aegilops tauschii subsp. tauschii]	XP_020187105	216.853	2.47e-71	107	108	108			A0A077RZX0	Uncharacterized protein	-	-	-	-	392	gi|669028951|emb|CDM82948.1|unnamed protein product [Triticum aestivum]	CDM82948	776.163	0	392	392	392			Q9ZRA9	Tubulin beta-4 chain	microtubule-based process [GO:0007017]	GTP binding [GO:0005525];GTPase activity [GO:0003924];structural constituent of cytoskeleton [GO:0005200]	cytoplasm [GO:0005737];microtubule [GO:0005874]	microtubule-based process [GO:0007017];GTP binding [GO:0005525];GTPase activity [GO:0003924];structural constituent of cytoskeleton [GO:0005200];cytoplasm [GO:0005737];microtubule [GO:0005874]	445	gi|8928428|sp|Q9ZRA9.1|TBB4_WHEATRecName: Full=Tubulin beta-4 chain; AltName: Full=Beta-4-tubulin >gi|4098329|gb|AAD10490.1| beta-tubulin 4 [Triticum aestivum]	Q9ZRA9	936.406	0	445	445	445			A0A1D5URS1	Adenosylhomocysteinase
A0A1D5XID9	-	-	-	-	-	674	gi|1149708308|ref|XP_020180251.1|xyloglucan galactosyltransferase KATAMARI1 homolog [Aegilops tauschii subsp. tauschii]	XP_020180251	1300.42	0	631	637	674			A0A077S2W8	Uncharacterized protein	-	-	-	-	243	gi|669029806|emb|CDM84133.1|unnamed protein product [Triticum aestivum]	CDM84133	503.056	3.17e-180	243	243	243			A0A1D5YQ91	-	-	-	-	-	437	gi|1149734388|ref|XP_020172634.1|probable glucuronosyltransferase Os03g0107900 [Aegilops tauschii subsp. tauschii] >gi|1149792650|ref|XP_020157661.1| probable glucuronosyltransferase Os03g0107900 [Aegilops tauschii subsp. tauschii]	XP_020172634	827.009	0	420	424	439			A0A341WKG7	-
A0A1D5XXE4	-	-	-	-	-	828	gi|1149821257|ref|XP_020169019.1|uncharacterized protein LOC109754523 [Aegilops tauschii subsp. tauschii]	XP_020169019	1692.17	0	827	827	828			A0A1D5T799	-	-	-	-	-	401	gi|1149821106|ref|XP_020168965.1|glyceraldehyde-3-phosphate dehydrogenase A, chloroplastic [Aegilops tauschii subsp. tauschii] >gi|326500100|dbj|BAJ90885.1| predicted protein [Hordeum vulgare subsp. vulgare] >gi|326527749|dbj|BAK08149.1| predicted protein [Hordeum vulgare subsp. vulgare]	XP_020168965	817.379	0	400	401	401			A0A341TN72	-	-	-	-	-	452	gi|326514754|dbj|BAJ99738.1|predicted protein [Hordeum vulgare subsp. vulgare] >gi|326532020|dbj|BAK01386.1| predicted protein [Hordeum vulgare subsp. vulgare]	BAJ99738	913.294	0	450	451	452			O80370	Dirigent protein
A0A1D6A4J9	-	-	-	-	-	430	gi|1149725595|ref|XP_020188693.1|protein IQ-DOMAIN 1-like isoform X1 [Aegilops tauschii subsp. tauschii]	XP_020188693	848.581	0	426	426	430			A0A1D5TR70	-	-	-	-	-	850	gi|1149787758|ref|XP_020155771.1|G-type lectin S-receptor-like serine/threonine-protein kinase B120 isoform X1 [Aegilops tauschii subsp. tauschii]	XP_020155771	1741.86	0	837	846	854			A0A341W7X3	-	-	-	-	-	374	gi|222624297|gb|EEE58429.1|hypothetical protein OsJ_09630 [Oryza sativa Japonica Group]	EEE58429	731.48	0	365	369	427			W5C572	Uncharacterized protein
A0A1D6B6E9	-	-	-	-	-	593	gi|1149813015|ref|XP_020165556.1|galactoside 2-alpha-L-fucosyltransferase-like [Aegilops tauschii subsp. tauschii]	XP_020165556	1219.14	0	591	591	593			A0A1D5U5V0	-	-	-	-	-	764	gi|1149696929|ref|XP_020196636.1|serine/threonine-protein kinase CTR1-like isoform X1 [Aegilops tauschii subsp. tauschii]	XP_020196636	1519.21	0	742	751	765			A0A077RSH2	Uncharacterized protein	-	cysteine-type peptidase activity [GO:0008234]	-	-;cysteine-type peptidase activity [GO:0008234];-	1618	gi|669029167|emb|CDM83282.1|unnamed protein product [Triticum aestivum]	CDM83282	3337.74	0	1618	1618	1618			A0A077RSH2	Uncharacterized protein
A0A2X0S0V2	Uncharacterized protein	-	-	-	-	263	gi|475570683|gb|EMT16086.1|hypothetical protein F775_00217 [Aegilops tauschii]	EMT16086	387.882	1.81e-130	213	225	266			A0A1D5UGX3	Peroxidase	Hydrogen peroxide catabolic process [GO:0042744];response to oxidative stress [GO:0006979]	Heme binding [GO:0020037];metal ion binding [GO:0046872];peroxidase activity [GO:0004601]	Extracellular region [GO:0005576]	Hydrogen peroxide catabolic process [GO:0042744];response to oxidative stress [GO:0006979];heme binding [GO:0020037];metal ion binding [GO:0046872];peroxidase activity [GO:0004601];extracellular region [GO:0005576]	337	gi|1149785327|ref|XP_020154849.1|peroxidase 1-like [Aegilops tauschii subsp. tauschii]	XP_020154849	690.649	0	337	337	337			A0A1D5RVX2	-	-	-	-	-	529	gi|1149736386|ref|XP_020192477.1|preprotein translocase subunit SCY2, chloroplastic [Aegilops tauschii subsp. tauschii]	XP_020192477	1035.02	0	516	517	533			A0A1D5UXD7	Serine/threonine-protein kinase
A0A341Q2X5	-	-	-	-	-	394	gi|474436178|gb|EMS68188.1|Disease resistance protein RGA2 [Triticum urartu]	EMS68188	462.225	1.58e-157	218	243	268			A0A1D5UR77	-	-	-	-	-	382	gi|1149709087|ref|XP_020180631.1|protein cappuccino-like [Aegilops tauschii subsp. tauschii]	XP_020180631	753.436	0	382	382	382			A0A1D5SQ32	-	-	-	-	-	1352	gi|1149748717|ref|XP_020197096.1|uncharacterized protein LOC109782882 isoform X1 [Aegilops tauschii subsp. tauschii] >gi|1149748720|ref|XP_020197097.1| uncharacterized protein LOC109782882 isoform X1 [Aegilops tauschii subsp. tauschii]	XP_020197096	2766.1	0	1350	1350	1352			A0A341P8G8	-
A0A341RXY1	-	-	-	-	-	830	gi|473951380|gb|EMS50737.1|hypothetical protein TRIUR3_28317 [Triticum urartu]	EMS50737	748.814	0	376	406	511			A0A1D5UVK3	-	-	-	-	-	433	gi|474436178|gb|EMS68188.1|Disease resistance protein RGA2 [Triticum urartu]	EMS68188	679.478	0	328	366	404			A0A1D5UHE7	Uncharacterized protein	-	DNA binding [GO:0003677]	nucleus [GO:0005634]	-;DNA binding [GO:0003677];nucleus [GO:0005634]	306	gi|1149821916|ref|XP_020169245.1|myb-related protein Zm38-like [Aegilops tauschii subsp. tauschii]	XP_020169245	539.65	0	283	291	311			W4ZMT4	-
A0A341SAP7	-	-	-	-	-	444	gi|1149704288|ref|XP_020176516.1|F-box/LRR-repeat protein At4g29420 [Aegilops tauschii subsp. tauschii]	XP_020176516	872.848	0	432	437	444			A0A1D5VCS8	-	-	-	-	-	1003	gi|1149727074|ref|XP_020189401.1|probable histidine kinase 3 [Aegilops tauschii subsp. tauschii]	XP_020189401	2053.1	0	986	994	1004			A0A1D5X466	-	-	-	-	-	636	gi|1149708308|ref|XP_020180251.1|xyloglucan galactosyltransferase KATAMARI1 homolog [Aegilops tauschii subsp. tauschii]	XP_020180251	1241.87	0	606	613	656			Q9XPS4	Photosystem II CP43 reaction center protein
A0A341UMJ4	-	-	-	-	-	912	gi|1149769785|ref|XP_020149340.1|uncharacterized protein LOC109734544 isoform X1 [Aegilops tauschii subsp. tauschii]	XP_020149340	1855.49	0	912	912	948			A0A1D5XL31	-	-	-	-	-	953	gi|1149769785|ref|XP_020149340.1|uncharacterized protein LOC109734544 isoform X1 [Aegilops tauschii subsp. tauschii]	XP_020149340	1894.01	0	925	934	953			A0A1D5XZL7	-	-	-	-	-	948	gi|1149769785|ref|XP_020149340.1|uncharacterized protein LOC109734544 isoform X1 [Aegilops tauschii subsp. tauschii]	XP_020149340	1951.41	0	948	948	948			A0A077REW6	Uncharacterized protein
P58386	Photosystem I P700 chlorophyll a apoprotein A2	Photosynthesis [GO:0015979];protein-chromophore linkage [GO:0018298]	4 iron, 4 sulfur cluster binding [GO:0051539];chlorophyll binding [GO:0016168];electron transfer activity [GO:0009055];magnesium ion binding [GO:0000287]	Chloroplast thylakoid membrane [GO:0009535];integral component of membrane [GO:0016021];photosystem I [GO:0009522]	Photosynthesis [GO:0015979];protein-chromophore linkage [GO:0018298];4 iron, 4 sulfur cluster binding [GO:0051539];chlorophyll binding [GO:0016168];electron transfer activity [GO:0009055];magnesium ion binding [GO:0000287];chloroplast thylakoid membrane [GO:0009535];integral component of membrane [GO:0016021];photosystem I [GO:0009522]	734	gi|14017571|ref|NP_114258.1|photosystem I P700 chlorophyll a apoprotein A2 (chloroplast) [Triticum aestivum] >gi|525778504|ref|YP_008239092.1| photosystem I P700 apoprotein A2 (chloroplast) [Triticum monococcum] >gi|525782215|ref|YP_008239171.1| photosystem I P700 apoprotein A2 (chloroplast) [Secale cereale] >gi|525782294|ref|YP_008239248.1| photosystem I P700 apoprotein A2 (chloroplast) [Triticu…	NP_114258	1490.71	0	734	734	734			A0A1D5XNF0	-	-	-	-	-	108	gi|1149722387|ref|XP_020187105.1|succinate dehydrogenase assembly factor 1, mitochondrial [Aegilops tauschii subsp. tauschii] >gi|1149722389|ref|XP_020187106.1| succinate dehydrogenase assembly factor 1, mitochondrial [Aegilops tauschii subsp. tauschii]	XP_020187105	216.853	2.47e-71	107	108	108			A0A341PR31	-	-	-	-	-	123	gi|1149776968|ref|XP_020179226.1|mediator of RNA polymerase II transcription subunit 15a-like [Aegilops tauschii subsp. tauschii]	XP_020179226	190.274	1.13e-53	96	102	120			A0A077RSC2	Uncharacterized protein
A0A077RSI4	Uncharacterized protein	Protein metabolic process [GO:0019538]	ATP binding [GO:0005524]	-	Protein metabolic process [GO:0019538];ATP binding [GO:0005524];-	913	gi|669029191|emb|CDM83313.1|unnamed protein product [Triticum aestivum]	CDM83313	1831.22	0	913	913	913			A0A1D5XSQ5	-	-	-	-	-	1142	gi|326533392|dbj|BAJ93668.1|predicted protein [Hordeum vulgare subsp. vulgare]	BAJ93668	2173.67	0	1095	1120	1170			A0A341QGG6	-	-	-	-	-	299	gi|1149727034|ref|XP_020189382.1|probable F-box protein At4g22165 [Aegilops tauschii subsp. tauschii] >gi|1149727036|ref|XP_020189383.1| probable F-box protein At4g22165 [Aegilops tauschii subsp. tauschii] >gi|1149727038|ref|XP_020189384.1| probable F-box protein At4g22165 [Aegilops tauschii subsp. tauschii]	XP_020189382	520.005	0	250	273	302			A0A077S2W8	Uncharacterized protein
A0A077RWA5	Uncharacterized protein	Translation [GO:0006412]	Structural constituent of ribosome [GO:0003735]	Mitochondrial ribosome [GO:0005761]	Translation [GO:0006412];structural constituent of ribosome [GO:0003735];mitochondrial ribosome [GO:0005761]	138	gi|669027778|emb|CDM81339.1|unnamed protein product [Triticum aestivum]	CDM81339	286.574	5.33e-98	138	138	138			A0A1D5YL67	-	-	-	-	-	444	gi|473912215|gb|EMS49604.1|Glyceraldehyde-3-phosphate dehydrogenase B, chloroplastic [Triticum urartu]	EMS49604	903.279	0	444	444	444			A0A341RXY1	-	-	-	-	-	830	gi|473951380|gb|EMS50737.1|hypothetical protein TRIUR3_28317 [Triticum urartu]	EMS50737	748.814	0	376	406	511			A0A096USI3	-
A0A077RXW1	Uncharacterized protein	-	-	-	-	615	gi|669030660|emb|CDM85262.1|unnamed protein product [Triticum aestivum]	CDM85262	1261.9	0	615	615	615			A0A1D5ZNA6	-	-	-	-	-	1176	gi|1149708560|ref|XP_020180377.1|uncharacterized protein LOC109766014 isoform X2 [Aegilops tauschii subsp. tauschii]	XP_020180377	1804.65	0	1000	1034	1199			A0A341TP95	-	-	-	-	-	537	gi|473826365|gb|EMS47128.1|Adenine/guanine permease AZG2 [Triticum urartu]	EMS47128	1062.37	0	529	531	533			A0A0K0MGC4	NRC1 motif deletion mutant 3
A0A077RYG5	Uncharacterized protein	-	-	-	-	304	gi|669031155|emb|CDM85951.1|unnamed protein product [Triticum aestivum]	CDM85951	594.349	0	304	304	304			A0A1D6AUG3	-	-	-	-	-	204	gi|326506678|dbj|BAJ91380.1|predicted protein [Hordeum vulgare subsp. vulgare]	BAJ91380	376.711	1.5e-131	184	189	196			A0A341WI77	-	-	-	-	-	801	gi|473957524|gb|EMS50976.1|G-type lectin S-receptor-like serine/threonine-protein kinase RLK1 [Triticum urartu]	EMS50976	1543.48	0	753	754	801			A0A1D5RRC0	-
A0A077S0W7	Uncharacterized protein	-	ATP binding [GO:0005524];ATPase activity [GO:0016887]	Integral component of membrane [GO:0016021]	-;ATP binding [GO:0005524];ATPase activity [GO:0016887];integral component of membrane [GO:0016021]	1454	gi|669029083|emb|CDM83155.1|unnamed protein product [Triticum aestivum]	CDM83155	3000.31	0	1454	1454	1454			A0A1D6B6E9	-	-	-	-	-	593	gi|1149813015|ref|XP_020165556.1|galactoside 2-alpha-L-fucosyltransferase-like [Aegilops tauschii subsp. tauschii]	XP_020165556	1219.14	0	591	591	593			A0A341XN27	-	-	-	-	-	614	gi|1149755870|ref|XP_020199825.1|uncharacterized protein LOC109785639 [Aegilops tauschii subsp. tauschii] >gi|1149755872|ref|XP_020199826.1| uncharacterized protein LOC109785639 [Aegilops tauschii subsp. tauschii] >gi|1149755874|ref|XP_020199827.1| uncharacterized protein LOC109785639 [Aegilops tauschii subsp. tauschii] >gi|1149755877|ref|XP_020199828.1| uncharacterized protein LOC109785639 [Aegi…	XP_020199825	582.793	0	349	421	636			A0A1D5S1F2	-
A0A077S2W8	Uncharacterized protein	-	-	-	-	243	gi|669029806|emb|CDM84133.1|unnamed protein product [Triticum aestivum]	CDM84133	503.056	3.17e-180	243	243	243			A0A1D6BP35	-	-	-	-	-	695	gi|1149701944|ref|XP_020165012.1|somatic embryogenesis receptor kinase 4-like [Aegilops tauschii subsp. tauschii]	XP_020165012	1309.66	0	660	676	695			P69326	Ubiquitin	-	-	cytoplasm [GO:0005737];nucleus [GO:0005634]	-;-;cytoplasm [GO:0005737];nucleus [GO:0005634]	77	gi|1130637838|ref|XP_019708906.1|PREDICTED: ubiquitin [Elaeis guineensis] >gi|302393792|sp|P69326.2|UBIQ_WHEAT RecName: Full=Ubiquitin; Flags: Precursor >gi|21816|emb|CAA40138.1| ubiquitin [Triticum aestivum] >gi|21900|emb|CAA39938.1| ubiquitin [Triticum aestivum] >gi|31559121|gb|AAP50253.1| ubiquitin [Triticum aestivum] >gi|61807194|gb|AAX55761.1| ubiquitin [Triticum aestivum]	XP_019708906	155.992	3.05e-48	77	77	77			A0A1D5S4R5	-
A0A080YU51	Uncharacterized protein	-	-	-	-	524	gi|669031762|emb|CDM86906.1|unnamed protein product [Triticum aestivum]	CDM86906	1067.76	0	524	524	524			A0A1D6CHH5	-	-	-	-	-	395	gi|326508466|dbj|BAJ95755.1|predicted protein, partial [Hordeum vulgare subsp. vulgare]	BAJ95755	793.112	0	388	388	395			A0A077RU79	Uncharacterized protein	-	-	-	-	267	gi|669027327|emb|CDM80649.1|unnamed protein product [Triticum aestivum]	CDM80649	531.176	0	267	267	267			A0A1D5S4Y5	-
A0A0C4BJN1	-	-	-	-	-	158	gi|1149837014|ref|XP_020174826.1|17.9 kDa class I heat shock protein-like [Aegilops tauschii subsp. tauschii] >gi|475612194|gb|EMT28324.1| hypothetical protein F775_31948 [Aegilops tauschii]	XP_020174826	317.39	1.2e-109	158	158	158			A0A1D6DIX6	Xyloglucan endotransglucosylase/hydrolase	Cell wall biogenesis [GO:0042546];cell wall organization [GO:0071555];xyloglucan metabolic process [GO:0010411]	Hydrolase activity, hydrolyzing O-glycosyl compounds [GO:0004553];xyloglucan [GO:0016762]	Apoplast [GO:0048046];cell wall [GO:0005618]	Cell wall biogenesis [GO:0042546];cell wall organization [GO:0071555];xyloglucan metabolic process [GO:0010411];hydrolase activity, hydrolyzing O-glycosyl compounds [GO:0004553];xyloglucan [GO:0016762];apoplast [GO:0048046];cell wall [GO:0005618]	303	gi|1149806742|ref|XP_020163121.1|probable xyloglucan endotransglucosylase/hydrolase protein 25 [Aegilops tauschii subsp. tauschii]	XP_020163121	614.764	0	294	296	303			A0A077S1T7	Uroporphyrinogen decarboxylase	protoporphyrinogen IX biosynthetic process [GO:0006782]	uroporphyrinogen decarboxylase activity [GO:0004853]	-	protoporphyrinogen IX biosynthetic process [GO:0006782];uroporphyrinogen decarboxylase activity [GO:0004853];-	405	gi|669029286|emb|CDM83445.1|unnamed protein product [Triticum aestivum]	CDM83445	831.247	0	405	405	405			A0A1D5S9D7	-
A0A1D5RTV5	-	-	-	-	-	1114	gi|473929633|gb|EMS49895.1|hypothetical protein TRIUR3_20519 [Triticum urartu]	EMS49895	2173.67	0	1101	1106	1114			A0A1D6RV21	-	-	-	-	-	394	gi|1149718627|ref|XP_020185306.1|uncharacterized protein LOC109771001 [Aegilops tauschii subsp. tauschii]	XP_020185306	784.637	0	389	391	397			A0A077S2A6	Uncharacterized protein	-	-	-	-	308	gi|669030615|emb|CDM85197.1|unnamed protein product [Triticum aestivum]	CDM85197	598.971	0	308	308	308			A0A1D5SCY8	-
A0A1D5S9D7	-	-	-	-	-	1354	gi|1149748717|ref|XP_020197096.1|uncharacterized protein LOC109782882 isoform X1 [Aegilops tauschii subsp. tauschii] >gi|1149748720|ref|XP_020197097.1| uncharacterized protein LOC109782882 isoform X1 [Aegilops tauschii subsp. tauschii]	XP_020197096	2685.6	0	1310	1332	1350			A0A1D6S474	-	-	-	-	-	140	gi|474373418|gb|EMS63992.1|hypothetical protein TRIUR3_02582 [Triticum urartu]	EMS63992	172.555	5.71e-53	102	106	146			A0A077S2W8	Uncharacterized protein	-	-	-	-	243	gi|669029806|emb|CDM84133.1|unnamed protein product [Triticum aestivum]	CDM84133	503.056	3.17e-180	243	243	243			A0A1D5SJJ6	-
A0A1D5SHC4	-	-	-	-	-	515	gi|1149801102|ref|XP_020160927.1|uncharacterized protein LOC109746209 [Aegilops tauschii subsp. tauschii]	XP_020160927	909.442	0	492	498	515			A0A1X9NZ83	Disease resistance protein NLR1	-	ADP binding [GO:0043531]	-	-;ADP binding [GO:0043531];-	912	gi|1189354609|gb|ARO38245.1|disease resistance protein NLR1 [Triticum aestivum]	ARO38245	1882.84	0	912	912	912			A0A077S702	Exocyst subunit Exo70 family protein	exocytosis [GO:0006887];protein transport [GO:0015031]	-	exocyst [GO:0000145]	exocytosis [GO:0006887];protein transport [GO:0015031];-;exocyst [GO:0000145]	667	gi|669031017|emb|CDM85758.1|unnamed protein product [Triticum aestivum] >gi|669031025|emb|CDM85768.1| unnamed protein product [Triticum aestivum]	CDM85758	1352.81	0	667	667	667			A0A1D5SN02	-
A0A1D5SK21	-	-	-	-	-	1206	gi|994077593|emb|CUM44213.1|unnamed protein product [Triticum aestivum]	CUM44213	1896.71	0	945	1039	1212			A0A2X0SC87	Uncharacterized protein	-	ATP binding [GO:0005524];metalloendopeptidase activity [GO:0004222]	Integral component of membrane [GO:0016021]	-;ATP binding [GO:0005524];metalloendopeptidase activity [GO:0004222];integral component of membrane [GO:0016021]	323	gi|1149757969|ref|XP_020200606.1|uncharacterized protein LOC109786446 [Aegilops tauschii subsp. tauschii]	XP_020200606	608.601	0	310	316	323			A0A097KUG3	Actin-depolymerizing factor 6	actin filament depolymerization [GO:0030042]	actin binding [GO:0003779]	actin cytoskeleton [GO:0015629]	actin filament depolymerization [GO:0030042];actin binding [GO:0003779];actin cytoskeleton [GO:0015629]	145	gi|1149703700|ref|XP_020173532.1|actin-depolymerizing factor 2 [Aegilops tauschii subsp. tauschii] >gi|326505120|dbj|BAK02947.1| predicted protein [Hordeum vulgare subsp. vulgare] >gi|475324555|gb|EMT00264.1| Actin-depolymerizing factor 2 [Aegilops tauschii] >gi|698364689|gb|AIT97055.1| actin-depolymerizing factor 6 [Triticum aestivum]	XP_020173532	303.523	1.49e-104	145	145	145			A0A1D5SXF2	-
A0A1D5TK86	-	-	-	-	-	525	gi|1149776525|ref|XP_020151918.1|F-box/LRR-repeat protein At1g06630-like [Aegilops tauschii subsp. tauschii]	XP_020151918	669.463	0	352	402	515			A0A2X0TRW3	Uncharacterized protein	-	-	-	-	399	gi|475549447|gb|EMT11258.1|hypothetical protein F775_01728 [Aegilops tauschii]	EMT11258	815.453	0	398	398	399			A0A0C4BJE5	Serine hydroxymethyltransferase	-	-	-	-	510	gi|1149837035|ref|XP_020174834.1|serine hydroxymethyltransferase 1, mitochondrial [Aegilops tauschii subsp. tauschii] >gi|115589736|gb|ABJ15727.1| serine hydroxymethyltransferase [Triticum monococcum]	XP_020174834	1058.51	0	510	510	510			A0A1D5TG83	-
A0A1D5TN36	-	-	-	-	-	285	gi|1149775659|ref|XP_020151543.1|A-kinase anchor protein 17A [Aegilops tauschii subsp. tauschii]	XP_020151543	544.658	0	267	273	279			A0A2X0TSX3	Uncharacterized protein	-	-	Integral component of membrane [GO:0016021]	-;-;integral component of membrane [GO:0016021]	153	gi|669029099|emb|CDM83183.1|unnamed protein product [Triticum aestivum]	CDM83183	56.9954	3.92e-07	55	71	148			A0A0P0BS53	MYB transcription factor SM153-1	-	DNA binding [GO:0003677]	nucleus [GO:0005634]	-;DNA binding [GO:0003677];nucleus [GO:0005634]	415	gi|937630014|gb|ALI88580.1|MYB transcription factor SM153-1 [Triticum aestivum] >gi|937630016|gb|ALI88581.1| MYB transcription factor SM153-2 [Triticum aestivum]	ALI88580	852.047	0	415	415	415			A0A1D5TVY6	-
A0A1D5TR71	-	-	-	-	-	849	gi|1149787765|ref|XP_020155772.1|G-type lectin S-receptor-like serine/threonine-protein kinase B120 isoform X2 [Aegilops tauschii subsp. tauschii]	XP_020155772	1739.93	0	836	845	853			A0A2Z6C7M7	Photosystem I P700 chlorophyll a apoprotein A1	Photosynthesis [GO:0015979];protein-chromophore linkage [GO:0018298]	4 iron, 4 sulfur cluster binding [GO:0051539];chlorophyll binding [GO:0016168];electron transfer activity [GO:0009055];magnesium ion binding [GO:0000287]	Integral component of membrane [GO:0016021];photosystem I [GO:0009522];plastid [GO:0009536];thylakoid membrane [GO:0042651]	Photosynthesis [GO:0015979];protein-chromophore linkage [GO:0018298];4 iron, 4 sulfur cluster binding [GO:0051539];chlorophyll binding [GO:0016168];electron transfer activity [GO:0009055];magnesium ion binding [GO:0000287];integral component of membrane [GO:0016021];photosystem I [GO:0009522];plastid [GO:0009536];thylakoid membrane [GO:0042651]	750	gi|14017572|ref|NP_114259.1|photosystem I P700 chlorophyll a apoprotein A1 (chloroplast) [Triticum aestivum] >gi|525778505|ref|YP_008239093.1| photosystem I P700 apoprotein A1 (chloroplast) [Triticum monococcum] >gi|525782216|ref|YP_008239172.1| photosystem I P700 apoprotein A1 (chloroplast) [Secale cereale] >gi|525782295|ref|YP_008239249.1| photosystem I P700 apoprotein A1 (chloroplast) [Triticu…	NP_114259	1520.75	0	750	750	750			A0A1D5RZH4	-	-	-	-	-	401	gi|721635332|ref|XP_010230995.1|PREDICTED: uncharacterized protein LOC100839992 isoform X2 [Brachypodium distachyon] >gi|944069241|gb|KQK04725.1| hypothetical protein BRADI_2g15540 [Brachypodium distachyon]	XP_010230995	491.5	3.95e-171	256	293	376			A0A1D5U1L0	-
A0A1D5TTT4	Glyceraldehyde-3-phosphate dehydrogenase	Glucose metabolic process [GO:0006006]	NAD binding [GO:0051287];NADP binding [GO:0050661];oxidoreductase activity, acting on the aldehyde or oxo group of donors, NAD or NADP as acceptor [GO:0016620]	-	Glucose metabolic process [GO:0006006];NAD binding [GO:0051287];NADP binding [GO:0050661];oxidoreductase activity, acting on the aldehyde or oxo group of donors, NAD or NADP as acceptor [GO:0016620];-	385	gi|1149821106|ref|XP_020168965.1|glyceraldehyde-3-phosphate dehydrogenase A, chloroplastic [Aegilops tauschii subsp. tauschii] >gi|326500100|dbj|BAJ90885.1| predicted protein [Hordeum vulgare subsp. vulgare] >gi|326527749|dbj|BAK08149.1| predicted protein [Hordeum vulgare subsp. vulgare]	XP_020168965	786.178	0	385	385	385			A0A341NJC3	-	-	-	-	-	1087	gi|1149704876|ref|XP_020178571.1|pentatricopeptide repeat-containing protein MRL1, chloroplastic isoform X1 [Aegilops tauschii subsp. tauschii]	XP_020178571	2226.82	0	1074	1078	1087			A0A1D5S0X8	-	-	-	-	-	1190	gi|473962615|gb|EMS51154.1|Curved DNA-binding protein [Triticum urartu]	EMS51154	2485.68	0	1184	1187	1190			A0A1D5U7J5	-
A0A1D5UBZ7	-	-	-	-	-	1492	gi|1149754801|ref|XP_020199419.1|BRCT domain-containing protein At4g02110-like [Aegilops tauschii subsp. tauschii] >gi|1149840634|ref|XP_020176283.1| BRCT domain-containing protein At4g02110-like [Aegilops tauschii subsp. tauschii]	XP_020199419	2710.64	0	1370	1413	1497			A0A341P8G8	-	-	-	-	-	459	gi|944070333|gb|KQK05817.1|hypothetical protein BRADI_2g22695 [Brachypodium distachyon]	KQK05817	555.829	0	290	333	467			A0A1D5S296	-	-	-	-	-	347	gi|474449493|gb|EMS68772.1|Peroxidase 2 [Triticum urartu]	EMS68772	673.7	0	331	333	347			A0A1D5UHU8	Uncharacterized protein
A0A1D5UCE2	-	-	-	-	-	364	gi|475512297|gb|EMT05480.1|hypothetical protein F775_22031 [Aegilops tauschii]	EMT05480	442.965	1.08e-153	221	243	289			A0A341PE27	-	-	-	-	-	182	gi|1149746907|ref|XP_020196398.1|uncharacterized protein LOC109782204 [Aegilops tauschii subsp. tauschii]	XP_020196398	261.151	1.98e-86	142	155	188			A0A1D5S8V3	-	-	-	-	-	725	gi|1149721464|ref|XP_020186647.1|zinc finger protein 346-like [Aegilops tauschii subsp. tauschii] >gi|475615997|gb|EMT29616.1| hypothetical protein F775_17596 [Aegilops tauschii]	XP_020186647	1187.56	0	652	664	739			A0A1D5V8W5	-
A0A1D5UFP8	-	-	-	-	-	290	gi|474112878|gb|EMS55725.1|hypothetical protein TRIUR3_31250 [Triticum urartu]	EMS55725	563.533	0	281	285	307			A0A341PNT7	-	-	-	-	-	168	gi|475624273|gb|EMT32542.1|hypothetical protein F775_19865 [Aegilops tauschii]	EMT32542	242.276	3.82e-80	118	118	118			A0A1D5SMM7	-	-	-	-	-	992	gi|994077593|emb|CUM44213.1|unnamed protein product [Triticum aestivum]	CUM44213	1533.85	0	756	840	994			A0A1D5VAG6	-
A0A1D5UG85	Uncharacterized protein	-	-	-	-	757	gi|1149763034|ref|XP_020146910.1|uncharacterized protein At1g65710-like [Aegilops tauschii subsp. tauschii]	XP_020146910	1508.43	0	755	756	757			A0A341QEP6	-	-	-	-	-	396	gi|944069499|gb|KQK04983.1|hypothetical protein BRADI_2g17187 [Brachypodium distachyon]	KQK04983	496.123	1.98e-169	249	313	399			A0A1D5SS37	-	-	-	-	-	1033	gi|1149794246|ref|XP_020158288.1|guanylate-binding protein 4 [Aegilops tauschii subsp. tauschii]	XP_020158288	2103.18	0	1032	1033	1069			A0A1D5VNC3	-
A0A1D5UHE7	Uncharacterized protein	-	DNA binding [GO:0003677]	Nucleus [GO:0005634]	-;DNA binding [GO:0003677];nucleus [GO:0005634]	306	gi|1149821916|ref|XP_020169245.1|myb-related protein Zm38-like [Aegilops tauschii subsp. tauschii]	XP_020169245	539.65	0	283	291	311			A0A341RCD6	-	-	-	-	-	817	gi|1149745111|ref|XP_020195727.1|G-type lectin S-receptor-like serine/threonine-protein kinase LECRK2 [Aegilops tauschii subsp. tauschii]	XP_020195727	1683.69	0	810	812	817			A0A1D5SX28	-	-	-	-	-	901	gi|475615640|gb|EMT29511.1|hypothetical protein F775_06178 [Aegilops tauschii]	EMT29511	1530.38	0	753	761	786			A0A1D5W0Q0	-
A0A1D5UJ89	Uncharacterized protein	-	-	-	-	342	gi|1149835955|ref|XP_020174370.1|caffeoylshikimate esterase-like [Aegilops tauschii subsp. tauschii] >gi|475553029|gb|EMT11916.1| hypothetical protein F775_10120 [Aegilops tauschii]	XP_020174370	711.449	0	342	342	342			A0A341SF94	Uncharacterized protein	-	-	-	-	670	gi|669028783|emb|CDM82708.1|unnamed protein product [Triticum aestivum] >gi|669028788|emb|CDM82714.1| unnamed protein product [Triticum aestivum]	CDM82708	1397.88	0	665	665	665			A0A1D5SYD4	-	-	-	-	-	357	gi|1149734760|ref|XP_020191894.1|uncharacterized protein LOC109777743 [Aegilops tauschii subsp. tauschii] >gi|1149734764|ref|XP_020191895.1| uncharacterized protein LOC109777743 [Aegilops tauschii subsp. tauschii]	XP_020191894	737.258	0	356	357	357			A0A1D5W4H9	-
A0A1D5UL67	-	-	-	-	-	893	gi|475517413|gb|EMT06091.1|Disease resistance protein RPM1 [Aegilops tauschii]	EMT06091	1494.56	0	728	728	732			A0A341STY5	-	-	-	-	-	115	gi|669031810|emb|CDM86976.1|unnamed protein product [Triticum aestivum]	CDM86976	217.624	1.3e-71	107	107	107			A0A1D5TJR1	-	-	-	-	-	272	gi|1149743414|ref|XP_020195143.1|probable WRKY transcription factor 62 [Aegilops tauschii subsp. tauschii]	XP_020195143	283.878	2.02e-92	163	186	276			A0A1D5WEC0	-
A0A1D5V5U7	-	-	-	-	-	664	gi|1149823907|ref|XP_020170025.1|exocyst complex component EXO70B1-like [Aegilops tauschii subsp. tauschii]	XP_020170025	1343.95	0	661	663	664			A0A341TAH3	-	-	-	-	-	232	gi|474418822|gb|EMS67372.1|hypothetical protein TRIUR3_21488 [Triticum urartu]	EMS67372	375.555	2.56e-122	171	190	222			A0A1D5TLW7	-	-	-	-	-	1012	gi|474046386|gb|EMS53498.1|hypothetical protein TRIUR3_06472 [Triticum urartu]	EMS53498	2073.13	0	994	999	1009			A0A1D5WHR0	-
A0A1D5V8N6	-	-	-	-	-	340	gi|474119938|gb|EMS56026.1|hypothetical protein TRIUR3_13486 [Triticum urartu]	EMS56026	689.493	0	337	337	340			A0A341TCP6	-	-	-	-	-	609	gi|1149820030|ref|XP_020168525.1|UDP-N-acetylglucosamine--peptide N-acetylglucosaminyltransferase 110 kDa subunit [Aegilops tauschii subsp. tauschii]	XP_020168525	1244.95	0	608	608	609			A0A1D5TN37	-	-	-	-	-	337	gi|1149775659|ref|XP_020151543.1|A-kinase anchor protein 17A [Aegilops tauschii subsp. tauschii]	XP_020151543	662.144	0	322	328	337			A0A1D5WJF8	-
A0A1D5VFU5	-	-	-	-	-	537	gi|669031253|emb|CDM86117.1|unnamed protein product [Triticum aestivum]	CDM86117	1027.31	0	504	516	535			A0A341TH10	-	-	-	-	-	147	gi|326506724|dbj|BAJ91403.1|predicted protein [Hordeum vulgare subsp. vulgare]	BAJ91403	120.939	1.65e-32	75	92	141			A0A1D5U5V0	-	-	-	-	-	764	gi|1149696929|ref|XP_020196636.1|serine/threonine-protein kinase CTR1-like isoform X1 [Aegilops tauschii subsp. tauschii]	XP_020196636	1519.21	0	742	751	765			A0A1D5WP22	-
A0A1D5W303	-	-	-	-	-	663	gi|475473412|gb|EMT02490.1|Sentrin-specific protease 8 [Aegilops tauschii]	EMT02490	176.022	2.19e-42	174	287	640			A0A341TU06	-	-	-	-	-	475	gi|1149808211|ref|XP_020163678.1|WAS/WASL-interacting protein family member 3-like [Aegilops tauschii subsp. tauschii]	XP_020163678	473.011	2.27e-160	365	373	458			A0A1D5UT08	Uncharacterized protein	-	-	-	-	524	gi|1149738202|ref|XP_020193188.1|SWI/SNF complex component SNF12 homolog [Aegilops tauschii subsp. tauschii]	XP_020193188	1069.3	0	524	524	524			A0A1D5X466	-
A0A1D5W913	-	-	-	-	-	154	gi|960479376|ref|XP_014756644.1|PREDICTED: histone H3.3-like [Brachypodium distachyon] >gi|944060325|gb|KQJ95915.1| hypothetical protein BRADI_3g19755 [Brachypodium distachyon]	XP_014756644	219.55	3.09e-71	114	121	154			A0A341U2U0	-	-	-	-	-	539	gi|473826365|gb|EMS47128.1|Adenine/guanine permease AZG2 [Triticum urartu]	EMS47128	1050.43	0	525	529	535			A0A1D5UXD7	Serine/threonine-protein kinase	recognition of pollen [GO:0048544]	ATP binding [GO:0005524];protein serine/threonine kinase activity [GO:0004674]	integral component of membrane [GO:0016021]	recognition of pollen [GO:0048544];ATP binding [GO:0005524];protein serine/threonine kinase activity [GO:0004674];integral component of membrane [GO:0016021]	854	gi|1149787758|ref|XP_020155771.1|G-type lectin S-receptor-like serine/threonine-protein kinase B120 isoform X1 [Aegilops tauschii subsp. tauschii]	XP_020155771	1779.61	0	854	854	854			A0A1D5XD31	-
A0A1D5WGQ8	-	-	-	-	-	475	gi|475614946|gb|EMT29264.1|hypothetical protein F775_15762 [Aegilops tauschii]	EMT29264	888.641	0	430	430	431			A0A341V026	-	-	-	-	-	285	gi|1149798234|ref|XP_020159811.1|UDP-glycosyltransferase 83A1-like [Aegilops tauschii subsp. tauschii] >gi|1149832688|ref|XP_020173176.1| UDP-glycosyltransferase 83A1-like [Aegilops tauschii subsp. tauschii]	XP_020159811	407.912	1.16e-138	224	236	289			A0A1D5V5X0	-	-	-	-	-	455	gi|1149836664|ref|XP_020174682.1|pentatricopeptide repeat-containing protein At3g13160, mitochondrial-like [Aegilops tauschii subsp. tauschii]	XP_020174682	810.831	0	406	413	430			A0A1D5Y0Q9	-
A0A1D5WHR0	-	-	-	-	-	972	gi|1149752589|ref|XP_020198581.1|kinesin-like protein KIN-14C [Aegilops tauschii subsp. tauschii]	XP_020198581	1999.17	0	971	971	972			A0A341XHN6	-	-	-	-	-	599	gi|1149742642|ref|XP_020194851.1|anaphase-promoting complex subunit 8 [Aegilops tauschii subsp. tauschii]	XP_020194851	1248.42	0	599	599	599			A0A1D5V8N6	-	-	-	-	-	340	gi|474119938|gb|EMS56026.1|hypothetical protein TRIUR3_13486 [Triticum urartu]	EMS56026	689.493	0	337	337	340			A0A1D5Y258	-
A0A1D5WLE4	-	-	-	-	-	486	gi|1149722690|ref|XP_020187245.1|tyrosine decarboxylase 1-like [Aegilops tauschii subsp. tauschii]	XP_020187245	832.402	0	404	404	405			A0A341XK44	-	-	-	-	-	196	gi|473755098|gb|EMS45703.1|hypothetical protein TRIUR3_32661 [Triticum urartu]	EMS45703	293.893	3.38e-96	159	169	193			A0A1D5VDC7	-	-	-	-	-	913	gi|110623255|emb|CAI94866.2|heat shock protein 101 [Triticum turgidum subsp. durum]	CAI94866	1828.91	0	910	912	913			A0A1D5YGF5	-
A0A1D5WN50	-	-	-	-	-	1286	gi|1149710276|ref|XP_020181209.1|probable histone acetyltransferase HAC-like 3 isoform X2 [Aegilops tauschii subsp. tauschii]	XP_020181209	2693.3	0	1284	1285	1286			A0A341XMT4	-	-	-	-	-	290	gi|1149756711|ref|XP_020200135.1|uncharacterized protein LOC109785961 [Aegilops tauschii subsp. tauschii]	XP_020200135	525.398	0	256	269	289			A0A1D5WEC2	-	-	-	-	-	522	gi|1149715950|ref|XP_020184006.1|uncharacterized protein LOC109769689 [Aegilops tauschii subsp. tauschii]	XP_020184006	1050.04	0	516	518	522			A0A1D5YNJ1	-
A0A1D5WNP3	-	-	-	-	-	443	gi|1149769268|ref|XP_020149145.1|protein CLT1, chloroplastic-like [Aegilops tauschii subsp. tauschii]	XP_020149145	873.233	0	443	443	443			A0A341YRD6	-	-	-	-	-	414	gi|1149751346|ref|XP_020198103.1|protein FAR1-RELATED SEQUENCE 5-like [Aegilops tauschii subsp. tauschii]	XP_020198103	808.135	0	401	405	484			A0A1D5WHR0	-	-	-	-	-	972	gi|1149752589|ref|XP_020198581.1|kinesin-like protein KIN-14C [Aegilops tauschii subsp. tauschii]	XP_020198581	1999.17	0	971	971	972			A0A1D5YYA4	-
A0A1D5WT48	-	-	-	-	-	660	gi|1149847147|ref|XP_020188770.1|rust resistance kinase Lr10-like isoform X1 [Aegilops tauschii subsp. tauschii]	XP_020188770	1365.13	0	655	659	660			A0A341ZF25	-	-	-	-	-	198	gi|475548342|gb|EMT11061.1|hypothetical protein F775_22642 [Aegilops tauschii]	EMT11061	290.041	1.6e-89	157	171	194			A0A1D5WNF2	-	-	-	-	-	468	gi|1149742329|ref|XP_020194718.1|tankyrase-1-like [Aegilops tauschii subsp. tauschii]	XP_020194718	925.235	0	468	468	468			A0A1D5Z8L4	-
A0A1D5WV66	-	-	-	-	-	625	gi|1149755293|ref|XP_020199605.1|rust resistance kinase Lr10-like [Aegilops tauschii subsp. tauschii]	XP_020199605	1302.73	0	625	625	625			A0A341ZHF2	-	-	-	-	-	928	gi|1149713748|ref|XP_020182906.1|kinesin-like protein KIN-14M isoform X2 [Aegilops tauschii subsp. tauschii]	XP_020182906	1892.86	0	926	926	937			A0A1D5WT48	-	-	-	-	-	660	gi|1149847147|ref|XP_020188770.1|rust resistance kinase Lr10-like isoform X1 [Aegilops tauschii subsp. tauschii]	XP_020188770	1365.13	0	655	659	660			A0A1D5ZAP2	Serine/threonine-protein phosphatase
A0A1D5X1H6	-	-	-	-	-	730	gi|1149769805|ref|XP_020149349.1|uncharacterized protein LOC109734552 [Aegilops tauschii subsp. tauschii]	XP_020149349	1329.31	0	662	682	724			W4ZXG6	-	-	-	-	-	293	gi|1048219214|gb|ANW82325.1|sensitivity to red light reduced 1 -B1 [Triticum aestivum]	ANW82325	557.37	0	282	286	293			A0A1D5X1H6	-	-	-	-	-	730	gi|1149769805|ref|XP_020149349.1|uncharacterized protein LOC109734552 [Aegilops tauschii subsp. tauschii]	XP_020149349	1329.31	0	662	682	724			A0A1D5ZDB0	-
A0A1D5X4U5	-	-	-	-	-	938	gi|1149792453|ref|XP_020157579.1|chaperone protein ClpC2, chloroplastic-like [Aegilops tauschii subsp. tauschii]	XP_020157579	1751.49	0	874	878	889			W5BC83	-	-	-	-	-	525	gi|1149738202|ref|XP_020193188.1|SWI/SNF complex component SNF12 homolog [Aegilops tauschii subsp. tauschii]	XP_020193188	1056.97	0	522	522	526			A0A1D5XBZ2	-	-	-	-	-	177	gi|326521600|dbj|BAK00376.1|predicted protein [Hordeum vulgare subsp. vulgare]	BAK00376	317.39	6.34e-109	155	160	174			A0A1D6A3J4	-
A0A1D5XDC9	-	-	-	-	-	450	gi|473890256|gb|EMS48597.1|hypothetical protein TRIUR3_21591 [Triticum urartu]	EMS48597	912.909	0	447	448	452			W5BC93	-	-	-	-	-	308	gi|1149821936|ref|XP_020169252.1|transcription factor MYB34-like [Aegilops tauschii subsp. tauschii]	XP_020169252	518.85	0	271	283	320			A0A1D5XDG1	-	-	-	-	-	901	gi|1149766299|ref|XP_020148101.1|formin-like protein 20 [Aegilops tauschii subsp. tauschii]	XP_020148101	1457.58	0	760	792	906			A0A1D6A3W4	-
A0A1D5XF54	-	-	-	-	-	425	gi|474317114|gb|EMS62130.1|hypothetical protein TRIUR3_06082 [Triticum urartu]	EMS62130	379.407	4.58e-123	210	258	392			W5C508	-	-	-	-	-	223	gi|1149794731|ref|XP_020158472.1|ras-related protein RABA5a [Aegilops tauschii subsp. tauschii]	XP_020158472	460.685	4.34e-164	223	223	223			A0A1D5XM19	-	-	-	-	-	209	gi|1149752975|ref|XP_020198737.1|uncharacterized protein LOC109784545 [Aegilops tauschii subsp. tauschii]	XP_020198737	312.383	5.88e-106	179	188	211			A0A1D6AF10	-
A0A1D5XFP9	-	-	-	-	-	125	gi|474326175|gb|EMS62456.1|hypothetical protein TRIUR3_35340 [Triticum urartu]	EMS62456	135.961	4.85e-39	73	75	109			W5C572	Uncharacterized protein	Photosynthesis [GO:0015979]	-	Photosystem I [GO:0009522]	Photosynthesis [GO:0015979];-;photosystem I [GO:0009522]	145	gi|1119377716|ref|WP_072354032.1|hypothetical protein [Klebsiella pneumoniae] >gi|1149782450|ref|XP_020153944.1| photosystem I reaction center subunit N, chloroplastic [Aegilops tauschii subsp. tauschii]	WP_072354032	293.893	9.37e-101	145	145	145			A0A1D5XNF0	-	-	-	-	-	108	gi|1149722387|ref|XP_020187105.1|succinate dehydrogenase assembly factor 1, mitochondrial [Aegilops tauschii subsp. tauschii] >gi|1149722389|ref|XP_020187106.1| succinate dehydrogenase assembly factor 1, mitochondrial [Aegilops tauschii subsp. tauschii]	XP_020187105	216.853	2.47e-71	107	108	108			A0A1D6AQB3	-
A0A1D5XZK3	-	-	-	-	-	492	gi|1149811371|ref|XP_020164896.1|catalase-1 [Aegilops tauschii subsp. tauschii]	XP_020164896	1025.77	0	491	491	492			W5DWR7	-	-	-	-	-	416	gi|1149842377|ref|XP_020176962.1|uncharacterized protein LOC109762516 [Aegilops tauschii subsp. tauschii] >gi|475619147|gb|EMT30671.1| hypothetical protein F775_21855 [Aegilops tauschii]	XP_020176962	700.664	0	394	401	420			A0A1D5XSQ5	-	-	-	-	-	1142	gi|326533392|dbj|BAJ93668.1|predicted protein [Hordeum vulgare subsp. vulgare]	BAJ93668	2173.67	0	1095	1120	1170			A0A1D6AUW3	-
A0A1D5Y0Q9	-	-	-	-	-	581	gi|1149764329|ref|XP_020147360.1|heat shock 70 kDa protein 8 [Aegilops tauschii subsp. tauschii]	XP_020147360	1194.87	0	579	579	580			W5F9I3	-	-	-	-	-	604	gi|1149831603|ref|XP_020172744.1|cell division control protein 45 homolog [Aegilops tauschii subsp. tauschii]	XP_020172744	1233.78	0	602	603	604			A0A1D5Y0Q9	-	-	-	-	-	581	gi|1149764329|ref|XP_020147360.1|heat shock 70 kDa protein 8 [Aegilops tauschii subsp. tauschii]	XP_020147360	1194.87	0	579	579	580			A0A1D6AXJ7	-
A0A1D5YNB5	-	-	-	-	-	300	gi|1149788661|ref|XP_020156122.1|5&apos;-adenylylsulfate reductase-like 5 [Aegilops tauschii subsp. tauschii]	XP_020156122	534.643	0	260	264	271			W5GKL3	-	-	-	-	-	799	gi|1149758656|ref|XP_020200853.1|G-type lectin S-receptor-like serine/threonine-protein kinase LECRK2 [Aegilops tauschii subsp. tauschii]	XP_020200853	1536.55	0	744	760	792			A0A1D5YE08	-	-	-	-	-	968	gi|326526891|dbj|BAK00834.1|predicted protein [Hordeum vulgare subsp. vulgare]	BAK00834	1952.95	0	937	948	968			A0A1D6AZR4	-
A0A1D5YXF3	-	-	-	-	-	452	gi|326514754|dbj|BAJ99738.1|predicted protein [Hordeum vulgare subsp. vulgare] >gi|326532020|dbj|BAK01386.1| predicted protein [Hordeum vulgare subsp. vulgare]	BAJ99738	911.368	0	449	450	452																			A0A1D5YHM7	-	-	-	-	-	404	gi|1149823745|ref|XP_020169959.1|protein NDH-DEPENDENT CYCLIC ELECTRON FLOW 5 [Aegilops tauschii subsp. tauschii]	XP_020169959	724.161	0	385	388	406			A0A1D6B1L1	-
A0A1D5Z1R7	-	-	-	-	-	680	gi|1149769099|ref|XP_020149074.1|uncharacterized protein LOC109734275 isoform X2 [Aegilops tauschii subsp. tauschii]	XP_020149074	1306.58	0	629	641	652																			A0A1D5YKB4	-	-	-	-	-	153	gi|1149820822|ref|XP_020168852.1|chaperone protein dnaJ 20, chloroplastic-like [Aegilops tauschii subsp. tauschii]	XP_020168852	300.442	5.16e-103	152	152	153			A0A1D6B6E9	-
A0A1D5Z3F3	-	-	-	-	-	545	gi|1149702140|ref|XP_020165947.1|uncharacterized protein LOC109751473 [Aegilops tauschii subsp. tauschii]	XP_020165947	1067.76	0	528	533	545																			A0A1D5YKI7	-	-	-	-	-	1159	gi|1149716822|ref|XP_020184418.1|uncharacterized protein LOC109770115 [Aegilops tauschii subsp. tauschii] >gi|1149716824|ref|XP_020184419.1| uncharacterized protein LOC109770115 [Aegilops tauschii subsp. tauschii]	XP_020184418	2021.9	0	1035	1049	1130			A0A1D6BGA4	-
A0A1D5ZFG4	-	-	-	-	-	103	gi|1149733536|ref|XP_020191654.1|putative glutaredoxin-C14 [Aegilops tauschii subsp. tauschii] >gi|473787096|gb|EMS46251.1| Putative glutaredoxin-C14 [Triticum urartu] >gi|475612527|gb|EMT28436.1| Putative glutaredoxin-C14 [Aegilops tauschii]	XP_020191654	207.994	4.8e-68	102	103	103																			A0A1D5YQ71	-	-	-	-	-	536	gi|326514304|dbj|BAJ96139.1|predicted protein [Hordeum vulgare subsp. vulgare]	BAJ96139	1021.15	0	508	517	544			A0A1D6BP35	-
A0A1D5ZNA6	-	-	-	-	-	1176	gi|1149708560|ref|XP_020180377.1|uncharacterized protein LOC109766014 isoform X2 [Aegilops tauschii subsp. tauschii]	XP_020180377	1804.65	0	1000	1034	1199																			A0A1D5Z5P0	-	-	-	-	-	411	gi|1149768306|ref|XP_020148812.1|IAA-amino acid hydrolase ILR1-like 4 [Aegilops tauschii subsp. tauschii]	XP_020148812	692.96	0	340	366	403			A0A1D6BYB6	-
A0A1D5ZUY5	-	-	-	-	-	542	gi|1149822578|ref|XP_020169493.1|F-box protein At3g07870-like [Aegilops tauschii subsp. tauschii]	XP_020169493	1128.24	0	540	540	542																			A0A1D5Z9P2	-	-	-	-	-	336	gi|1149773943|ref|XP_020150878.1|probable UDP-arabinose 4-epimerase 1 [Aegilops tauschii subsp. tauschii]	XP_020150878	659.062	0	316	317	320			A0A1D6C8J1	-
A0A1D6A3J4	-	-	-	-	-	611	gi|1149775380|ref|XP_020151431.1|protein NRT1/ PTR FAMILY 2.11-like [Aegilops tauschii subsp. tauschii] >gi|475534784|gb|EMT08635.1| Peptide transporter PTR1 [Aegilops tauschii]	XP_020151431	1252.27	0	606	607	611																			A0A1D5ZI63	-	-	-	-	-	1065	gi|1149824851|ref|XP_020170399.1|nuclear pore complex protein NUP1-like isoform X2 [Aegilops tauschii subsp. tauschii]	XP_020170399	1941.78	0	982	988	1024			A0A1D6CKP1	-
A0A1D6A3W4	-	-	-	-	-	821	gi|475507467|gb|EMT04952.1|hypothetical protein F775_22955 [Aegilops tauschii]	EMT04952	1668.67	0	806	806	806																			A0A1D5ZNA6	-	-	-	-	-	1176	gi|1149708560|ref|XP_020180377.1|uncharacterized protein LOC109766014 isoform X2 [Aegilops tauschii subsp. tauschii]	XP_020180377	1804.65	0	1000	1034	1199			A0A1D6CXG9	-
A0A1D6ARV6	-	-	-	-	-	891	gi|475595105|gb|EMT22920.1|hypothetical protein F775_12551 [Aegilops tauschii]	EMT22920	760.37	0	406	491	676																			A0A1D6ABV1	-	-	-	-	-	628	gi|1149827819|ref|XP_020171238.1|rust resistance kinase Lr10-like [Aegilops tauschii subsp. tauschii]	XP_020171238	1192.18	0	579	594	628			A0A1D6D048	-
A0A1D6AXJ7	-	-	-	-	-	1139	gi|1149843336|ref|XP_020177359.1|probable disease resistance protein RF9 isoform X2 [Aegilops tauschii subsp. tauschii]	XP_020177359	1431.77	0	773	909	1299																			A0A1D6ANG8	-	-	-	-	-	310	gi|326501254|dbj|BAJ98858.1|predicted protein [Hordeum vulgare subsp. vulgare] >gi|326514380|dbj|BAJ96177.1| predicted protein [Hordeum vulgare subsp. vulgare]	BAJ98858	575.859	0	291	298	310			A0A1D6D7S4	-
A0A1D6AYC2	-	-	-	-	-	836	gi|93138733|gb|ABE99811.1|inwardly rectifying potassium channel AKT2 [Hordeum vulgare] >gi|326499398|dbj|BAJ86010.1| predicted protein [Hordeum vulgare subsp. vulgare]	ABE99811	1368.99	0	685	734	818																			A0A1D6AYC2	-	-	-	-	-	836	gi|93138733|gb|ABE99811.1|inwardly rectifying potassium channel AKT2 [Hordeum vulgare] >gi|326499398|dbj|BAJ86010.1| predicted protein [Hordeum vulgare subsp. vulgare]	ABE99811	1368.99	0	685	734	818			A0A1D6RNX2	Uncharacterized protein
A0A1D6B1A5	-	-	-	-	-	147	gi|474190348|gb|EMS58096.1|hypothetical protein TRIUR3_17604 [Triticum urartu]	EMS58096	124.79	1.23e-34	72	72	110																			A0A1D6B1A5	-	-	-	-	-	147	gi|474190348|gb|EMS58096.1|hypothetical protein TRIUR3_17604 [Triticum urartu]	EMS58096	124.79	1.23e-34	72	72	110			A0A1D6S474	-
A0A1D6BLS6	-	-	-	-	-	434	gi|475513058|gb|EMT05567.1|hypothetical protein F775_13598 [Aegilops tauschii]	EMT05567	425.246	2.62e-143	200	200	206																			A0A1D6B8N3	-	-	-	-	-	933	gi|1149837734|ref|XP_020175146.1|uncharacterized protein LOC109760752 [Aegilops tauschii subsp. tauschii] >gi|1149837736|ref|XP_020175148.1| uncharacterized protein LOC109760752 [Aegilops tauschii subsp. tauschii] >gi|1149837738|ref|XP_020175149.1| uncharacterized protein LOC109760752 [Aegilops tauschii subsp. tauschii]	XP_020175146	1900.18	0	929	929	933			A0A1W5RMH3	Elongation factor 1-alpha
A0A1D6BRB7	-	-	-	-	-	1893	gi|1149735063|ref|XP_020191997.1|lysine-specific demethylase 5B [Aegilops tauschii subsp. tauschii]	XP_020191997	3776.48	0	1844	1864	1906																			A0A1D6BPS1	-	-	-	-	-	868	gi|474057063|gb|EMS53839.1|Disease resistance RPP8-like protein 3 [Triticum urartu]	EMS53839	1738.39	0	847	852	869			A0A218LVR0	Photosystem II protein D1
A0A1D6C955	-	-	-	-	-	84	gi|326519895|dbj|BAK03872.1|predicted protein [Hordeum vulgare subsp. vulgare]	BAK03872	144.436	2.12e-43	67	73	84																			A0A1D6BRB7	-	-	-	-	-	1893	gi|1149735063|ref|XP_020191997.1|lysine-specific demethylase 5B [Aegilops tauschii subsp. tauschii]	XP_020191997	3776.48	0	1844	1864	1906			A0A218LVV1	Photosystem II CP47 reaction center protein
A0A1D6CER7	-	-	-	-	-	241	gi|473891355|gb|EMS48719.1|hypothetical protein TRIUR3_31458 [Triticum urartu]	EMS48719	375.941	3.48e-130	209	216	241																			A0A1D6CZC8	-	-	-	-	-	972	gi|1149751763|ref|XP_020198258.1|uncharacterized protein LOC109784067 [Aegilops tauschii subsp. tauschii]	XP_020198258	1982.22	0	971	971	972			A0A2X0S4Y0	Uncharacterized protein
A0A1D6CUV2	-	-	-	-	-	315	gi|1149829441|ref|XP_020171884.1|O-glucosyltransferase rumi-like [Aegilops tauschii subsp. tauschii]	XP_020171884	656.366	0	314	314	315																			A0A1D6D2Y3	-	-	-	-	-	240	gi|473891355|gb|EMS48719.1|hypothetical protein TRIUR3_31458 [Triticum urartu]	EMS48719	369.392	9.46e-128	199	207	241			A0A2X0SB57	Uncharacterized protein
A0A1D6D7U6	-	-	-	-	-	669	gi|1149722548|ref|XP_020187188.1|LEAF RUST 10 DISEASE-RESISTANCE LOCUS RECEPTOR-LIKE PROTEIN KINASE-like 2.4 [Aegilops tauschii subsp. tauschii]	XP_020187188	1352.81	0	652	659	669																			A0A1D6D665	-	-	-	-	-	1043	gi|1149806847|ref|XP_020163167.1|putative disease resistance RPP13-like protein 3 [Aegilops tauschii subsp. tauschii]	XP_020163167	2150.17	0	1042	1042	1043			A0A2X0TJ24	Uncharacterized protein
A0A1D6DCM7	-	-	-	-	-	982	gi|474301622|gb|EMS61616.1|Putative disease resistance RPP13-like protein 3 [Triticum urartu]	EMS61616	1072.38	0	587	690	1009																			A0A1D6D7S4	-	-	-	-	-	345	gi|326529377|dbj|BAK01082.1|predicted protein [Hordeum vulgare subsp. vulgare]	BAK01082	571.237	0	286	301	335			A0A2X0TSJ7	Uncharacterized protein
A0A1D6DEM1	-	-	-	-	-	854	gi|218191171|gb|EEC73598.1|hypothetical protein OsI_08070 [Oryza sativa Indica Group]	EEC73598	890.182	0	465	585	860																			A0A1D6DHC8	-	-	-	-	-	263	gi|1149837503|ref|XP_020175044.1|NADPH oxidase activator-like [Aegilops tauschii subsp. tauschii]	XP_020175044	384.03	2.63e-133	206	207	216			A0A2X0TYH6	Uncharacterized protein
A0A1D6DK36	-	-	-	-	-	108	gi|1149710692|ref|XP_020181421.1|protein RESPONSE TO LOW SULFUR 2-like [Aegilops tauschii subsp. tauschii]	XP_020181421	187.963	6.19e-60	107	107	108																			A0A1D6REH1	-	-	-	-	-	476	gi|1149751749|ref|XP_020198251.1|notchless protein homolog [Aegilops tauschii subsp. tauschii]	XP_020198251	974.926	0	470	470	473			A0A341NW77	-
A0A1D6REC6	-	-	-	-	-	103	gi|195617694|gb|ACG30677.1|histone H4 [Zea mays]	ACG30677	202.216	4.05e-65	102	102	103																			A0A1D6RG55	-	-	-	-	-	244	gi|1149724142|ref|XP_020187967.1|membrane steroid-binding protein 1-like [Aegilops tauschii subsp. tauschii]	XP_020187967	483.026	2.61e-172	244	244	244			A0A341PAZ1	-
A0A1D6RGP5	-	-	-	-	-	1433	gi|1149836170|ref|XP_020174467.1|putative disease resistance protein RGA4 isoform X1 [Aegilops tauschii subsp. tauschii]	XP_020174467	2914.02	0	1415	1421	1433																			A0A1D6RMX7	-	-	-	-	-	940	gi|474395137|gb|EMS65671.1|Disease resistance RPP13-like protein 4 [Triticum urartu]	EMS65671	1158.67	0	602	719	938			A0A341PJQ6	-
A0A1D6RKM3	-	-	-	-	-	1037	gi|1149847462|ref|XP_020189993.1|protein argonaute 14-like [Aegilops tauschii subsp. tauschii]	XP_020189993	2065.04	0	1002	1008	1037																			A0A1D6S474	-	-	-	-	-	140	gi|474373418|gb|EMS63992.1|hypothetical protein TRIUR3_02582 [Triticum urartu]	EMS63992	172.555	5.71e-53	102	106	146			A0A341PMI3	-
A0A1D6RMF8	-	-	-	-	-	600	gi|1149769245|ref|XP_020149134.1|probable cytochrome P450 313a4 [Aegilops tauschii subsp. tauschii]	XP_020149134	1079.7	0	540	556	575																			A0A1D6SBX4	-	-	-	-	-	645	gi|473939406|gb|EMS50245.1|1,4-alpha-glucan-branching enzyme, chloroplastic/amyloplastic [Triticum urartu]	EMS50245	1277.31	0	610	612	617			A0A341PT91	-
A0A1D6RML7	-	-	-	-	-	666	gi|1149711776|ref|XP_020181957.1|probable protein transport Sec1a isoform X2 [Aegilops tauschii subsp. tauschii] >gi|475603264|gb|EMT25362.1| Putative protein transport Sec1a [Aegilops tauschii]	XP_020181957	1357.04	0	652	659	667																			A0A1X9NZ83	Disease resistance protein NLR1	-	ADP binding [GO:0043531]	-	-;ADP binding [GO:0043531];-	912	gi|1189354609|gb|ARO38245.1|disease resistance protein NLR1 [Triticum aestivum]	ARO38245	1882.84	0	912	912	912			A0A341Q6H1	-
A0A1D6RMX7	-	-	-	-	-	940	gi|474395137|gb|EMS65671.1|Disease resistance RPP13-like protein 4 [Triticum urartu]	EMS65671	1158.67	0	602	719	938																			A0A2I4R1R2	Photosystem I P700 chlorophyll a apoprotein A2	photosynthesis [GO:0015979];protein-chromophore linkage [GO:0018298]	4 iron, 4 sulfur cluster binding [GO:0051539];chlorophyll binding [GO:0016168];electron transfer activity [GO:0009055];magnesium ion binding [GO:0000287]	chloroplast thylakoid membrane [GO:0009535];integral component of membrane [GO:0016021];photosystem I [GO:0009522]	photosynthesis [GO:0015979];protein-chromophore linkage [GO:0018298];4 iron, 4 sulfur cluster binding [GO:0051539];chlorophyll binding [GO:0016168];electron transfer activity [GO:0009055];magnesium ion binding [GO:0000287];chloroplast thylakoid membrane [GO:0009535];integral component of membrane [GO:0016021];photosystem I [GO:0009522]	734	gi|14017571|ref|NP_114258.1|photosystem I P700 chlorophyll a apoprotein A2 (chloroplast) [Triticum aestivum] >gi|525778504|ref|YP_008239092.1| photosystem I P700 apoprotein A2 (chloroplast) [Triticum monococcum] >gi|525782215|ref|YP_008239171.1| photosystem I P700 apoprotein A2 (chloroplast) [Secale cereale] >gi|525782294|ref|YP_008239248.1| photosystem I P700 apoprotein A2 (chloroplast) [Triticu…	NP_114258	1490.71	0	734	734	734			A0A341QEP4	-
A0A1D6S474	-	-	-	-	-	140	gi|474373418|gb|EMS63992.1|hypothetical protein TRIUR3_02582 [Triticum urartu]	EMS63992	172.555	5.71e-53	102	106	146																			A0A2I6QG46	SKP2A-like protein	-	-	-	-	279	gi|474016562|gb|EMS52741.1|hypothetical protein TRIUR3_22762 [Triticum urartu]	EMS52741	529.635	0	261	261	265			A0A341QI90	-
A0A1D6S8A6	-	-	-	-	-	1084	gi|1149798403|ref|XP_020159872.1|protein phosphatase 2C and cyclic nucleotide-binding/kinase domain-containing protein isoform X1 [Aegilops tauschii subsp. tauschii] >gi|1149798405|ref|XP_020159873.1| protein phosphatase 2C and cyclic nucleotide-binding/kinase domain-containing protein isoform X1 [Aegilops tauschii subsp. tauschii]	XP_020159872	2171.36	0	1054	1060	1077																			A0A2X0S0A5	Uncharacterized protein	-	ubiquitin-protein transferase activity [GO:0004842]	-	-;ubiquitin-protein transferase activity [GO:0004842];-	1797	gi|1149737786|ref|XP_020193025.1|E3 ubiquitin-protein ligase UPL3-like [Aegilops tauschii subsp. tauschii]	XP_020193025	3672.48	0	1792	1793	1797			A0A341R3W2	-
A0A1X9NZ83	Disease resistance protein NLR1	-	ADP binding [GO:0043531]	-	-;ADP binding [GO:0043531];-	912	gi|1189354609|gb|ARO38245.1|disease resistance protein NLR1 [Triticum aestivum]	ARO38245	1882.84	0	912	912	912																			A0A2X0S4Y0	Uncharacterized protein	-	-	-	-	123	gi|475616127|gb|EMT29665.1|hypothetical protein F775_42876 [Aegilops tauschii]	EMT29665	199.904	3.26e-63	105	109	118			A0A341RCD6	-
A0A218LVV1	Photosystem II CP47 reaction center protein	Photosynthetic electron transport in photosystem II [GO:0009772];protein-chromophore linkage [GO:0018298]	Chlorophyll binding [GO:0016168];electron transporter, transferring electrons within the cyclic electron transport pathway of photosynthesis activity [GO:0045156]	Chloroplast thylakoid membrane [GO:0009535];integral component of membrane [GO:0016021];photosystem II [GO:0009523]	Photosynthetic electron transport in photosystem II [GO:0009772];protein-chromophore linkage [GO:0018298];chlorophyll binding [GO:0016168];electron transporter, transferring electrons within the cyclic electron transport pathway of photosynthesis activity [GO:0045156];chloroplast thylakoid membrane [GO:0009535];integral component of membrane [GO:0016021];photosystem II [GO:0009523]	508	gi|1209567571|gb|ASD45848.1|PsbB (chloroplast) [Triticum aestivum]	ASD45848	847.81	0	508	508	508																			A0A2X0S768	Uncharacterized protein	-	-	-	-	318	gi|212007823|gb|ACJ22508.1|hypothetical protein [Triticum aestivum]	ACJ22508	187.963	3.97e-53	96	123	190			A0A341RI81	-
A0A2X0SAI1	Uncharacterized protein	-	-	-	-	200	gi|1149714988|ref|XP_020183536.1|uncharacterized protein LOC109769197 [Aegilops tauschii subsp. tauschii]	XP_020183536	233.032	1.06e-72	131	150	198																			A0A2X0TYH6	Uncharacterized protein	-	-	-	-	579	gi|1149763041|ref|XP_020146913.1|axoneme-associated protein mst101(2)-like [Aegilops tauschii subsp. tauschii]	XP_020146913	457.603	1.22e-156	238	239	242			A0A341RYY0	-
A0A2X0SB57	Uncharacterized protein	-	-	-	-	1275	gi|1149812742|ref|XP_020165431.1|putative disease resistance protein RGA1 [Aegilops tauschii subsp. tauschii] >gi|475573028|gb|EMT16636.1| Putative disease resistance protein RGA4 [Aegilops tauschii]	XP_020165431	2079.29	0	1044	1126	1281																			A0A341NG26	-	-	-	-	-	178	gi|474250789|gb|EMS60220.1|hypothetical protein TRIUR3_23378 [Triticum urartu]	EMS60220	365.54	6.24e-128	173	176	178			A0A341S3Y7	-
A0A2X0SDP7	Uncharacterized protein	-	ADP binding [GO:0043531]	-	-;ADP binding [GO:0043531];-	921	gi|474314624|gb|EMS62028.1|Disease resistance protein RPM1 [Triticum urartu]	EMS62028	1345.49	0	699	775	927																			A0A341NIR8	-	-	-	-	-	269	gi|1149720437|ref|XP_020186169.1|mitochondrial ATPase complex subunit ATP10 [Aegilops tauschii subsp. tauschii]	XP_020186169	535.028	0	262	264	269			A0A341S952	-
A0A2X0TQR7	Uncharacterized protein	-	-	-	-	448	gi|1149798074|ref|XP_020159761.1|WD repeat-containing protein 25 [Aegilops tauschii subsp. tauschii] >gi|1149798076|ref|XP_020159762.1| WD repeat-containing protein 25 [Aegilops tauschii subsp. tauschii] >gi|1149798078|ref|XP_020159763.1| WD repeat-containing protein 25 [Aegilops tauschii subsp. tauschii] >gi|1149798080|ref|XP_020159764.1| WD repeat-containing protein 25 [Aegilops tauschii subsp.…	XP_020159761	899.812	0	439	439	440																			A0A341NMQ2	-	-	-	-	-	1489	gi|1149704966|ref|XP_020178617.1|SNF2 domain-containing protein CLASSY 1-like [Aegilops tauschii subsp. tauschii]	XP_020178617	2984.13	0	1446	1458	1489			A0A341SJE0	-
A0A2X0TQW2	Uncharacterized protein	-	Zinc ion binding [GO:0008270]	-	-;zinc ion binding [GO:0008270];-	827	gi|1149813404|ref|XP_020165742.1|uncharacterized protein LOC109751253 [Aegilops tauschii subsp. tauschii]	XP_020165742	1672.91	0	795	795	795																			A0A341P2N0	-	-	-	-	-	437	gi|475556384|gb|EMT12631.1|hypothetical protein F775_20492 [Aegilops tauschii]	EMT12631	811.987	0	399	408	442			A0A341SZH8	-
A0A2X0TY24	RING-type E3 ubiquitin transferase	-	Ubiquitin-protein transferase activity [GO:0004842]	-	-;ubiquitin-protein transferase activity [GO:0004842];-	964	gi|1149780067|ref|XP_020153095.1|uncharacterized protein LOC109738403 [Aegilops tauschii subsp. tauschii]	XP_020153095	1927.14	0	959	959	964																			A0A341P600	-	-	-	-	-	301	gi|407907619|gb|AFU48612.1|LMW glutenin [Triticum aestivum]	AFU48612	485.723	1.96e-170	294	295	369			A0A341TAH3	-
A0A2X0TYH6	Uncharacterized protein	-	-	-	-	579	gi|1149763041|ref|XP_020146913.1|axoneme-associated protein mst101(2)-like [Aegilops tauschii subsp. tauschii]	XP_020146913	457.603	1.22e-156	238	239	242																			A0A341PH09	-	-	-	-	-	1087	gi|1149704876|ref|XP_020178571.1|pentatricopeptide repeat-containing protein MRL1, chloroplastic isoform X1 [Aegilops tauschii subsp. tauschii]	XP_020178571	2244.16	0	1084	1085	1087			A0A341TBL7	-
A0A341NF49	-	-	-	-	-	295	gi|473736010|gb|EMS45272.1|Wall-associated receptor kinase-like 9 [Triticum urartu]	EMS45272	613.994	0	293	294	295																			A0A341PHU6	-	-	-	-	-	369	gi|1149767644|ref|XP_020148575.1|uncharacterized protein LOC109733775 [Aegilops tauschii subsp. tauschii] >gi|475538312|gb|EMT09230.1| hypothetical protein F775_09588 [Aegilops tauschii]	XP_020148575	731.48	0	362	364	381			A0A341TGU6	-
A0A341NL59	-	-	-	-	-	989	gi|1149704876|ref|XP_020178571.1|pentatricopeptide repeat-containing protein MRL1, chloroplastic isoform X1 [Aegilops tauschii subsp. tauschii]	XP_020178571	2006.49	0	967	971	980																			A0A341PHW8	-	-	-	-	-	484	gi|1149813996|ref|XP_020166001.1|uncharacterized protein LOC109751527 [Aegilops tauschii subsp. tauschii]	XP_020166001	958.362	0	483	483	553			A0A341TH10	-
A0A341NRF0	-	-	-	-	-	311	gi|1149710938|ref|XP_020181531.1|interactor of constitutive active ROPs 1-like [Aegilops tauschii subsp. tauschii]	XP_020181531	504.212	1.12e-176	288	298	311																			A0A341PQF7	-	-	-	-	-	1284	gi|1149815227|ref|XP_020166521.1|ABC transporter C family member 3-like [Aegilops tauschii subsp. tauschii]	XP_020166521	2645.54	0	1284	1284	1284			A0A341TP95	-
A0A341NYK2	-	-	-	-	-	739	gi|1149826710|ref|XP_020170828.1|nucleolar MIF4G domain-containing protein 1 [Aegilops tauschii subsp. tauschii]	XP_020170828	1470.68	0	722	729	741																			A0A341PY76	-	-	-	-	-	707	gi|1149815185|ref|XP_020166500.1|phenylalanine ammonia-lyase-like [Aegilops tauschii subsp. tauschii]	XP_020166500	1444.1	0	699	702	707			A0A341TXW8	-
A0A341NZX4	-	-	-	-	-	86	gi|944058762|gb|KQJ94352.1|hypothetical protein BRADI_3g10071 [Brachypodium distachyon]	KQJ94352	72.7886	1.29e-14	37	56	96																			A0A341Q116	-	-	-	-	-	95	gi|669031260|emb|CDM86129.1|unnamed protein product [Triticum aestivum]	CDM86129	181.8	6.79e-58	85	90	95			A0A341UGS9	-
A0A341P0D5	-	-	-	-	-	614	gi|474441223|gb|EMS68426.1|Heat shock cognate 70 kDa protein 4 [Triticum urartu]	EMS68426	1249.57	0	614	614	648																			A0A341QAJ4	-	-	-	-	-	803	gi|1149819029|ref|XP_020168109.1|G-type lectin S-receptor-like serine/threonine-protein kinase At1g11330 [Aegilops tauschii subsp. tauschii]	XP_020168109	1421.76	0	684	702	760			A0A341UHA6	-
A0A341P1Y6	-	-	-	-	-	380	gi|1149752399|ref|XP_020198501.1|uncharacterized protein LOC109784316 isoform X2 [Aegilops tauschii subsp. tauschii]	XP_020198501	461.455	7.09e-155	247	290	368																			A0A341QB90	-	-	-	-	-	282	gi|474299792|gb|EMS61593.1|hypothetical protein TRIUR3_03366 [Triticum urartu]	EMS61593	577.4	0	282	282	282			A0A341UR18	-
A0A341P435	-	-	-	-	-	363	gi|1149710453|ref|XP_020181295.1|24-methylenesterol C-methyltransferase 2-like [Aegilops tauschii subsp. tauschii]	XP_020181295	743.806	0	360	362	363																			A0A341QF69	-	-	-	-	-	1623	gi|1149808880|ref|XP_020163920.1|endoribonuclease Dicer homolog 4 isoform X1 [Aegilops tauschii subsp. tauschii]	XP_020163920	3273.41	0	1586	1601	1626			A0A341UUQ4	-
A0A341P7Q6	-	-	-	-	-	302	gi|475532367|gb|EMT08221.1|hypothetical protein F775_20234 [Aegilops tauschii]	EMT08221	358.221	5.34e-121	189	192	223																			A0A341QF95	-	-	-	-	-	152	gi|961373917|gb|ALS03825.1|chloroplast ribulose-1,5-bisphosphate carboxylase/oxygenase small subunit [Triticum aestivum]	ALS03825	302.753	9.88e-104	152	152	174			A0A341UW68	-
A0A341P803	-	-	-	-	-	141	gi|1149803708|ref|XP_020161925.1|non-symbiotic hemoglobin-like isoform X1 [Aegilops tauschii subsp. tauschii]	XP_020161925	280.026	1.65e-94	138	140	141																			A0A341QYU9	-	-	-	-	-	248	gi|474270605|gb|EMS60860.1|putative disease resistance protein RXW24L [Triticum urartu]	EMS60860	364.77	2.95e-122	188	207	253			A0A341V9Q7	-
A0A341PAZ1	-	-	-	-	-	701	gi|1149845982|ref|XP_020178352.1|glutamate receptor 3.5-like isoform X1 [Aegilops tauschii subsp. tauschii]	XP_020178352	1261.9	0	606	617	627																			A0A341QZH7	-	-	-	-	-	1311	gi|28555887|emb|CAD45026.1|NBS-LRR disease resistance protein homologue, partial [Hordeum vulgare]	CAD45026	1996.86	0	988	1094	1264			A0A341V9U0	-
A0A341PC24	-	-	-	-	-	206	gi|475519624|gb|EMT06386.1|hypothetical protein F775_05897 [Aegilops tauschii]	EMT06386	419.853	2.27e-147	202	204	206																			A0A341R769	-	-	-	-	-	438	gi|475527442|gb|EMT07473.1|hypothetical protein F775_10217 [Aegilops tauschii]	EMT07473	898.271	0	434	436	437			A0A341VHR5	-
A0A341PCV3	-	-	-	-	-	934	gi|326507542|dbj|BAK03164.1|predicted protein [Hordeum vulgare subsp. vulgare]	BAK03164	522.702	2.77e-167	395	529	998																			A0A341RIE7	-	-	-	-	-	837	gi|1149821923|ref|XP_020169248.1|transducin beta-like protein 3 [Aegilops tauschii subsp. tauschii]	XP_020169248	1585.08	0	833	836	887			A0A341VK07	-
A0A341PKA5	-	-	-	-	-	315	gi|475585841|gb|EMT20149.1|hypothetical protein F775_31941 [Aegilops tauschii]	EMT20149	654.055	0	315	315	315																			A0A341RL47	-	-	-	-	-	197	gi|1149825202|ref|XP_020170539.1|putative disease resistance RPP13-like protein 3 [Aegilops tauschii subsp. tauschii] >gi|1149825204|ref|XP_020170540.1| putative disease resistance RPP13-like protein 3 [Aegilops tauschii subsp. tauschii] >gi|1149825206|ref|XP_020170542.1| putative disease resistance RPP13-like protein 3 [Aegilops tauschii subsp. tauschii] >gi|1149825208|ref|XP_020170543.1| putati…	XP_020170539	354.755	1.94e-114	173	183	190			A0A341W1U3	-
A0A341PR31	-	-	-	-	-	123	gi|1149776968|ref|XP_020179226.1|mediator of RNA polymerase II transcription subunit 15a-like [Aegilops tauschii subsp. tauschii]	XP_020179226	190.274	1.13e-53	96	102	120																			A0A341RLT0	-	-	-	-	-	228	gi|1149815229|ref|XP_020166522.1|uncharacterized protein LOC109752064 [Aegilops tauschii subsp. tauschii]	XP_020166522	448.358	4.21e-159	223	223	227			A0A341WPU3	-
A0A341PUW6	-	-	-	-	-	362	gi|1149701108|ref|XP_020161318.1|glyoxylate/hydroxypyruvate reductase HPR3-like [Aegilops tauschii subsp. tauschii]	XP_020161318	583.563	0	308	319	330																			A0A341RMI9	-	-	-	-	-	269	gi|475556752|gb|EMT12695.1|Putative E3 ubiquitin-protein ligase SINA-like protein 6 [Aegilops tauschii]	EMT12695	418.313	1.44e-146	200	206	216			A0A341WYX8	-
A0A341PXF2	-	-	-	-	-	879	gi|1149833488|ref|XP_020173463.1|receptor-like protein 2 [Aegilops tauschii subsp. tauschii] >gi|475613285|gb|EMT28713.1| LRR receptor-like serine/threonine-protein kinase GSO1 [Aegilops tauschii]	XP_020173463	1570.06	0	788	820	880																			A0A341RTU1	-	-	-	-	-	378	gi|475624012|gb|EMT32439.1|hypothetical protein F775_01171 [Aegilops tauschii]	EMT32439	588.571	0	304	306	375			A0A341XC66	-
A0A341Q5Y6	-	-	-	-	-	157	gi|473793716|gb|EMS46387.1|hypothetical protein TRIUR3_32975 [Triticum urartu]	EMS46387	327.405	1.57e-113	156	156	157																			A0A341SAP7	-	-	-	-	-	444	gi|1149704288|ref|XP_020176516.1|F-box/LRR-repeat protein At4g29420 [Aegilops tauschii subsp. tauschii]	XP_020176516	872.848	0	432	437	444			A0A341XE08	-
A0A341QFU3	-	-	-	-	-	4749	gi|1149714311|ref|XP_020183188.1|sacsin isoform X1 [Aegilops tauschii subsp. tauschii]	XP_020183188	9678.9	0	4702	4718	4749																			A0A341SF94	Uncharacterized protein	-	-	-	-	670	gi|669028783|emb|CDM82708.1|unnamed protein product [Triticum aestivum] >gi|669028788|emb|CDM82714.1| unnamed protein product [Triticum aestivum]	CDM82708	1397.88	0	665	665	665			A0A341XEW4	-
A0A341QFX5	-	-	-	-	-	512	gi|1149756144|ref|XP_020199927.1|ent-cassadiene C2-hydroxylase-like [Aegilops tauschii subsp. tauschii]	XP_020199927	959.518	0	483	492	515																			A0A341SW56	-	-	-	-	-	616	gi|669030660|emb|CDM85262.1|unnamed protein product [Triticum aestivum]	CDM85262	1257.66	0	615	615	616			A0A341XX97	-
A0A341QIG0	-	-	-	-	-	279	gi|944046280|gb|KQJ81921.1|hypothetical protein BRADI_5g03821 [Brachypodium distachyon]	KQJ81921	243.432	3.78e-77	120	170	255																			A0A341T2X2	-	-	-	-	-	511	gi|1149722698|ref|XP_020187249.1|uncharacterized protein LOC109772949 [Aegilops tauschii subsp. tauschii] >gi|475589780|gb|EMT21271.1| SKP1-like protein 10 [Aegilops tauschii]	XP_020187249	1036.56	0	511	511	511			A0A341XZM7	-
A0A341QVT7	-	-	-	-	-	155	gi|475592394|gb|EMT22053.1|hypothetical protein F775_04468 [Aegilops tauschii]	EMT22053	280.796	3.22e-95	139	148	156																			A0A341T5Z1	-	-	-	-	-	984	gi|1149703480|ref|XP_020172509.1|SUPPRESSOR OF ABI3-5 isoform X1 [Aegilops tauschii subsp. tauschii]	XP_020172509	2030.76	0	983	983	984			A0A341Y2U3	-
A0A341QZR1	-	-	-	-	-	143	gi|473899237|gb|EMS49132.1|hypothetical protein TRIUR3_24170 [Triticum urartu]	EMS49132	69.707	3.45e-11	29	37	50																			A0A341T7W5	-	-	-	-	-	123	gi|1149813922|ref|XP_020165963.1|histone H2B.6 [Aegilops tauschii subsp. tauschii] >gi|475429899|gb|EMT01181.1| Histone H2B.6 [Aegilops tauschii]	XP_020165963	238.81	1.28e-79	123	123	127			A0A341Y7I1	-
A0A341QZV6	-	-	-	-	-	745	gi|326509863|dbj|BAJ87147.1|predicted protein [Hordeum vulgare subsp. vulgare]	BAJ87147	1366.67	0	688	707	764																			A0A341TBL7	-	-	-	-	-	334	gi|1149712925|ref|XP_020182501.1|receptor-like protein 12 [Aegilops tauschii subsp. tauschii]	XP_020182501	679.478	0	334	334	334			A0A341YTP7	-
A0A341R5C0	-	-	-	-	-	812	gi|475592173|gb|EMT22004.1|hypothetical protein F775_21957 [Aegilops tauschii]	EMT22004	1421.76	0	691	692	698																			A0A341TE24	-	-	-	-	-	518	gi|475475733|gb|EMT02592.1|hypothetical protein F775_01478 [Aegilops tauschii]	EMT02592	988.793	0	483	484	488			A0A341Z0I9	-
A0A341RHP7	-	-	-	-	-	451	gi|475612418|gb|EMT28401.1|hypothetical protein F775_08206 [Aegilops tauschii]	EMT28401	756.903	0	375	375	375																			A0A341TIC0	-	-	-	-	-	498	gi|1149786402|ref|XP_020155247.1|ABC transporter B family member 25, mitochondrial-like [Aegilops tauschii subsp. tauschii]	XP_020155247	935.25	0	455	459	466			A0A341Z2S9	-
A0A341S3Y7	-	-	-	-	-	293	gi|1149808345|ref|XP_020163718.1|NDR1/HIN1-like protein 13 [Aegilops tauschii subsp. tauschii]	XP_020163718	475.707	7.6e-168	267	276	293																			A0A341TQI5	-	-	-	-	-	167	gi|474317524|gb|EMS62177.1|hypothetical protein TRIUR3_34135 [Triticum urartu]	EMS62177	320.472	1.55e-110	164	165	167			A0A341Z5R4	-
A0A341S8M9	-	-	-	-	-	459	gi|669027583|emb|CDM81053.1|unnamed protein product [Triticum aestivum]	CDM81053	812.757	0	412	423	465																			A0A341U292	-	-	-	-	-	2594	gi|1149785772|ref|XP_020155021.1|protein ABERRANT POLLEN TRANSMISSION 1-like isoform X1 [Aegilops tauschii subsp. tauschii]	XP_020155021	5271.06	0	2555	2568	2594			A0A341Z782	-
A0A341SEU5	-	-	-	-	-	479	gi|1149846581|ref|XP_020186644.1|transcription initiation factor TFIID subunit 15b [Aegilops tauschii subsp. tauschii]	XP_020186644	815.839	0	470	470	481																			A0A341UHF2	-	-	-	-	-	1174	gi|1149766164|ref|XP_020148077.1|nuclear pore complex protein NUP155 [Aegilops tauschii subsp. tauschii]	XP_020148077	2385.91	0	1165	1165	1165			A0A341ZCR2	-
A0A341SF94	Uncharacterized protein	-	-	-	-	670	gi|669028783|emb|CDM82708.1|unnamed protein product [Triticum aestivum] >gi|669028788|emb|CDM82714.1| unnamed protein product [Triticum aestivum]	CDM82708	1397.88	0	665	665	665																			A0A341UJ97	-	-	-	-	-	837	gi|1149730361|ref|XP_020190525.1|nuclear pore complex protein NUP93A-like [Aegilops tauschii subsp. tauschii] >gi|475576275|gb|EMT17503.1| hypothetical protein F775_30781 [Aegilops tauschii]	XP_020190525	1714.12	0	837	837	867			A0A341ZGD7	-
A0A341SGZ9	-	-	-	-	-	398	gi|669029286|emb|CDM83445.1|unnamed protein product [Triticum aestivum]	CDM83445	810.831	0	398	398	405																			A0A341UWL7	-	-	-	-	-	490	gi|1149836325|ref|XP_020174535.1|nucleolin-like [Aegilops tauschii subsp. tauschii]	XP_020174535	309.686	6.51e-98	166	197	266			Q0WXG8	Triticain alpha
A0A341SMA0	-	-	-	-	-	136	gi|1149714004|ref|XP_020183033.1|histone H2B.5 [Aegilops tauschii subsp. tauschii] >gi|1149757429|ref|XP_020200410.1| histone H2B.5 [Aegilops tauschii subsp. tauschii] >gi|1149779967|ref|XP_020153050.1| histone H2B.5 [Aegilops tauschii subsp. tauschii] >gi|75102840|sp|Q43216.3|H2B5_WHEAT RecName: Full=Histone H2B.5; AltName: Full=wcH2B-6 >gi|531056|dbj|BAA07156.1| protein H2B-6 [Triticum aestivum]	XP_020183033	266.929	2.29e-90	135	136	136																			A0A341V026	-	-	-	-	-	285	gi|1149798234|ref|XP_020159811.1|UDP-glycosyltransferase 83A1-like [Aegilops tauschii subsp. tauschii] >gi|1149832688|ref|XP_020173176.1| UDP-glycosyltransferase 83A1-like [Aegilops tauschii subsp. tauschii]	XP_020159811	407.912	1.16e-138	224	236	289			Q43223	Sucrose synthase
A0A341SPW8	-	-	-	-	-	207	gi|669030982|emb|CDM85709.1|unnamed protein product [Triticum aestivum]	CDM85709	409.068	3.07e-144	205	205	207																			A0A341V6S5	-	-	-	-	-	946	gi|475597652|gb|EMT23679.1|LRR receptor-like serine/threonine-protein kinase GSO2 [Aegilops tauschii]	EMT23679	1595.48	0	822	867	945			Q9FS78	Winv2 protein
A0A341T7C4	-	-	-	-	-	308	gi|1149697046|ref|XP_020197228.1|serine/arginine-rich splicing factor RS2Z32-like isoform X1 [Aegilops tauschii subsp. tauschii]	XP_020197228	570.081	0	308	308	324																			A0A341V9U0	-	-	-	-	-	605	gi|474002080|gb|EMS52253.1|Receptor-like protein kinase FERONIA [Triticum urartu]	EMS52253	1198.34	0	573	585	605			Q9SAU8	HSP70
A0A341TBL7	-	-	-	-	-	334	gi|1149712925|ref|XP_020182501.1|receptor-like protein 12 [Aegilops tauschii subsp. tauschii]	XP_020182501	679.478	0	334	334	334																			A0A341VJF4	-	-	-	-	-	987	gi|1149724632|ref|XP_020188204.1|puromycin-sensitive aminopeptidase isoform X2 [Aegilops tauschii subsp. tauschii]	XP_020188204	2027.68	0	973	976	987			Q9XEI1	Heat shock protein 101
A0A341TP95	-	-	-	-	-	537	gi|473826365|gb|EMS47128.1|Adenine/guanine permease AZG2 [Triticum urartu]	EMS47128	1062.37	0	529	531	533																			A0A341VK07	-	-	-	-	-	1032	gi|326493502|dbj|BAJ85212.1|predicted protein [Hordeum vulgare subsp. vulgare]	BAJ85212	1660.2	0	872	926	1037			W5A3P9	-
A0A341TS97	-	-	-	-	-	503	gi|473822226|gb|EMS47052.1|hypothetical protein TRIUR3_06386 [Triticum urartu]	EMS47052	722.62	0	351	356	365																			A0A341VL03	-	-	-	-	-	472	gi|474142525|gb|EMS56620.1|hypothetical protein TRIUR3_04504 [Triticum urartu]	EMS56620	652.129	0	325	333	368			W5BAC0	-
A0A341U1A9	-	-	-	-	-	531	gi|1149718642|ref|XP_020185313.1|metal transporter Nramp6-like [Aegilops tauschii subsp. tauschii]	XP_020185313	1060.44	0	524	527	530																			A0A341VMD2	-	-	-	-	-	465	gi|473794656|gb|EMS46473.1|hypothetical protein TRIUR3_02704 [Triticum urartu]	EMS46473	273.478	9.33e-85	186	210	346			W5BCY2	-
A0A341U2G7	-	-	-	-	-	438	gi|1149786402|ref|XP_020155247.1|ABC transporter B family member 25, mitochondrial-like [Aegilops tauschii subsp. tauschii]	XP_020155247	880.937	0	430	431	433																			A0A341VQA7	-	-	-	-	-	872	gi|1149707715|ref|XP_020179954.1|importin subunit beta-1-like [Aegilops tauschii subsp. tauschii] >gi|475534859|gb|EMT08648.1| Importin subunit beta-1 [Aegilops tauschii]	XP_020179954	1801.56	0	871	872	872			W5BV40	Uncharacterized protein
A0A341U5D7	-	-	-	-	-	599	gi|1149707586|ref|XP_020179896.1|LOW QUALITY PROTEIN: protein RIK [Aegilops tauschii subsp. tauschii]	XP_020179896	1046.19	0	563	569	601																			A0A341VRC1	-	-	-	-	-	149	gi|1063821005|gb|AOO76822.1|ATP synthase beta subunit, partial (chloroplast) [Cenchrus flaccidus]	AOO76822	283.878	3.3e-95	142	144	147			W5C8C6	Uncharacterized protein
A0A341U7A1	-	-	-	-	-	430	gi|1149770952|ref|XP_020149771.1|probable apyrase 3 [Aegilops tauschii subsp. tauschii]	XP_020149771	861.292	0	419	423	432																			A0A341VUZ1	-	-	-	-	-	746	gi|1149722613|ref|XP_020187214.1|oxysterol-binding protein-related protein 1D isoform X1 [Aegilops tauschii subsp. tauschii]	XP_020187214	1557.73	0	746	746	746			W5DMU7	-
A0A341U8U0	-	-	-	-	-	643	gi|1149770617|ref|XP_020149646.1|phosphomethylpyrimidine synthase, chloroplastic [Aegilops tauschii subsp. tauschii] >gi|1149770623|ref|XP_020149647.1| phosphomethylpyrimidine synthase, chloroplastic [Aegilops tauschii subsp. tauschii]	XP_020149646	1349.34	0	643	643	643																			A0A341W9D7	-	-	-	-	-	358	gi|1149823194|ref|XP_020169746.1|probable indole-3-pyruvate monooxygenase YUCCA10 isoform X2 [Aegilops tauschii subsp. tauschii]	XP_020169746	741.11	0	358	358	358			W5DTC2	Fructose-bisphosphate aldolase
A0A341U9N5	-	-	-	-	-	330	gi|475558933|gb|EMT13220.1|Putative B3 domain-containing protein [Aegilops tauschii]	EMT13220	665.996	0	320	325	336																			A0A341WFS4	-	-	-	-	-	150	gi|474185893|gb|EMS57890.1|hypothetical protein TRIUR3_33895 [Triticum urartu]	EMS57890	278.1	2.84e-94	140	141	150			W5DWR7	-
A0A341UM34	-	-	-	-	-	548	gi|475556248|gb|EMT12603.1|Polyphenol oxidase, chloroplastic [Aegilops tauschii]	EMT12603	1098.58	0	537	540	571																			A0A341WLF2	-	-	-	-	-	468	gi|474050833|gb|EMS53641.1|hypothetical protein TRIUR3_19152 [Triticum urartu]	EMS53641	849.351	0	429	431	468			W5ERW2	-
A0A341UWL7	-	-	-	-	-	490	gi|1149836325|ref|XP_020174535.1|nucleolin-like [Aegilops tauschii subsp. tauschii]	XP_020174535	309.686	6.51e-98	166	197	266																			A0A341X847	-	-	-	-	-	641	gi|1149835812|ref|XP_020174322.1|L-aspartate oxidase, chloroplastic [Aegilops tauschii subsp. tauschii]	XP_020174322	1334.7	0	640	640	641			W5GKL3	-
A0A341V026	-	-	-	-	-	285	gi|1149798234|ref|XP_020159811.1|UDP-glycosyltransferase 83A1-like [Aegilops tauschii subsp. tauschii] >gi|1149832688|ref|XP_020173176.1| UDP-glycosyltransferase 83A1-like [Aegilops tauschii subsp. tauschii]	XP_020159811	407.912	1.16e-138	224	236	289																			A0A341XAF6	-	-	-	-	-	239	gi|475576585|gb|EMT17577.1|hypothetical protein F775_03669 [Aegilops tauschii]	EMT17577	427.557	1.62e-149	227	232	251			W5GNB7	-
A0A341V0M1	-	-	-	-	-	1198	gi|1149812129|ref|XP_020165207.1|protein GAMETE EXPRESSED 2 [Aegilops tauschii subsp. tauschii]	XP_020165207	2240.31	0	1086	1102	1134																			A0A341XC66	-	-	-	-	-	377	gi|1149703987|ref|XP_020175035.1|uncharacterized protein LOC109760629 [Aegilops tauschii subsp. tauschii]	XP_020175035	761.525	0	372	372	377			W5HIP4	-
A0A341V214	-	-	-	-	-	1454	gi|1149803416|ref|XP_020161815.1|putative disease resistance RPP13-like protein 2 isoform X2 [Aegilops tauschii subsp. tauschii]	XP_020161815	1580.07	0	803	910	1167																			A0A341XE08	-	-	-	-	-	550	gi|1209560537|gb|ASD37569.1|photosystem I P700 apoprotein A1 (chloroplast) [Aegilops searsii]	ASD37569	1084.71	0	537	539	548
A0A341V6S5	-	-	-	-	-	946	gi|475597652|gb|EMT23679.1|LRR receptor-like serine/threonine-protein kinase GSO2 [Aegilops tauschii]	EMT23679	1595.48	0	822	867	945																			A0A341XG29	-	-	-	-	-	278	gi|1149819562|ref|XP_020168349.1|transcription factor MYB6 [Aegilops tauschii subsp. tauschii] >gi|475610538|gb|EMT27766.1| Transcription factor MYB39 [Aegilops tauschii]	XP_020168349	571.237	0	278	278	278
A0A341VB85	-	-	-	-	-	142	gi|1149829110|ref|XP_020171744.1|uncharacterized protein LOC109757330 [Aegilops tauschii subsp. tauschii]	XP_020171744	281.567	1.54e-88	129	137	140																			A0A341XG42	-	-	-	-	-	368	gi|474156788|gb|EMS57139.1|hypothetical protein TRIUR3_16629 [Triticum urartu]	EMS57139	551.206	0	274	288	335
A0A341VCK6	-	-	-	-	-	248	gi|473817152|gb|EMS46902.1|hypothetical protein TRIUR3_01223 [Triticum urartu]	EMS46902	519.235	0	246	246	248																			A0A341XHB7	-	-	-	-	-	1063	gi|1149813679|ref|XP_020165853.1|isoleucine--tRNA ligase, chloroplastic/mitochondrial-like isoform X1 [Aegilops tauschii subsp. tauschii]	XP_020165853	2204.48	0	1063	1063	1063
A0A341VIN6	-	-	-	-	-	303	gi|474188613|gb|EMS58013.1|hypothetical protein TRIUR3_05831 [Triticum urartu]	EMS58013	553.903	0	278	284	296																			A0A341XNB4	-	-	-	-	-	1165	gi|669031230|emb|CDM86074.1|unnamed protein product [Triticum aestivum] >gi|669031243|emb|CDM86100.1| unnamed protein product [Triticum aestivum]	CDM86074	1658.27	0	861	965	1191
A0A341VTE1	-	-	-	-	-	750	gi|14017572|ref|NP_114259.1|photosystem I P700 chlorophyll a apoprotein A1 (chloroplast) [Triticum aestivum] >gi|525778505|ref|YP_008239093.1| photosystem I P700 apoprotein A1 (chloroplast) [Triticum monococcum] >gi|525782216|ref|YP_008239172.1| photosystem I P700 apoprotein A1 (chloroplast) [Secale cereale] >gi|525782295|ref|YP_008239249.1| photosystem I P700 apoprotein A1 (chloroplast) [Triticu…	NP_114259	1501.11	0	738	744	750																			A0A341XQG8	-	-	-	-	-	1255	gi|1149764116|ref|XP_020147269.1|uncharacterized protein LOC109732525 [Aegilops tauschii subsp. tauschii]	XP_020147269	1273.84	0	764	923	1425
A0A341WA30	-	-	-	-	-	359	gi|1149823194|ref|XP_020169746.1|probable indole-3-pyruvate monooxygenase YUCCA10 isoform X2 [Aegilops tauschii subsp. tauschii]	XP_020169746	638.262	0	319	329	365																			A0A341Y5B5	-	-	-	-	-	265	gi|1149709832|ref|XP_020180986.1|SPX domain-containing protein 3-like [Aegilops tauschii subsp. tauschii]	XP_020180986	478.404	6.88e-170	237	244	265
A0A341WGY8	-	-	-	-	-	96	gi|944081515|gb|KQK16867.1|hypothetical protein BRADI_1g31146 [Brachypodium distachyon]	KQK16867	112.079	6.31e-30	50	67	96																			A0A341Y8T8	-	-	-	-	-	406	gi|1149778050|ref|XP_020152339.1|reticulon-like protein B17 isoform X1 [Aegilops tauschii subsp. tauschii]	XP_020152339	793.112	0	391	397	407
A0A341WMW6	-	-	-	-	-	184	gi|473859889|gb|EMS47489.1|hypothetical protein TRIUR3_28687 [Triticum urartu]	EMS47489	375.941	6.74e-132	182	183	184																			A0A341YIS6	-	-	-	-	-	785	gi|326513306|dbj|BAK06893.1|predicted protein [Hordeum vulgare subsp. vulgare]	BAK06893	1479.15	0	713	748	817
A0A341WP00	-	-	-	-	-	89	gi|474072095|gb|EMS54378.1|hypothetical protein TRIUR3_13668 [Triticum urartu]	EMS54378	179.874	2.66e-57	86	88	89																			A0A341Z3K8	-	-	-	-	-	879	gi|1149825124|ref|XP_020170502.1|protein argonaute 4B-like [Aegilops tauschii subsp. tauschii]	XP_020170502	1305.43	0	653	727	890
A0A341WUR1	-	-	-	-	-	599	gi|1149742642|ref|XP_020194851.1|anaphase-promoting complex subunit 8 [Aegilops tauschii subsp. tauschii]	XP_020194851	1240.71	0	595	597	599																			A4K4Y8	Tubulin alpha chain	microtubule-based process [GO:0007017]	GTP binding [GO:0005525];GTPase activity [GO:0003924];structural constituent of cytoskeleton [GO:0005200]	cytoplasm [GO:0005737];microtubule [GO:0005874]	microtubule-based process [GO:0007017];GTP binding [GO:0005525];GTPase activity [GO:0003924];structural constituent of cytoskeleton [GO:0005200];cytoplasm [GO:0005737];microtubule [GO:0005874]	451	gi|90289610|gb|ABD92937.1|alpha tubulin-4A [Triticum aestivum] >gi|90289612|gb|ABD92938.1| alpha tubulin-4B [Triticum aestivum] >gi|474054729|gb|EMS53764.1| Tubulin alpha chain [Triticum urartu]	ABD92937	939.873	0	451	451	451
A0A341WZT9	-	-	-	-	-	1584	gi|1149762545|ref|XP_020146720.1|DNA topoisomerase 2-like [Aegilops tauschii subsp. tauschii]	XP_020146720	2787.29	0	1395	1432	1462																			D8L9K7	Histone H3	-	DNA binding [GO:0003677];protein heterodimerization activity [GO:0046982]	nucleosome [GO:0000786];nucleus [GO:0005634]	-;DNA binding [GO:0003677];protein heterodimerization activity [GO:0046982];nucleosome [GO:0000786];nucleus [GO:0005634]	136	gi|300681467|emb|CBH32561.1|histone H3, expressed [Triticum aestivum] >gi|326487534|dbj|BAJ89751.1| predicted protein [Hordeum vulgare subsp. vulgare] >gi|326489785|dbj|BAK01873.1| predicted protein [Hordeum vulgare subsp. vulgare] >gi|326502060|dbj|BAK06522.1| predicted protein [Hordeum vulgare subsp. vulgare] >gi|326518594|dbj|BAJ88326.1| predicted protein [Hordeum vulgare subsp. vulgare] >gi|3…	CBH32561	273.478	6.18e-93	136	136	136
A0A341XDV1	-	-	-	-	-	509	gi|475577429|gb|EMT17801.1|hypothetical protein F775_17825 [Aegilops tauschii]	EMT17801	702.205	0	345	346	346																			W4ZSY6	-	-	-	-	-	325	gi|1149741898|ref|XP_020194562.1|uncharacterized protein LOC109780386 [Aegilops tauschii subsp. tauschii]	XP_020194562	656.366	0	318	322	325
A0A341XFD4	-	-	-	-	-	891	gi|474386204|gb|EMS64961.1|hypothetical protein TRIUR3_10891 [Triticum urartu]	EMS64961	1539.63	0	788	799	873																			W5ADC0	-	-	-	-	-	231	gi|1149702963|ref|XP_020169982.1|V-type proton ATPase subunit E-like [Aegilops tauschii subsp. tauschii]	XP_020169982	464.151	2.56e-165	231	231	231
A0A341XG42	-	-	-	-	-	368	gi|474156788|gb|EMS57139.1|hypothetical protein TRIUR3_16629 [Triticum urartu]	EMS57139	551.206	0	274	288	335																			W5AJG3	-	-	-	-	-	932	gi|1149797620|ref|XP_020159569.1|uncharacterized protein LOC109744839 [Aegilops tauschii subsp. tauschii] >gi|1149797624|ref|XP_020159570.1| uncharacterized protein LOC109744839 [Aegilops tauschii subsp. tauschii]	XP_020159569	1915.58	0	932	932	932
A0A341XKP0	-	-	-	-	-	882	gi|1149701989|ref|XP_020165212.1|serine/threonine-protein kinase/endoribonuclease IRE1-like isoform X1 [Aegilops tauschii subsp. tauschii]	XP_020165212	1773.83	0	867	873	886																			W5B7R2	-	-	-	-	-	311	gi|1149806753|ref|XP_020163126.1|putative xyloglucan endotransglucosylase/hydrolase protein 13 [Aegilops tauschii subsp. tauschii]	XP_020163126	594.349	0	292	296	311
A0A341XN27	-	-	-	-	-	614	gi|1149755870|ref|XP_020199825.1|uncharacterized protein LOC109785639 [Aegilops tauschii subsp. tauschii] >gi|1149755872|ref|XP_020199826.1| uncharacterized protein LOC109785639 [Aegilops tauschii subsp. tauschii] >gi|1149755874|ref|XP_020199827.1| uncharacterized protein LOC109785639 [Aegilops tauschii subsp. tauschii] >gi|1149755877|ref|XP_020199828.1| uncharacterized protein LOC109785639 [Aegi…	XP_020199825	582.793	0	349	421	636																			W5BBP2	-	-	-	-	-	101	gi|474008679|gb|EMS52471.1|hypothetical protein TRIUR3_17361 [Triticum urartu]	EMS52471	193.356	2.75e-62	95	97	101
A0A341Y8P3	-	-	-	-	-	136	gi|1149762067|ref|XP_020146520.1|SKP1-like protein 1B isoform X2 [Aegilops tauschii subsp. tauschii]	XP_020146520	235.343	2.52e-77	113	118	126																			W5BCV4	-	-	-	-	-	452	gi|1149815603|ref|XP_020166696.1|pentatricopeptide repeat-containing protein At3g62890-like [Aegilops tauschii subsp. tauschii]	XP_020166696	895.575	0	431	444	452
A0A341YIU9	-	-	-	-	-	153	gi|1091748228|ref|XP_018685124.1|PREDICTED: polyubiquitin isoform X1 [Musa acuminata subsp. malaccensis] >gi|1091748230|ref|XP_018685125.1| PREDICTED: polyubiquitin isoform X2 [Musa acuminata subsp. malaccensis] >gi|1149700060|ref|XP_020155973.1| polyubiquitin [Aegilops tauschii subsp. tauschii] >gi|1149815764|ref|XP_020166768.1| polyubiquitin [Aegilops tauschii subsp. tauschii] >gi|1142696565|gb…	XP_018685124	303.908	2.03e-104	152	153	153																			W5BGD7	-	-	-	-	-	476	gi|1149807872|ref|XP_020163559.1|G-type lectin S-receptor-like serine/threonine-protein kinase SD2-5 [Aegilops tauschii subsp. tauschii] >gi|1149807874|ref|XP_020163560.1| G-type lectin S-receptor-like serine/threonine-protein kinase SD2-5 [Aegilops tauschii subsp. tauschii]	XP_020163559	836.254	0	420	429	452
A0A341YNP9	-	-	-	-	-	261	gi|475627868|gb|EMT33803.1|Putative disease resistance protein RGA3 [Aegilops tauschii]	EMT33803	420.239	9.53e-146	203	203	203																			W5C572	Uncharacterized protein	photosynthesis [GO:0015979]	-	photosystem I [GO:0009522]	photosynthesis [GO:0015979];-;photosystem I [GO:0009522]	145	gi|1119377716|ref|WP_072354032.1|hypothetical protein [Klebsiella pneumoniae] >gi|1149782450|ref|XP_020153944.1| photosystem I reaction center subunit N, chloroplastic [Aegilops tauschii subsp. tauschii]	WP_072354032	293.893	9.37e-101	145	145	145
A0A341Z2S9	-	-	-	-	-	141	gi|1149802570|ref|XP_020161502.1|chaperone protein dnaJ 8, chloroplastic-like [Aegilops tauschii subsp. tauschii]	XP_020161502	239.965	2.05e-79	124	130	146																			W5C5B1	rRNA adenine N(6)-methyltransferase	adenosine metabolic process [GO:0046085]	RNA binding [GO:0003723];rRNA (adenine-N6,N6-)-dimethyltransferase activity [GO:0000179]	mitochondrion [GO:0005739]	adenosine metabolic process [GO:0046085];RNA binding [GO:0003723];rRNA (adenine-N6,N6-)-dimethyltransferase activity [GO:0000179];mitochondrion [GO:0005739]	352	gi|1149779199|ref|XP_020152742.1|ribosomal RNA small subunit methyltransferase, mitochondrial-like [Aegilops tauschii subsp. tauschii] >gi|475621375|gb|EMT31450.1| Dimethyladenosine transferase [Aegilops tauschii]	XP_020152742	716.842	0	352	352	352
A0A341ZD17	-	-	-	-	-	743	gi|1149803842|ref|XP_020161980.1|L-type lectin-domain containing receptor kinase IX.1-like [Aegilops tauschii subsp. tauschii]	XP_020161980	1444.87	0	708	708	743																			W5CZF8	Uncharacterized protein	mRNA processing [GO:0006397];RNA splicing [GO:0008380]	nucleic acid binding [GO:0003676]	spliceosomal complex [GO:0005681]	mRNA processing [GO:0006397];RNA splicing [GO:0008380];nucleic acid binding [GO:0003676];spliceosomal complex [GO:0005681]	849	gi|669028028|emb|CDM81682.1|unnamed protein product [Triticum aestivum] >gi|669028030|emb|CDM81686.1| unnamed protein product [Triticum aestivum]	CDM81682	1747.25	0	849	849	849
A0A341ZF25	-	-	-	-	-	198	gi|475548342|gb|EMT11061.1|hypothetical protein F775_22642 [Aegilops tauschii]	EMT11061	290.041	1.6e-89	157	171	194																			W5DZI5	-	-	-	-	-	567	gi|1149756566|ref|XP_020200074.1|pectinesterase-like [Aegilops tauschii subsp. tauschii]	XP_020200074	1170.22	0	554	561	567
D8L9N2	DNA polymerase	DNA replication [GO:0006260]	4 iron, 4 sulfur cluster binding [GO:0051539];DNA binding [GO:0003677];DNA-directed DNA polymerase activity [GO:0003887];metal ion binding [GO:0046872];nucleoside binding [GO:0001882];nucleotide binding [GO:0000166]	Nucleus [GO:0005634]	DNA replication [GO:0006260];4 iron, 4 sulfur cluster binding [GO:0051539];DNA binding [GO:0003677];DNA-directed DNA polymerase activity [GO:0003887];metal ion binding [GO:0046872];nucleoside binding [GO:0001882];nucleotide binding [GO:0000166];nucleus [GO:0005634]	1369	gi|300681492|emb|CBH32588.1|DNA polymerase alpha catalytic subunit,putative,expressed, partial [Triticum aestivum]	CBH32588	2833.9	0	1369	1369	1369																			W5DZM1	-	-	-	-	-	452	gi|473890256|gb|EMS48597.1|hypothetical protein TRIUR3_21591 [Triticum urartu]	EMS48597	921.768	0	449	450	452
Q36813	NADH dehydrogenase	-	NAD binding [GO:0051287];oxidoreductase activity, acting on NAD(P)H [GO:0016651];quinone binding [GO:0048038]	Mitochondrion [GO:0005739]	-;NAD binding [GO:0051287];oxidoreductase activity, acting on NAD(P)H [GO:0016651];quinone binding [GO:0048038];mitochondrion [GO:0005739]	394	gi|81176545|ref|YP_398427.1|nad7 (mitochondrion) [Triticum aestivum] >gi|556927007|ref|YP_008757365.1| NADH dehydrogenase subunit 7 (mitochondrion) [Aegilops speltoides] >gi|556927207|ref|YP_008758164.1| NADH dehydrogenase subunit 7 (mitochondrion) [Triticum timopheevii] >gi|485862|emb|CAA52952.1| NADH dehydrogenase (mitochondrion) [Triticum aestivum] >gi|78675269|dbj|BAE47694.1| nad7 (mitochondr…	YP_398427	825.469	0	394	394	394																			W5E677	Uncharacterized protein	-	-	-	-	107	gi|1149845352|ref|XP_020178105.1|glycine-rich selenoprotein [Aegilops tauschii subsp. tauschii]	XP_020178105	207.994	7.42e-68	106	106	107
Q41592	Non-specific serine/threonine protein kinase	Signal transduction [GO:0007165]	ATP binding [GO:0005524];protein serine/threonine kinase activity [GO:0004674]	-	Signal transduction [GO:0007165];ATP binding [GO:0005524];protein serine/threonine kinase activity [GO:0004674];-	526	gi|3928519|dbj|BAA34675.1|wpk4 protein kinase [Triticum aestivum]	BAA34675	1078.93	0	526	526	526																			W5EKI0	-	-	-	-	-	550	gi|1149749234|ref|XP_020197275.1|beta-amylase [Aegilops tauschii subsp. tauschii]	XP_020197275	1143.26	0	550	550	550
Q6UN43	Alpha-1,4 glucan phosphorylase	Carbohydrate metabolic process [GO:0005975]	Glycogen phosphorylase activity [GO:0008184];linear malto-oligosaccharide phosphorylase activity [GO:0102250];pyridoxal phosphate binding [GO:0030170];SHG alpha-glucan phosphorylase activity [GO:0102499]	-	Carbohydrate metabolic process [GO:0005975];glycogen phosphorylase activity [GO:0008184];linear malto-oligosaccharide phosphorylase activity [GO:0102250];pyridoxal phosphate binding [GO:0030170];SHG alpha-glucan phosphorylase activity [GO:0102499];-	661	gi|34485589|gb|AAQ73182.1|plastidic alpha 1,4-glucan phosphorylase, partial [Triticum aestivum]	AAQ73182	1372.45	0	661	661	661																			W5F499	-	-	-	-	-	434	gi|474066581|gb|EMS54162.1|Protein IQ-DOMAIN 1 [Triticum urartu]	EMS54162	849.736	0	428	428	434
Q9FRZ4	Ribulose bisphosphate carboxylase small chain	Carbon fixation [GO:0015977];photorespiration [GO:0009853];photosynthesis [GO:0015979]	Monooxygenase activity [GO:0004497];ribulose-bisphosphate carboxylase activity [GO:0016984]	Chloroplast [GO:0009507]	Carbon fixation [GO:0015977];photorespiration [GO:0009853];photosynthesis [GO:0015979];monooxygenase activity [GO:0004497];ribulose-bisphosphate carboxylase activity [GO:0016984];chloroplast [GO:0009507]	175	gi|11990897|dbj|BAB19812.1|ribulose-1,5-bisphosphate carboxylase/oxygenase small subunit [Triticum aestivum]	BAB19812	365.155	5.66e-128	175	175	175																			W5GGC0	-	-	-	-	-	232	gi|1149822786|ref|XP_020169593.1|uncharacterized protein LOC109755122 [Aegilops tauschii subsp. tauschii]	XP_020169593	402.905	4.36e-141	195	197	201
W4ZMT4	-	-	-	-	-	231	gi|474417644|gb|EMS67293.1|V-type proton ATPase subunit E [Triticum urartu]	EMS67293	462.225	1.67e-164	230	230	231																			W5GZ16	-	-	-	-	-	1049	gi|1149719840|ref|XP_020185861.1|alpha-aminoadipic semialdehyde synthase isoform X1 [Aegilops tauschii subsp. tauschii] >gi|1149719842|ref|XP_020185862.1| alpha-aminoadipic semialdehyde synthase isoform X1 [Aegilops tauschii subsp. tauschii]	XP_020185861	2169.43	0	1049	1049	1049
W5A247	-	-	-	-	-	261	gi|1149696839|ref|XP_020196090.1|bidirectional sugar transporter SWEET1b-like [Aegilops tauschii subsp. tauschii] >gi|475564600|gb|EMT14572.1| Protein RUPTURED POLLEN GRAIN 1 [Aegilops tauschii]	XP_020196090	514.998	0	254	256	261
W5AC35	Uncharacterized protein	-	-	-	-	88	gi|326506260|dbj|BAJ86448.1|predicted protein [Hordeum vulgare subsp. vulgare]	BAJ86448	170.629	1.1e-53	85	85	88
W5AJG3	-	-	-	-	-	932	gi|1149797620|ref|XP_020159569.1|uncharacterized protein LOC109744839 [Aegilops tauschii subsp. tauschii] >gi|1149797624|ref|XP_020159570.1| uncharacterized protein LOC109744839 [Aegilops tauschii subsp. tauschii]	XP_020159569	1915.58	0	932	932	932
W5AZC0	-	-	-	-	-	566	gi|474239340|gb|EMS59749.1|hypothetical protein TRIUR3_01955 [Triticum urartu]	EMS59749	1142.1	0	557	558	566
W5B1S1	-	-	-	-	-	473	gi|1149713178|ref|XP_020182624.1|uncharacterized protein LOC109768305 [Aegilops tauschii subsp. tauschii]	XP_020182624	898.656	0	456	462	473
W5BC83	-	-	-	-	-	525	gi|1149738202|ref|XP_020193188.1|SWI/SNF complex component SNF12 homolog [Aegilops tauschii subsp. tauschii]	XP_020193188	1056.97	0	522	522	526
W5CP67	Uncharacterized protein	-	-	-	-	459	gi|669031791|emb|CDM86947.1|unnamed protein product [Triticum aestivum]	CDM86947	935.636	0	459	459	459
W5DL81	-	-	-	-	-	395	gi|1149830258|ref|XP_020172204.1|protein prenyltransferase alpha subunit repeat-containing protein 1 isoform X2 [Aegilops tauschii subsp. tauschii]	XP_020172204	692.96	0	362	368	380
W5DMU7	-	-	-	-	-	1174	gi|1149766745|ref|XP_020148265.1|probable disease resistance protein RXW24L [Aegilops tauschii subsp. tauschii]	XP_020148265	1842.4	0	922	1003	1145
W5DTE2	-	-	-	-	-	682	gi|1149812770|ref|XP_020165445.1|WPP domain-interacting tail-anchored protein 1-like isoform X1 [Aegilops tauschii subsp. tauschii]	XP_020165445	1267.68	0	650	660	682
W5DZI5	-	-	-	-	-	567	gi|1149756566|ref|XP_020200074.1|pectinesterase-like [Aegilops tauschii subsp. tauschii]	XP_020200074	1170.22	0	554	561	567
W5E4I4	-	-	-	-	-	801	gi|1149750618|ref|XP_020197808.1|zinc finger BED domain-containing protein RICESLEEPER 2-like isoform X1 [Aegilops tauschii subsp. tauschii]	XP_020197808	1610.89	0	773	785	801
W5EP18	-	-	-	-	-	248	gi|1149740303|ref|XP_020193960.1|uncharacterized protein LOC109779747 [Aegilops tauschii subsp. tauschii] >gi|475506197|gb|EMT04815.1| hypothetical protein F775_28238 [Aegilops tauschii]	XP_020193960	511.531	0	248	248	248
W5FHY2	-	-	-	-	-	135	gi|1149733459|ref|XP_020191624.1|cytochrome b5 [Aegilops tauschii subsp. tauschii]	XP_020191624	263.077	8.79e-89	128	130	135
W5G8Y9	-	-	-	-	-	709	gi|1149732664|ref|XP_020191389.1|protein KINESIN LIGHT CHAIN-RELATED 2-like [Aegilops tauschii subsp. tauschii]	XP_020191389	1447.95	0	703	705	709
W5GV24	-	-	-	-	-	976	gi|1149717766|ref|XP_020184876.1|DNA-binding protein SMUBP-2-like [Aegilops tauschii subsp. tauschii]	XP_020184876	2000.71	0	975	975	976
W5GZ16	-	-	-	-	-	1049	gi|1149719840|ref|XP_020185861.1|alpha-aminoadipic semialdehyde synthase isoform X1 [Aegilops tauschii subsp. tauschii] >gi|1149719842|ref|XP_020185862.1| alpha-aminoadipic semialdehyde synthase isoform X1 [Aegilops tauschii subsp. tauschii]	XP_020185861	2169.43	0	1049	1049	1049
W5HIP4	-	-	-	-	-	293	gi|326514426|dbj|BAJ96200.1|predicted protein [Hordeum vulgare subsp. vulgare]	BAJ96200	488.419	6.57e-164	226	245	263
W5IB35	-	-	-	-	-	203	gi|475600819|gb|EMT24649.1|hypothetical protein F775_10315 [Aegilops tauschii]	EMT24649	347.051	2.32e-120	170	170	170
[truncated: 195 more columns]
