# Supplementary material for: Global Profiling of 2-hydroxyisobutyrylome in Common Wheat
Source: Genomics Proteomics Bioinformatics. 2021 Feb 11;20(4):688–701. doi: 10.1016/j.gpb.2020.06.008 (PMC9880814; doi:10.1016/j.gpb.2020.06.008)
Supplement: Supplementary Table S16 — Phosphorylation LC-MS/MS analyses of 14-3-3-WT, K56R, K56Q, K124R/K129R, K124Q/K129Q, K56R/K124R/K129R and K56Q/K124Q/K129Q associated proteins [file mmc18.xlsx]

## Sheet: Table S16
Table S16 Phosphorylation LC-MS/MS analyses of 14-3-3-WT, K56R, K56Q, K124R/K129R, K124Q/K129Q, K56R/K124R/K129R and K56Q/K124Q/K129Q associated proteins
Phosphorylation LC-MS/MS analyses of 14-3-3-WT associated proteins: Part 1																Phosphorylation LC-MS/MS analyses of 14-3-3-WT associated proteins: Part 2																Phosphorylation LC-MS/MS analyses of 14-3-3-K56R associated proteins: Part 1																Phosphorylation LC-MS/MS analyses of 14-3-3-K56R associated proteins: Part 2
Protein ID	Protein name	BP	MF	CC	GO_Term	Sequence.length	Hit.desc.	Hit.ACC	Bit.score	E.value	Similarity	Positives	Align.length			Protein ID	Protein name	BP	MF	CC	GO_Term	Sequence.length	Hit.desc.	Hit.ACC	Bit.score	E.value	Similarity	Positives	Align.length			Protein ID	Protein name	BP	MF	CC	GO_Term	Sequence.length	Hit.desc.	Hit.ACC	Bit.score	E.value	Similarity	Positives	Align.length			Protein ID	Protein name
A0A341Q2X5	-	-	-	-	-	394	gi|474436178|gb|EMS68188.1|Disease resistance protein RGA2 [Triticum urartu]	EMS68188	462.225	1.58e-157	218	243	268			A0A1D5UVK3	-	-	-	-	-	433	gi|474436178|gb|EMS68188.1|Disease resistance protein RGA2 [Triticum urartu]	EMS68188	679.478	0	328	366	404			A0A1D5RZH4	-	-	-	-	-	401	gi|721635332|ref|XP_010230995.1|PREDICTED: uncharacterized protein LOC100839992 isoform X2 [Brachypodium distachyon] >gi|944069241|gb|KQK04725.1| hypothetical protein BRADI_2g15540 [Brachypodium distachyon]	XP_010230995	491.5	3.95e-171	256	293	376			A0A1D5RRC0	-
A0A1D5SHC4	-	-	-	-	-	515	gi|1149801102|ref|XP_020160927.1|uncharacterized protein LOC109746209 [Aegilops tauschii subsp. tauschii]	XP_020160927	909.442	0	492	498	515			A0A341RCD6	-	-	-	-	-	817	gi|1149745111|ref|XP_020195727.1|G-type lectin S-receptor-like serine/threonine-protein kinase LECRK2 [Aegilops tauschii subsp. tauschii]	XP_020195727	1683.69	0	810	812	817			A0A1D5S0X8	-	-	-	-	-	1190	gi|473962615|gb|EMS51154.1|Curved DNA-binding protein [Triticum urartu]	EMS51154	2485.68	0	1184	1187	1190			A0A1D5WJF8	-
A0A1D5TK86	-	-	-	-	-	525	gi|1149776525|ref|XP_020151918.1|F-box/LRR-repeat protein At1g06630-like [Aegilops tauschii subsp. tauschii]	XP_020151918	669.463	0	352	402	515																			A0A1D5SX28	-	-	-	-	-	901	gi|475615640|gb|EMT29511.1|hypothetical protein F775_06178 [Aegilops tauschii]	EMT29511	1530.38	0	753	761	786			A0A1D5YNJ1	-
A0A1D5WGQ8	-	-	-	-	-	475	gi|475614946|gb|EMT29264.1|hypothetical protein F775_15762 [Aegilops tauschii]	EMT29264	888.641	0	430	430	431																			A0A1D5TJR1	-	-	-	-	-	272	gi|1149743414|ref|XP_020195143.1|probable WRKY transcription factor 62 [Aegilops tauschii subsp. tauschii]	XP_020195143	283.878	2.02e-92	163	186	276			A0A1D5YYA4	-
A0A1D5WN50	-	-	-	-	-	1286	gi|1149710276|ref|XP_020181209.1|probable histone acetyltransferase HAC-like 3 isoform X2 [Aegilops tauschii subsp. tauschii]	XP_020181209	2693.3	0	1284	1285	1286																			A0A1D5WNF2	-	-	-	-	-	468	gi|1149742329|ref|XP_020194718.1|tankyrase-1-like [Aegilops tauschii subsp. tauschii]	XP_020194718	925.235	0	468	468	468			A0A1D6D048	-
A0A1D5WNP3	-	-	-	-	-	443	gi|1149769268|ref|XP_020149145.1|protein CLT1, chloroplastic-like [Aegilops tauschii subsp. tauschii]	XP_020149145	873.233	0	443	443	443																			A0A1D5YQ71	-	-	-	-	-	536	gi|326514304|dbj|BAJ96139.1|predicted protein [Hordeum vulgare subsp. vulgare]	BAJ96139	1021.15	0	508	517	544			A0A2X0SB57	Uncharacterized protein
A0A1D5ZFG4	-	-	-	-	-	103	gi|1149733536|ref|XP_020191654.1|putative glutaredoxin-C14 [Aegilops tauschii subsp. tauschii] >gi|473787096|gb|EMS46251.1| Putative glutaredoxin-C14 [Triticum urartu] >gi|475612527|gb|EMT28436.1| Putative glutaredoxin-C14 [Aegilops tauschii]	XP_020191654	207.994	4.8e-68	102	103	103																			A0A1D5Z5P0	-	-	-	-	-	411	gi|1149768306|ref|XP_020148812.1|IAA-amino acid hydrolase ILR1-like 4 [Aegilops tauschii subsp. tauschii]	XP_020148812	692.96	0	340	366	403			A0A341R3W2	-
A0A1D6BRB7	-	-	-	-	-	1893	gi|1149735063|ref|XP_020191997.1|lysine-specific demethylase 5B [Aegilops tauschii subsp. tauschii]	XP_020191997	3776.48	0	1844	1864	1906																			A0A1D5Z9P2	-	-	-	-	-	336	gi|1149773943|ref|XP_020150878.1|probable UDP-arabinose 4-epimerase 1 [Aegilops tauschii subsp. tauschii]	XP_020150878	659.062	0	316	317	320			A0A341RCD6	-
A0A1D6CER7	-	-	-	-	-	241	gi|473891355|gb|EMS48719.1|hypothetical protein TRIUR3_31458 [Triticum urartu]	EMS48719	375.941	3.48e-130	209	216	241																			A0A1D6BRB7	-	-	-	-	-	1893	gi|1149735063|ref|XP_020191997.1|lysine-specific demethylase 5B [Aegilops tauschii subsp. tauschii]	XP_020191997	3776.48	0	1844	1864	1906			A0A341TBL7	-
A0A1D6RML7	-	-	-	-	-	666	gi|1149711776|ref|XP_020181957.1|probable protein transport Sec1a isoform X2 [Aegilops tauschii subsp. tauschii] >gi|475603264|gb|EMT25362.1| Putative protein transport Sec1a [Aegilops tauschii]	XP_020181957	1357.04	0	652	659	667																			A0A1D6D2Y3	-	-	-	-	-	240	gi|473891355|gb|EMS48719.1|hypothetical protein TRIUR3_31458 [Triticum urartu]	EMS48719	369.392	9.46e-128	199	207	241			A0A341XZM7	-
A0A2X0SB57	Uncharacterized protein	-	-	-	-	1275	gi|1149812742|ref|XP_020165431.1|putative disease resistance protein RGA1 [Aegilops tauschii subsp. tauschii] >gi|475573028|gb|EMT16636.1| Putative disease resistance protein RGA4 [Aegilops tauschii]	XP_020165431	2079.29	0	1044	1126	1281																			A0A1D6D665	-	-	-	-	-	1043	gi|1149806847|ref|XP_020163167.1|putative disease resistance RPP13-like protein 3 [Aegilops tauschii subsp. tauschii]	XP_020163167	2150.17	0	1042	1042	1043			W5GNB7	-
A0A2X0TQR7	Uncharacterized protein	-	-	-	-	448	gi|1149798074|ref|XP_020159761.1|WD repeat-containing protein 25 [Aegilops tauschii subsp. tauschii] >gi|1149798076|ref|XP_020159762.1| WD repeat-containing protein 25 [Aegilops tauschii subsp. tauschii] >gi|1149798078|ref|XP_020159763.1| WD repeat-containing protein 25 [Aegilops tauschii subsp. tauschii] >gi|1149798080|ref|XP_020159764.1| WD repeat-containing protein 25 [Aegilops tauschii subsp.…	XP_020159761	899.812	0	439	439	440																			A0A341PQF7	-	-	-	-	-	1284	gi|1149815227|ref|XP_020166521.1|ABC transporter C family member 3-like [Aegilops tauschii subsp. tauschii]	XP_020166521	2645.54	0	1284	1284	1284
A0A341NZX4	-	-	-	-	-	86	gi|944058762|gb|KQJ94352.1|hypothetical protein BRADI_3g10071 [Brachypodium distachyon]	KQJ94352	72.7886	1.29e-14	37	56	96																			A0A341Q116	-	-	-	-	-	95	gi|669031260|emb|CDM86129.1|unnamed protein product [Triticum aestivum]	CDM86129	181.8	6.79e-58	85	90	95
A0A341P435	-	-	-	-	-	363	gi|1149710453|ref|XP_020181295.1|24-methylenesterol C-methyltransferase 2-like [Aegilops tauschii subsp. tauschii]	XP_020181295	743.806	0	360	362	363																			A0A341TBL7	-	-	-	-	-	334	gi|1149712925|ref|XP_020182501.1|receptor-like protein 12 [Aegilops tauschii subsp. tauschii]	XP_020182501	679.478	0	334	334	334
A0A341PC24	-	-	-	-	-	206	gi|475519624|gb|EMT06386.1|hypothetical protein F775_05897 [Aegilops tauschii]	EMT06386	419.853	2.27e-147	202	204	206																			A0A341UHF2	-	-	-	-	-	1174	gi|1149766164|ref|XP_020148077.1|nuclear pore complex protein NUP155 [Aegilops tauschii subsp. tauschii]	XP_020148077	2385.91	0	1165	1165	1165
A0A341PKA5	-	-	-	-	-	315	gi|475585841|gb|EMT20149.1|hypothetical protein F775_31941 [Aegilops tauschii]	EMT20149	654.055	0	315	315	315																			A0A341V6S5	-	-	-	-	-	946	gi|475597652|gb|EMT23679.1|LRR receptor-like serine/threonine-protein kinase GSO2 [Aegilops tauschii]	EMT23679	1595.48	0	822	867	945
A0A341QVT7	-	-	-	-	-	155	gi|475592394|gb|EMT22053.1|hypothetical protein F775_04468 [Aegilops tauschii]	EMT22053	280.796	3.22e-95	139	148	156																			A0A341W9D7	-	-	-	-	-	358	gi|1149823194|ref|XP_020169746.1|probable indole-3-pyruvate monooxygenase YUCCA10 isoform X2 [Aegilops tauschii subsp. tauschii]	XP_020169746	741.11	0	358	358	358
A0A341TBL7	-	-	-	-	-	334	gi|1149712925|ref|XP_020182501.1|receptor-like protein 12 [Aegilops tauschii subsp. tauschii]	XP_020182501	679.478	0	334	334	334																			A0A341WFS4	-	-	-	-	-	150	gi|474185893|gb|EMS57890.1|hypothetical protein TRIUR3_33895 [Triticum urartu]	EMS57890	278.1	2.84e-94	140	141	150
A0A341V0M1	-	-	-	-	-	1198	gi|1149812129|ref|XP_020165207.1|protein GAMETE EXPRESSED 2 [Aegilops tauschii subsp. tauschii]	XP_020165207	2240.31	0	1086	1102	1134																			A0A341WLF2	-	-	-	-	-	468	gi|474050833|gb|EMS53641.1|hypothetical protein TRIUR3_19152 [Triticum urartu]	EMS53641	849.351	0	429	431	468
A0A341V6S5	-	-	-	-	-	946	gi|475597652|gb|EMT23679.1|LRR receptor-like serine/threonine-protein kinase GSO2 [Aegilops tauschii]	EMT23679	1595.48	0	822	867	945																			W5BBP2	-	-	-	-	-	101	gi|474008679|gb|EMS52471.1|hypothetical protein TRIUR3_17361 [Triticum urartu]	EMS52471	193.356	2.75e-62	95	97	101
A0A341WA30	-	-	-	-	-	359	gi|1149823194|ref|XP_020169746.1|probable indole-3-pyruvate monooxygenase YUCCA10 isoform X2 [Aegilops tauschii subsp. tauschii]	XP_020169746	638.262	0	319	329	365																			W5DZI5	-	-	-	-	-	567	gi|1149756566|ref|XP_020200074.1|pectinesterase-like [Aegilops tauschii subsp. tauschii]	XP_020200074	1170.22	0	554	561	567
A0A341WZT9	-	-	-	-	-	1584	gi|1149762545|ref|XP_020146720.1|DNA topoisomerase 2-like [Aegilops tauschii subsp. tauschii]	XP_020146720	2787.29	0	1395	1432	1462																			W5GGC0	-	-	-	-	-	232	gi|1149822786|ref|XP_020169593.1|uncharacterized protein LOC109755122 [Aegilops tauschii subsp. tauschii]	XP_020169593	402.905	4.36e-141	195	197	201
W5AZC0	-	-	-	-	-	566	gi|474239340|gb|EMS59749.1|hypothetical protein TRIUR3_01955 [Triticum urartu]	EMS59749	1142.1	0	557	558	566
W5DTE2	-	-	-	-	-	682	gi|1149812770|ref|XP_020165445.1|WPP domain-interacting tail-anchored protein 1-like isoform X1 [Aegilops tauschii subsp. tauschii]	XP_020165445	1267.68	0	650	660	682
W5DZI5	-	-	-	-	-	567	gi|1149756566|ref|XP_020200074.1|pectinesterase-like [Aegilops tauschii subsp. tauschii]	XP_020200074	1170.22	0	554	561	567
[truncated: 194 more columns]
