# Supplementary material for: Global Profiling of 2-hydroxyisobutyrylome in Common Wheat
Source: Genomics Proteomics Bioinformatics. 2021 Feb 11;20(4):688–701. doi: 10.1016/j.gpb.2020.06.008 (PMC9880814; doi:10.1016/j.gpb.2020.06.008)
Supplement: Supplementary Table S17 — Primer sequences used in this study [file mmc19.xlsx]

## Sheet: Table S17
Table S17 Primer sequences used in this study
Protein/Gene name	Forward primer	Reverse primer
14-3-3	ATGTCTACCGCTGAGGCAACCCG	TCAGTGCCCCTCTCCCTCTGGCTT
GST	ATGGCTCCGGTGAAGCTGTACGG	TCATGGCTTCATCAGCGCAGCGACC
PGK	ATGGCGACCAAGAGGAGCGTG	CTACGCCTCGTCAAGGGCAAGAA
GAPDH	ATGCTGGAGTTCTCCGGGCTGA	TCACTTCCATTGGTTGGCGACG
CAT	ATGGACCCCTACAAGTACCGGCC	TTACATGCTCGGCTTCGAGCTGAGAC
PGK-206R	ATCAAAGGTCTCATCTAGGATTGGTGTGAT	CTAGATGAGACCTTTGATCCACCAACAATG
PGK-206Q	GATCAAAGGTCTCATCTCAGATTGGTGTGA	GAGATGAGACCTTTGATCCACCAACAATGG
14-3-3 K56R	GCTGTCTGTTGCGTATAGAAACGTTATTGG	CTATACGCAACAGACAGCAGGTTACGTTCT
K56Q	TGCTGTCTGTTGCGTATCAAAACGTTATTG	GATACGCAACAGACAGCAGGTTACGTTCTT
K124R/129R	CGACCGCAGCGGAATCTAGAGTTTTCTACCTGAGAATGAAAGGCGATTA	GTAATCGCCTTTCATTCTCAGGTAGAAAACTCTAGATTCCGCTGCGGTCG
K124Q/129Q	CGACCGCAGCGGAATCTCAAGTTTTCTACCTGCAAATGAAAGGCGATTAC	GTAATCGCCTTTCATTTGCAGGTAGAAAACTTGAGATTCCGCTGCGGTCG
K56R/124R/129R	CGACCGCAGCGGAATCTAGAGTTTTCTACCTGAGAATGAAAGGCGATTAC	GTAATCGCCTTTCATTCTCAGGTAGAAAACTCTAGATTCCGCTGCGGTCG
K56Q/124Q/129Q	CGACCGCAGCGGAATCTCAAGTTTTCTACCTGCAAATGAAAGGCGATTAC	GTAATCGCCTTTCATTTGCAGGTAGAAAACTTGAGATTCCGCTGCGGTCG
